# Supplementary material for: Epigenetic gene regulation is controlled by distinct regulatory complexes utilizing specialized paralogs of TELOMERE REPEAT BINDING FACTORS
Source: PLoS Genet. 2026 Apr 21;22(4):e1012114. doi: 10.1371/journal.pgen.1012114 (PMC13132431; doi:10.1371/journal.pgen.1012114)
Supplement: S1 File — Tab sig_1_wt_inS: DEGs trb1-2 vs Col-0. Tab sig_2_wt_inS: DEGs trb2-2 vs Col-0. Tab sig_2_wt_inS: DEGs trb3-2 vs Col-0. Tab sig_12_wt_inS: DEGs trb1-2 trb2-3 vs Col-0. Tab sig_13_wt_inS: DEGs trb1-2 trb3-2 vs Col-0. Tab sig_23_wt_inS: DEGs trb2-3 trb3-2 vs Col-0. Tab sig_12_1_inS: DEGs trb1-2 trb2-2 vs trb1-2. Tab sig_12_2_inS: DEGs trb1-2 trb2-2 vs trb2-2. Tab sig_13_1_inS: DEGs trb1-2 trb3-2 vs trb1-2. Tab sig_13_3_inS: DEGs trb1-2 trb3-2 vs trb3-2. Tab sig_23_2_inS: DEGs trb2-2 trb3-2 vs trb2-2. Tab sig_23_3_inS: DEGs trb2-2 trb3-2 vs trb3-2. Tab gene_categories: DEG categories for all conditions. Tab PAMk5: row scaled vst transformed count matrix across all genotypes for all DEGs with PAMclusters indicated. Tab detected_AGIs: all genes with acceptable read counts (sum > 50 counts across all samples). (XLSX) [file pgen.1012114.s007.xlsx]

## Sheet: sig_1_wt_inS
	baseMean	log2FoldChange	lfcSE	pvalue	padj
AT1G02920	797.781	-1.12748	0.283564	1.84178e-06	0.000974496
AT1G03370	750.675	-0.336534	0.146311	1.77469e-05	0.00486161
AT1G04440	961.163	-0.191391	0.0775589	0.000447734	0.0441
AT1G05570	784.548	-0.510034	0.231351	2.03812e-05	0.0054638
AT1G08130	1174.55	0.278256	0.0886521	5.52056e-06	0.0021941
AT1G09840	851.15	-0.265765	0.0997329	3.0142e-05	0.0072147
AT1G10300	11.2628	1.78	1.62407	1.16141e-05	0.00380768
AT1G10340	30.9966	-0.753413	0.716974	0.000280951	0.0319141
AT1G11330	527.312	-0.29811	0.253353	0.000551594	0.0499565
AT1G11960	465.967	-0.215457	0.122189	0.000548713	0.0499205
AT1G13210	803.705	-0.31805	0.210588	0.000206364	0.0258376
AT1G13750	271.742	-0.838637	0.256566	5.55529e-06	0.0021941
AT1G13790	187.687	0.338527	0.198921	0.000107351	0.0173786
AT1G14610	3031.72	0.198817	0.0672704	0.000147107	0.0205399
AT1G15310	90.1177	1.25967	0.22213	2.51772e-09	4.30968e-06
AT1G15480	310.422	0.414515	0.22855	6.07342e-05	0.0119718
AT1G15500	5404.64	0.213863	0.0976658	0.000340833	0.036662
AT1G15520	96.6986	-0.943409	0.776796	0.000141744	0.0202121
AT1G17330	149.17	-0.84179	0.17597	1.15948e-07	0.000122698
AT1G17430	160.478	-0.562729	0.288703	5.04574e-05	0.0105663
AT1G17680	328.38	-0.284434	0.143911	9.36778e-05	0.0158276
AT1G19960	620.057	-0.433129	0.35552	0.000362904	0.0386061
AT1G21240	28.9002	-0.380452	0.757227	0.000534477	0.0494419
AT1G21250	1871.42	-1.10466	0.246671	5.13756e-07	0.000368914
AT1G21520	69.6879	-0.943361	0.414301	3.79373e-05	0.00829095
AT1G22550	200.078	-0.455941	0.222904	2.93206e-05	0.00718926
AT1G22980	11.7766	1.36965	1.09734	2.82528e-05	0.00710063
AT1G23970	53.9235	-1.30079	0.391176	5.4915e-06	0.0021941
AT1G24147	312.453	-0.53312	0.417964	0.000297162	0.0333785
AT1G24150	200.715	-0.600167	0.261185	2.19301e-05	0.00580166
AT1G28530	290.284	0.243853	0.145401	0.000340983	0.036662
AT1G29110	33.2	1.26588	0.49586	1.78931e-05	0.00486161
AT1G30880	1223.74	0.261027	0.193606	0.000487774	0.0471499
AT1G30900	104.176	-0.6011	0.559112	0.000426373	0.0426683
AT1G33720	113.361	-0.426142	0.39362	0.000536076	0.0494419
AT1G34760	64.3635	-0.496048	0.463569	0.000511138	0.0480231
AT1G35710	2100.57	-0.750106	0.492118	0.000154379	0.0214065
AT1G44800	75.0388	0.919626	0.597827	0.000120249	0.0180428
AT1G52880	127.653	-0.615915	0.231193	8.76168e-06	0.00309152
AT1G53710	240.23	-0.31759	0.173134	8.70533e-05	0.0150887
AT1G53860	49.4222	1.33166	0.483579	1.21679e-05	0.00388329
AT1G54020	3.37547	0.542874	1.45773	0.000101506	0.0167286
AT1G56120	228.654	-0.99481	0.346756	1.42657e-05	0.00425856
AT1G58370	283.308	0.344541	0.249282	0.000258956	0.0301812
AT1G65150	159.192	0.421973	0.332233	0.000314723	0.0349603
AT1G65690	18.6331	-0.438111	0.769249	0.000510987	0.0480231
AT1G65790	149.17	-0.480608	0.4505	0.000525253	0.0491197
AT1G66340	316.008	-0.291454	0.145507	7.84602e-05	0.0144138
AT1G67800	589.953	-0.256821	0.178272	0.000426019	0.0426683
AT1G68260	510.404	-0.678605	0.124245	1.84287e-09	3.70527e-06
AT1G68600	984.991	-0.434959	0.324372	0.000254053	0.030047
AT1G70520	344.306	-0.235924	0.154694	0.000498031	0.0476829
AT1G72140	10.5391	0.74108	0.829901	0.000248054	0.0295111
AT1G73700	16.4764	0.815759	0.785245	0.000216952	0.026761
AT1G73805	311.318	-1.04658	0.299073	4.78541e-06	0.00213812
AT1G73950	149.493	-0.372552	0.317732	0.00044348	0.0439242
AT1G75945	209.654	4.94544	0.549274	2.48216e-20	1.66354e-16
AT1G76720	69.4269	-0.615061	0.392227	0.000143924	0.0203784
AT1G79150	879.196	0.263171	0.0983404	3.18875e-05	0.00739012
AT1G79450	17.0705	-1.52799	0.696916	1.40251e-05	0.00425856
AT2G00840	14.0744	-0.833809	0.750237	0.000209415	0.0259907
AT2G03880	22.3771	0.641144	0.659241	0.000426555	0.0426683
AT2G06995	34.2415	-1.43262	0.354867	1.1247e-06	0.000665094
AT2G13540	709.642	0.423721	0.158445	2.73477e-06	0.00137463
AT2G15080	467.343	-0.328362	0.27332	0.00045471	0.0443805
AT2G17280	82.7535	0.475913	0.3367	0.000204951	0.0258376
AT2G18330	422.717	-0.257875	0.141832	0.000206896	0.0258376
AT2G18690	112.357	-1.09315	0.440137	2.50453e-05	0.00645592
AT2G19910	60.2751	0.649021	0.555393	0.000333452	0.0366359
AT2G20330	740.411	-0.224142	0.100677	0.000240084	0.028905
AT2G22810	28.4884	1.07328	0.82169	8.90955e-05	0.015181
AT2G23200	542.836	-0.592233	0.193611	2.36228e-06	0.00121785
AT2G25510	9398.06	-0.510391	0.324831	0.000133152	0.0191225
AT2G26560	668.137	-0.723127	0.43378	0.000117883	0.0178718
AT2G29120	195.423	-0.794982	0.388155	5.61701e-05	0.0113372
AT2G30250	164.629	-0.707413	0.312985	3.26656e-05	0.0074345
AT2G32160	325.081	-1.20614	0.189435	4.31244e-11	1.4451e-07
AT2G32290	201.677	-0.350132	0.304711	0.000496293	0.0476829
AT2G35550	26.8566	1.46376	0.377731	1.51014e-06	0.000843414
AT2G38695	105.963	-0.462672	0.308653	0.000159583	0.0219766
AT2G38810	237.507	0.402944	0.250685	0.000116664	0.0178718
AT2G41090	6453.33	-0.744608	0.239934	5.67458e-06	0.0021941
AT2G44980	152.804	-1.02303	0.175729	1.68436e-09	3.70527e-06
AT2G46140	145.687	-0.30925	0.244923	0.000416581	0.0426683
AT2G46430	292.051	-0.964923	0.323272	1.1573e-05	0.00380768
AT2G46440	489.438	-1.28313	0.236155	8.56619e-09	1.32486e-05
AT2G46590	231.646	0.287898	0.224594	0.000449642	0.0441
AT2G47130	58.6058	-1.275	0.500683	1.77509e-05	0.00486161
AT3G01015	12.8027	0.711041	0.799369	0.000290795	0.0328467
AT3G01290	673.3	-0.700606	0.341285	5.09766e-05	0.0105663
AT3G04210	989.218	-0.454367	0.246779	5.63872e-05	0.0113372
AT3G04960	35.5027	0.768436	0.560444	0.000197261	0.0254239
AT3G05790	43.0429	1.13932	0.397764	1.35988e-05	0.00420641
AT3G05955	31.6403	-1.31861	0.714342	3.36989e-05	0.00752833
AT3G06355	215.892	0.880398	0.214984	1.00343e-06	0.000630469
AT3G06955	21.024	2.51209	0.678609	5.16144e-08	5.76533e-05
AT3G09190	48.6103	0.999216	0.362127	1.71156e-05	0.00484686
AT3G11010	874.143	-0.685503	0.411937	0.000118221	0.0178718
AT3G11080	62.197	-0.604639	0.506993	0.000340657	0.036662
AT3G12860	183.629	0.531467	0.227027	1.45192e-05	0.00425856
AT3G14160	86.677	-0.775109	0.267956	1.00362e-05	0.0034791
AT3G14620	867.014	-0.534409	0.358564	0.000168869	0.022697
AT3G16420	1175.81	0.26155	0.178327	0.000382028	0.0404266
AT3G17630	52.2128	-1.11948	0.303103	3.32085e-06	0.00158974
AT3G17700	463.257	-0.278533	0.147222	0.000124828	0.0183197
AT3G18250	14.5331	-0.537209	0.840231	0.000338421	0.036662
AT3G22235	1032.49	-0.897933	0.711667	0.000164315	0.0224743
AT3G22750	218.785	0.260052	0.191196	0.000481063	0.0467258
AT3G23100	165.126	-0.871316	0.224239	1.61167e-06	0.000875789
AT3G23480	86.0963	-0.870627	0.263494	5.60754e-06	0.0021941
AT3G23550	80.1905	-0.919316	0.567684	0.000108044	0.0173786
AT3G26180	1138	-0.308819	0.119805	1.17416e-05	0.00380768
AT3G26210	113.196	-1.19155	0.441253	1.63801e-05	0.00470482
AT3G26220	62.4473	-0.523643	0.506073	0.000530956	0.0494232
AT3G26500	29.6025	-1.56826	0.465631	3.02e-06	0.00148098
AT3G28890	21.9924	-0.759195	0.76085	0.00026846	0.031021
AT3G29300	15.3189	-0.627545	0.745481	0.000417612	0.0426683
AT3G30340	11.0434	0.487641	0.907967	0.000259691	0.0301812
AT3G30720	20.0416	-1.04165	0.777659	0.000100349	0.0166744
AT3G32940	486.249	-0.681447	0.372956	8.23e-05	0.0147976
AT3G42658	21.2356	-1.4657	0.913971	2.27522e-05	0.00594097
AT3G45860	500.821	-0.805346	0.623807	0.000205463	0.0258376
AT3G50070	152.333	0.3524	0.294227	0.000429122	0.0427125
AT3G50260	15.1876	-0.764539	0.813249	0.000242361	0.0290054
AT3G54750	675.558	0.236589	0.0964497	0.000115418	0.0178718
AT3G54830	371.565	0.407895	0.247795	0.000103111	0.0168548
AT3G56210	455.893	0.655375	0.232939	7.32935e-06	0.00278045
AT3G56400	1251.43	-0.525936	0.3337	0.000133025	0.0191225
AT3G57150	3786.56	0.219391	0.114638	0.000415477	0.0426683
AT3G57240	279.889	-1.40622	0.849605	2.76449e-05	0.00703579
AT3G58470	401.95	0.243297	0.169037	0.000511051	0.0480231
AT3G59790	78.412	0.824603	0.413547	6.26668e-05	0.0122328
AT3G61280	350.587	-0.909641	0.576119	0.000116056	0.0178718
AT3G63080	705.385	-0.25936	0.154073	0.000259404	0.0301812
AT4G00240	58.3409	-1.06557	0.589059	6.53703e-05	0.0126378
AT4G01010	60.1103	-0.637739	0.495739	0.00027088	0.0311218
AT4G02380	441.555	-1.01932	0.236894	7.98476e-07	0.000535139
AT4G02390	192.212	0.880278	0.144597	3.77589e-10	1.08454e-06
AT4G02420	287.73	-0.322453	0.2755	0.000505806	0.0480231
AT4G04620	203.026	0.778807	0.175979	2.41863e-07	0.000231567
AT4G08850	2026.98	-0.351197	0.168734	3.13216e-05	0.00739012
AT4G11000	14.0222	-0.433282	0.758556	0.000544118	0.0498014
AT4G11460	144.193	0.892722	0.253311	3.77622e-06	0.00173473
AT4G11570	864.689	-0.20683	0.0931766	0.000403602	0.0422647
AT4G11840	235.932	-0.783391	0.203458	1.19086e-06	0.000684099
AT4G14103	86.1001	0.702825	0.390242	8.84666e-05	0.015181
AT4G14365	193.221	-0.596642	0.509665	0.000359897	0.0384898
AT4G14400	5143.31	-1.19583	0.233125	4.45997e-08	5.27484e-05
AT4G14630	4.81608	-0.2108	0.908824	0.000391797	0.0412433
AT4G16260	337.46	-1.63922	0.386337	4.03009e-07	0.000336332
AT4G17340	1715.67	-0.343726	0.216591	0.000145084	0.0203989
AT4G20730	23.3992	1.23022	0.667315	4.32001e-05	0.00914295
AT4G21326	113.629	-0.590907	0.42844	0.000226175	0.0275605
AT4G21380	288.179	-0.538995	0.30439	7.88579e-05	0.0144138
AT4G23130	77.0753	-0.764963	0.466489	0.000123019	0.0182543
AT4G23170	1760.58	-0.72924	0.323946	3.47196e-05	0.00767113
AT4G23700	11.9817	-0.716801	1.30627	8.46812e-05	0.0149351
AT4G24830	2115.17	0.289641	0.107443	1.35137e-05	0.00420641
AT4G26980	91.4743	-0.604498	0.323108	6.73532e-05	0.012775
AT4G27300	237.443	-0.297277	0.231364	0.000420075	0.0426683
AT4G28710	659.747	-0.230832	0.0994491	0.000170999	0.022697
AT4G29490	455.685	-0.241529	0.13805	0.000317072	0.0350277
AT4G29880	4.02047	-0.496094	1.29312	0.000127936	0.0186397
AT4G29950	414.73	-0.287777	0.144909	8.67249e-05	0.0150887
AT4G30610	898.633	0.650677	0.169976	4.18198e-07	0.000336332
AT4G30960	998.842	-0.342514	0.230874	0.000195751	0.0253921
AT4G32520	1778.06	0.23565	0.105595	0.000171588	0.022697
AT4G34180	635.371	-0.389655	0.162095	8.18425e-06	0.00299186
AT4G34380	3.74423	-0.355172	1.0666	0.000221773	0.0271889
AT4G36440	333.482	-0.240652	0.135413	0.000308938	0.0345083
AT4G38880	18.8417	1.34824	1.00766	3.19775e-05	0.00739012
AT4G39600	18.1379	-2.19461	0.672452	4.94944e-07	0.000368568
AT5G02410	258.292	-0.359904	0.217415	0.000111058	0.0175696
AT5G03390	142.326	1.17438	0.20321	1.67056e-09	3.70527e-06
AT5G04930	1158.97	-0.399438	0.219406	6.02627e-05	0.0119718
AT5G05000	526.276	0.229514	0.0976432	0.000169731	0.022697
AT5G08600	172.553	1.51715	0.221079	6.02619e-13	2.42325e-09
AT5G10740	87.8627	-0.899433	0.254869	3.79629e-06	0.00173473
AT5G12290	319.356	-0.255498	0.142947	0.000228561	0.0276834
AT5G13320	38.0425	-0.886837	0.68913	0.000167493	0.022697
AT5G13370	486.414	0.228539	0.14728	0.000544928	0.0498014
AT5G14500	178.943	-0.32825	0.176282	7.31354e-05	0.0136154
AT5G15810	752.256	0.23844	0.0916555	8.31658e-05	0.0147976
AT5G21150	17.7043	1.08719	0.72552	8.24559e-05	0.0147976
AT5G24206	19.6933	-0.644823	0.679209	0.000422565	0.0426683
AT5G24280	140.2	0.728317	0.193612	1.04418e-06	0.000636188
AT5G25250	170.368	-0.749299	0.4274	9.89917e-05	0.0165861
AT5G25930	67.8028	-0.942268	0.275454	5.08819e-06	0.0021941
AT5G26000	73316.9	-0.298987	0.0697917	3.11509e-08	3.9145e-05
AT5G26340	295.044	-0.979762	0.219196	4.77366e-07	0.000368568
AT5G26830	2294.35	0.191083	0.0558589	5.60405e-05	0.0113372
AT5G28335	28.8488	1.73225	0.458166	9.22768e-07	0.00059849
AT5G35480	53.5911	-1.86694	0.374897	1.1092e-08	1.59297e-05
AT5G35490	58.7415	-1.01321	0.45963	4.08024e-05	0.00882121
AT5G35935	488.906	7.55181	0.611298	6.45379e-36	1.2976e-31
AT5G40240	164.547	-0.275328	0.203494	0.000420312	0.0426683
AT5G40780	348.753	-1.02365	0.223451	3.63442e-07	0.000317712
AT5G41750	117.293	-1.15421	0.411118	1.46146e-05	0.00425856
AT5G43780	446.741	-0.689886	0.228195	5.23397e-06	0.0021941
AT5G44490	77.7708	0.50672	0.355545	0.000199608	0.0255626
AT5G45150	23.757	0.943543	0.641141	0.000123475	0.0182543
AT5G46250	892.976	-0.462617	0.134787	1.29124e-07	0.000129808
AT5G47810	77.4435	-1.174	0.223076	2.501e-08	3.35235e-05
AT5G48657	51.3149	-0.856245	0.646407	0.00017601	0.0231298
AT5G49680	125.441	-1.01693	0.219441	3.05951e-07	0.000279611
AT5G49880	421.007	-0.27813	0.128269	6.79859e-05	0.012775
AT5G51290	286.027	-0.267678	0.167896	0.000273653	0.0312617
AT5G51450	194.565	-0.31844	0.18223	0.000109278	0.0174376
AT5G52940	72.3837	1.44753	0.346795	7.82277e-07	0.000535139
AT5G54510	388.226	0.872123	0.392839	4.19691e-05	0.00897693
AT5G56160	25.957	-0.8772	0.535711	0.000111853	0.0175696
AT5G56370	55.0261	-2.59016	0.592377	2.57217e-09	4.30968e-06
AT5G56810	95.341	1.86672	0.275475	2.93892e-13	1.47725e-09
AT5G57220	55.538	-1.12339	0.35677	8.76439e-06	0.00309152
AT5G59670	619.5	-1.32501	0.429101	7.66946e-06	0.0028556
AT5G60900	262.412	-0.936269	0.384078	2.90958e-05	0.00718926
AT5G61010	300.229	-0.665164	0.294607	2.97725e-05	0.00721211
AT5G61070	29.3934	0.985424	0.522956	6.74599e-05	0.012775
AT5G63630	280.541	-0.341527	0.163361	3.29091e-05	0.0074345
AT5G64060	46.7295	1.11005	0.368132	1.09618e-05	0.00373557
AT5G66400	108.973	-0.729443	0.516708	0.000193693	0.0252883

## Sheet: sig_2_wt_inS
	baseMean	log2FoldChange	lfcSE	pvalue	padj
AT1G75945	209.654	3.50741	0.61157	1.35761e-09	5.45922e-06
AT2G06995	34.2415	-1.40646	0.858272	1.76765e-06	0.00592338
AT3G01345	5111.69	9.16128	0.759854	3.33054e-34	6.69639e-30
AT3G09720	401.137	0.299954	0.317897	2.74468e-06	0.0078835
AT5G35935	488.906	7.59758	0.652889	8.16942e-32	8.21272e-28
AT5G42280	58.1062	-3.15583	0.397285	4.00107e-16	2.68152e-12

## Sheet: sig_3_wt_inS
	baseMean	log2FoldChange	lfcSE	pvalue	padj
AT1G02920	797.781	-0.699677	0.506396	3.51882e-05	0.0353747
AT1G22550	200.078	-1.05412	0.153135	2.49145e-12	1.00186e-08
AT1G32960	5.23866	-0.946872	2.20531	5.87964e-05	0.0488323
AT1G75945	209.654	5.18003	0.543308	8.01307e-22	4.02777e-18
AT2G00840	14.0744	-0.899888	0.954141	2.97658e-05	0.0332484
AT2G06995	34.2415	-1.98173	0.377162	8.64859e-10	2.48412e-06
AT2G21210	1311.63	0.60121	0.319612	1.65553e-05	0.0221908
AT2G25440	23.1275	-1.52749	2.1924	2.19771e-05	0.027617
AT2G26400	49.5865	-1.63118	0.470013	7.15331e-07	0.00130749
AT2G32160	325.081	-0.934665	0.198711	2.80268e-07	0.000704384
AT2G41090	6453.33	-0.419564	0.375144	6.07185e-05	0.0488323
AT2G46440	489.438	-0.656986	0.463378	3.4222e-05	0.0353747
AT3G01080	34.7324	-1.21082	0.419472	3.25568e-06	0.00507108
AT3G01345	5111.69	9.32034	0.681141	1.74606e-43	3.51063e-39
AT3G05955	31.6403	0.951329	0.688901	2.36144e-05	0.0279288
AT3G18250	14.5331	-3.4596	2.25769	3.27883e-06	0.00507108
AT3G28890	21.9924	-0.666569	0.895024	5.54951e-05	0.0485124
AT3G44120	52.8232	1.67321	0.438492	3.90765e-07	0.000872969
AT4G25780	146.497	1.45259	0.244792	4.20792e-10	1.41007e-06
AT4G30610	898.633	0.66664	0.154155	6.51422e-07	0.00130749
AT5G05060	984.966	1.11458	0.104703	7.20911e-27	4.83155e-23
AT5G15950	1138.07	0.28654	0.258594	5.0415e-05	0.0460747
AT5G28335	28.8488	1.28406	0.763305	9.02629e-06	0.012963
AT5G35935	488.906	7.67128	0.613977	2.09957e-36	2.11069e-32
AT5G56370	55.0261	0.716585	0.642602	4.89455e-05	0.0460747

## Sheet: sig_12_wt_inS
	baseMean	log2FoldChange	lfcSE	pvalue	padj
AT1G01010	83.1197	-0.83161	0.246707	3.47122e-06	0.000760428
AT1G01940	200.016	-0.464153	0.207909	6.41196e-05	0.00730741
AT1G03220	1284.36	0.398082	0.23124	0.000238246	0.0197042
AT1G03330	427.565	-0.243839	0.160411	0.00078382	0.0456408
AT1G04280	147.594	0.41082	0.215714	0.000147752	0.013741
AT1G04580	4.78125	0.798534	1.70164	0.000179114	0.0160518
AT1G04630	312.426	-0.313923	0.225952	0.000694416	0.0425189
AT1G05680	5.07001	0.846159	1.43509	0.000215207	0.0186098
AT1G05910	737.013	-0.240454	0.129152	0.000351454	0.0264476
AT1G06110	235.213	-0.317232	0.1932	0.000357619	0.0266982
AT1G06130	352.636	-0.215453	0.116372	0.000540295	0.035627
AT1G07180	164.116	0.783863	0.363063	4.22692e-05	0.00559315
AT1G07400	19.8497	0.580229	0.647671	0.000526955	0.0348639
AT1G08130	1174.55	0.442392	0.0951221	1.55516e-08	8.0688e-06
AT1G08840	184.594	-0.529482	0.200731	2.56106e-05	0.00374028
AT1G09620	3551.81	0.168062	0.0743303	0.000867676	0.0488325
AT1G09840	851.15	-0.596649	0.0949078	4.40681e-11	5.06436e-08
AT1G10095	100.834	-0.562716	0.268779	8.10151e-05	0.00877634
AT1G10300	11.2628	3.01084	1.45986	5.08164e-06	0.00101202
AT1G10417	14.2519	-0.487556	0.679415	0.000855425	0.0485888
AT1G11020	123.644	-0.340456	0.263476	0.000772284	0.0451821
AT1G11303	195.524	0.309963	0.194496	0.000419165	0.0306582
AT1G11800	134.01	-0.791645	0.251208	6.3606e-06	0.00124164
AT1G13220	335.196	-0.33292	0.218867	0.000464938	0.0329738
AT1G13245	92.2348	0.738917	0.390724	7.41431e-05	0.00812114
AT1G13880	293.255	0.480425	0.178274	2.00005e-05	0.00305682
AT1G14250	151.774	1.02285	0.557053	4.99509e-05	0.00643406
AT1G16480	49.3296	-0.766243	0.334685	3.5175e-05	0.00488387
AT1G16590	39.8406	-0.987917	0.750045	0.000127553	0.0124497
AT1G17100	3345.35	-0.226553	0.125602	0.000496909	0.0338998
AT1G17330	149.17	-0.704877	0.178889	1.15549e-06	0.000303756
AT1G17560	149.576	-0.775637	0.199622	1.11748e-06	0.000301813
AT1G17760	508.105	-0.668448	0.219398	1.03572e-05	0.00187341
AT1G19670	2464.9	0.2904	0.204408	0.000719315	0.043637
AT1G20880	179.423	-0.734722	0.188592	1.22724e-06	0.000318371
AT1G21130	2570.82	0.246988	0.169305	0.000881392	0.0492281
AT1G21680	3712.8	-0.228584	0.137853	0.000675146	0.0418326
AT1G22140	134.255	-0.754778	0.245821	8.30254e-06	0.00154427
AT1G22360	731.244	0.211344	0.101726	0.000358847	0.0266982
AT1G22570	163.909	0.723203	0.188361	1.47022e-06	0.000367623
AT1G22950	498.487	0.59398	0.159036	1.91416e-06	0.000460238
AT1G23970	53.9235	-1.91632	0.36639	6.71107e-09	3.89163e-06
AT1G24260	61.2706	0.743267	0.712151	0.000291823	0.0228317
AT1G25560	445.243	0.972798	0.22081	7.30752e-08	2.8815e-05
AT1G26090	222.747	-0.549453	0.178486	9.18296e-06	0.0016764
AT1G26580	867.106	0.215503	0.126991	0.000752992	0.0449879
AT1G27030	435.821	0.317968	0.187486	0.000307608	0.0238771
AT1G27730	248.668	1.31283	0.39494	2.0549e-06	0.000482316
AT1G29110	33.2	2.06694	0.382555	3.18688e-09	2.02685e-06
AT1G29670	7678.93	-0.219626	0.12134	0.000549143	0.0360897
AT1G29730	76.2555	-0.567166	0.373883	0.000222005	0.0190306
AT1G30160	38.3031	0.60747	0.411209	0.000207563	0.0180278
AT1G30880	1223.74	0.332896	0.208674	0.000383903	0.0282621
AT1G32920	434.741	1.30434	0.28514	2.4037e-08	1.12837e-05
AT1G33970	817.252	0.25024	0.129049	0.00025219	0.0206315
AT1G47840	68.4364	0.850602	0.325029	1.58946e-05	0.00265047
AT1G48570	1149.02	0.328965	0.164607	0.000123466	0.0122324
AT1G49760	3262.58	0.434902	0.120624	8.27518e-07	0.000229794
AT1G49920	10.7589	-2.01655	1.14728	2.02103e-05	0.00306512
AT1G51140	1233.25	-0.401272	0.209049	0.000143042	0.0134938
AT1G51390	258.721	-0.550149	0.242116	5.75897e-05	0.00690472
AT1G52880	127.653	-0.300488	0.212886	0.000699533	0.0426997
AT1G53430	973.413	0.198198	0.110893	0.000869355	0.0488325
AT1G55810	317.004	-0.297215	0.19249	0.000506464	0.0341085
AT1G57990	387.112	0.462969	0.396576	0.000551619	0.036132
AT1G58360	1390.65	-0.204058	0.11364	0.000757473	0.0450979
AT1G58370	283.308	0.61809	0.203912	1.11083e-05	0.00197308
AT1G58470	96.2062	0.340642	0.248605	0.000650266	0.0408301
AT1G62290	114.607	0.884928	0.203271	1.44991e-07	5.29379e-05
AT1G65150	159.192	0.567111	0.291338	0.000106083	0.011008
AT1G66080	127.1	-1.4417	0.248438	6.54805e-11	6.45507e-08
AT1G66340	316.008	-0.269376	0.150407	0.000309353	0.0239185
AT1G66730	325.765	-0.544649	0.358333	0.000238125	0.0197042
AT1G68260	510.404	-0.806688	0.118083	3.26853e-13	7.16026e-10
AT1G71000	65.9701	1.31298	0.310612	1.10542e-07	4.19124e-05
AT1G71350	202.809	-0.27856	0.195474	0.000760379	0.0450979
AT1G72140	10.5391	1.46791	0.987661	5.50279e-05	0.00678081
AT1G72840	85.0779	-0.920644	0.292798	4.5544e-06	0.000925718
AT1G73700	16.4764	1.1996	0.882096	9.1249e-05	0.0095695
AT1G73820	224.796	-0.254657	0.161583	0.000617868	0.0392964
AT1G75945	209.654	5.07969	0.56001	7.81054e-22	7.69963e-18
AT1G75960	341.344	0.662878	0.145657	1.75823e-07	6.30277e-05
AT1G76620	620.447	-0.217193	0.126747	0.000706766	0.043008
AT1G76720	69.4269	-1.14418	0.287801	2.63936e-07	9.07853e-05
AT1G77130	579.087	-0.326266	0.14565	5.77844e-05	0.00690472
AT1G78540	138.997	-0.651135	0.204681	7.88164e-06	0.00147995
AT1G78820	2883.68	-0.273052	0.150431	0.000280793	0.0222334
AT1G79610	200.543	-0.307328	0.222164	0.00072578	0.0438068
AT1G79690	724.526	-0.345643	0.147064	3.92409e-05	0.00526309
AT1G80620	698.566	0.218423	0.117068	0.000495463	0.0338998
AT1G80850	214.191	-0.413103	0.230667	0.000196051	0.017256
AT1G80960	93.2362	-0.390205	0.340381	0.000793943	0.045957
AT2G00450	20.013	-0.753492	0.812798	0.000334993	0.0254028
AT2G01090	182.272	-0.631976	0.183992	4.39749e-06	0.000912757
AT2G01120	112.339	-0.4184	0.273626	0.000353013	0.0264639
AT2G02790	254.013	-0.354473	0.2152	0.000315198	0.0241807
AT2G03820	923.578	0.240696	0.103419	0.000100822	0.0105175
AT2G04050	19.7731	3.77048	0.737227	6.24091e-10	4.55725e-07
AT2G05630	361.123	-0.705736	0.133251	7.25892e-09	4.08905e-06
AT2G05995	23.8608	-2.68162	0.587429	5.16059e-08	2.11971e-05
AT2G06950	1598.69	0.419689	0.214105	0.000127326	0.0124497
AT2G06995	34.2415	-3.63385	0.456368	2.88615e-18	1.13807e-14
AT2G12550	131.806	-0.362346	0.262443	0.000584489	0.0375368
AT2G13680	40.7421	1.59356	0.386624	2.89344e-07	9.50783e-05
AT2G15090	2609.63	0.289403	0.180157	0.000446864	0.0321546
AT2G16390	130.596	-0.548627	0.250487	6.83274e-05	0.00761098
AT2G17360	5626.94	0.200836	0.0923491	0.0003796	0.028136
AT2G18193	9.64199	1.50183	0.836258	3.51657e-05	0.00488387
AT2G18230	1668.3	-0.584242	0.127952	1.3771e-07	5.12282e-05
AT2G19920	48.2237	0.720863	0.426936	0.000108259	0.0111751
AT2G19930	90.7658	0.745928	0.271214	1.59975e-05	0.00265047
AT2G20330	740.411	-0.466503	0.117195	3.29285e-07	0.000106429
AT2G21210	1311.63	0.60113	0.21931	2.08584e-05	0.00313928
AT2G21640	39.5621	0.603064	0.453002	0.000262827	0.0211506
AT2G22810	28.4884	1.31967	0.902132	6.82685e-05	0.00761098
AT2G24120	2180.79	0.19487	0.0746956	0.000178081	0.0160321
AT2G24645	150.083	0.488321	0.253102	0.000128285	0.0124594
AT2G24945	228.189	0.669361	0.310255	5.65261e-05	0.00685339
AT2G25530	76.2168	-0.867026	0.23669	1.47771e-06	0.000367623
AT2G26530	106.732	0.660574	0.345111	8.77059e-05	0.00929682
AT2G26870	147.304	0.556497	0.238349	5.02559e-05	0.00643406
AT2G27385	2505.35	0.372606	0.143426	1.77019e-05	0.00283749
AT2G27830	166.13	0.457831	0.272902	0.000232544	0.0195933
AT2G27990	44.1867	0.510119	0.433917	0.000451234	0.0322547
AT2G28305	382.173	0.236727	0.149505	0.000726558	0.0438068
AT2G28560	8.24313	-0.565069	0.890484	0.00064947	0.0408301
AT2G29065	29.2607	-0.743829	0.678595	0.000268936	0.0215498
AT2G29630	32466.3	-0.217463	0.115727	0.000489624	0.0338653
AT2G30480	89.4376	-0.398482	0.287256	0.000504411	0.0341085
AT2G30540	177.781	0.403121	0.309912	0.00058262	0.0375368
AT2G30600	723.116	0.365763	0.207339	0.000225845	0.0191929
AT2G31250	16.1572	-1.46657	0.97597	5.4057e-05	0.00674549
AT2G31360	2814.05	0.165349	0.0716187	0.000871896	0.0488361
AT2G31730	87.4305	0.865257	0.291814	7.71503e-06	0.00146259
AT2G31751	16.0944	-1.26644	0.809776	6.26083e-05	0.00721863
AT2G31890	806.96	0.221986	0.0966734	0.000166432	0.0151916
AT2G32550	29.36	2.31541	0.41296	8.92035e-10	6.2812e-07
AT2G35340	167.399	-1.39224	0.217764	1.32057e-12	2.43071e-09
AT2G36400	353.453	0.687974	0.271057	2.72788e-05	0.00395462
AT2G36870	824.188	-0.446567	0.144581	5.34325e-06	0.00105347
AT2G38810	237.507	0.321871	0.222799	0.00058673	0.0375583
AT2G39090	206.013	-0.696807	0.189536	2.35578e-06	0.000533868
AT2G40030	307.44	-0.602719	0.161949	2.03105e-06	0.000482316
AT2G40770	274.581	-0.399392	0.220834	0.000191129	0.0168982
AT2G40960	268.993	-0.739018	0.154286	5.91724e-08	2.38091e-05
AT2G41070	31.4721	0.42525	0.429012	0.000813417	0.0467561
AT2G41370	158.4	0.365312	0.301256	0.000805114	0.0464141
AT2G43360	1903.55	0.156856	0.064047	0.000889111	0.049519
AT2G44580	137.775	0.332183	0.240677	0.00065733	0.0411426
AT2G44980	152.804	-0.345111	0.234873	0.000506888	0.0341085
AT2G46290	117.349	-1.16223	0.260706	3.50081e-08	1.53382e-05
AT3G00610	13.4674	2.05351	0.933168	1.16339e-05	0.00203276
AT3G01060	1246.58	0.27697	0.117428	5.21299e-05	0.00658841
AT3G01345	5111.69	-0.619053	0.999342	0.000513931	0.0341167
AT3G01600	13.5037	1.55225	0.745642	2.20505e-05	0.00326878
AT3G02200	1462.92	0.194316	0.0987526	0.000677187	0.0418326
AT3G02520	1480.21	-0.203195	0.10479	0.000579369	0.037452
AT3G02830	2167.13	-0.39713	0.164217	3.41315e-05	0.00480669
AT3G04980	151.183	-0.968941	0.170785	1.079e-10	1.01302e-07
AT3G05790	43.0429	1.8811	0.31635	1.60512e-10	1.43848e-07
AT3G05955	31.6403	-2.49754	0.678054	7.53275e-07	0.000212165
AT3G06355	215.892	1.30005	0.206122	1.35615e-12	2.43071e-09
AT3G08590	3150.14	-0.243644	0.0859996	1.98538e-05	0.00305682
AT3G08690	381.356	-0.359352	0.163886	6.54096e-05	0.00741158
AT3G09190	48.6103	0.398959	0.374417	0.000847373	0.0484255
AT3G09680	11.1414	0.935341	1.02541	0.000227821	0.0192777
AT3G09720	401.137	0.656411	0.117164	1.8749e-09	1.27467e-06
AT3G12520	239.862	0.375127	0.233967	0.000334665	0.0254028
AT3G14067	6232.94	-0.288686	0.180363	0.000455655	0.0324321
AT3G14070	48.1465	-0.948458	0.375343	1.5495e-05	0.00263361
AT3G14160	86.677	-1.37535	0.229083	1.37306e-11	1.80475e-08
AT3G15450	185.11	0.694866	0.444294	0.000141393	0.0134024
AT3G16420	1175.81	0.259637	0.181886	0.000857624	0.0485888
AT3G16650	51.1924	-3.02095	0.378937	1.08106e-17	3.04488e-14
AT3G16910	2855.56	-0.561428	0.139598	7.23877e-07	0.00020684
AT3G18750	300.224	-0.711049	0.164797	3.68812e-07	0.000117282
AT3G20100	259.072	0.427473	0.218327	0.000127544	0.0124497
AT3G20200	95.1384	-0.511473	0.257068	0.000108975	0.0111904
AT3G20440	1075.52	0.490491	0.15071	4.39805e-06	0.000912757
AT3G20810	2875.67	-0.21481	0.113019	0.000491249	0.0338653
AT3G21030	24.1947	-1.87859	1.20468	2.93471e-05	0.00422341
AT3G21310	28.3915	1.48932	0.493108	4.35701e-06	0.000912757
AT3G22310	965.742	0.330415	0.187875	0.000248061	0.0203782
AT3G22550	922.237	-0.294381	0.161353	0.000237184	0.0197042
AT3G23100	165.126	-1.24469	0.219489	5.77778e-11	5.99551e-08
AT3G23325	278.03	-1.06412	0.226074	1.2528e-08	6.86116e-06
AT3G25740	128.303	-1.18809	0.244035	4.69399e-09	2.89209e-06
AT3G26235	38.1741	2.02242	0.467242	2.28134e-07	8.03193e-05
AT3G26290	412.274	0.444796	0.238476	0.000157284	0.0144233
AT3G26460	37.4467	0.431436	0.455144	0.000830048	0.0475734
AT3G26470	68.3764	1.21738	0.307048	2.73293e-07	9.13263e-05
AT3G28500	34.5958	1.51929	0.959596	4.58891e-05	0.00603167
AT3G29156	9.31753	0.8584	1.29809	0.000238857	0.0197042
AT3G30340	11.0434	0.504933	0.97359	0.000681084	0.0418326
AT3G30720	20.0416	-3.02265	0.654513	2.13055e-08	1.05015e-05
AT3G32940	486.249	-1.58228	0.249152	5.47996e-12	8.31099e-09
AT3G43270	515.093	-0.304937	0.199937	0.000513272	0.0341167
AT3G44205	31.5924	-1.56131	0.43039	1.14476e-06	0.000303756
AT3G44260	308.801	1.37347	0.352112	4.06583e-07	0.0001235
AT3G44690	43.0166	-0.43519	0.432179	0.00076309	0.0450979
AT3G44970	203.968	0.566871	0.311595	0.000133718	0.012798
AT3G47030	12.1467	0.556054	0.779999	0.000680199	0.0418326
AT3G47540	167.624	0.437789	0.225066	0.000130792	0.0126407
AT3G49580	39.2136	1.28094	0.673305	3.57084e-05	0.00492326
AT3G50110	312.788	-0.293545	0.181739	0.000426873	0.0310562
AT3G50270	638.172	0.328615	0.146918	5.81431e-05	0.00690572
AT3G50880	227.967	-0.77624	0.183533	3.93064e-07	0.00012301
AT3G52030	125.457	-0.688918	0.200793	4.31461e-06	0.000912757
AT3G52720	1212.88	-0.26065	0.177551	0.000770364	0.0451821
AT3G53310	50.3582	0.544958	0.387435	0.000284235	0.0224159
AT3G54830	371.565	0.719058	0.170992	5.13725e-07	0.000151173
AT3G55160	420.761	-0.348607	0.234203	0.000478278	0.0336776
AT3G55230	24.1715	1.26202	0.905902	8.05466e-05	0.00877379
AT3G55560	128.979	0.524115	0.239586	7.05528e-05	0.00781471
AT3G56880	1392.65	0.68014	0.32071	5.85985e-05	0.00691813
AT3G57570	262.625	-0.354792	0.219874	0.000343485	0.0259469
AT3G57680	37.237	-1.01833	0.570434	5.49624e-05	0.00678081
AT3G58070	357.215	-0.547846	0.18384	1.16505e-05	0.00203276
AT3G59010	743.171	-0.55791	0.205102	2.17451e-05	0.00324793
AT3G60390	195.862	0.339015	0.220753	0.000438939	0.0318166
AT3G60640	32.4324	-0.569269	0.526403	0.000419848	0.0306582
AT3G60710	13.7123	1.57529	0.778894	2.36713e-05	0.00348286
AT3G60960	177.745	0.587808	0.265781	6.15935e-05	0.0071434
AT3G61210	508.978	-0.264475	0.130655	0.000168006	0.0152645
AT3G62800	237.2	-0.328385	0.220632	0.000513206	0.0341167
AT3G62830	289.944	-0.283335	0.178856	0.00049085	0.0338653
AT4G00380	91.1384	-0.745445	0.3575	5.26542e-05	0.0066123
AT4G01280	117.475	-0.372178	0.258582	0.000495997	0.0338998
AT4G02390	192.212	0.474958	0.193948	3.75503e-05	0.0051058
AT4G02580	3352.86	-0.298687	0.138222	8.32485e-05	0.00896841
AT4G02970	580.864	0.353034	0.265517	0.000676503	0.0418326
AT4G03320	42.6883	0.920422	0.50852	5.96148e-05	0.00695483
AT4G04223	130.462	-0.524155	0.538179	0.000561719	0.0366717
AT4G04620	203.026	0.813039	0.16287	1.55381e-08	8.0688e-06
AT4G05070	397.963	0.576485	0.254624	5.66597e-05	0.00685339
AT4G05120	113.47	0.672679	0.284244	3.86732e-05	0.00522248
AT4G10320	2945.9	0.218847	0.0917334	0.000144061	0.0135252
AT4G11460	144.193	1.22902	0.231848	4.75602e-10	3.90707e-07
AT4G14103	86.1001	0.378305	0.332343	0.000852452	0.048575
AT4G16690	763.221	-0.584878	0.141434	5.76898e-07	0.000167267
AT4G16740	13.1944	2.17554	0.643383	1.8366e-06	0.000447041
AT4G17030	223.806	0.622053	0.204629	1.0891e-05	0.00195207
AT4G17330	3163.21	-0.225104	0.0965071	0.000140639	0.0133953
AT4G17340	1715.67	-0.35494	0.208115	0.000269974	0.0215498
AT4G18465	230.866	-0.342114	0.225006	0.000451526	0.0322547
AT4G19030	43.5	0.427822	0.343358	0.000574007	0.0372274
AT4G20140	53.1585	0.711845	0.480464	0.000154721	0.0142546
AT4G21326	113.629	-1.01125	0.331506	4.68881e-06	0.000943312
AT4G22390	15.8079	-0.841324	1.5336	0.000198518	0.0173185
AT4G22640	11.6008	0.978806	1.25022	0.000198272	0.0173185
AT4G24630	304.681	-0.297741	0.163893	0.000238284	0.0197042
AT4G25020	43.1173	-2.2487	0.39368	5.60949e-10	4.25372e-07
AT4G25120	149.811	-0.919169	0.191603	1.7397e-08	8.79484e-06
AT4G25990	328.683	0.563545	0.202245	1.87902e-05	0.00294728
AT4G26430	203.936	-0.392966	0.18583	8.36979e-05	0.00896841
AT4G27260	95.943	0.595885	0.442628	0.000262761	0.0211506
AT4G28080	27995.8	-0.189433	0.0863829	0.000505239	0.0341085
AT4G28730	505.595	-0.286096	0.190166	0.00059512	0.0379721
AT4G29510	1445.04	0.293492	0.132448	7.20122e-05	0.0079318
AT4G29950	414.73	-0.306931	0.156709	0.000150042	0.0138884
AT4G30020	2206.08	-0.215468	0.0774572	5.61812e-05	0.00685339
AT4G30910	302.092	0.728106	0.149515	4.46779e-08	1.91493e-05
AT4G30960	998.842	-0.440731	0.219838	0.000112737	0.0115167
AT4G31230	18.8149	2.47621	0.461358	2.27365e-09	1.49424e-06
AT4G32460	607.293	-0.255394	0.136739	0.000287326	0.0225694
AT4G32605	208.707	-0.583898	0.203359	1.57226e-05	0.00264947
AT4G32770	366.919	-0.821509	0.135369	4.09235e-11	5.0428e-08
AT4G33010	89302.5	-0.385202	0.106514	4.07157e-07	0.0001235
AT4G33140	326.947	-0.398363	0.227136	0.000219757	0.0189202
AT4G33390	9.64816	0.536597	0.821828	0.000732835	0.0439358
AT4G33420	21.914	0.476057	0.567084	0.000784756	0.0456408
AT4G34930	63.5544	1.51362	0.332602	4.91263e-08	2.0608e-05
AT4G36010	322.046	0.64568	0.13558	8.05368e-08	3.11346e-05
AT4G36040	453.005	0.393598	0.347105	0.000794855	0.045957
AT4G36080	956.544	-0.418176	0.208566	0.000113431	0.0115279
AT4G36195	911.477	-0.210323	0.0816096	0.000114443	0.0115711
AT4G37870	3399.05	-0.32769	0.136572	3.3654e-05	0.00477354
AT4G38340	70.3784	0.442274	0.5302	0.000898142	0.0498811
AT4G39600	18.1379	-3.75012	0.868476	2.67552e-08	1.22676e-05
AT4G39800	3143.77	-0.364478	0.216044	0.000277542	0.0220646
AT5G02130	161.745	-0.462963	0.204558	5.93074e-05	0.00695483
AT5G03240	6401.08	-0.25292	0.0821976	6.515e-06	0.00125931
AT5G03390	142.326	0.704477	0.259418	1.88353e-05	0.00294728
AT5G04340	91.2895	0.762939	0.360117	4.76398e-05	0.0062203
AT5G04780	63.2926	0.435797	0.329106	0.00048936	0.0338653
AT5G05890	245.929	0.513706	0.245126	8.68138e-05	0.009252
AT5G08600	172.553	0.926928	0.258557	1.49167e-06	0.000367623
AT5G10250	63.6209	0.767846	0.486774	0.000116555	0.011671
AT5G12290	319.356	-0.367577	0.166809	6.33835e-05	0.00726552
AT5G13660	102.646	-0.616718	0.241502	3.01894e-05	0.00431315
AT5G13680	597.3	-0.365475	0.142549	1.94867e-05	0.0030252
AT5G16790	27.2115	-1.11061	0.625989	5.10923e-05	0.00649894
AT5G16990	374.513	-0.295004	0.187012	0.000468749	0.0331249
AT5G17640	176.76	0.339255	0.229955	0.000509839	0.0341167
AT5G19120	275.539	0.647798	0.189303	4.54537e-06	0.000925718
AT5G21150	17.7043	0.796197	0.759586	0.000261939	0.0211506
AT5G24150	1249.97	-0.25959	0.176228	0.000767042	0.0451433
AT5G24280	140.2	1.04189	0.168405	2.69814e-12	4.43305e-09
AT5G25480	114.422	-0.5296	0.256566	9.08485e-05	0.0095695
AT5G25980	52469.7	-0.244869	0.155349	0.000677396	0.0418326
AT5G26000	73316.9	-0.432384	0.0713519	1.15008e-11	1.61964e-08
AT5G26280	32.3617	0.477533	0.470087	0.000630726	0.0399852
AT5G28335	28.8488	-2.3646	1.56099	1.67764e-05	0.00271117
AT5G35480	53.5911	-1.95306	0.39398	2.32658e-08	1.1188e-05
AT5G35490	58.7415	-1.83261	0.351003	6.18228e-09	3.69363e-06
AT5G35777	126.306	-0.66115	0.441664	0.00017204	0.0155593
AT5G35935	488.906	5.28579	0.637357	9.47684e-19	4.67113e-15
AT5G41360	248.449	-0.630646	0.180769	3.85434e-06	0.000835078
AT5G42250	122.26	0.531272	0.225693	4.89265e-05	0.00634628
AT5G42280	58.1062	-8.21094	1.17561	6.1872e-14	1.52484e-10
AT5G43450	396.068	0.516082	0.166097	7.61534e-06	0.00145771
AT5G44580	1148.78	-0.277217	0.169388	0.000443625	0.0320385
AT5G44740	105.171	-0.798306	0.203102	9.05384e-07	0.000247924
AT5G45275	156.162	-0.327792	0.247859	0.000763984	0.0450979
AT5G45330	309.851	-0.648248	0.206237	8.58678e-06	0.00158222
AT5G45990	22.1939	2.04063	0.610742	2.1757e-06	0.000498792
AT5G47040	2511.68	-0.203641	0.0827159	0.000186599	0.016572
AT5G47230	88.3773	0.715595	0.52208	0.000183379	0.0163597
AT5G47240	457.119	0.368011	0.252419	0.000482265	0.0338375
AT5G47810	77.4435	-0.984176	0.250766	4.37389e-07	0.00013066
AT5G48090	16.3273	0.507604	0.630598	0.000733154	0.0439358
AT5G49880	421.007	-0.454248	0.13647	2.63756e-06	0.000590933
AT5G51440	29.5615	2.46824	0.406672	4.62358e-11	5.06436e-08
AT5G52940	72.3837	2.00783	0.339863	2.22294e-10	1.90555e-07
AT5G53120	396.563	-0.555765	0.113041	3.02016e-08	1.35331e-05
AT5G53200	25.8463	-0.68812	0.646125	0.000316764	0.0242066
AT5G54510	388.226	0.934832	0.350182	1.20257e-05	0.00207981
AT5G55390	794.749	-0.486252	0.133518	1.30175e-06	0.000333316
AT5G56000	768.12	-0.24017	0.124794	0.000300824	0.0234428
AT5G56130	337.682	-0.38876	0.16249	3.62473e-05	0.00496285
AT5G56370	55.0261	-6.80728	1.24143	5.57518e-10	4.25372e-07
AT5G56680	1290.75	0.255494	0.116736	0.000116615	0.011671
AT5G56810	95.341	2.29224	0.276444	8.08678e-18	2.65732e-14
AT5G56930	154.394	-0.281366	0.205674	0.000860815	0.0486299
AT5G56990	26.5788	-0.559759	0.632881	0.000566686	0.0368739
AT5G57630	1135.59	0.394668	0.146157	1.36771e-05	0.00234485
AT5G58190	385.293	-0.347673	0.209893	0.000313023	0.0241077
AT5G59130	1027.67	0.472104	0.137119	2.14789e-06	0.000498209
AT5G59770	267.336	-0.301215	0.164398	0.000223911	0.0191109
AT5G60250	18.4711	1.00122	0.778334	0.000131634	0.01266
AT5G60360	5500.16	-0.211088	0.108973	0.000489655	0.0338653
AT5G61070	29.3934	1.3779	0.437802	3.21971e-06	0.000713256
AT5G61440	344.783	0.756274	0.17311	2.6707e-07	9.07853e-05
AT5G61600	425.376	1.22585	0.789389	6.6416e-05	0.00748262
AT5G61760	228.762	-0.464652	0.193091	4.1183e-05	0.00548624
AT5G61820	340.484	-0.508819	0.329677	0.000258202	0.021036
AT5G62550	281.924	0.377025	0.190493	0.000123133	0.0122324
AT5G63140	200.382	-0.746614	0.273749	1.66826e-05	0.00271117
AT5G63960	323.937	-0.399734	0.152684	1.8322e-05	0.0029132
AT5G64060	46.7295	1.00062	0.40894	1.67007e-05	0.00271117
AT5G66400	108.973	-0.728692	0.48696	0.000145186	0.0135663
ATCG00090	74.2857	0.455417	0.425068	0.000645467	0.0407885
ATCG00390	787.197	0.325197	0.202649	0.000384167	0.0282621

## Sheet: sig_13_wt_inS
	baseMean	log2FoldChange	lfcSE	pvalue	padj
AT1G04580	4.78125	0.879988	1.7835	0.000170254	0.0207999
AT1G06110	235.213	-0.512371	0.184424	3.77078e-05	0.00637104
AT1G08130	1174.55	0.525966	0.0848603	1.00132e-10	1.05961e-07
AT1G08840	184.594	-0.968297	0.164362	2.43463e-10	2.12829e-07
AT1G09840	851.15	-0.550349	0.096027	1.65654e-09	1.31045e-06
AT1G10300	11.2628	4.26332	1.04437	1.45529e-07	6.50223e-05
AT1G10417	14.2519	-1.43378	0.908139	5.01242e-05	0.00811692
AT1G13245	92.2348	0.678181	0.426948	0.000199871	0.023364
AT1G15165	168.442	-0.364589	0.26034	0.000449833	0.0430683
AT1G15310	90.1177	1.22128	0.231755	6.17959e-09	4.28438e-06
AT1G16590	39.8406	-1.50569	0.653615	1.85248e-05	0.00354724
AT1G17330	149.17	-0.386833	0.258247	0.00036485	0.0369822
AT1G17560	149.576	-0.731453	0.205723	7.67747e-06	0.00171515
AT1G17760	508.105	-0.670145	0.226173	2.48511e-05	0.00458401
AT1G19180	511.922	0.887857	0.315624	2.35353e-05	0.00438149
AT1G22190	441.624	0.59191	0.262405	8.33292e-05	0.0125031
AT1G22550	200.078	-0.337863	0.233665	0.000425212	0.0415015
AT1G22950	498.487	0.693158	0.144592	1.74995e-07	7.64881e-05
AT1G22980	11.7766	1.87319	1.2321	3.06404e-05	0.00535701
AT1G23970	53.9235	-1.69409	0.369651	6.50587e-08	3.34445e-05
AT1G24260	61.2706	3.18811	0.468038	1.05366e-13	1.76541e-10
AT1G25560	445.243	0.894961	0.214747	1.22357e-06	0.000367181
AT1G26090	222.747	-0.424986	0.216871	0.000155402	0.0201014
AT1G27730	248.668	1.47246	0.335408	2.31595e-07	9.50297e-05
AT1G29110	33.2	1.37865	0.471939	9.33772e-06	0.0020407
AT1G30040	215.938	0.585821	0.351415	0.000207986	0.0239856
AT1G31290	18.7728	0.642218	0.677669	0.000476569	0.0451976
AT1G32920	434.741	1.6379	0.25982	6.99155e-12	9.37147e-09
AT1G49500	1113.17	0.60755	0.180694	1.2764e-05	0.00267325
AT1G49920	10.7589	-2.22858	1.20218	1.45622e-05	0.00288543
AT1G54740	88.275	0.71714	0.250445	2.76426e-05	0.00491843
AT1G57990	387.112	0.713173	0.44097	0.000180098	0.0215538
AT1G58370	283.308	0.486313	0.253947	0.000159815	0.0202367
AT1G62290	114.607	0.557483	0.283593	0.000136136	0.0180076
AT1G64780	212.952	0.549414	0.302851	0.00017455	0.0211416
AT1G65150	159.192	1.06152	0.215976	4.47458e-08	2.49905e-05
AT1G66340	316.008	-0.403339	0.159511	5.74289e-05	0.00891048
AT1G66500	43.1929	0.938202	0.551712	0.000106688	0.0151061
AT1G68260	510.404	-0.732932	0.11757	6.19796e-11	6.92312e-08
AT1G68550	254.111	-0.366511	0.280084	0.000535083	0.0486804
AT1G73330	72.9295	0.803381	0.531712	0.00017597	0.021186
AT1G73700	16.4764	2.05286	0.66024	2.51322e-06	0.000701818
AT1G75945	209.654	4.97933	0.546683	3.05012e-21	1.22651e-17
AT1G75960	341.344	0.767396	0.141877	7.01728e-09	4.55128e-06
AT1G76600	56.3921	0.989695	0.580739	9.64388e-05	0.0139496
AT1G76720	69.4269	-1.0112	0.273771	3.72421e-06	0.000947834
AT1G79450	17.0705	-0.878498	0.793539	0.000226335	0.0255657
AT2G00840	14.0744	-3.13994	0.735399	7.86082e-08	3.76309e-05
AT2G01010	42.7427	1.42231	0.412602	3.4127e-06	0.000902837
AT2G01020	33.3629	0.888125	0.567073	0.000138988	0.0182646
AT2G04230	232.827	0.595175	0.15836	5.46945e-06	0.00130915
AT2G06995	34.2415	-1.46667	0.37147	9.70435e-07	0.000300178
AT2G13680	40.7421	0.854528	0.540096	0.000145347	0.0189763
AT2G15400	22.6564	-1.50009	0.505348	7.07967e-06	0.00159937
AT2G17280	82.7535	0.7236	0.269561	3.64577e-05	0.00621202
AT2G18330	422.717	-0.505671	0.138838	6.68909e-06	0.00154587
AT2G19930	90.7658	0.68294	0.307052	7.76296e-05	0.0117355
AT2G20330	740.411	-0.38161	0.123033	1.81078e-05	0.0035248
AT2G20670	73.6417	0.658653	0.508052	0.000314044	0.0330998
AT2G21210	1311.63	0.762215	0.186296	1.96043e-06	0.000571252
AT2G22200	74.6444	0.665216	0.558563	0.000354575	0.0361883
AT2G22810	28.4884	0.828767	0.850629	0.000275947	0.0301532
AT2G24945	228.189	0.921128	0.257012	5.44369e-06	0.00130915
AT2G25330	25.1461	7.29179	1.14423	3.46258e-12	4.97275e-09
AT2G25570	99.3822	-0.46378	0.316014	0.000347744	0.0356722
AT2G26400	49.5865	-1.71683	0.426553	4.725e-07	0.000169644
AT2G26530	106.732	0.943439	0.28687	9.5762e-06	0.00207031
AT2G26870	147.304	0.382567	0.289579	0.000510397	0.047326
AT2G27385	2505.35	0.287605	0.164633	0.000255279	0.0285146
AT2G27830	166.13	0.753381	0.22308	1.06692e-05	0.00228207
AT2G28140	57.039	0.598549	0.449329	0.000338337	0.0348852
AT2G30480	89.4376	-0.467472	0.329709	0.00037637	0.0376482
AT2G34490	381.597	0.410909	0.294775	0.000428043	0.041576
AT2G35340	167.399	-0.982164	0.20585	9.97258e-08	4.66299e-05
AT2G35550	26.8566	1.06159	0.528905	5.76127e-05	0.00891048
AT2G36400	353.453	0.430793	0.338817	0.000516457	0.0476325
AT2G38810	237.507	0.389934	0.260957	0.000366033	0.0369822
AT2G39090	206.013	-0.534373	0.239662	9.20327e-05	0.0134088
AT2G39250	1441.6	0.381005	0.238034	0.000303801	0.0324905
AT2G39510	18.1661	0.715786	0.864847	0.000391756	0.0388013
AT2G40030	307.44	-0.4881	0.192349	5.70436e-05	0.00891048
AT2G40770	274.581	-0.346737	0.253297	0.000488805	0.0459293
AT2G41090	6453.33	-0.727776	0.208511	8.82677e-06	0.00195023
AT2G43590	448.929	-1.08143	0.239773	2.64113e-07	0.00010212
AT2G44980	152.804	-0.830673	0.180869	2.98639e-07	0.000113291
AT2G45135	37.2487	2.25434	0.57039	2.62641e-07	0.00010212
AT2G45330	151.473	-0.4913	0.271333	0.000188737	0.0221915
AT2G46290	117.349	-0.522842	0.355501	0.000314437	0.0330998
AT3G00610	13.4674	1.0267	1.02551	0.000170695	0.0207999
AT3G05790	43.0429	1.52185	0.325541	6.65363e-08	3.34445e-05
AT3G05955	31.6403	-3.84255	1.1025	5.44345e-07	0.0001887
AT3G06355	215.892	-1.00415	0.219297	2.23075e-07	9.34406e-05
AT3G09680	11.1414	0.846942	1.0025	0.000271218	0.0297984
AT3G12860	183.629	0.353932	0.244158	0.000414635	0.0406666
AT3G14160	86.677	-1.37151	0.217239	1.20018e-11	1.50817e-08
AT3G15450	185.11	0.538643	0.472735	0.00051078	0.047326
AT3G16650	51.1924	-1.20786	0.321704	2.44123e-06	0.000691316
AT3G18320	250.417	0.665865	0.167283	3.03926e-06	0.000825776
AT3G18330	10.5438	1.07408	1.17797	0.000161091	0.0202431
AT3G19030	175.57	0.961054	0.217309	4.47652e-07	0.000163645
AT3G20100	259.072	0.53548	0.210051	5.49658e-05	0.00870191
AT3G20710	2.62192	0.843299	1.79792	0.000167025	0.0207297
AT3G21010	55.9105	1.00054	0.328993	1.37336e-05	0.00278916
AT3G21030	24.1947	0.752147	0.624411	0.000284059	0.0308719
AT3G21040	25.6502	2.15645	0.578825	5.62765e-07	0.000191779
AT3G21310	28.3915	1.63302	0.417658	7.81278e-07	0.000253361
AT3G23100	165.126	-0.669542	0.253929	4.21433e-05	0.00706111
AT3G23480	86.0963	-0.752504	0.268845	2.92335e-05	0.00515586
AT3G25800	844.075	-0.217113	0.124288	0.00031655	0.0331487
AT3G26235	38.1741	1.04223	0.69161	0.000109428	0.0153857
AT3G26460	37.4467	0.885477	0.517372	0.000115928	0.0159647
AT3G26470	68.3764	0.96146	0.330967	1.82323e-05	0.0035248
AT3G28500	34.5958	4.7062	0.584341	2.36467e-17	5.28267e-14
AT3G29156	9.31753	1.104	1.48782	0.000155964	0.0201014
AT3G30720	20.0416	-1.34807	0.817777	5.33074e-05	0.00850634
AT3G32940	486.249	-0.88671	0.281665	1.34423e-05	0.00278629
AT3G42658	21.2356	-2.33536	0.961383	6.01543e-06	0.0014229
AT3G44120	52.8232	2.37268	0.407588	2.79242e-11	3.30261e-08
AT3G44260	308.801	1.49379	0.313433	4.74442e-08	2.57814e-05
AT3G46600	904.197	0.792003	0.178179	5.7864e-07	0.000193902
AT3G46930	64.4984	-0.497183	0.417811	0.000519101	0.0476578
AT3G50270	638.172	0.416866	0.137386	2.19857e-05	0.00417023
AT3G50880	227.967	-0.910677	0.178786	2.42105e-08	1.47508e-05
AT3G53680	263.695	0.445126	0.241643	0.000187402	0.0221642
AT3G54830	371.565	0.595267	0.199887	2.59411e-05	0.00474156
AT3G55230	24.1715	1.2237	0.887496	8.74988e-05	0.0130315
AT3G55980	406.396	0.832638	0.617954	0.000202281	0.023509
AT3G56210	455.893	0.714657	0.180739	3.08246e-06	0.000826346
AT3G56880	1392.65	1.26506	0.241521	6.97786e-09	4.55128e-06
AT3G58070	357.215	-0.459231	0.21444	0.000111963	0.0156329
AT3G59080	131.487	0.833672	0.226442	5.0081e-06	0.00124312
AT3G59250	27.3385	0.717523	0.617928	0.000323299	0.0336801
AT3G59790	78.412	1.29925	0.279244	1.10099e-07	5.03103e-05
AT3G60500	367.835	-0.29707	0.154946	0.000183938	0.0218832
AT3G61210	508.978	-0.318171	0.150601	0.000125356	0.0169155
AT4G01525	27.0449	-1.62878	0.536114	5.11112e-06	0.00125322
AT4G03320	42.6883	0.966181	0.494305	7.28096e-05	0.0111749
AT4G03610	52.5789	0.720833	0.429061	0.000162422	0.0202836
AT4G04223	130.462	2.6303	0.369226	5.70934e-15	1.14792e-11
AT4G04620	203.026	0.971588	0.161227	1.0593e-10	1.06491e-07
AT4G05470	12.7657	1.70751	1.05278	3.27712e-05	0.00568015
AT4G06080	22.3285	0.603512	0.64083	0.000538296	0.0487521
AT4G09455	2.56285	0.83984	1.78963	0.000169766	0.0207999
AT4G11460	144.193	0.988283	0.221559	3.69233e-07	0.000137478
AT4G13495	2830.26	0.964763	0.114729	2.57802e-18	6.4792e-15
AT4G14103	86.1001	0.722576	0.360935	0.000101584	0.014589
AT4G14400	5143.31	-0.730486	0.32995	7.35444e-05	0.0112022
AT4G16260	337.46	-1.42156	0.462677	6.79474e-06	0.00155244
AT4G17490	62.304	0.599375	0.579114	0.000500833	0.046836
AT4G18465	230.866	-0.397716	0.259422	0.000337903	0.0348852
AT4G25020	43.1173	-0.945572	0.516295	8.88701e-05	0.013134
AT4G25120	149.811	-0.502077	0.262891	0.000158636	0.0202367
AT4G25780	146.497	1.09172	0.266746	1.14129e-06	0.000347679
AT4G30610	898.633	0.63085	0.144384	9.61247e-07	0.000300178
AT4G30910	302.092	0.541186	0.182599	2.71809e-05	0.00491843
AT4G31230	18.8149	1.9513	0.523432	7.25378e-07	0.000239089
AT4G32020	2963.64	0.426948	0.207982	0.000132226	0.0177235
AT4G32770	366.919	-0.419156	0.183851	8.94933e-05	0.013134
AT4G34180	635.371	-0.553404	0.122309	5.17949e-07	0.0001827
AT4G34580	88.1542	0.772347	0.304385	4.26904e-05	0.00709366
AT4G34930	63.5544	1.21611	0.339308	3.5663e-06	0.000919283
AT4G36010	322.046	0.696248	0.133213	2.25344e-08	1.41587e-05
AT4G37540	870.067	0.562368	0.209512	4.33719e-05	0.00714783
AT4G37610	284.855	1.83073	0.280777	9.05598e-13	1.40061e-09
AT4G38880	18.8417	2.42001	0.960958	4.94494e-06	0.00124279
AT4G39600	18.1379	-2.76071	0.706635	2.43419e-07	9.78837e-05
AT4G39690	801.71	-0.356483	0.128233	3.48296e-05	0.00598533
AT5G02130	161.745	-0.568665	0.18516	2.23097e-05	0.00419215
AT5G03390	142.326	1.02769	0.213486	7.59895e-08	3.72645e-05
AT5G04340	91.2895	0.553964	0.41618	0.000370405	0.0372368
AT5G05060	984.966	1.40909	0.104849	2.15417e-42	4.33118e-38
AT5G05440	139.11	0.616559	0.310133	0.000121581	0.0166293
AT5G05890	245.929	0.923946	0.183608	3.20269e-08	1.89392e-05
AT5G08600	172.553	1.1371	0.232084	4.39024e-08	2.49905e-05
AT5G11350	373.386	-0.347807	0.191826	0.000211352	0.0241446
AT5G15800	29.0366	0.652158	0.707803	0.000468785	0.0446701
AT5G15950	1138.07	0.378401	0.17635	0.000114235	0.01584
AT5G18820	324.407	-0.440425	0.210638	0.000123099	0.0167232
AT5G19120	275.539	1.00062	0.167769	1.47153e-10	1.40889e-07
AT5G21940	566.675	1.16399	0.218159	4.59293e-09	3.4202e-06
AT5G23360	70.8018	0.640029	0.432764	0.000251479	0.0282472
AT5G24280	140.2	0.622621	0.189457	1.46381e-05	0.00288543
AT5G34790	23.3921	-2.42002	0.475188	1.6946e-09	1.31045e-06
AT5G35480	53.5911	-1.27377	0.464094	1.45532e-05	0.00288543
AT5G35490	58.7415	-1.324	0.364609	2.72197e-06	0.000749697
AT5G35935	488.906	5.92775	0.611962	1.84246e-23	1.23482e-19
AT5G38005	10.6606	2.92855	0.74471	2.22563e-07	9.34406e-05
AT5G40040	9.12723	0.956841	1.12476	0.000208768	0.0239856
AT5G41360	248.449	-0.454065	0.235152	0.000160033	0.0202367
AT5G41670	2108.36	0.396229	0.149698	4.6029e-05	0.00752406
AT5G45275	156.162	-0.492677	0.283989	0.000213488	0.0242507
AT5G45330	309.851	-0.5926	0.230062	5.04633e-05	0.00811692
AT5G45990	22.1939	1.93123	0.64252	3.49854e-06	0.000913527
AT5G47230	88.3773	1.29031	0.399949	6.44856e-06	0.00150761
AT5G47810	77.4435	-1.32467	0.234455	6.87267e-10	5.75758e-07
AT5G48330	176.786	-0.396997	0.250215	0.000306811	0.0326388
AT5G49680	125.441	-0.600089	0.309989	0.000134731	0.0179398
AT5G49880	421.007	-0.433301	0.132439	1.36315e-05	0.00278916
AT5G50450	818.937	0.341784	0.249113	0.000488853	0.0459293
AT5G50790	56.8459	3.95536	0.468715	7.08195e-19	2.03414e-15
AT5G51440	29.5615	0.688782	0.648058	0.00038274	0.0380959
AT5G52050	102.96	1.30187	0.349686	2.28449e-06	0.000656172
AT5G52940	72.3837	2.40694	0.352227	3.79667e-14	6.93963e-11
AT5G53120	396.563	-0.602568	0.10917	5.59589e-09	4.01825e-06
AT5G56130	337.682	-0.31031	0.186608	0.000289409	0.0311168
AT5G56370	55.0261	0.699738	0.538528	0.00028634	0.0309524
AT5G56540	50.8938	0.504716	0.394747	0.000443482	0.0427391
AT5G56550	190.705	0.99228	0.248473	1.76356e-06	0.000521443
AT5G56810	95.341	3.19392	0.276823	1.54673e-32	1.55493e-28
AT5G59670	619.5	-0.943058	0.553864	0.000105438	0.015035
AT5G60680	590.649	0.827274	0.190911	8.02483e-07	0.000256107
AT5G61070	29.3934	0.612628	0.551969	0.000444269	0.0427391
AT5G61440	344.783	1.00014	0.168388	1.71335e-10	1.56584e-07
AT5G61600	425.376	1.62906	0.660563	1.22909e-05	0.00260128
AT5G63630	280.541	-0.28558	0.189646	0.00040391	0.0398089
AT5G63960	323.937	-0.252625	0.179846	0.000523143	0.0478105
AT5G64060	46.7295	1.45119	0.305694	5.63329e-08	2.98061e-05
AT5G66400	108.973	-0.701911	0.509207	0.00025683	0.0285294
AT5G66620	62.1829	-0.67249	0.483149	0.000267613	0.0295639
AT5G67420	2249.12	0.609444	0.207488	2.75308e-05	0.00491843

## Sheet: sig_23_wt_inS
	baseMean	log2FoldChange	lfcSE	pvalue	padj
AT1G01670	27.071	1.39936	0.527953	2.05159e-05	0.00454484
AT1G05090	20.1568	-1.04092	0.797196	0.000156918	0.02495
AT1G07430	12.44	-0.841937	0.986932	0.000313085	0.0422925
AT1G13245	92.2348	1.31032	0.27135	3.35067e-07	0.000117968
AT1G13260	367.435	1.09988	0.163843	1.02882e-11	7.51264e-09
AT1G22190	441.624	0.853412	0.20154	2.40792e-06	0.000668655
AT1G22950	498.487	0.680259	0.147689	9.91437e-07	0.000310272
AT1G23710	111.318	0.978993	0.531984	8.10579e-05	0.0138968
AT1G24260	61.2706	3.03033	0.479554	5.59624e-13	4.79719e-10
AT1G25250	332.883	-0.884489	0.271066	1.19364e-05	0.0028354
AT1G25550	1414.18	0.464627	0.306493	0.000117121	0.0187737
AT1G25560	445.243	1.33792	0.200674	9.99117e-12	7.51264e-09
AT1G27100	888.751	0.404738	0.153529	1.77881e-05	0.00407802
AT1G27200	179.831	0.688418	0.295377	3.92778e-05	0.00759217
AT1G27730	248.668	1.92811	0.317645	1.06891e-10	6.19843e-08
AT1G30160	38.3031	-1.64078	0.372365	7.66935e-07	0.000247883
AT1G32920	434.741	1.75729	0.252202	4.85994e-13	4.35539e-10
AT1G34460	37.7102	2.07455	0.382145	2.60823e-09	1.28559e-06
AT1G35140	29.7359	1.29637	1.5896	0.000105419	0.0174659
AT1G43650	61.6865	-0.839113	0.403784	5.93267e-05	0.0106329
AT1G49500	1113.17	0.61001	0.220221	2.02444e-05	0.00453566
AT1G54740	88.275	1.01799	0.197744	1.24475e-07	4.90831e-05
AT1G57990	387.112	1.16462	0.332384	7.87636e-06	0.0019909
AT1G59960	217.454	-0.877442	0.22841	4.98747e-06	0.00131111
AT1G68550	254.111	-0.499058	0.322246	0.000115259	0.0186266
AT1G68740	102.292	0.747158	0.418381	9.0879e-05	0.0153143
AT1G68840	132.46	0.858436	0.646703	0.000188356	0.0284099
AT1G72910	407.205	0.821648	0.312166	2.76089e-05	0.00579081
AT1G73330	72.9295	0.616801	0.600404	0.000379164	0.0490925
AT1G73540	175.845	1.16371	0.266035	1.55097e-06	0.000453129
AT1G74000	64.3867	-0.626157	0.462328	0.000188765	0.0284099
AT1G74840	533.988	0.420043	0.202956	4.12546e-05	0.00782091
AT1G74930	34.9859	1.00665	0.987729	0.000207046	0.0306926
AT1G75945	209.654	4.31977	0.562198	1.52612e-16	3.00889e-13
AT1G75960	341.344	0.622133	0.163369	4.76685e-06	0.00127004
AT1G76600	56.3921	1.71083	0.380273	5.08165e-07	0.000172741
AT1G80130	196.58	-0.538291	0.337342	0.000110463	0.0181491
AT2G06995	34.2415	-2.74831	0.400183	2.17047e-14	2.67456e-11
AT2G07140	15.9079	2.44148	1.18136	9.51896e-06	0.00234595
AT2G13540	709.642	0.425537	0.178671	2.6368e-05	0.00559001
AT2G20670	73.6417	2.06688	0.314662	2.56993e-12	2.02675e-09
AT2G21210	1311.63	0.955029	0.174521	2.62383e-08	1.14959e-05
AT2G22970	414.343	-0.703017	0.260269	2.39118e-05	0.00518072
AT2G22980	441.5	-1.39115	0.143718	1.32356e-22	3.72789e-19
AT2G23590	89.6995	-1.18488	0.271491	1.56283e-06	0.000453129
AT2G24945	228.189	-0.797485	0.385635	5.98625e-05	0.0106329
AT2G25330	25.1461	4.8141	1.72983	8.96098e-07	0.000284959
AT2G26530	106.732	1.06267	0.272329	4.34236e-06	0.00117279
AT2G26580	943.12	0.509686	0.167794	1.25648e-05	0.00294913
AT2G27500	316.958	0.498077	0.255357	5.69331e-05	0.0102981
AT2G27830	166.13	1.19326	0.190159	1.66004e-10	9.35123e-08
AT2G28305	382.173	0.372335	0.227564	7.76717e-05	0.0134331
AT2G29120	195.423	-3.13986	0.296478	4.5089e-29	1.77795e-25
AT2G30040	57.2964	0.694051	0.627596	0.000310177	0.0422925
AT2G32160	325.081	-1.1471	0.189671	7.38636e-10	3.83236e-07
AT2G39510	18.1661	2.6497	0.638642	1.43697e-07	5.55517e-05
AT2G40000	482.498	0.914674	0.669266	0.000169144	0.0263639
AT2G40230	201.591	-1.06171	0.223458	5.71998e-07	0.000191144
AT2G41640	47.2723	1.12921	0.518314	4.70633e-05	0.00867196
AT2G43570	129.813	-0.917711	1.54301	0.000190551	0.0284613
AT2G45135	37.2487	3.78146	0.520904	1.49504e-15	2.45635e-12
AT3G01220	8.97893	-1.04313	1.47681	0.000163855	0.0258446
AT3G01345	5111.69	7.8168	0.683902	1.07242e-31	5.28597e-28
AT3G05955	31.6403	1.30329	0.515489	2.63094e-05	0.00559001
AT3G09720	401.137	0.651449	0.116834	1.8853e-08	8.44784e-06
AT3G10020	554.863	0.26142	0.277506	0.000332707	0.0444316
AT3G12460	19.3456	-1.98401	1.36451	3.00456e-05	0.006107
AT3G15450	185.11	1.43082	0.297344	2.98303e-07	0.000108914
AT3G16720	251.249	0.454505	0.370008	0.000217294	0.0315012
AT3G18250	14.5331	-0.831156	1.1108	0.000301628	0.0415867
AT3G18320	250.417	1.03176	0.153554	1.06768e-11	7.518e-09
AT3G19030	175.57	0.967627	0.217166	1.41947e-06	0.000437284
AT3G21010	55.9105	1.21171	0.283221	1.87294e-06	0.000535173
AT3G21020	39.9019	1.71536	0.316912	9.5636e-09	4.38502e-06
AT3G21030	24.1947	1.93246	0.384572	3.49521e-08	1.49808e-05
AT3G21040	25.6502	2.175	0.528169	4.87541e-07	0.000168638
AT3G21950	268.007	-0.902841	0.138689	5.01433e-11	3.08946e-08
AT3G25600	177.262	0.877147	0.31338	2.23258e-05	0.00489084
AT3G27710	7.19592	2.56291	1.38614	1.08136e-05	0.00263211
AT3G28340	172.287	0.607344	0.50454	0.000257481	0.0362606
AT3G44120	52.8232	3.49724	0.391289	9.48938e-22	2.33866e-18
AT3G44260	308.801	1.45872	0.300914	2.48387e-07	9.24e-05
AT3G46130	528.276	0.315305	0.279423	0.000216343	0.0315012
AT3G46600	904.197	1.02644	0.170496	1.01411e-09	5.12669e-07
AT3G48280	95.0113	-1.70757	0.246978	8.17672e-13	6.71717e-10
AT3G48360	2279.8	0.805957	0.333373	3.67194e-05	0.00731273
AT3G49580	39.2136	1.63238	0.521499	8.31961e-06	0.00207632
AT3G49940	315.512	0.863957	0.165075	9.5007e-08	3.90241e-05
AT3G50880	227.967	-0.88639	0.174146	1.79009e-07	6.78721e-05
AT3G55980	406.396	1.63784	0.416006	2.28922e-06	0.000644774
AT3G56360	783.228	0.735584	0.372145	6.73221e-05	0.0118511
AT3G56400	1251.43	0.374294	0.382573	0.000384384	0.0492112
AT3G56880	1392.65	1.1206	0.239287	6.80533e-07	0.000223623
AT3G59080	131.487	1.47898	0.199575	3.7625e-14	4.36361e-11
AT3G59790	78.412	1.68943	0.264388	2.96931e-11	1.88848e-08
AT3G62420	536.511	0.78241	0.372098	5.67229e-05	0.0102981
AT4G01525	27.0449	-4.72298	0.77929	1.15283e-11	7.83764e-09
AT4G02580	3352.86	-0.429898	0.153153	1.4913e-05	0.00345911
AT4G04410	95.1503	-1.12717	0.481615	3.82612e-05	0.007519
AT4G05070	397.963	1.15745	0.189212	4.73395e-10	2.52256e-07
AT4G06115	13.5823	1.57745	0.9083	4.38752e-05	0.00823851
AT4G10310	46.798	1.01914	0.53099	7.10938e-05	0.0124043
AT4G13495	2830.26	0.848448	0.113169	4.58249e-14	5.01935e-11
AT4G13560	59.2735	0.686008	0.543446	0.000228829	0.0326927
AT4G13570	52.8617	0.642911	0.535067	0.000259586	0.0362979
AT4G13572	49.2733	1.45557	0.240347	4.24563e-10	2.32519e-07
AT4G13575	87.5321	0.977469	0.379953	3.00024e-05	0.006107
AT4G17500	70.3103	0.589102	0.541825	0.00033353	0.0444316
AT4G17695	231.766	-0.492224	0.301513	9.74328e-05	0.0162795
AT4G25780	146.497	1.73543	0.245819	2.6868e-13	2.52253e-10
AT4G28190	160.694	0.664227	0.28866	4.02704e-05	0.00770847
AT4G29780	155.196	0.913573	0.511911	9.02652e-05	0.0153143
AT4G32020	2963.64	0.508775	0.229501	3.85179e-05	0.007519
AT4G36010	322.046	0.479749	0.21173	3.43095e-05	0.0069025
AT4G37540	870.067	0.345336	0.311168	0.000245463	0.0348169
AT4G37610	284.855	2.34417	0.275306	2.57538e-19	5.64181e-16
AT4G37980	939.029	-0.540116	0.171628	1.13109e-05	0.00271959
AT4G38880	18.8417	3.08192	0.763553	1.1644e-07	4.68515e-05
AT5G04340	91.2895	0.896787	0.397458	4.62561e-05	0.00860364
AT5G04950	806.728	-0.391512	0.325051	0.000208897	0.030736
AT5G05060	984.966	1.5951	0.104104	1.34086e-53	2.64364e-49
AT5G05440	139.11	0.92459	0.2338	4.09847e-06	0.0011223
AT5G07580	557.255	0.2866	0.291809	0.000313182	0.0422925
AT5G08790	240.677	0.68668	0.155092	1.54286e-06	0.000453129
AT5G11530	675.116	0.725808	0.092006	2.36666e-15	3.58931e-12
AT5G14780	2880.76	-0.342679	0.300759	0.000224542	0.0323143
AT5G15800	29.0366	2.74148	0.490751	9.39257e-11	5.61163e-08
AT5G15950	1138.07	0.202795	0.232251	0.000342948	0.0453796
AT5G19110	51.4189	-0.8328	0.747625	0.000266509	0.0370035
AT5G19120	275.539	1.62444	0.161923	2.47844e-24	8.14414e-21
AT5G21940	566.675	1.53937	0.210961	7.76019e-14	7.64999e-11
AT5G23020	503.974	-2.09425	0.174456	1.67535e-34	1.10104e-30
AT5G23360	70.8018	0.675939	0.496732	0.00018872	0.0284099
AT5G35935	488.906	7.39399	0.617767	1.55751e-34	1.10104e-30
AT5G37260	963.449	0.490273	0.366393	0.000176212	0.0271422
AT5G40850	3335.59	0.541163	0.341108	0.000112727	0.0183679
AT5G43780	446.741	-0.6396	0.252747	2.87266e-05	0.00596183
AT5G46710	98.4309	0.77745	0.264641	1.81022e-05	0.00410234
AT5G47230	88.3773	1.38345	0.385863	5.84893e-06	0.00151733
AT5G50790	56.8459	3.4552	0.488917	3.49819e-15	4.92644e-12
AT5G51530	26.2689	-0.724399	0.727807	0.000365337	0.0477019
AT5G52050	102.96	1.74079	0.31184	3.49427e-09	1.68032e-06
AT5G52940	72.3837	1.49206	0.351604	1.48364e-06	0.000450023
AT5G54980	232.704	0.315609	0.333562	0.000380968	0.0490925
AT5G56370	55.0261	1.81173	0.331104	5.21503e-09	2.44808e-06
AT5G56550	190.705	1.66575	0.22779	5.12426e-14	5.31736e-11
AT5G59550	243.794	0.388044	0.382347	0.000351211	0.0461631
AT5G60680	590.649	1.20139	0.181057	1.5274e-11	1.00381e-08
AT5G61440	344.783	1.25651	0.163368	6.41365e-15	8.4301e-12
AT5G61590	969.384	1.29862	0.268396	3.28434e-07	0.000117735
AT5G61600	425.376	1.79455	0.590926	7.36648e-06	0.0018862
AT5G65080	95.1752	3.01788	0.704549	4.89606e-08	2.05384e-05
AT5G67420	2249.12	0.418171	0.319533	0.000169822	0.0263639

## Sheet: sig_12_1_inS
	baseMean	log2FoldChange	lfcSE	pvalue	padj
AT1G01010	83.1197	-0.88899	0.232503	2.80701e-06	0.000922383
AT1G02850	81.663	0.873371	0.401301	7.71337e-05	0.00916125
AT1G02920	797.781	1.09779	0.271113	1.53719e-06	0.000594259
AT1G03330	427.565	-0.290388	0.161532	0.000478897	0.0314641
AT1G03740	649.645	0.254567	0.135417	0.000583894	0.0357152
AT1G03830	255.821	-0.546952	0.196086	1.92913e-05	0.00358722
AT1G04280	147.594	0.582536	0.195333	1.21464e-05	0.0026113
AT1G04600	35.1034	0.635809	0.581014	0.000546553	0.0340528
AT1G05460	298.371	-0.28827	0.185141	0.000771401	0.0426348
AT1G05570	784.548	0.297096	0.199646	0.000827418	0.0439714
AT1G06130	352.636	-0.260555	0.117878	0.00029069	0.022564
AT1G07180	164.116	0.481962	0.38112	0.00072552	0.0413421
AT1G07630	316.018	0.287397	0.157544	0.000466816	0.0312207
AT1G07780	367.474	-0.306989	0.128633	0.00011978	0.0124294
AT1G08930	1223.33	0.420003	0.208467	0.000150863	0.0145805
AT1G09970	1446.43	0.454381	0.100791	2.45011e-08	2.19575e-05
AT1G10340	30.9966	1.18301	0.623265	4.02363e-05	0.00577407
AT1G11330	527.312	0.406717	0.25745	0.00042463	0.0293754
AT1G11800	134.01	-0.857984	0.23845	4.78648e-06	0.00127527
AT1G12940	6.77285	0.338915	0.838524	0.00050013	0.0322241
AT1G13220	335.196	-0.652316	0.18991	4.17142e-06	0.00115836
AT1G13245	92.2348	0.544306	0.397331	0.000520868	0.0332043
AT1G13260	367.435	0.929544	0.169643	5.33825e-09	6.4404e-06
AT1G13650	201.823	-0.741556	0.327028	7.48816e-05	0.00896227
AT1G13750	271.742	0.718204	0.263095	2.90363e-05	0.0044725
AT1G13770	203.907	-0.473024	0.287863	0.000323691	0.0241535
AT1G13790	187.687	-0.799062	0.148433	5.5532e-09	6.4404e-06
AT1G13880	293.255	0.445585	0.177008	4.02554e-05	0.00577407
AT1G14200	69.6888	0.524266	0.363724	0.000467139	0.0312207
AT1G15910	415.774	-0.330819	0.159534	0.000197842	0.01765
AT1G15940	491.162	-0.561875	0.170079	4.37982e-06	0.00119934
AT1G16515	20.9395	-0.638381	0.615552	0.000523649	0.0332043
AT1G17100	3345.35	-0.258346	0.125758	0.00040464	0.0281904
AT1G17370	1520.13	-0.214819	0.0979059	0.000546932	0.0340528
AT1G17430	160.478	0.716865	0.220729	8.60919e-06	0.00209554
AT1G17560	149.576	-1.25278	0.177744	1.74945e-13	1.72461e-09
AT1G18040	341.701	-0.358832	0.155821	9.70496e-05	0.0108142
AT1G18330	123.517	0.749198	0.236562	1.12666e-05	0.00252423
AT1G18440	534.098	-0.275064	0.119723	0.000204829	0.0181095
AT1G18570	200.851	0.44155	0.248348	0.000250366	0.0203976
AT1G19920	2168.38	-0.22389	0.109465	0.000634324	0.0377835
AT1G19960	620.057	0.489497	0.330648	0.000453578	0.0309437
AT1G20140	150.026	-0.494656	0.240934	0.000122815	0.0126776
AT1G20620	77228.4	0.337292	0.164142	0.000197336	0.01765
AT1G20880	179.423	-0.612876	0.225403	2.58072e-05	0.00424012
AT1G21100	17.1072	0.529317	0.661027	0.000657976	0.0387243
AT1G21130	2570.82	0.49783	0.171094	1.28821e-05	0.00270194
AT1G21270	1080.78	0.331482	0.240115	0.000851992	0.0446752
AT1G22360	731.244	0.284577	0.103664	6.51074e-05	0.00802286
AT1G22550	200.078	0.689293	0.162827	3.61694e-07	0.000178279
AT1G22570	163.909	0.497035	0.235024	0.000105857	0.0112815
AT1G22890	230.625	0.365772	0.260687	0.000709823	0.0409207
AT1G23205	1243.07	-0.607386	0.370512	0.000279357	0.0220312
AT1G23820	2015.82	-0.176682	0.0732297	0.000612884	0.036617
AT1G23840	31.3788	0.742456	0.618696	0.000330227	0.0242938
AT1G24145	94.9069	0.456588	0.387262	0.000912258	0.0473318
AT1G24150	200.715	0.324131	0.23647	0.000899635	0.0469238
AT1G25560	445.243	1.18092	0.199584	3.56122e-10	5.8574e-07
AT1G26770	1520.86	-0.265565	0.161568	0.000796043	0.0433641
AT1G27020	736.407	1.06664	0.230297	2.4165e-07	0.000132344
AT1G27290	496.98	0.443794	0.225635	0.000160501	0.0151694
AT1G27730	248.668	1.65868	0.317342	1.60165e-09	2.25558e-06
AT1G28050	814.883	0.218671	0.110773	0.000771889	0.0426348
AT1G28380	732.484	0.296888	0.129988	0.000166636	0.0156448
AT1G28450	9.6145	-0.654913	0.763444	0.000301197	0.0230601
AT1G29730	76.2555	-0.675389	0.37357	0.000187106	0.0169999
AT1G30420	237.803	0.337357	0.236085	0.000749512	0.0419812
AT1G32920	434.741	0.838649	0.321851	3.83991e-05	0.00564982
AT1G33475	9.8759	0.957486	0.86463	9.27682e-05	0.0105116
AT1G33970	817.252	0.413865	0.124994	3.80289e-06	0.00108663
AT1G34300	246.333	0.318248	0.220324	0.000796196	0.0433641
AT1G35350	135.286	0.608049	0.27552	8.49157e-05	0.00979063
AT1G48740	8.09709	-0.368351	0.940042	0.000397036	0.0278909
AT1G51270	126.014	0.924601	0.313882	1.965e-05	0.00358722
AT1G51800	15.7725	0.491463	0.733027	0.000487065	0.031693
AT1G52200	37.9546	0.85047	0.437684	0.000114607	0.0120191
AT1G56120	228.654	0.556357	0.39788	0.000482392	0.0314928
AT1G56300	1012.69	0.235277	0.135942	0.000945351	0.0486646
AT1G57990	387.112	0.50046	0.411784	0.000765919	0.0426348
AT1G59870	12001.4	0.324089	0.136279	0.000104407	0.0112815
AT1G61360	106.173	0.619095	0.229686	2.76191e-05	0.00439452
AT1G62950	99.2956	-0.395499	0.2994	0.000779152	0.0428667
AT1G64170	137.875	0.731845	0.252462	2.0319e-05	0.00362963
AT1G64300	60.2898	-0.561308	0.360934	0.000350423	0.0255887
AT1G64500	114.507	-0.597764	0.369074	0.000293866	0.022721
AT1G64780	212.952	-0.389395	0.284926	0.00071574	0.0411415
AT1G65060	1828.38	-0.706536	0.299284	6.25808e-05	0.00794392
AT1G65790	149.17	0.513776	0.419156	0.000728034	0.0413658
AT1G65840	1255.79	-0.232953	0.0970341	0.000283738	0.0222876
AT1G66080	127.1	-1.09734	0.23266	1.69261e-07	0.000104286
AT1G66920	99.3604	0.518822	0.321193	0.000324931	0.0241535
AT1G67810	54.7644	1.06863	0.352826	1.4228e-05	0.00283353
AT1G70300	90.7485	0.757292	0.246223	1.41269e-05	0.00283353
AT1G71000	65.9701	0.936854	0.31839	1.96001e-05	0.00358722
AT1G72870	6.44998	1.06565	1.91151	6.28551e-05	0.00794392
AT1G72900	126.764	0.641757	0.376568	0.000236422	0.0198353
AT1G72910	407.205	1.03065	0.225372	3.05479e-07	0.000158495
AT1G72920	97.9602	1.01332	0.536823	7.86153e-05	0.00917147
AT1G73480	234.874	0.518472	0.273987	0.000175379	0.0163102
AT1G73500	156.464	0.903293	0.256646	6.02593e-06	0.00156325
AT1G73805	311.318	1.03072	0.276328	3.66337e-06	0.00108663
AT1G73810	53.6466	1.02211	0.428493	4.23052e-05	0.00589595
AT1G74710	216.27	0.748822	0.292935	4.2534e-05	0.00589595
AT1G74810	134.564	0.405041	0.284752	0.000606779	0.0363625
AT1G75180	111.758	0.421036	0.32003	0.00074087	0.041862
AT1G75390	48.0088	-0.575144	0.441538	0.000551246	0.0341773
AT1G78570	2648.82	-0.369726	0.274236	0.000790263	0.0432801
AT1G79530	669.974	-0.53913	0.15928	3.10514e-06	0.00100161
AT1G79570	1093.45	-0.181448	0.0790766	0.000723407	0.0413411
AT1G79690	724.526	-0.251347	0.130266	0.00055358	0.0342144
AT1G80920	711.806	0.387649	0.266235	0.000589803	0.0357802
AT2G02930	10.1378	0.454373	0.652738	0.000799311	0.0434138
AT2G04040	19.8929	1.00816	0.679416	9.64805e-05	0.0108142
AT2G04050	19.7731	2.51715	0.854052	1.6708e-07	0.000104286
AT2G04235	186.462	-0.453552	0.182142	4.27633e-05	0.00589595
AT2G05540	86.7848	0.951663	0.386568	4.34891e-05	0.00595438
AT2G05630	361.123	-0.461629	0.167674	2.04346e-05	0.00362963
AT2G06995	34.2415	-1.54274	0.489308	2.444e-06	0.000845368
AT2G14878	175.978	0.562111	0.211305	2.77921e-05	0.00439452
AT2G15080	467.343	0.449935	0.269117	0.000314468	0.023755
AT2G15390	85.1001	1.17345	0.252157	1.91174e-07	0.000110859
AT2G18193	9.64199	3.80916	0.900595	1.45175e-08	1.43113e-05
AT2G18230	1668.3	-0.343892	0.149666	0.000108263	0.0114463
AT2G18690	112.357	1.26804	0.334788	2.09912e-06	0.000752476
AT2G19130	205.072	0.619624	0.264308	6.27949e-05	0.00794392
AT2G24600	113.32	1.21577	0.333012	3.25134e-06	0.00100161
AT2G26440	599.635	0.566658	0.328051	0.000243255	0.0200955
AT2G26530	106.732	0.978775	0.271582	5.02394e-06	0.00132069
AT2G26560	668.137	1.47905	0.264374	7.02304e-10	1.06513e-06
AT2G27385	2505.35	0.296676	0.128591	0.00015872	0.0151694
AT2G27830	166.13	0.601899	0.266111	7.49959e-05	0.00896227
AT2G28130	86.5363	-0.460201	0.309965	0.000471124	0.031275
AT2G29720	125.111	0.615259	0.291145	0.000104249	0.0112815
AT2G30250	164.629	0.896079	0.225507	1.88185e-06	0.000687086
AT2G31360	2814.05	0.23732	0.0788239	6.47454e-05	0.00802286
AT2G31751	16.0944	-0.653948	0.64995	0.000457249	0.0310866
AT2G32140	16.8234	1.12346	0.773282	5.57022e-05	0.007238
AT2G32160	325.081	1.2797	0.188336	9.35954e-13	4.61332e-09
AT2G32540	253.32	-0.422388	0.29072	0.000544281	0.0340528
AT2G32550	29.36	1.04494	0.4813	5.2595e-05	0.00695948
AT2G32640	1291.07	-0.246904	0.121852	0.000488778	0.0316998
AT2G33830	2673.24	0.758013	0.162128	1.03027e-07	8.38261e-05
AT2G34940	23.2695	0.56343	0.58879	0.000753788	0.0421011
AT2G35340	167.399	-1.30581	0.200455	5.60208e-12	1.84084e-08
AT2G35980	11.17	0.194051	0.814835	0.000875568	0.0457896
AT2G36870	824.188	-0.43274	0.138374	6.71588e-06	0.00167608
AT2G36900	139.123	0.358012	0.228093	0.000508484	0.0325496
AT2G37500	719.48	-0.369668	0.104778	2.25595e-06	0.000794256
AT2G38470	314.023	0.933546	0.311762	1.78458e-05	0.00338314
AT2G38550	1826.44	-0.341256	0.11824	2.39054e-05	0.00409842
AT2G39400	102.853	0.385764	0.275346	0.000670026	0.0391995
AT2G40010	163.517	-0.735463	0.254465	2.08078e-05	0.00366291
AT2G40140	465.02	0.59491	0.332428	0.000208576	0.0182898
AT2G40960	268.993	-0.498556	0.198573	3.93073e-05	0.00574062
AT2G41100	327.292	0.958017	0.252702	3.21578e-06	0.00100161
AT2G42980	4.63355	-0.250402	0.729708	0.000822663	0.0439714
AT2G43820	181.754	0.638292	0.370913	0.000229917	0.019372
AT2G45135	37.2487	-0.575896	0.665015	0.000568547	0.0349205
AT2G45170	220.076	0.412643	0.241415	0.000312085	0.0236656
AT2G45510	145.261	0.428876	0.293845	0.000528847	0.0334191
AT2G46290	117.349	-0.916991	0.261912	6.32464e-06	0.00161944
AT2G46430	292.051	0.64222	0.370733	0.000223932	0.0191958
AT2G46440	489.438	0.769729	0.318378	5.58012e-05	0.007238
AT2G47130	58.6058	0.787955	0.5494	0.000252443	0.0204822
AT2G47160	770.883	-0.2789	0.143469	0.000400907	0.0280294
AT3G00850	16.7	0.688571	0.766685	0.000271752	0.0216043
AT3G01060	1246.58	0.254687	0.10626	0.000213375	0.0184513
AT3G01290	673.3	0.972311	0.232148	1.08521e-06	0.000436654
AT3G01345	5111.69	-4.8224	0.826365	3.56507e-10	5.8574e-07
AT3G01600	13.5037	0.744486	0.634899	0.000322906	0.0241535
AT3G01770	365.228	-0.296327	0.196786	0.000803597	0.0434171
AT3G03070	1652.63	-0.205559	0.0879678	0.000474865	0.0313125
AT3G04210	989.218	0.728553	0.177481	7.22977e-07	0.000309874
AT3G04980	151.183	-0.707397	0.186608	1.80773e-06	0.000672474
AT3G06300	205.127	0.291449	0.201755	0.000934287	0.0483475
AT3G06955	21.024	-2.33411	0.778717	1.75814e-07	0.000105041
AT3G08590	3150.14	-0.282585	0.0813195	7.81891e-06	0.00192697
AT3G08690	381.356	-0.367073	0.150102	6.4871e-05	0.00802286
AT3G09940	54.1686	0.679396	0.805594	0.000243601	0.0200955
AT3G10020	554.863	0.518424	0.187156	1.96363e-05	0.00358722
AT3G11820	698.284	0.322759	0.128954	7.83024e-05	0.00917147
AT3G12760	575.148	-0.31943	0.115491	4.12839e-05	0.00581395
AT3G13090	20.1545	0.897441	0.659474	0.000160668	0.0151694
AT3G14380	6.12115	0.396009	0.70598	0.000636498	0.0377988
AT3G15450	185.11	0.772362	0.424068	0.000159685	0.0151694
AT3G16330	145.254	-0.362388	0.271223	0.000831144	0.0440237
AT3G16650	51.1924	-2.04502	0.408654	1.26291e-10	2.76661e-07
AT3G16910	2855.56	-0.495075	0.153438	4.73728e-06	0.00127527
AT3G18250	14.5331	0.75141	0.946621	0.000145992	0.0141792
AT3G18750	300.224	-0.600448	0.19517	9.78076e-06	0.0022423
AT3G20200	95.1384	-0.7637	0.211047	3.70288e-06	0.00108663
AT3G20510	203.1	0.471254	0.247649	0.000178927	0.016408
AT3G21870	106.673	-0.775055	0.342902	7.46633e-05	0.00896227
AT3G22060	67.6871	0.877454	0.464846	0.000116799	0.0121842
AT3G22235	1032.49	0.556011	0.593154	0.000771994	0.0426348
AT3G22550	922.237	-0.252255	0.147851	0.00081455	0.0437593
AT3G22840	274.547	-0.561135	0.347997	0.000311406	0.0236656
AT3G23325	278.03	-0.857117	0.228554	3.24649e-06	0.00100161
AT3G23550	80.1905	1.93552	0.378321	2.18228e-10	4.30258e-07
AT3G23780	482.847	-0.418709	0.15197	2.20729e-05	0.00381744
AT3G25740	128.303	-0.474506	0.326104	0.000491012	0.0317403
AT3G26170	176.303	0.578229	0.309335	0.00017818	0.016408
AT3G26235	38.1741	0.570861	0.557627	0.000747829	0.0419812
AT3G26470	68.3764	1.23693	0.259654	1.06292e-07	8.38261e-05
AT3G26500	29.6025	1.19736	0.526049	2.83194e-05	0.00443131
AT3G28160	147.235	-0.395596	0.231222	0.000325901	0.0241535
AT3G28220	146.384	-0.50564	0.456029	0.000902834	0.0469664
AT3G28930	785.954	0.417329	0.234047	0.000260583	0.0208848
AT3G43700	136.558	-0.398699	0.307095	0.000812468	0.0437593
AT3G44260	308.801	1.27198	0.301302	6.63285e-07	0.000297212
AT3G45640	2235.32	0.459089	0.158575	1.34594e-05	0.00276423
AT3G45860	500.821	1.01869	0.531013	7.50038e-05	0.00896227
AT3G46370	63.1273	0.930619	0.302074	1.51768e-05	0.00299226
AT3G46600	904.197	0.776077	0.189183	9.15882e-07	0.000376199
AT3G47250	1273.08	0.230889	0.102695	0.000395324	0.0278909
AT3G47470	39663.4	0.311825	0.159021	0.000289903	0.022564
AT3G48210	249.753	-0.464943	0.246015	0.000185977	0.0169755
AT3G49160	71.5108	0.855265	0.485573	0.000145401	0.0141792
AT3G49570	30.1346	0.928495	0.592942	0.000136224	0.0136335
AT3G49580	39.2136	1.35923	0.50322	9.69695e-06	0.0022423
AT3G49620	15.9552	0.392346	0.759078	0.000523765	0.0332043
AT3G50260	15.1876	1.08507	0.78315	6.46004e-05	0.00802286
AT3G50270	638.172	0.290013	0.131193	0.000209199	0.0182898
AT3G50930	173.155	0.668828	0.39191	0.000227468	0.0193309
AT3G52030	125.457	-0.421428	0.250285	0.000323835	0.0241535
AT3G52720	1212.88	-0.358429	0.182297	0.000212643	0.0184513
AT3G53310	50.3582	0.928386	0.330185	2.49825e-05	0.00415886
AT3G53340	199.29	-0.349324	0.211428	0.000441808	0.0303508
AT3G53940	133.215	-0.464925	0.321387	0.0005084	0.0325496
AT3G55290	142.415	-0.88782	0.214731	1.15822e-06	0.00045671
AT3G55620	1085.74	-0.210573	0.103689	0.00078054	0.0428667
AT3G55950	84.8282	0.450854	0.32416	0.000589789	0.0357802
AT3G56400	1251.43	0.733281	0.261535	2.51017e-05	0.00415886
AT3G56710	320.31	0.986124	0.224583	5.7407e-07	0.000269485
AT3G56880	1392.65	0.844195	0.287274	2.03036e-05	0.00362963
AT3G57240	279.889	0.91063	0.784983	0.000125261	0.0128628
AT3G57680	37.237	-1.32366	0.386526	3.73328e-06	0.00108663
AT3G58070	357.215	-0.382644	0.200598	0.000218069	0.0187748
AT3G59060	1026.84	0.353451	0.202888	0.000357003	0.025973
AT3G59350	689.26	0.317807	0.146437	0.000176635	0.0163499
AT3G60390	195.862	0.350984	0.217287	0.000474654	0.0313125
AT3G61990	50.8914	0.822085	0.408649	0.000108564	0.0114463
AT3G63250	529.78	-0.273559	0.14397	0.00045983	0.0311546
AT4G00380	91.1384	-1.56451	0.246807	5.29793e-12	1.84084e-08
AT4G01010	60.1103	0.506168	0.439654	0.000844137	0.0443814
AT4G01080	765.486	-1.02121	0.274718	3.79838e-06	0.00108663
AT4G01540	29.3815	-0.592915	0.527324	0.000654158	0.0386149
AT4G02380	441.555	1.06411	0.22294	1.39632e-07	9.49304e-05
AT4G02580	3352.86	-0.297805	0.125512	0.000135575	0.0136335
AT4G02660	155.688	-0.417311	0.231254	0.000248058	0.020378
AT4G04223	130.462	-1.47576	0.376178	7.16881e-07	0.000309874
AT4G04500	15.1086	1.19261	0.932176	4.06926e-05	0.00577407
AT4G05070	397.963	1.0363	0.191181	7.33285e-09	8.03191e-06
AT4G11000	14.0222	1.58984	1.23268	1.55814e-05	0.00304162
AT4G11640	75.709	-0.389494	0.280401	0.000680842	0.0395973
AT4G11840	235.932	0.650931	0.216039	1.32716e-05	0.00275434
AT4G11850	491.764	0.271683	0.164435	0.000741013	0.041862
AT4G14365	193.221	0.974885	0.408887	4.69142e-05	0.00629224
AT4G14630	4.81608	0.358265	1.24546	0.00030176	0.0230601
AT4G14970	210.993	0.361942	0.22085	0.000430536	0.0296799
AT4G16690	763.221	-0.261385	0.15947	0.000835101	0.0440237
AT4G16740	13.1944	2.33102	0.755507	1.32199e-07	9.30869e-05
AT4G18205	489.368	0.38958	0.283157	0.00070094	0.0405271
AT4G18250	37.9912	1.25463	0.614121	2.73856e-05	0.00439452
AT4G18253	79.801	0.95312	0.473425	8.21934e-05	0.0095325
AT4G18880	149.212	0.39369	0.287127	0.000700436	0.0405271
AT4G21380	288.179	0.635872	0.253939	4.42721e-05	0.00597855
AT4G21903	31.8191	0.787547	0.650619	0.000263039	0.0209963
AT4G21990	920.868	0.341352	0.205429	0.000449954	0.0308031
AT4G22390	15.8079	-0.235541	0.75478	0.000827186	0.0439714
AT4G23130	77.0753	0.941879	0.367985	3.77728e-05	0.005614
AT4G23220	67.8531	0.729949	0.452701	0.000239863	0.0199542
AT4G23230	27.6017	0.511147	0.621399	0.000834529	0.0440237
AT4G23700	11.9817	0.592682	1.20212	0.000173665	0.0162274
AT4G24200	287.411	-0.29105	0.135823	0.000238626	0.0199354
AT4G25000	23.4681	1.394	0.593417	1.2185e-05	0.0026113
AT4G25020	43.1173	-0.710759	0.568026	0.000379747	0.0270292
AT4G25120	149.811	-1.09751	0.176673	7.45165e-11	1.83646e-07
AT4G26430	203.936	-0.453957	0.172344	2.88841e-05	0.0044725
AT4G27300	237.443	0.810941	0.175101	1.62934e-07	0.000104286
AT4G27450	57.0774	0.954809	0.341555	2.50246e-05	0.00415886
AT4G28080	27995.8	-0.309088	0.0928468	8.72369e-06	0.00209751
AT4G29190	328.417	0.497798	0.318486	0.000374089	0.0268766
AT4G30910	302.092	0.724157	0.157356	1.10717e-07	8.39574e-05
AT4G31230	18.8149	1.43839	0.42246	2.5268e-06	0.000858938
AT4G32020	2963.64	0.306189	0.18362	0.000547512	0.0340528
AT4G32460	607.293	-0.364377	0.131653	2.78614e-05	0.00439452
AT4G32520	1778.06	-0.216715	0.116719	0.000968474	0.0497251
AT4G32605	208.707	-0.759715	0.178166	4.91368e-07	0.000236288
AT4G32670	263.895	0.328864	0.185207	0.000379181	0.0270292
AT4G32770	366.919	-0.627461	0.152075	3.50428e-07	0.000177155
AT4G33010	89302.5	-0.266084	0.0943963	6.91732e-05	0.00847093
AT4G34380	3.74423	0.381168	1.11471	0.000327094	0.0241535
AT4G34930	63.5544	0.523927	0.417622	0.000674795	0.0393617
AT4G35110	63.5287	1.01506	0.384316	2.9431e-05	0.00449815
AT4G36010	322.046	0.458113	0.162663	1.70488e-05	0.00326344
AT4G36040	453.005	0.888555	0.31802	2.65369e-05	0.00432398
AT4G37370	42.6344	0.90897	0.470789	0.000102207	0.0112815
AT4G39800	3143.77	-0.396651	0.212657	0.000228712	0.0193531
AT5G01290	411.601	-0.308028	0.134043	0.000144981	0.0141792
AT5G01820	451.398	0.287736	0.158147	0.000469776	0.031275
AT5G03970	129.43	-0.470001	0.291289	0.000347626	0.0254788
AT5G04340	91.2895	1.23425	0.260384	1.17894e-07	8.60889e-05
AT5G04490	375.604	0.248975	0.138643	0.000722014	0.0413411
AT5G04520	86.4471	0.452355	0.294261	0.00042462	0.0293754
AT5G05060	984.966	-0.300374	0.128596	0.000143479	0.0141441
AT5G05270	464.566	-0.729722	0.413601	0.00018813	0.0170145
AT5G05470	229.778	-0.348943	0.204989	0.000397512	0.0278909
AT5G07100	107.313	1.04091	0.26998	2.68503e-06	0.000897256
AT5G07690	583.123	-0.26125	0.143018	0.000597951	0.0360526
AT5G07830	276.235	0.280204	0.174125	0.000745165	0.0419762
AT5G08520	461.12	0.267548	0.145029	0.000541932	0.0340528
AT5G09290	19.0803	0.688847	0.859372	0.00020383	0.0181023
AT5G10080	190.036	-0.44822	0.208718	0.0001032	0.0112815
AT5G11260	103.486	-0.356797	0.264741	0.000826161	0.0439714
AT5G11470	76.8877	-0.547723	0.309468	0.000225507	0.0192472
AT5G12190	244.854	-0.526805	0.22155	5.54064e-05	0.007238
AT5G13320	38.0425	1.3437	0.522209	1.19313e-05	0.0026113
AT5G13370	486.414	-0.307711	0.165447	0.000368271	0.0266943
AT5G13680	597.3	-0.277801	0.127027	0.000250032	0.0203976
AT5G14610	531.311	-0.316128	0.184163	0.000464104	0.0312207
AT5G15230	4243.25	-0.260904	0.102042	0.00013872	0.0138132
AT5G16790	27.2115	-1.33615	0.435057	6.43011e-06	0.00162534
AT5G16980	64.2039	-0.490055	0.440218	0.00094012	0.048522
AT5G17050	305.75	-0.407981	0.287344	0.000605915	0.0363625
AT5G18310	343.679	0.468532	0.219246	0.000102875	0.0112815
AT5G19120	275.539	0.544058	0.217274	4.07078e-05	0.00577407
AT5G23880	489.387	-0.248486	0.116677	0.000394621	0.0278909
AT5G24490	3184.8	0.289239	0.141296	0.00029562	0.0227673
AT5G25250	170.368	1.114	0.27841	1.71271e-06	0.000649381
AT5G25480	114.422	-0.566352	0.258783	8.78454e-05	0.0100695
AT5G25930	67.8028	0.647288	0.329426	0.000140897	0.0139594
AT5G26340	295.044	1.14342	0.203968	2.30047e-09	3.02374e-06
AT5G26670	185.722	-0.509779	0.199941	3.55307e-05	0.00538864
AT5G26920	204.449	0.581559	0.42313	0.000480356	0.0314641
AT5G27740	449.871	-0.287619	0.112073	9.70844e-05	0.0108142
AT5G27750	88.4582	-0.504185	0.375955	0.000594294	0.035942
AT5G28335	28.8488	-5.834	0.900042	1.29481e-11	3.64694e-08
AT5G35777	126.306	-1.30797	0.289762	2.26531e-07	0.000127608
AT5G35935	488.906	-1.70913	0.450642	2.78952e-07	0.000148644
AT5G38420	205888	-0.432215	0.173172	4.37958e-05	0.00595503
AT5G39020	106.805	0.82249	0.282943	2.15193e-05	0.00375465
AT5G40240	164.547	0.341566	0.207581	0.000465184	0.0312207
AT5G40780	348.753	0.572561	0.312027	0.000192455	0.0173262
AT5G41620	99.7409	-0.376491	0.282865	0.000803776	0.0434171
AT5G41750	117.293	0.918835	0.435649	7.83834e-05	0.00917147
AT5G42250	122.26	0.865256	0.177516	7.57704e-08	6.49517e-05
AT5G42280	58.1062	-7.80286	1.16485	9.14022e-13	4.61332e-09
AT5G43450	396.068	0.741292	0.142712	9.36274e-09	9.71557e-06
AT5G43780	446.741	0.643559	0.212181	1.23707e-05	0.0026226
AT5G43990	254.537	-0.415942	0.161148	3.63515e-05	0.00547103
AT5G44572	22.8365	0.584047	0.509039	0.000663527	0.0389348
AT5G45400	155.787	-0.789383	0.190702	8.57401e-07	0.000359671
AT5G45590	324.034	-0.498492	0.164928	9.15194e-06	0.00214809
AT5G47230	88.3773	0.679468	0.491129	0.000374876	0.0268766
AT5G47240	457.119	0.54741	0.252764	9.25099e-05	0.0105116
AT5G48540	35.0754	0.586634	0.649324	0.000585108	0.0357152
AT5G48657	51.3149	1.07456	0.542938	5.83874e-05	0.00752396
AT5G49010	133.139	0.574176	0.344577	0.000274509	0.0217358
AT5G50240	83.6528	-0.457022	0.287085	0.00037248	0.0268766
AT5G51440	29.5615	0.738629	0.503759	0.00028648	0.0224136
AT5G52970	1502.85	0.249034	0.0939735	0.000131973	0.0134817
AT5G55120	481.941	-0.215541	0.10288	0.000649689	0.0384663
AT5G55390	794.749	-0.405291	0.135808	1.16275e-05	0.00257583
AT5G56000	768.12	-0.454603	0.121054	6.60718e-07	0.000297212
AT5G56370	55.0261	-0.288595	0.871432	0.000564136	0.0347578
AT5G56860	2048.43	-0.445461	0.175376	3.78709e-05	0.005614
AT5G57220	55.538	1.07844	0.329811	9.09865e-06	0.00214809
AT5G57630	1135.59	0.404483	0.133608	1.01859e-05	0.00230835
AT5G57660	1008.95	0.416079	0.152843	2.44752e-05	0.00415886
AT5G58190	385.293	-0.439113	0.20475	0.000105671	0.0112815
AT5G59130	1027.67	0.393097	0.136334	1.67589e-05	0.0032394
AT5G59980	180.214	-0.370767	0.199595	0.000256108	0.0206099
AT5G60680	590.649	0.502041	0.25939	0.000160804	0.0151694
AT5G61010	300.229	0.807166	0.222724	4.09081e-06	0.00115221
AT5G61440	344.783	0.456318	0.224939	0.00013575	0.0136335
AT5G61590	969.384	0.858972	0.34889	4.89601e-05	0.00652227
AT5G61600	425.376	0.939298	0.663266	0.000132756	0.0134918
AT5G63140	200.382	-1.10971	0.214834	2.3533e-08	2.19575e-05
AT5G63930	164.025	0.400184	0.220831	0.000255418	0.0206099
AT5G63960	323.937	-0.330339	0.140429	0.000105332	0.0112815
AT5G64980	204.725	-0.503044	0.276495	0.000209652	0.0182898
AT5G67030	2095.4	0.306407	0.0959359	1.3941e-05	0.00283353

## Sheet: sig_12_2_inS
	baseMean	log2FoldChange	lfcSE	pvalue	padj
AT1G01710	844.557	-0.216151	0.0879371	0.00103896	0.0495776
AT1G02840	1703.82	0.24419	0.119384	0.00104453	0.0497205
AT1G04280	147.594	0.708433	0.215331	1.6053e-06	0.000544282
AT1G04425	24.1817	0.988421	0.719165	9.17516e-05	0.0107466
AT1G05680	5.07001	1.33303	2.40068	4.46917e-05	0.00656065
AT1G06110	235.213	-0.35247	0.185641	0.000214485	0.0181321
AT1G07180	164.116	0.383032	0.347007	0.000883792	0.0451468
AT1G08130	1174.55	0.371383	0.106769	6.84591e-07	0.000294009
AT1G08840	184.594	-0.472127	0.224753	5.41621e-05	0.00732299
AT1G09490	332.625	-0.27983	0.170079	0.00100935	0.0485691
AT1G09840	851.15	-0.680288	0.10861	6.87199e-12	1.47564e-08
AT1G09970	1446.43	0.277638	0.0988534	8.20016e-05	0.0100301
AT1G10300	11.2628	0.429606	1.13427	0.000417594	0.0285174
AT1G10840	1882.93	0.210509	0.0817623	0.000941249	0.0468567
AT1G11020	123.644	-0.995985	0.236043	7.5956e-08	4.69171e-05
AT1G11210	230.492	0.554946	0.307967	9.39582e-05	0.0108953
AT1G11800	134.01	-0.444145	0.303194	0.000323215	0.0238414
AT1G12110	1470.55	-0.358444	0.185642	0.000184593	0.0163644
AT1G13260	367.435	0.351461	0.220547	0.000462085	0.0304787
AT1G13880	293.255	0.461936	0.199334	2.80833e-05	0.00460233
AT1G14150	1955.34	-0.2337	0.0919981	0.000546309	0.0343908
AT1G15165	168.442	-0.389966	0.220457	0.000217203	0.0182507
AT1G16030	62.5236	-0.506464	0.407081	0.000355356	0.0253417
AT1G16330	196.463	0.354192	0.251317	0.000669246	0.0390756
AT1G16590	39.8406	-0.731784	0.760933	0.000300701	0.0230348
AT1G17100	3345.35	-0.444054	0.148877	2.55592e-06	0.000759935
AT1G17330	149.17	-0.604753	0.237867	1.22288e-05	0.00241085
AT1G17560	149.576	-0.787206	0.245193	2.0394e-06	0.000646123
AT1G18330	123.517	0.648482	0.300404	3.17144e-05	0.0050654
AT1G19920	2168.38	-0.241305	0.100514	0.000589024	0.0362235
AT1G20030	428.018	0.345228	0.284069	0.00101547	0.048697
AT1G20390	665.93	0.685338	0.306471	2.46554e-05	0.00414339
AT1G20880	179.423	-0.328566	0.220418	0.000722763	0.040393
AT1G22140	134.255	-0.972802	0.265576	4.80476e-07	0.000238094
AT1G22570	163.909	0.432701	0.246285	0.000171548	0.0156043
AT1G23205	1243.07	-0.421932	0.350239	0.00059271	0.0362491
AT1G23970	53.9235	-1.60033	0.5093	2.14597e-06	0.000668919
AT1G24148	130.366	-0.415784	0.341251	0.000602781	0.0365183
AT1G25560	445.243	0.636624	0.307061	3.98077e-05	0.00596374
AT1G26090	222.747	-0.610072	0.20269	3.03338e-06	0.000849611
AT1G27030	435.821	0.376184	0.188622	0.000129865	0.013115
AT1G27620	22.123	0.715213	0.867283	0.000391505	0.0270223
AT1G28060	1047.36	0.253622	0.0987779	0.000294469	0.0229001
AT1G28450	9.6145	-0.794081	0.98197	0.00033635	0.0244372
AT1G29110	33.2	2.13702	0.459323	7.88719e-08	4.69171e-05
AT1G29730	76.2555	-0.394299	0.344252	0.000773358	0.0415164
AT1G30160	38.3031	1.82359	0.386542	3.18852e-08	2.37005e-05
AT1G32080	8601.87	-0.235244	0.0961608	0.000635058	0.0380589
AT1G34460	37.7102	-1.66433	0.726261	1.18116e-05	0.00237782
AT1G47840	68.4364	1.10293	0.382558	3.24069e-06	0.000865264
AT1G49160	105.498	-0.436171	0.306113	0.000367072	0.0257965
AT1G49670	1276.26	-0.211787	0.0791207	0.000725259	0.040393
AT1G49980	230.302	-0.273965	0.147146	0.000751622	0.0409229
AT1G50520	21.7456	0.495359	0.626628	0.000737276	0.0408269
AT1G51140	1233.25	-0.477916	0.219267	4.1743e-05	0.00620558
AT1G51390	258.721	-0.467887	0.26386	0.000138769	0.013492
AT1G52040	137.274	-0.828882	0.561771	9.11943e-05	0.0107465
AT1G52880	127.653	-0.350428	0.206543	0.000366126	0.0257965
AT1G56300	1012.69	0.299799	0.137133	0.00022653	0.0187894
AT1G58470	96.2062	0.335516	0.235891	0.000772458	0.0415164
AT1G58520	539.838	-0.316665	0.206208	0.000751715	0.0409229
AT1G62290	114.607	1.36244	0.245094	9.1978e-11	1.48131e-07
AT1G62710	37.2508	0.590641	0.564431	0.00035887	0.0254195
AT1G62950	99.2956	-0.676643	0.311025	2.88626e-05	0.00464833
AT1G65060	1828.38	-0.615457	0.343494	7.98587e-05	0.00989326
AT1G65390	39.7733	0.692274	0.614703	0.000237865	0.0194788
AT1G65840	1255.79	-0.292984	0.0989798	3.41471e-05	0.00527941
AT1G66080	127.1	-1.97373	0.253108	6.22054e-16	4.00727e-12
AT1G67810	54.7644	0.712992	0.516341	0.000138928	0.013492
AT1G68260	510.404	-0.646481	0.147096	3.01462e-08	2.33042e-05
AT1G71000	65.9701	1.34965	0.382227	6.2025e-07	0.000278766
AT1G71030	319.085	0.380424	0.359118	0.000950471	0.046979
AT1G71350	202.809	-0.384044	0.20211	0.000158809	0.0148268
AT1G72140	10.5391	1.45437	1.36331	7.95808e-05	0.00989326
AT1G72340	619.65	0.250194	0.121641	0.000885368	0.0451468
AT1G72670	194.677	0.468703	0.239987	8.46906e-05	0.0101033
AT1G72840	85.0779	-0.61376	0.374647	0.000111177	0.0120003
AT1G74390	218.048	0.420139	0.227601	0.000144461	0.013821
AT1G74780	103.888	-0.516414	0.244199	4.60594e-05	0.00659367
AT1G76250	20.4432	0.487159	0.67596	0.000834055	0.0440408
AT1G76720	69.4269	-1.05215	0.354867	2.76076e-06	0.000784623
AT1G76740	90.4958	0.399972	0.294959	0.00052608	0.0335546
AT1G77130	579.087	-0.422088	0.150415	5.6898e-06	0.00134099
AT1G78020	5603.22	-0.692504	0.185076	3.97354e-07	0.000207548
AT1G78100	752.991	-0.298995	0.131282	0.000184436	0.0163644
AT1G78140	817.273	-0.299978	0.110219	5.5874e-05	0.00741952
AT1G78540	138.997	-0.632699	0.249422	1.23467e-05	0.00241085
AT1G78560	539.27	-0.340064	0.165529	0.00016366	0.0152062
AT1G78570	2648.82	-0.529632	0.293135	0.000100921	0.0114059
AT1G78600	813.511	0.39767	0.307063	0.000597318	0.0364156
AT1G79610	200.543	-0.329747	0.209606	0.000600783	0.0365117
AT1G79690	724.526	-0.381672	0.146762	1.74829e-05	0.0031875
AT1G79700	76.0166	0.702787	0.333618	3.20017e-05	0.00506939
AT2G01090	182.272	-0.337039	0.205735	0.000481385	0.031441
AT2G01905	30.4507	0.513704	0.597687	0.00062477	0.0376147
AT2G02070	2229.42	0.231361	0.0982166	0.000842625	0.0443721
AT2G02930	10.1378	0.894315	1.14871	0.000263192	0.020761
AT2G03470	384.453	0.308927	0.205855	0.000881942	0.0451468
AT2G04050	19.7731	2.13471	1.02335	1.29958e-05	0.00251157
AT2G05310	1579.34	-0.217283	0.0865861	0.000908286	0.0457123
AT2G05630	361.123	-0.819678	0.151386	8.69207e-10	1.19988e-06
AT2G05995	23.8608	-2.82381	0.596873	6.46392e-08	4.16406e-05
AT2G06950	1598.69	0.377848	0.210818	0.00022427	0.0186821
AT2G06995	34.2415	-1.03956	0.810831	0.000105704	0.011607
AT2G12190	146.659	0.542814	0.436237	0.000303947	0.0230348
AT2G13680	40.7421	1.35555	0.563206	9.15142e-06	0.00200978
AT2G15020	45.9602	-0.413034	0.458378	0.000921582	0.0461412
AT2G15090	2609.63	0.405929	0.190515	6.78252e-05	0.00868072
AT2G16390	130.596	-0.620849	0.27183	2.43434e-05	0.00412684
AT2G16770	110.294	-0.31187	0.215653	0.000944822	0.0468567
AT2G18193	9.64199	2.99471	1.81163	5.49428e-06	0.00131089
AT2G18230	1668.3	-0.40767	0.166389	2.3255e-05	0.00397722
AT2G19110	465.863	0.361566	0.152129	4.75541e-05	0.00671123
AT2G19670	529.998	0.313888	0.192498	0.000639054	0.0380589
AT2G19930	90.7658	0.386539	0.293482	0.000620552	0.0374775
AT2G20100	153.202	0.286667	0.171182	0.000857745	0.0446814
AT2G20330	740.411	-0.280611	0.112577	0.000168171	0.0154032
AT2G21330	29007.2	-0.305931	0.156775	0.000352311	0.0252177
AT2G21350	30.9901	0.954543	0.69236	9.41489e-05	0.0108953
AT2G21640	39.5621	0.557924	0.485269	0.000336236	0.0244372
AT2G22610	237.174	0.384054	0.2235	0.000259039	0.0205171
AT2G24120	2180.79	0.256872	0.0790263	4.48138e-05	0.00656065
AT2G24280	1523.14	-0.291035	0.149274	0.000457719	0.0302957
AT2G24645	150.083	0.322876	0.229393	0.000901296	0.0457123
AT2G24680	22.5765	-0.733229	0.755596	0.000295049	0.0229001
AT2G24945	228.189	1.07152	0.320541	1.03777e-06	0.000401121
AT2G25530	76.2168	-0.529072	0.313628	0.000134294	0.0132417
AT2G25570	99.3822	-0.610708	0.288966	3.81354e-05	0.00575785
AT2G25680	65.2993	-0.609927	0.368576	0.000108764	0.0118089
AT2G26560	668.137	0.42311	0.372991	0.000652835	0.0385301
AT2G26870	147.304	0.365948	0.241293	0.000484466	0.031441
AT2G26920	562.71	0.260483	0.130982	0.000787152	0.0420235
AT2G27385	2505.35	0.374172	0.143939	1.92304e-05	0.0033786
AT2G27820	1603.68	-0.290705	0.146069	0.000422134	0.0287259
AT2G28305	382.173	0.360693	0.16341	8.12834e-05	0.0100056
AT2G29165	5.25931	0.458457	1.27013	0.000305128	0.0230348
AT2G29630	32466.3	-0.431299	0.139952	1.79818e-06	0.00058901
AT2G30540	177.781	0.535018	0.343537	0.000174185	0.0156895
AT2G30766	13.2959	-1.27516	1.42803	0.000104591	0.011607
AT2G31360	2814.05	0.207598	0.0760374	0.000708481	0.0400932
AT2G31730	87.4305	0.425991	0.331518	0.000506967	0.0324425
AT2G32550	29.36	1.91673	0.541383	1.19158e-06	0.000442854
AT2G32640	1291.07	-0.30057	0.122778	0.00011566	0.0122828
AT2G33480	305.586	-0.464596	0.275152	0.000174544	0.0156895
AT2G33830	2673.24	0.841057	0.183462	2.88922e-08	2.32655e-05
AT2G35310	24.0791	0.537557	0.598334	0.000542597	0.0342709
AT2G35340	167.399	-1.19373	0.253328	6.66934e-09	6.78377e-06
AT2G36145	1756.41	-0.238061	0.0932468	0.000470935	0.0309568
AT2G36390	3713.52	-0.253024	0.0990734	0.000308717	0.0230358
AT2G36400	353.453	0.356105	0.276015	0.000821397	0.0434913
AT2G36420	296.593	0.270499	0.139274	0.000692079	0.0395713
AT2G36870	824.188	-0.538525	0.157462	5.31138e-07	0.00025036
AT2G37040	1603.98	-0.314609	0.19476	0.00065393	0.0385301
AT2G37620	492.297	-0.290232	0.135468	0.000304353	0.0230348
AT2G38550	1826.44	-0.234579	0.105031	0.000966731	0.0473622
AT2G38660	156.669	0.383862	0.226418	0.000275089	0.0216112
AT2G38695	105.963	-0.38106	0.250438	0.00042585	0.0287761
AT2G39090	206.013	-0.386101	0.233772	0.000301835	0.0230348
AT2G40960	268.993	-0.638028	0.207832	2.68954e-06	0.000784266
AT2G41070	31.4721	0.631756	0.542902	0.000258445	0.0205171
AT2G46290	117.349	-1.4114	0.283131	2.33693e-09	2.82272e-06
AT2G47010	144.369	0.428312	0.350472	0.000554805	0.0345876
AT2G47860	68.9472	0.594981	0.364154	0.000119307	0.0123301
AT3G01060	1246.58	0.226101	0.0964097	0.000990531	0.048098
AT3G01345	5111.69	-11.9473	0.865326	3.20446e-44	6.19293e-40
AT3G01500	89318.2	-0.278381	0.116819	0.000230296	0.0190201
AT3G01600	13.5037	1.4466	0.983375	5.41854e-05	0.00732299
AT3G01770	365.228	-0.292736	0.179772	0.000854528	0.0446788
AT3G01920	344.654	-0.456349	0.210072	4.58062e-05	0.00659367
AT3G02830	2167.13	-0.528625	0.172514	1.9695e-06	0.000634377
AT3G03770	1570.44	-0.282558	0.152898	0.000657622	0.0386298
AT3G03810	276.009	-0.258768	0.138419	0.00100746	0.0485691
AT3G03910	7.43433	0.720087	1.65734	0.000136242	0.0133655
AT3G04380	77.8363	-0.379796	0.352204	0.000933361	0.0466102
AT3G04630	488.113	0.412968	0.165392	1.89945e-05	0.00336778
AT3G04980	151.183	-0.71683	0.216503	1.52876e-06	0.000531013
AT3G05790	43.0429	2.22488	0.373404	2.36003e-10	3.50846e-07
AT3G05840	2533.41	-0.248559	0.080931	9.72568e-05	0.0111529
AT3G05955	31.6403	-3.78061	0.62037	3.78855e-12	9.15218e-09
AT3G06355	215.892	0.715704	0.273516	9.50443e-06	0.00202404
AT3G06550	2484.43	-0.252432	0.124185	0.000875536	0.0451468
AT3G08590	3150.14	-0.297391	0.0858607	5.89906e-06	0.00137356
AT3G08690	381.356	-0.339683	0.153377	0.000105286	0.011607
AT3G09680	11.1414	0.988442	1.27552	0.000197396	0.0171841
AT3G09810	633.285	-0.322257	0.132484	7.61787e-05	0.00955994
AT3G10020	554.863	0.532907	0.21392	1.43275e-05	0.00268829
AT3G10310	233.016	0.316304	0.178043	0.000450133	0.0301013
AT3G13000	811.403	0.396044	0.191861	8.94629e-05	0.0106071
AT3G13090	20.1545	0.465345	0.657382	0.000917137	0.0460379
AT3G14160	86.677	-1.44258	0.252308	4.93348e-11	9.53444e-08
AT3G14680	13.1816	0.492058	0.803573	0.000897359	0.0456378
AT3G16160	6.05597	-0.533567	0.910121	0.000744886	0.0409229
AT3G16650	51.1924	-2.74826	0.38924	2.02218e-13	5.58294e-10
AT3G16910	2855.56	-0.688095	0.156407	4.07901e-08	2.81539e-05
AT3G18750	300.224	-0.416233	0.220775	0.000132331	0.013115
AT3G19270	45.7975	0.467522	0.399586	0.000483423	0.031441
AT3G20100	259.072	0.378852	0.215642	0.000244192	0.0199125
AT3G20440	1075.52	0.579837	0.169607	6.78079e-07	0.000294009
AT3G20810	2875.67	-0.359289	0.128839	1.23499e-05	0.00241085
AT3G21030	24.1947	-3.32922	0.765465	8.01131e-08	4.69171e-05
AT3G22550	922.237	-0.281917	0.140601	0.000484809	0.031441
AT3G23100	165.126	-0.946336	0.263155	6.07387e-07	0.000278766
AT3G23325	278.03	-0.473396	0.301802	0.000222156	0.0185861
AT3G24190	2370.47	-0.332038	0.138375	6.98152e-05	0.00887664
AT3G25740	128.303	-0.914528	0.309093	3.28489e-06	0.000865264
AT3G26235	38.1741	1.72439	0.714975	9.53058e-06	0.00202404
AT3G26290	412.274	0.455704	0.249579	0.000127354	0.0130224
AT3G26470	68.3764	0.633481	0.416812	0.000132313	0.013115
AT3G26570	5323.58	-0.324014	0.145804	0.00013221	0.013115
AT3G26760	23.0911	0.98659	0.735043	9.82675e-05	0.0111713
AT3G26932	514.431	0.290299	0.140389	0.000359077	0.0254195
AT3G27020	1109.06	-0.230877	0.0894314	0.000540841	0.0342709
AT3G28070	683.069	-0.251224	0.117648	0.000750581	0.0409229
AT3G28500	34.5958	0.564931	0.825521	0.00067447	0.0391194
AT3G29156	9.31753	0.271642	0.914196	0.0008109	0.0430534
AT3G30720	20.0416	-1.98358	1.03528	1.8478e-05	0.00330653
AT3G32940	486.249	-1.19024	0.319496	3.18048e-07	0.000170739
AT3G42658	21.2356	-1.43345	0.976255	5.49818e-05	0.00737902
AT3G44205	31.5924	-0.671433	0.592773	0.000246626	0.0199285
AT3G44310	15477.6	-0.42059	0.151354	6.37952e-06	0.00145048
AT3G45160	154.107	0.409178	0.313247	0.000542631	0.0342709
AT3G45650	88.7811	0.863515	0.340338	9.27823e-06	0.00201473
AT3G46450	766.911	-0.280083	0.105943	0.000117396	0.0122828
AT3G47080	498.067	-0.28301	0.147249	0.000562601	0.0348488
AT3G47540	167.624	0.491807	0.241214	6.11712e-05	0.00793419
AT3G47830	41.8686	-0.446541	0.388836	0.000558622	0.0347136
AT3G48420	3697.4	-0.234525	0.0764265	0.000147378	0.0139619
AT3G48690	3664.7	-0.25353	0.118523	0.000704293	0.0400329
AT3G48870	4742.1	0.241087	0.0891062	0.000307688	0.0230358
AT3G50880	227.967	-0.499468	0.255451	7.56603e-05	0.00955693
AT3G52030	125.457	-0.78589	0.228346	1.10292e-06	0.000417941
AT3G53310	50.3582	1.43754	0.392121	4.64414e-07	0.000236191
AT3G54090	1928.81	0.277284	0.109566	0.000167332	0.0153994
AT3G55160	420.761	-0.331997	0.21667	0.000640027	0.0380589
AT3G55200	239.651	-0.271116	0.156856	0.00101028	0.0485691
AT3G55290	142.415	-0.642626	0.302768	3.49769e-05	0.0053648
AT3G56710	320.31	0.377932	0.291405	0.000684739	0.0392859
AT3G57150	3786.56	0.255749	0.119659	0.000669255	0.0390756
AT3G57290	3576.84	0.231847	0.104059	0.00104941	0.0498302
AT3G58070	357.215	-0.460737	0.214462	4.8617e-05	0.00671123
AT3G59010	743.171	-0.642517	0.230257	6.12563e-06	0.00140933
AT3G60390	195.862	0.614944	0.237689	1.07689e-05	0.00221404
AT3G60980	215.48	0.525537	0.212204	1.50505e-05	0.00279679
AT3G61160	51.874	0.391003	0.357715	0.00084779	0.0445228
AT3G61780	836.565	0.25941	0.0923106	0.000139965	0.0135248
AT3G61850	190.496	0.38315	0.300604	0.000685054	0.0392859
AT3G62455	37.4466	0.666503	0.664399	0.000317925	0.0236316
AT4G00520	358.973	-0.260887	0.139212	0.000956033	0.0471334
AT4G01070	1899.76	-0.286661	0.126392	0.00024673	0.0199285
AT4G01080	765.486	-1.10823	0.369529	2.44331e-06	0.000737803
AT4G01280	117.475	-0.489081	0.270709	0.000116711	0.0122828
AT4G01540	29.3815	-0.582412	0.574342	0.000388999	0.0269455
AT4G02390	192.212	0.946978	0.180914	1.21461e-09	1.56491e-06
AT4G03320	42.6883	1.78418	0.49386	8.85186e-07	0.000363981
AT4G03400	620.831	0.478549	0.348947	0.000324768	0.0238649
AT4G04620	203.026	0.962062	0.192672	3.56832e-09	4.05655e-06
AT4G05070	397.963	0.698609	0.283275	1.3979e-05	0.0026486
AT4G05120	113.47	0.642428	0.338113	5.83671e-05	0.00767348
AT4G10120	3058.94	-0.50496	0.323948	0.000196767	0.0171841
AT4G11300	63.375	0.594153	0.424162	0.000189282	0.0167035
AT4G12917	163.123	-0.421833	0.282369	0.000345197	0.0248003
AT4G14103	86.1001	0.44492	0.357856	0.000486657	0.0314553
AT4G15093	95.4666	0.447411	0.323418	0.000373967	0.0261858
AT4G16060	427.104	-0.306246	0.175012	0.000549222	0.0344278
AT4G16690	763.221	-0.404912	0.179175	4.51499e-05	0.00656065
AT4G16740	13.1944	1.74246	1.00199	2.86794e-05	0.00464833
AT4G17030	223.806	0.69198	0.242915	5.32234e-06	0.00130202
AT4G17340	1715.67	-0.379389	0.205355	0.000190881	0.016768
AT4G18010	262.242	0.438585	0.187181	2.81007e-05	0.00460233
AT4G19030	43.5	0.363048	0.324727	0.00100595	0.0485691
AT4G21326	113.629	-0.486645	0.389665	0.000387159	0.0269455
AT4G21570	1046.22	-0.284027	0.120278	0.000211064	0.0180654
AT4G21850	140.037	0.672496	0.398552	8.43982e-05	0.0101033
AT4G21910	1742.64	-0.2952	0.151341	0.000423908	0.0287455
AT4G22390	15.8079	-2.59272	2.18624	1.0898e-05	0.00221699
AT4G22750	318.459	-0.29946	0.135443	0.000214853	0.0181321
AT4G23630	1667.59	-0.273569	0.114178	0.000252266	0.0202295
AT4G25000	23.4681	1.23022	0.934451	8.40019e-05	0.0101033
AT4G25020	43.1173	-2.56007	0.411219	5.77108e-11	1.01393e-07
AT4G25120	149.811	-0.903751	0.223191	1.67009e-07	9.22176e-05
AT4G25730	2046.23	0.339568	0.20597	0.000457743	0.0302957
AT4G25990	328.683	0.436991	0.231839	0.000118214	0.0122828
AT4G26430	203.936	-0.562609	0.187326	2.71892e-06	0.000784266
AT4G27260	95.943	1.05426	0.517657	2.16868e-05	0.00374214
AT4G27310	80.7339	0.681116	0.715666	0.000338762	0.0245203
AT4G27450	57.0774	0.468135	0.407495	0.00049764	0.0320579
AT4G28730	505.595	-0.640484	0.195961	1.47034e-06	0.000526218
AT4G28860	521.575	0.239163	0.109825	0.000945572	0.0468567
AT4G29130	1158.27	-0.236519	0.0986616	0.000675869	0.0391194
AT4G29510	1445.04	0.297538	0.120266	0.000116001	0.0122828
AT4G29590	1620.54	-0.374227	0.126971	5.4341e-06	0.00131089
AT4G30910	302.092	0.675499	0.196842	9.88024e-07	0.000389685
AT4G30960	998.842	-0.417844	0.22487	0.000141504	0.0136055
AT4G31230	18.8149	1.90123	0.632988	3.40267e-06	0.000865264
AT4G31390	1397.23	-0.50759	0.173864	3.20624e-06	0.000865264
AT4G31860	362.652	-0.263907	0.132764	0.000731076	0.0405999
AT4G32605	208.707	-0.413461	0.230084	0.000171982	0.0156043
AT4G32770	366.919	-1.08447	0.153743	5.94195e-15	2.29668e-11
AT4G33010	89302.5	-0.482183	0.115085	1.20457e-08	1.10855e-05
AT4G33140	326.947	-0.329927	0.206462	0.00056824	0.0350856
AT4G34230	305.129	0.360414	0.268585	0.000723131	0.040393
AT4G34580	88.1542	0.478893	0.353249	0.000333807	0.0244362
AT4G35850	992.582	0.217444	0.0835538	0.000741997	0.0409229
AT4G36010	322.046	0.36905	0.174451	9.75291e-05	0.0111529
AT4G36040	453.005	0.470112	0.374873	0.000417137	0.0285174
AT4G36080	956.544	-0.282654	0.176029	0.00103647	0.0495776
AT4G36648	1567.95	-0.384021	0.16011	3.41302e-05	0.00527941
AT4G37800	2337.35	-0.34047	0.212237	0.000501779	0.0322172
AT4G37870	3399.05	-0.274958	0.116034	0.000258499	0.0205171
AT4G38890	945.476	0.393265	0.141898	8.25852e-06	0.00183453
AT4G38920	2507.22	-0.217549	0.0815285	0.000638643	0.0380589
AT4G39600	18.1379	-2.30394	1.25008	1.36066e-05	0.00260357
AT4G39800	3143.77	-0.658339	0.217022	3.10918e-06	0.000858402
AT5G01335	29.7587	1.42735	0.832801	3.56585e-05	0.00542626
AT5G03240	6401.08	-0.236576	0.0751956	0.000111769	0.0120003
AT5G03390	142.326	0.516875	0.312934	0.000152506	0.0143773
AT5G04895	300.526	0.382656	0.173577	6.48911e-05	0.00836056
AT5G05060	984.966	-0.615826	0.136045	1.29258e-08	1.13548e-05
AT5G05270	464.566	-0.525925	0.43452	0.000345039	0.0248003
AT5G07060	29.3711	0.832814	0.707957	0.000166747	0.0153994
AT5G08180	1583.81	0.266885	0.143602	0.00086906	0.0451468
AT5G08410	1501.14	-0.239768	0.103067	0.000709504	0.0400932
AT5G08420	1233.35	0.283746	0.110242	0.000126892	0.0130224
AT5G08520	461.12	0.261226	0.13238	0.000796147	0.0423866
AT5G08600	172.553	0.514595	0.336981	0.000201873	0.017417
AT5G08620	505.825	0.261915	0.1411	0.00096521	0.0473622
AT5G09575	31.4671	0.448506	0.632936	0.000977963	0.0477276
AT5G09870	3246.39	-0.241588	0.103866	0.000676078	0.0391194
AT5G10250	63.6209	0.734607	0.551304	0.000145336	0.0138363
AT5G10730	272.673	-0.302346	0.149746	0.000320328	0.023719
AT5G13660	102.646	-0.494154	0.275138	0.000117645	0.0122828
AT5G13680	597.3	-0.317268	0.130221	8.32116e-05	0.0101033
AT5G13930	3622.69	-0.551236	0.365696	0.000180922	0.0161875
AT5G14890	45.7112	0.404949	0.457932	0.000981784	0.0477933
AT5G15580	444.302	0.28544	0.170744	0.000879225	0.0451468
AT5G16370	294.618	-0.288803	0.167193	0.000749277	0.0409229
AT5G16790	27.2115	-0.463574	0.54403	0.000765479	0.0413231
AT5G16990	374.513	-0.33119	0.17802	0.000303706	0.0230348
AT5G17050	305.75	-0.610593	0.302594	4.81671e-05	0.00671123
AT5G18810	26.6853	-0.671586	0.631978	0.000281174	0.0219999
AT5G19120	275.539	0.738393	0.225687	1.73558e-06	0.000578306
AT5G19460	422.203	-0.280804	0.154712	0.000723772	0.040393
AT5G20950	1715.28	0.352922	0.0997013	8.09352e-07	0.000340033
AT5G23535	439.29	0.264861	0.142613	0.000907334	0.0457123
AT5G24280	140.2	1.45816	0.197936	9.65496e-16	4.66479e-12
AT5G25480	114.422	-0.39052	0.254897	0.00038833	0.0269455
AT5G26280	32.3617	0.876026	0.641667	0.000106465	0.0116245
AT5G27150	1451.46	-0.332837	0.09785	2.40306e-06	0.000737168
AT5G27760	347.344	-0.364912	0.196751	0.000212737	0.0181117
AT5G27895	22.8015	0.547486	0.779643	0.000700386	0.0399282
AT5G28335	28.8488	-3.33023	1.23162	1.36156e-06	0.000496482
AT5G35480	53.5911	-2.09788	0.437547	4.49135e-08	2.9931e-05
AT5G35490	58.7415	-1.94687	0.392859	1.72205e-08	1.44697e-05
AT5G35777	126.306	-1.55372	0.379571	1.49186e-07	8.47988e-05
AT5G35935	488.906	-1.78638	0.678912	6.48595e-06	0.00145753
AT5G38230	16.1846	0.485464	0.746484	0.000904033	0.0457123
AT5G38420	205888	-0.282172	0.156096	0.000716465	0.0403685
AT5G41360	248.449	-0.437243	0.225681	0.000101577	0.0114132
AT5G42250	122.26	0.964143	0.217744	3.8345e-08	2.74465e-05
AT5G42280	58.1062	-3.48898	2.09345	3.31618e-06	0.000865264
AT5G43450	396.068	0.365994	0.180673	0.000130894	0.013115
AT5G44150	143.084	-0.37898	0.226593	0.000302493	0.0230348
AT5G44340	6714.87	-0.190441	0.0646685	0.000590417	0.0362235
AT5G44520	594.898	-0.374469	0.153538	3.30927e-05	0.00519959
AT5G44580	1148.78	-0.344281	0.168321	0.000158784	0.0148268
AT5G44740	105.171	-0.32146	0.233528	0.000968025	0.0473622
AT5G45590	324.034	-0.327396	0.166817	0.000247482	0.0199285
AT5G45820	65.2755	1.35801	0.866884	4.85043e-05	0.00671123
AT5G45990	22.1939	1.07333	0.926962	0.00012996	0.013115
AT5G46220	88.7923	-0.474899	0.337352	0.000308661	0.0230358
AT5G47810	77.4435	-0.388066	0.300926	0.000644577	0.038212
AT5G49500	50.1977	-0.451244	0.3511	0.000437789	0.0294798
AT5G49740	622.12	-0.354104	0.262979	0.000755336	0.0410045
AT5G49880	421.007	-0.338052	0.138655	5.60514e-05	0.00741952
AT5G50240	83.6528	-0.681655	0.288002	1.81875e-05	0.00328497
AT5G51440	29.5615	1.45626	0.612977	9.89382e-06	0.00207835
AT5G51820	7325.43	-0.271509	0.0884378	4.79554e-05	0.00671123
AT5G53120	396.563	-0.244408	0.113259	0.000855384	0.0446788
AT5G54510	388.226	0.403173	0.362902	0.000763867	0.0413231
AT5G54770	103469	-0.255437	0.0744088	2.65068e-05	0.00441613
AT5G55120	481.941	-0.22516	0.0930872	0.000882945	0.0451468
AT5G55390	794.749	-0.529711	0.154793	5.01285e-07	0.000242196
AT5G56130	337.682	-0.306677	0.14493	0.000235541	0.0193705
AT5G56370	55.0261	-6.37483	1.55046	9.83054e-09	9.49925e-06
AT5G56810	95.341	2.34643	0.314885	1.51176e-14	4.86939e-11
AT5G56910	240.73	-0.357373	0.218589	0.000397574	0.0273435
AT5G56990	26.5788	-0.809794	0.752676	0.000211259	0.0180654
AT5G57630	1135.59	0.295848	0.130431	0.000201648	0.017417
AT5G57660	1008.95	0.488516	0.175769	5.30507e-06	0.00130202
AT5G58190	385.293	-0.463832	0.219023	5.28763e-05	0.00724743
AT5G58310	477.076	-1.02915	0.320724	1.53869e-06	0.000531013
AT5G59130	1027.67	0.448454	0.158779	4.70847e-06	0.00118177
AT5G59480	723.166	-0.285853	0.142897	0.000453039	0.0301911
AT5G60250	18.4711	2.68816	0.739765	9.38006e-07	0.000377665
AT5G60680	590.649	0.645099	0.27374	1.95883e-05	0.00341048
AT5G61070	29.3934	2.60688	0.483652	5.36637e-09	5.76169e-06
AT5G61590	969.384	0.444074	0.380318	0.00055046	0.0344278
AT5G62550	281.924	0.388	0.190959	0.000105065	0.011607
AT5G62670	3597.37	-0.24444	0.0977366	0.00044002	0.0295272
AT5G63140	200.382	-0.763097	0.326847	1.71464e-05	0.00315592
AT5G63780	3361.96	-0.369367	0.162484	5.99697e-05	0.00783091
AT5G64500	800.463	-0.250942	0.114606	0.000684142	0.0392859
AT5G65070	16.7441	-2.76707	1.05258	3.37697e-06	0.000865264
AT5G65080	95.1752	-2.26018	1.04497	1.04593e-05	0.00217351
AT5G67030	2095.4	0.222858	0.0886588	0.000776525	0.041571
AT5G67160	103.127	-0.32778	0.234547	0.000873679	0.0451468

## Sheet: sig_13_1_inS
	baseMean	log2FoldChange	lfcSE	pvalue	padj
AT1G08030	267.949	-0.514299	0.218822	2.16462e-05	0.00713472
AT1G13260	367.435	1.04096	0.16636	1.35149e-10	1.94094e-07
AT1G14200	69.6888	0.94212	0.303488	1.08872e-05	0.00390891
AT1G17560	149.576	-1.19638	0.176765	3.03505e-12	7.62784e-09
AT1G19180	511.922	0.648848	0.423068	0.000131044	0.0294297
AT1G22370	181.513	0.515419	0.340862	0.000133199	0.0294297
AT1G23710	111.318	0.776989	0.545235	0.000134867	0.0294743
AT1G24260	61.2706	1.97087	0.456412	3.56484e-08	2.86698e-05
AT1G25560	445.243	1.10076	0.199641	9.4515e-09	7.918e-06
AT1G27730	248.668	1.87442	0.336556	1.07736e-10	1.66626e-07
AT1G32920	434.741	1.24462	0.246902	6.56921e-08	5.08002e-05
AT1G34300	246.333	0.472584	0.278181	8.25473e-05	0.0207927
AT1G44800	75.0388	-0.714775	0.622842	0.00020914	0.0433502
AT1G49500	1113.17	0.715423	0.173324	1.30324e-06	0.000689551
AT1G52880	127.653	0.511852	0.26531	5.32252e-05	0.0152878
AT1G54740	88.275	0.763471	0.264744	1.46527e-05	0.00510338
AT1G70300	90.7485	0.547621	0.348009	0.000119379	0.0278693
AT1G72910	407.205	0.785123	0.319831	2.88494e-05	0.00920709
AT1G72920	97.9602	0.735737	0.647075	0.0001982	0.0415106
AT1G73500	156.464	0.89924	0.281613	9.62569e-06	0.00365159
AT1G77750	327.114	-0.308116	0.19614	9.36226e-05	0.0226792
AT2G01010	42.7427	1.04144	0.527992	4.29208e-05	0.0126907
AT2G15042	119.917	0.658282	0.409258	0.000114239	0.0273439
AT2G15080	467.343	0.480691	0.325772	0.000140473	0.0303693
AT2G24600	113.32	1.00806	0.459947	3.52164e-05	0.0108933
AT2G25200	59.3497	1.03164	0.302585	6.46371e-06	0.0026377
AT2G25330	25.1461	7.81769	1.25506	1.9249e-12	5.52888e-09
AT2G26530	106.732	1.14421	0.247079	4.01744e-07	0.000239468
AT2G26560	668.137	0.642592	0.462121	0.000169935	0.036348
AT2G27830	166.13	0.841835	0.215978	2.79082e-06	0.00133601
AT2G32160	325.081	0.432678	0.337228	0.00021656	0.0444302
AT2G35340	167.399	-0.959072	0.200845	3.11172e-07	0.000195514
AT2G38470	314.023	1.03954	0.305084	6.43701e-06	0.0026377
AT2G40000	482.498	1.49993	0.434302	2.27461e-06	0.00111545
AT2G40140	465.02	0.894302	0.284528	1.0394e-05	0.00379967
AT2G43590	448.929	-1.07089	0.231844	4.68587e-07	0.000269183
AT3G01345	5111.69	-0.994914	1.10791	8.28742e-05	0.0207927
AT3G06355	215.892	-1.96016	0.211386	3.28742e-23	2.20323e-19
AT3G06955	21.024	-3.84409	0.651749	8.10263e-11	1.35759e-07
AT3G18320	250.417	0.785682	0.159055	1.56348e-07	0.000112269
AT3G19030	175.57	0.830988	0.252375	8.07253e-06	0.00318248
AT3G19350	26.596	0.748599	0.708371	0.000194526	0.0411698
AT3G21010	55.9105	1.50145	0.277797	3.53257e-09	3.22845e-06
AT3G21020	39.9019	1.34747	0.391435	3.52654e-06	0.00161147
AT3G21030	24.1947	2.93776	0.579708	5.9527e-10	7.0403e-07
AT3G21040	25.6502	3.87322	0.626877	1.7941e-11	3.60722e-08
AT3G26470	68.3764	1.03187	0.318737	8.3941e-06	0.00324561
AT3G28500	34.5958	2.71865	0.54952	6.30318e-10	7.04065e-07
AT3G29280	86.8175	-0.610697	0.334472	7.55504e-05	0.0199871
AT3G29300	15.3189	0.879667	0.858383	0.000120592	0.0278693
AT3G44120	52.8232	1.26253	0.400598	6.55947e-06	0.0026377
AT3G44260	308.801	1.43722	0.298007	7.98113e-08	5.94328e-05
AT3G46600	904.197	1.08791	0.169677	4.47074e-11	8.17171e-08
AT3G50270	638.172	0.276011	0.168001	8.41747e-05	0.0207927
AT3G52800	1118.51	0.645293	0.242403	1.75776e-05	0.00589024
AT3G55700	19.7756	0.858349	0.62017	0.00011792	0.0278693
AT3G55980	406.396	1.10422	0.584384	4.0703e-05	0.0122145
AT3G56400	1251.43	0.920757	0.220975	1.66472e-06	0.000836771
AT3G56880	1392.65	1.31773	0.230756	1.58627e-09	1.67861e-06
AT3G60500	367.835	-0.282495	0.155801	5.27997e-05	0.0152878
AT4G04223	130.462	1.96423	0.368921	2.36466e-10	3.16958e-07
AT4G05070	397.963	0.936712	0.194893	2.81775e-07	0.000188846
AT4G06080	22.3285	1.57791	0.55728	4.51204e-06	0.00201598
AT4G09455	2.56285	0.525996	1.48793	0.000131997	0.0294297
AT4G13495	2830.26	1.24593	0.113017	6.25386e-29	6.287e-25
AT4G17250	163.721	0.542713	0.312961	8.48005e-05	0.0207927
AT4G25120	149.811	-0.757497	0.201371	3.195e-06	0.00149392
AT4G30910	302.092	0.443934	0.242346	5.67632e-05	0.015634
AT4G32020	2963.64	0.702032	0.150882	3.05135e-07	0.000195514
AT4G32480	26.1359	0.847698	0.626611	0.000124414	0.0284258
AT4G36010	322.046	0.527497	0.177839	5.94246e-06	0.00254211
AT4G37370	42.6344	0.975758	0.526365	5.58537e-05	0.015634
AT4G37610	284.855	1.44957	0.264282	3.04476e-09	2.91514e-06
AT4G39860	800.953	-0.231665	0.106092	3.81264e-05	0.0116147
AT5G04340	91.2895	1.1418	0.278697	1.6408e-06	0.000836771
AT5G05060	984.966	1.34043	0.103444	3.32642e-39	6.68811e-35
AT5G07100	107.313	1.13916	0.259695	8.25777e-07	0.000461196
AT5G15800	29.0366	1.66686	0.678556	5.85335e-06	0.00254211
AT5G19120	275.539	0.931087	0.160809	2.82541e-09	2.84039e-06
AT5G21940	566.675	1.25993	0.208772	2.88841e-10	3.62965e-07
AT5G28335	28.8488	-3.77149	0.555299	3.92366e-13	1.31482e-09
AT5G34790	23.3921	-0.991116	0.717702	8.15282e-05	0.0207927
AT5G38005	10.6606	1.72112	0.915099	1.03387e-05	0.00379967
AT5G40040	9.12723	1.10949	1.22982	6.40971e-05	0.0171832
AT5G40470	108.295	0.690526	0.379222	7.85247e-05	0.0205041
AT5G45400	155.787	-0.532045	0.28561	6.37483e-05	0.0171832
AT5G47230	88.3773	1.16902	0.437132	1.47218e-05	0.00510338
AT5G50790	56.8459	2.57987	0.457035	8.69793e-12	1.94312e-08
AT5G52050	102.96	1.09879	0.410219	1.6592e-05	0.00565422
AT5G56370	55.0261	4.21597	0.516677	2.06522e-17	1.03808e-13
AT5G56550	190.705	0.723212	0.358425	5.66571e-05	0.015634
AT5G56810	95.341	1.11124	0.230213	2.17222e-07	0.000150602
AT5G57220	55.538	0.969748	0.423128	3.27436e-05	0.0102866
AT5G60680	590.649	1.02077	0.18012	4.84929e-09	4.23912e-06
AT5G61440	344.783	0.788947	0.169471	4.0495e-07	0.000239468
AT5G61600	425.376	1.31381	0.734127	2.60739e-05	0.00845553
AT5G67420	2249.12	0.768344	0.182936	1.29265e-06	0.000689551

## Sheet: sig_13_3_inS
	baseMean	log2FoldChange	lfcSE	pvalue	padj
AT1G06110	235.213	-0.467044	0.210486	8.06096e-05	0.0168827
AT1G08130	1174.55	0.453817	0.083287	2.11423e-08	1.46582e-05
AT1G08840	184.594	-1.08545	0.161878	1.26422e-12	2.54183e-09
AT1G09840	851.15	-0.602378	0.0947967	4.78413e-11	6.41265e-08
AT1G10300	11.2628	3.25645	0.723456	9.59701e-08	6.22443e-05
AT1G13260	367.435	0.622904	0.206016	2.11846e-05	0.00626378
AT1G14250	151.774	1.09309	0.556424	3.6729e-05	0.00958695
AT1G15310	90.1177	1.21514	0.23201	5.62886e-09	4.19163e-06
AT1G16590	39.8406	-1.53536	0.710892	1.5034e-05	0.00472303
AT1G17420	609.436	0.49826	0.208345	6.13513e-05	0.0140174
AT1G17560	149.576	-0.788039	0.193458	2.08874e-06	0.000893534
AT1G17760	508.105	-0.646777	0.241269	3.34377e-05	0.00920956
AT1G22140	134.255	-0.509798	0.32284	0.00019257	0.0323689
AT1G22980	11.7766	1.75392	1.29788	3.73652e-05	0.00958695
AT1G23970	53.9235	-1.29214	0.452635	7.60898e-06	0.00259299
AT1G24260	61.2706	2.37185	0.451931	2.52876e-09	2.31106e-06
AT1G26580	867.106	0.30725	0.186288	0.000204171	0.0331054
AT1G34460	37.7102	-1.06433	0.666718	6.0264e-05	0.0139272
AT1G49920	10.7589	-0.88079	1.17744	0.000202268	0.0331054
AT1G52030	72.062	1.23169	0.472952	1.22956e-05	0.00392405
AT1G53490	76.6147	-0.744894	0.442894	0.000106329	0.0209594
AT1G54740	88.275	0.478973	0.327042	0.000240697	0.0375151
AT1G57800	5.34036	2.09738	2.78097	3.04079e-05	0.00873401
AT1G60170	531.951	-0.242649	0.169738	0.000289529	0.0441005
AT1G65150	159.192	0.713698	0.273944	3.32884e-05	0.00920956
AT1G66080	127.1	-0.638451	0.321416	8.75955e-05	0.0181328
AT1G68260	510.404	-0.707548	0.117522	2.65048e-10	3.13474e-07
AT1G70330	209.842	-0.375406	0.267229	0.000305694	0.0455281
AT1G74000	64.3867	0.561536	0.375752	0.000198469	0.0329786
AT1G74780	103.888	-0.793422	0.173995	4.34549e-07	0.000229922
AT1G76720	69.4269	-0.815906	0.342818	3.76688e-05	0.00958695
AT1G80840	34.0804	1.40754	1.03118	5.09129e-05	0.011903
AT2G01010	42.7427	1.7775	0.412642	9.41683e-08	6.22443e-05
AT2G01020	33.3629	0.748791	0.594524	0.000170126	0.0298322
AT2G04230	232.827	0.383607	0.23367	0.000203993	0.0331054
AT2G06355	48.5827	1.42383	0.458007	3.96963e-06	0.0015452
AT2G13680	40.7421	0.763833	0.565664	0.000149406	0.0270627
AT2G15042	119.917	0.657713	0.385181	0.000123069	0.0231254
AT2G18330	422.717	-0.582553	0.124037	4.76885e-07	0.000245852
AT2G24645	150.083	0.909285	0.196089	2.42091e-07	0.000139071
AT2G24945	228.189	1.4535	0.243094	2.89168e-11	4.15287e-08
AT2G25200	59.3497	0.500027	0.421728	0.000349842	0.0498859
AT2G25330	25.1461	7.98912	1.23829	3.64092e-12	6.65494e-09
AT2G26530	106.732	0.802693	0.338196	3.89498e-05	0.00966822
AT2G26870	147.304	0.46032	0.297695	0.000218345	0.0351203
AT2G33830	2673.24	0.495051	0.220605	7.55633e-05	0.0165139
AT2G35340	167.399	-0.896094	0.207727	8.15269e-07	0.000390281
AT2G35550	26.8566	1.45462	0.474404	4.07319e-06	0.0015452
AT2G37620	492.297	-0.273991	0.203322	0.000352884	0.0499654
AT2G38470	314.023	0.517396	0.429588	0.000327101	0.0482227
AT2G40030	307.44	-0.50905	0.191289	4.17091e-05	0.0101037
AT2G43590	448.929	-1.27169	0.236633	2.1549e-09	2.28034e-06
AT2G44980	152.804	-0.975469	0.176358	2.4259e-09	2.31106e-06
AT2G46290	117.349	-0.753686	0.303846	3.68682e-05	0.00958695
AT3G01345	5111.69	-9.86263	0.690048	3.24133e-47	6.51701e-43
AT3G05730	3754.02	-0.381656	0.202122	0.000138543	0.0255555
AT3G05790	43.0429	1.75664	0.350621	3.44637e-09	3.01272e-06
AT3G05955	31.6403	-5.72181	0.973526	7.1308e-12	1.10286e-08
AT3G06355	215.892	-1.20489	0.214183	7.03504e-10	7.85815e-07
AT3G14160	86.677	-1.30398	0.220088	8.00679e-11	1.00615e-07
AT3G20090	66.9101	-0.664726	0.380616	0.000115297	0.0220777
AT3G20100	259.072	0.902636	0.162109	2.32272e-09	2.31106e-06
AT3G20710	2.62192	0.752139	1.77577	0.000170631	0.0298322
AT3G21310	28.3915	1.22891	0.516195	1.68183e-05	0.00512346
AT3G23100	165.126	-0.9493	0.197534	1.06456e-07	6.68877e-05
AT3G23840	391.976	-0.414023	0.147393	3.67446e-05	0.00958695
AT3G24100	184.283	0.507457	0.37943	0.000276749	0.0424757
AT3G26220	62.4473	0.591212	0.531752	0.000300103	0.0453674
AT3G26235	38.1741	1.46399	0.672791	1.58644e-05	0.00490724
AT3G26470	68.3764	1.04616	0.310948	5.53444e-06	0.00202319
AT3G28500	34.5958	4.70727	0.607585	2.20518e-17	7.38956e-14
AT3G29156	9.31753	0.892773	1.39521	0.00019319	0.0323689
AT3G32940	486.249	-0.852746	0.296862	1.78013e-05	0.00534197
AT3G42658	21.2356	-2.92651	0.758988	5.12798e-07	0.000257758
AT3G43960	122.518	0.484451	0.278475	0.000157578	0.028288
AT3G46600	904.197	0.525595	0.256806	9.59059e-05	0.0190919
AT3G47540	167.624	0.382713	0.282549	0.000330982	0.0482227
AT3G50880	227.967	-0.699339	0.199245	8.43198e-06	0.00282556
AT3G53310	50.3582	1.08079	0.365658	9.9803e-06	0.00328957
AT3G53680	263.695	0.51904	0.230586	7.274e-05	0.0162501
AT3G58070	357.215	-0.357018	0.252282	0.000305136	0.0455281
AT3G60170	4.74622	-0.984878	1.97422	0.000115274	0.0220777
AT3G60980	215.48	0.436225	0.220895	0.000117546	0.022296
AT4G01230	12.5498	1.03917	1.3214	0.000149211	0.0270627
AT4G04223	130.462	2.67566	0.356559	4.3819e-15	1.25861e-11
AT4G04620	203.026	1.51525	0.16926	3.12602e-21	1.57129e-17
AT4G05110	11.8107	1.28245	1.25477	8.83822e-05	0.0181328
AT4G05470	12.7657	3.05063	0.932982	1.30251e-06	0.000595186
AT4G13495	2830.26	0.777642	0.113998	1.10473e-12	2.46797e-09
AT4G13570	52.8617	0.544845	0.490192	0.000342179	0.0491418
AT4G14103	86.1001	0.498747	0.406172	0.000330561	0.0482227
AT4G14548	18.1278	-1.25156	0.831728	5.05992e-05	0.011903
AT4G16570	122.415	-0.468562	0.289445	0.000193066	0.0323689
AT4G16700	67.7506	-0.669034	0.348433	9.07456e-05	0.0184296
AT4G16745	36.2246	0.594004	0.497502	0.000272807	0.0421928
AT4G23810	80.3625	0.676833	0.621027	0.000240304	0.0375151
AT4G25020	43.1173	-0.942217	0.532824	6.27071e-05	0.0141662
AT4G25120	149.811	-0.751881	0.185633	2.39824e-06	0.00100383
AT4G29600	12.5623	1.4901	1.13701	5.03449e-05	0.011903
AT4G30910	302.092	0.477971	0.213764	7.78454e-05	0.0166506
AT4G31230	18.8149	2.2223	0.538765	2.20759e-07	0.000130546
AT4G32770	366.919	-0.559258	0.139318	4.01168e-06	0.0015452
AT4G34580	88.1542	1.06398	0.242924	4.32045e-07	0.000229922
AT4G34930	63.5544	0.762404	0.470349	0.000110264	0.021524
AT4G37610	284.855	1.45343	0.284546	4.15507e-09	3.48091e-06
AT4G38080	33.5578	-2.54543	0.94782	3.89552e-06	0.0015452
AT4G39590	2.51661	0.894803	1.90025	0.000133137	0.0247856
AT4G39600	18.1379	-2.60009	0.742586	1.07403e-06	0.000502198
AT5G05890	245.929	0.982768	0.181812	4.78628e-09	3.70126e-06
AT5G08600	172.553	0.891197	0.250505	5.36083e-06	0.00199602
AT5G19120	275.539	0.900665	0.165447	4.68599e-09	3.70126e-06
AT5G21940	566.675	0.893749	0.227865	2.44641e-06	0.00100383
AT5G24420	98.8453	0.848038	0.334234	2.87179e-05	0.00836815
AT5G28335	28.8488	-3.52427	0.549062	6.19904e-12	1.03865e-08
AT5G34790	23.3921	-1.85941	0.549822	1.46229e-06	0.000639148
AT5G35400	102.953	-0.423832	0.323144	0.000335896	0.0485865
AT5G35480	53.5911	-1.11333	0.54078	3.14654e-05	0.00891048
AT5G35935	488.906	-0.718566	0.699159	0.000226125	0.0360831
AT5G36950	462.757	-0.36362	0.159987	7.87508e-05	0.016667
AT5G38005	10.6606	3.76332	0.768012	1.42164e-08	1.02084e-05
AT5G38240	34.2112	0.670661	0.484657	0.000180609	0.0311684
AT5G39030	173.798	0.892233	0.260619	6.85152e-06	0.00241678
AT5G40040	9.12723	2.92995	1.38147	5.97204e-06	0.00214417
AT5G45275	156.162	-0.583731	0.268828	7.426e-05	0.0164074
AT5G45330	309.851	-0.609622	0.230932	3.74986e-05	0.00958695
AT5G45990	22.1939	2.54507	0.604948	2.17147e-07	0.000130546
AT5G47810	77.4435	-1.04377	0.241835	5.66654e-07	0.000277882
AT5G49880	421.007	-0.45234	0.126046	1.09752e-05	0.00355915
AT5G50790	56.8459	2.97204	0.420053	1.28565e-13	3.23116e-10
AT5G51530	26.2689	1.13136	0.607937	3.89095e-05	0.00966822
AT5G52050	102.96	1.4431	0.349638	3.23437e-07	0.00018064
AT5G52940	72.3837	1.28968	0.344421	1.43408e-06	0.000639148
AT5G56810	95.341	2.54101	0.257102	3.85757e-24	2.58534e-20
AT5G60680	590.649	0.732595	0.20539	7.13862e-06	0.00247464
AT5G61070	29.3934	0.727453	0.582313	0.000181374	0.0311684
AT5G62020	31.1492	0.682847	0.630431	0.000237713	0.0375151
AT5G63630	280.541	-0.390667	0.18146	9.32422e-05	0.0187473
AT5G63960	323.937	-0.335646	0.186678	0.000160663	0.0285866
AT5G65070	16.7441	-1.71381	1.31733	4.1071e-05	0.0100704
AT5G65080	95.1752	-1.31165	1.16881	7.65705e-05	0.0165541

[truncated: 5 more sheets: sig_23_2_inS, sig_23_3_inS, gene_categories, detected_AGIs, PAMk5]
