# Supplementary material for: Epigenetic gene regulation is controlled by distinct regulatory complexes utilizing specialized paralogs of TELOMERE REPEAT BINDING FACTORS
Source: PLoS Genet. 2026 Apr 21;22(4):e1012114. doi: 10.1371/journal.pgen.1012114 (PMC13132431; doi:10.1371/journal.pgen.1012114)
Supplement: S2 File — Tab peaks_TRB1: Annotated ChIP-Seq Peaks of TRB1:YFP. Tab peaks_TRB2: Annotated ChIP-Seq Peaks of TRB2:YFP. Tab peaks_TRB3: Annotated ChIP-Seq Peaks of TRB3:YFP. (XLSX) [file pgen.1012114.s008.xlsx]

## Sheet: peaks_TRB1
Number	TRB1_GRange.seqnames	TRB1_GRange.start	TRB1_GRange.end	TRB1_GRange.width	TRB1_GRange.strand	TRB1_GRange.Score	TRB1_GRange.annotation	TRB1_GRange.geneChr	TRB1_GRange.geneStart	TRB1_GRange.geneEnd	TRB1_GRange.geneLength	TRB1_GRange.geneStrand	TRB1_GRange.geneId	TRB1_GRange.distanceToTSS
1	Chr1	3452900	3453499	600	*	1000	Promoter (<=1kb)	1	3453191	3460620	7430	1	AT1G10490	0
2	Chr4	14982200	14982799	600	*	1000	Promoter (<=1kb)	4	14982320	14982545	226	1	AT4G08335	0
3	Chr2	11779600	11780299	700	*	1000	Promoter (<=1kb)	2	11777554	11779912	2359	2	AT2G27590	0
4	Chr4	13496800	13497499	700	*	1000	Promoter (<=1kb)	4	13497287	13498820	1534	1	AT4G26840	0
5	Chr5	26189600	26190299	700	*	1000	Promoter (<=1kb)	5	26189716	26190591	876	2	AT5G65520	292
6	Chr1	11796900	11797499	600	*	1000	Promoter (<=1kb)	1	11795609	11797221	1613	2	AT1G32610	0
7	Chr1	27214700	27215999	1300	*	1000	Promoter (<=1kb)	1	27215787	27216857	1071	1	AT1G72290	0
8	Chr1	9610800	9611399	600	*	1000	Promoter (<=1kb)	1	9611053	9614336	3284	1	AT1G27630	0
9	Chr5	25263700	25264399	700	*	1000	Promoter (<=1kb)	5	25262162	25264053	1892	2	AT5G62950	0
10	Chr2	16856400	16857499	1100	*	1000	Promoter (<=1kb)	2	16852880	16856771	3892	2	AT2G40360	0
11	Chr1	29800300	29800899	600	*	1000	Promoter (<=1kb)	1	29800563	29804033	3471	1	AT1G79230	0
12	Chr3	20633800	20634599	800	*	1000	Promoter (<=1kb)	3	20634057	20636555	2499	1	AT3G55620	0
13	Chr1	26672600	26673299	700	*	1000	Promoter (<=1kb)	1	26668646	26673166	4521	2	AT1G70730	0
14	Chr5	14642100	14643099	1000	*	1000	Promoter (<=1kb)	5	14641442	14642513	1072	2	AT5G37055	0
15	Chr3	20573600	20574099	500	*	1000	Promoter (<=1kb)	3	20571976	20573725	1750	2	AT3G55490	0
16	Chr1	5686100	5686699	600	*	1000	Promoter (<=1kb)	1	5686093	5686179	87	2	AT1G05247	0
17	Chr1	17424300	17425099	800	*	1000	Promoter (<=1kb)	1	17424473	17427475	3003	1	AT1G47490	0
18	Chr5	4132300	4133099	800	*	1000	Promoter (<=1kb)	5	4129154	4133023	3870	2	AT5G13020	0
19	Chr3	18261300	18261899	600	*	1000	Promoter (<=1kb)	3	18255960	18260998	5039	2	AT3G49250	-302
20	Chr3	21991300	21992099	800	*	1000	Promoter (<=1kb)	3	21991826	21993263	1438	1	AT3G59520	0
21	Chr1	20900900	20901499	600	*	1000	Promoter (<=1kb)	1	20898793	20901247	2455	2	AT1G55880	0
22	Chr4	1464000	1464799	800	*	1000	Promoter (<=1kb)	4	1464467	1466174	1708	1	AT4G03320	0
23	Chr1	2547500	2548499	1000	*	1000	Promoter (<=1kb)	1	2542663	2547946	5284	2	AT1G08130	0
24	Chr5	22322900	22323999	1100	*	1000	Promoter (1-2kb)	5	22321828	22322335	508	1	AT5G55010	1072
25	Chr1	4748500	4749699	1200	*	1000	Promoter (<=1kb)	1	4747186	4748666	1481	2	AT1G13870	0
26	Chr1	4887700	4888499	800	*	1000	Promoter (<=1kb)	1	4886768	4887933	1166	2	AT1G14315	0
27	Chr3	4789000	4789599	600	*	1000	Promoter (1-2kb)	3	4782757	4787243	4487	2	AT3G14350	-1757
28	Chr5	23076700	23077399	700	*	1000	Promoter (<=1kb)	5	23077120	23080096	2977	1	AT5G57030	0
29	Chr4	14065600	14066399	800	*	1000	Promoter (<=1kb)	4	14065992	14066661	670	1	AT4G28460	0
30	Chr1	4587200	4588999	1800	*	1000	Promoter (<=1kb)	1	4587780	4588661	882	2	AT1G13370	0
31	Chr1	25348100	25348699	600	*	1000	Promoter (<=1kb)	1	25344440	25348406	3967	2	AT1G67630	0
32	Chr3	607400	608199	800	*	1000	Promoter (<=1kb)	3	606285	607907	1623	2	AT3G02800	0
33	Chr4	17080500	17081099	600	*	1000	Promoter (<=1kb)	4	17078114	17080789	2676	2	AT4G36090	0
34	Chr5	970600	971299	700	*	1000	Promoter (<=1kb)	5	970799	970879	81	2	AT5G03705	0
35	Chr5	1984100	1984599	500	*	1000	Promoter (<=1kb)	5	1984823	1987064	2242	1	AT5G06510	-224
36	Chr2	14840200	14840899	700	*	1000	Promoter (<=1kb)	2	14840607	14840691	85	1	AT2G35220	0
37	Chr1	2007000	2007799	800	*	1000	Promoter (<=1kb)	1	2003627	2007212	3586	2	AT1G06550	0
38	Chr2	18187300	18188299	1000	*	1000	Promoter (<=1kb)	2	18184409	18187358	2950	2	AT2G43910	0
39	Chr3	604500	605299	800	*	1000	Promoter (<=1kb)	3	604785	605496	712	1	AT3G02790	0
40	Chr3	9295000	9295699	700	*	1000	Promoter (<=1kb)	3	9295175	9298746	3572	1	AT3G25585	0
41	Chr4	6756200	6756899	700	*	1000	Promoter (<=1kb)	4	6754515	6756595	2081	2	AT4G11060	0
42	Chr1	28457300	28457899	600	*	1000	Promoter (<=1kb)	1	28454781	28457528	2748	2	AT1G75790	0
43	Chr3	19700800	19701399	600	*	1000	Promoter (1-2kb)	3	19699743	19699947	205	1	AT3G08330	1057
44	Chr5	389700	390499	800	*	1000	Promoter (<=1kb)	5	389893	389963	71	2	AT5G02025	0
45	Chr3	2232100	2232799	700	*	1000	Promoter (<=1kb)	3	2229355	2232361	3007	2	AT3G07050	0
46	Chr5	26311200	26311699	500	*	1000	Promoter (<=1kb)	5	26311311	26316025	4715	1	AT5G65770	0
47	Chr2	18332700	18333399	700	*	1000	Promoter (<=1kb)	2	18333370	18336364	2995	1	AT2G44430	0
48	Chr5	17558700	17559799	1100	*	1000	Promoter (<=1kb)	5	17557088	17559412	2325	2	AT5G43720	0
49	Chr2	320200	320699	500	*	1000	Promoter (<=1kb)	2	317030	320308	3279	2	AT2G01720	0
50	Chr1	17825300	17825899	600	*	1000	Promoter (<=1kb)	1	17825685	17825857	173	1	AT1G48267	0
51	Chr4	17287700	17288999	1300	*	1000	Promoter (<=1kb)	4	17287496	17289728	2233	2	AT4G36670	729
52	Chr3	21653800	21654399	600	*	1000	Promoter (<=1kb)	3	21650565	21654200	3636	2	AT3G58560	0
53	Chr4	7866400	7866999	600	*	1000	Promoter (<=1kb)	4	7866328	7869176	2849	1	AT4G13530	72
54	Chr3	6222800	6223999	1200	*	1000	Promoter (<=1kb)	3	6223125	6225403	2279	1	AT3G18165	0
55	Chr1	29333200	29333899	700	*	1000	Promoter (<=1kb)	1	29333412	29336484	3073	1	AT1G78010	0
56	Chr5	793300	794199	900	*	1000	Promoter (<=1kb)	5	793514	793717	204	1	AT5G03285	0
57	Chr5	21886500	21887199	700	*	1000	Promoter (<=1kb)	5	21885808	21886224	417	2	AT5G08065	-276
58	Chr1	4983200	4983899	700	*	1000	Promoter (<=1kb)	1	4983489	4987375	3887	1	AT1G14570	0
59	Chr1	909500	909999	500	*	1000	Promoter (<=1kb)	1	909811	909883	73	2	AT1G03640	0
60	Chr5	3342900	3344199	1300	*	1000	Promoter (<=1kb)	5	3343190	3343998	809	1	AT5G01775	0
61	Chr3	10587100	10588199	1100	*	1000	Promoter (<=1kb)	3	10586566	10587759	1194	2	AT3G28330	0
62	Chr1	3676400	3677099	700	*	1000	Promoter (<=1kb)	1	3676607	3676691	85	1	AT1G11010	0
63	Chr1	7128600	7129599	1000	*	1000	Promoter (<=1kb)	1	7126747	7128762	2016	2	AT1G20575	0
64	Chr1	27232500	27233699	1200	*	1000	Promoter (<=1kb)	1	27228059	27233167	5109	2	AT1G72320	0
65	Chr4	14530300	14530899	600	*	1000	Promoter (1-2kb)	4	14531601	14532454	854	2	AT4G29654	1555
66	Chr5	244000	244699	700	*	1000	Promoter (<=1kb)	5	242450	244111	1662	2	AT5G01650	0
67	Chr5	7339700	7340199	500	*	1000	Promoter (<=1kb)	5	7337158	7340052	2895	2	AT5G22130	0
68	Chr2	1467900	1468499	600	*	1000	Promoter (1-2kb)	2	1469300	1469842	543	2	AT2G04250	1343
69	Chr1	20415000	20415599	600	*	1000	Promoter (<=1kb)	1	20415048	20415287	240	1	AT1G07983	0
70	Chr2	18299900	18300499	600	*	1000	Promoter (<=1kb)	2	18297878	18300304	2427	2	AT2G44270	0
71	Chr4	9871000	9871699	700	*	1000	Promoter (<=1kb)	4	9869818	9871646	1829	2	AT4G17750	0
72	Chr4	12421300	12422299	1000	*	1000	Promoter (<=1kb)	4	12420414	12421464	1051	2	AT4G23890	0
73	Chr1	20534600	20535299	700	*	1000	Promoter (<=1kb)	1	20534874	20539189	4316	1	AT1G55040	0
74	Chr1	27091300	27092199	900	*	1000	Promoter (<=1kb)	1	27090633	27090945	313	1	AT1G09293	667
75	Chr1	7884100	7884799	700	*	1000	Promoter (<=1kb)	1	7884370	7884454	85	2	AT1G22320	0
76	Chr4	11739700	11740599	900	*	1000	Promoter (<=1kb)	4	11740053	11741234	1182	1	AT4G22185	0
77	Chr1	5251900	5252599	700	*	1000	Promoter (<=1kb)	1	5250650	5252121	1472	2	AT1G15270	0
78	Chr4	690200	690999	800	*	1000	Promoter (<=1kb)	4	688813	690460	1648	2	AT4G01590	0
79	Chr5	24721300	24722199	900	*	1000	Promoter (<=1kb)	5	24714076	24721970	7895	2	AT5G61460	0
80	Chr5	25271300	25272299	1000	*	1000	Promoter (<=1kb)	5	25272033	25273537	1505	1	AT5G62970	0
81	Chr3	3941800	3942499	700	*	1000	Promoter (<=1kb)	3	3938183	3941935	3753	2	AT3G12380	0
82	Chr5	22074300	22074899	600	*	1000	Promoter (<=1kb)	5	22074406	22074478	73	1	AT5G54365	0
83	Chr5	6582700	6583599	900	*	1000	Promoter (<=1kb)	5	6581658	6583248	1591	2	AT5G19510	0
84	Chr1	29443700	29444299	600	*	1000	Promoter (<=1kb)	1	29443926	29444010	85	2	AT1G78250	0
85	Chr4	118200	118699	500	*	1000	Promoter (<=1kb)	4	117085	118643	1559	2	AT4G00270	0
86	Chr2	19670200	19670699	500	*	1000	Promoter (<=1kb)	2	19670378	19673292	2915	1	AT2G48100	0
87	Chr3	22400000	22400599	600	*	1000	Promoter (<=1kb)	3	22400110	22402724	2615	1	AT3G60600	0
88	Chr5	26097300	26098699	1400	*	1000	Promoter (<=1kb)	5	26097483	26097567	85	2	AT5G65305	0
89	Chr5	18587400	18588899	1500	*	1000	Promoter (<=1kb)	5	18586870	18588792	1923	2	AT5G45820	0
90	Chr5	4304000	4304599	600	*	1000	Promoter (<=1kb)	5	4301792	4304315	2524	2	AT5G13420	0
91	Chr2	9494500	9494999	500	*	1000	Promoter (<=1kb)	2	9495178	9495376	199	1	AT2G07575	-179
92	Chr5	25960400	25960899	500	*	1000	Promoter (<=1kb)	5	25958025	25960663	2639	2	AT5G64970	0
93	Chr2	10169400	10170699	1300	*	1000	Promoter (<=1kb)	2	10165992	10170262	4271	2	AT2G23880	0
94	Chr3	7787600	7788199	600	*	1000	Promoter (1-2kb)	3	7789342	7792410	3069	1	AT3G22104	-1143
95	Chr5	5256600	5257599	1000	*	1000	Promoter (<=1kb)	5	5255797	5257351	1555	2	AT5G16090	0
96	Chr3	20872300	20872899	600	*	1000	Promoter (<=1kb)	3	20872790	20873571	782	1	AT3G56275	0
97	Chr1	23816600	23818099	1500	*	1000	Promoter (<=1kb)	1	23814984	23818481	3498	2	AT1G64170	382
98	Chr1	18337300	18337899	600	*	1000	Promoter (<=1kb)	1	18333623	18337520	3898	2	AT1G49540	0
99	Chr3	650400	651599	1200	*	1000	Promoter (<=1kb)	3	649763	650933	1171	2	AT3G01205	0
100	Chr5	14845300	14845899	600	*	1000	Promoter (<=1kb)	5	14844334	14845685	1352	2	AT5G37440	0
101	Chr3	23004200	23005299	1100	*	1000	Promoter (<=1kb)	3	23001030	23004392	3363	2	AT3G62120	0
102	Chr1	3427200	3427799	600	*	1000	Promoter (<=1kb)	1	3424186	3427531	3346	2	AT1G10417	0
103	Chr1	5023200	5023699	500	*	1000	Promoter (<=1kb)	1	5023426	5025955	2530	1	AT1G14640	0
104	Chr3	14309000	14309599	600	*	1000	Promoter (<=1kb)	3	14309275	14311638	2364	1	AT3G42150	0
105	Chr3	14320700	14321899	1200	*	1000	Promoter (<=1kb)	3	14320943	14324069	3127	1	AT3G42170	0
106	Chr3	3189600	3190199	600	*	1000	Promoter (<=1kb)	3	3189918	3195302	5385	1	AT3G10310	0
107	Chr1	3247700	3248299	600	*	1000	Promoter (<=1kb)	1	3247779	3248058	280	2	AT1G04753	0
108	Chr5	15629900	15631199	1300	*	1000	Promoter (<=1kb)	5	15631830	15632522	693	1	AT5G00560	-631
109	Chr2	1046900	1047899	1000	*	1000	Promoter (<=1kb)	2	1045446	1047744	2299	2	AT2G03470	0
110	Chr3	6063400	6064099	700	*	1000	Promoter (<=1kb)	3	6063510	6063720	211	1	AT3G03525	0
111	Chr4	10884200	10884999	800	*	1000	Promoter (<=1kb)	4	10883921	10888270	4350	1	AT4G20140	279
112	Chr1	26659100	26659899	800	*	1000	3' UTR	1	26659129	26663337	4209	2	AT1G70710	3438
113	Chr5	26767500	26768099	600	*	1000	Promoter (<=1kb)	5	26767599	26768956	1358	1	AT5G67070	0
114	Chr1	581700	582499	800	*	1000	Promoter (<=1kb)	1	582364	582985	622	1	AT1G02681	0
115	Chr2	18859300	18859799	500	*	1000	Promoter (<=1kb)	2	18859472	18862970	3499	1	AT2G45810	0
116	Chr2	16710300	16710899	600	*	1000	Promoter (<=1kb)	2	16708379	16710772	2394	2	AT2G40010	0
117	Chr1	7139200	7139699	500	*	1000	Promoter (1-2kb)	1	7134659	7137828	3170	2	AT1G20610	-1372
118	Chr2	19315900	19316599	700	*	1000	Promoter (<=1kb)	2	19316345	19316551	207	1	AT2G09780	0
119	Chr3	10903700	10905099	1400	*	1000	Promoter (<=1kb)	3	10902003	10904458	2456	2	AT3G28900	0
120	Chr3	9719300	9720099	800	*	1000	Promoter (<=1kb)	3	9720253	9720673	421	1	AT3G05055	-154
121	Chr2	8656100	8656799	700	*	1000	Promoter (1-2kb)	2	8649434	8654819	5386	2	AT2G20050	-1281
122	Chr4	18573900	18574599	700	*	1000	Promoter (<=1kb)	4	18574503	18575585	1083	2	AT4G40065	986
123	Chr1	5587400	5587799	400	*	1000	Promoter (<=1kb)	1	5582387	5587461	5075	2	AT1G16330	0
124	Chr2	14813100	14813499	400	*	1000	Promoter (<=1kb)	2	14813391	14816808	3418	1	AT2G35140	0
125	Chr1	5628400	5629399	1000	*	1000	Promoter (<=1kb)	1	5628923	5629213	291	1	AT1G05227	0
126	Chr2	7915100	7916499	1400	*	1000	Promoter (<=1kb)	2	7913955	7915872	1918	2	AT2G18190	0
127	Chr5	26140900	26141399	500	*	1000	Distal Intergenic	5	26138390	26138814	425	2	AT5G09365	-2086
128	Chr2	9055800	9056599	800	*	1000	Promoter (<=1kb)	2	9055398	9056481	1084	2	AT2G21130	0
129	Chr1	19747600	19748599	1000	*	1000	Promoter (<=1kb)	1	19744948	19747804	2857	2	AT1G53000	0
130	Chr1	401700	402499	800	*	1000	Promoter (<=1kb)	1	399983	401919	1937	2	AT1G02130	0
131	Chr5	9258800	9259299	500	*	1000	Promoter (<=1kb)	5	9255053	9259028	3976	2	AT5G26360	0
132	Chr5	981600	982299	700	*	1000	Promoter (<=1kb)	5	981859	984289	2431	1	AT5G03740	0
133	Chr4	9715300	9716199	900	*	1000	Promoter (<=1kb)	4	9714092	9715648	1557	2	AT4G17390	0
134	Chr1	3058200	3058699	500	*	1000	Promoter (<=1kb)	1	3057975	3060757	2783	1	AT1G09480	225
135	Chr1	24394700	24395399	700	*	1000	Promoter (<=1kb)	1	24391672	24395503	3832	2	AT1G65610	104
136	Chr1	28485100	28486199	1100	*	1000	Promoter (<=1kb)	1	28484129	28486077	1949	2	AT1G75860	0
137	Chr2	18866600	18867599	1000	*	1000	Promoter (<=1kb)	2	18865923	18868542	2620	1	AT2G45830	677
138	Chr2	8923000	8923599	600	*	1000	Promoter (<=1kb)	2	8923305	8924974	1670	1	AT2G20690	0
139	Chr1	12002100	12002699	600	*	1000	Promoter (<=1kb)	1	12002238	12003005	768	2	AT1G33102	306
140	Chr1	26189500	26190199	700	*	1000	Promoter (<=1kb)	1	26189775	26191404	1630	1	AT1G69620	0
141	Chr4	8571500	8572299	800	*	1000	Promoter (<=1kb)	4	8571816	8572681	866	1	AT4G15000	0
142	Chr4	14902300	14903499	1200	*	1000	Promoter (<=1kb)	4	14903351	14905008	1658	1	AT4G30500	0
143	Chr4	6752800	6753299	500	*	1000	Promoter (1-2kb)	4	6747234	6751536	4303	2	AT4G11050	-1264
144	Chr4	9295500	9296399	900	*	1000	Promoter (<=1kb)	4	9293543	9296089	2547	2	AT4G16490	0
145	Chr4	8387600	8388199	600	*	1000	Distal Intergenic	4	8389040	8390833	1794	2	AT4G14620	2634
146	Chr1	463200	463999	800	*	1000	Promoter (<=1kb)	1	461946	463618	1673	2	AT1G02330	0
147	Chr1	17432300	17432799	500	*	1000	Promoter (<=1kb)	1	17431009	17432401	1393	2	AT1G47497	0
148	Chr3	18810500	18811099	600	*	1000	Distal Intergenic	3	18806139	18808243	2105	2	AT3G50650	-2257
149	Chr5	26499700	26500399	700	*	1000	Promoter (<=1kb)	5	26499139	26499482	344	2	AT5G00725	-218
150	Chr3	15778900	15779599	700	*	1000	Promoter (<=1kb)	3	15778275	15779360	1086	2	AT3G43980	0
151	Chr1	19152200	19152899	700	*	1000	Promoter (<=1kb)	1	19149761	19152288	2528	2	AT1G51640	0
152	Chr1	6512500	6513099	600	*	1000	Distal Intergenic	1	6515373	6519395	4023	1	AT1G18870	-2274
153	Chr4	6047500	6048099	600	*	1000	Promoter (1-2kb)	4	6046293	6047588	1296	1	AT4G09565	1207
154	Chr1	8195500	8196099	600	*	1000	Promoter (<=1kb)	1	8195776	8196475	700	1	AT1G23100	0
155	Chr2	12380600	12381399	800	*	1000	3' UTR	2	12378272	12380809	2538	1	AT2G28840	2328
156	Chr4	8637300	8637999	700	*	1000	Promoter (<=1kb)	4	8637666	8639581	1916	1	AT4G15130	0
157	Chr5	19711000	19711699	700	*	1000	Promoter (<=1kb)	5	19711541	19716059	4519	1	AT5G48610	0
158	Chr4	18498000	18498799	800	*	1000	Promoter (<=1kb)	4	18498300	18498531	232	2	AT4G09945	0
159	Chr2	17891300	17891699	400	*	1000	Promoter (<=1kb)	2	17891503	17894635	3133	1	AT2G43020	0
160	Chr5	23592700	23593399	700	*	1000	Promoter (<=1kb)	5	23593059	23596238	3180	1	AT5G58370	0
161	Chr5	17256200	17256999	800	*	1000	Promoter (1-2kb)	5	17255205	17258077	2873	2	AT5G43020	1078
162	Chr4	14803800	14804799	1000	*	1000	Promoter (<=1kb)	4	14802931	14804461	1531	2	AT4G30220	0
163	Chr1	27738900	27739499	600	*	1000	3' UTR	1	27736546	27739210	2665	1	AT1G73750	2354
164	Chr3	21001700	21002499	800	*	1000	Promoter (<=1kb)	3	20999409	21002155	2747	2	AT3G56700	0
165	Chr5	19546900	19548199	1300	*	1000	Promoter (<=1kb)	5	19546007	19547787	1781	2	AT5G48205	0
166	Chr1	7250500	7251199	700	*	1000	Promoter (<=1kb)	1	7252111	7253747	1637	1	AT1G20850	-912
167	Chr1	410300	410999	700	*	1000	Promoter (<=1kb)	1	410744	411632	889	1	AT1G02160	0
168	Chr2	11135100	11135599	500	*	1000	Promoter (<=1kb)	2	11131578	11135465	3888	2	AT2G26140	0
169	Chr2	17397000	17397499	500	*	1000	Promoter (<=1kb)	2	17397270	17400081	2812	1	AT2G41705	0
170	Chr1	29001800	29002499	700	*	1000	Promoter (<=1kb)	1	28999577	29002143	2567	2	AT1G77180	0
171	Chr5	14995500	14996099	600	*	1000	Promoter (<=1kb)	5	14995757	14997060	1304	1	AT5G37750	0
172	Chr3	1256800	1257499	700	*	1000	Promoter (<=1kb)	3	1255398	1257017	1620	2	AT3G04620	0
173	Chr1	17976100	17976699	600	*	1000	Promoter (<=1kb)	1	17973642	17976663	3022	2	AT1G48620	0
174	Chr4	16890500	16891199	700	*	1000	Promoter (<=1kb)	4	16888386	16890877	2492	2	AT4G35580	0
175	Chr3	18168400	18169099	700	*	1000	Promoter (<=1kb)	3	18166708	18168700	1993	2	AT3G49010	0
176	Chr4	17952800	17953299	500	*	1000	Promoter (1-2kb)	4	17951324	17952973	1650	1	AT4G38330	1476
177	Chr3	8993600	8994099	500	*	1000	Promoter (1-2kb)	3	8992265	8992948	684	1	AT3G24640	1335
178	Chr2	19569300	19569999	700	*	1000	Promoter (<=1kb)	2	19568464	19569507	1044	1	AT2G47770	836
179	Chr5	339200	340099	900	*	1000	Promoter (<=1kb)	5	339838	340266	429	1	AT5G01881	0
180	Chr2	15030000	15030799	800	*	1000	Promoter (<=1kb)	2	15029957	15030182	226	2	AT2G08770	0
181	Chr2	2184700	2185499	800	*	1000	Promoter (<=1kb)	2	2184672	2184820	149	2	AT2G04955	0
182	Chr3	21010400	21011299	900	*	1000	Promoter (<=1kb)	3	21010632	21013589	2958	1	AT3G56720	0
183	Chr1	7488400	7489199	800	*	1000	Promoter (<=1kb)	1	7485636	7488780	3145	2	AT1G21380	0
184	Chr5	19558900	19559399	500	*	1000	Promoter (<=1kb)	5	19559201	19561374	2174	1	AT5G48240	0
185	Chr2	349400	350199	800	*	1000	Promoter (1-2kb)	2	347537	350179	2643	1	AT2G01810	1863
186	Chr3	17565400	17565799	400	*	1000	Promoter (<=1kb)	3	17562941	17565685	2745	2	AT3G47630	0
187	Chr5	10070600	10071099	500	*	1000	Promoter (<=1kb)	5	10069440	10070899	1460	2	AT5G28060	0
188	Chr4	18479600	18481099	1500	*	1000	Promoter (<=1kb)	4	18478890	18481343	2454	1	AT4G39830	710
189	Chr5	24668600	24670299	1700	*	1000	Promoter (<=1kb)	5	24667873	24670749	2877	1	AT5G61350	727
190	Chr5	24417700	24418099	400	*	1000	Promoter (<=1kb)	5	24417171	24417705	535	1	AT5G08970	529
191	Chr5	9798700	9799499	800	*	1000	Promoter (<=1kb)	5	9793745	9799149	5405	2	AT5G27680	0
192	Chr1	28888600	28889799	1200	*	1000	Promoter (<=1kb)	1	28889375	28889532	158	1	AT1G09687	0
193	Chr5	19802700	19803399	700	*	1000	Promoter (<=1kb)	5	19799953	19803098	3146	2	AT5G48830	0
194	Chr2	8843700	8844299	600	*	1000	Promoter (<=1kb)	2	8844079	8846095	2017	1	AT2G20540	0
195	Chr1	29450400	29450899	500	*	1000	Promoter (<=1kb)	1	29450551	29452415	1865	1	AT1G78265	0
196	Chr3	18162300	18162999	700	*	1000	Promoter (<=1kb)	3	18162560	18165986	3427	1	AT3G49000	0
197	Chr1	12960000	12961599	1600	*	1000	Promoter (1-2kb)	1	12958841	12962853	4013	2	AT1G35320	1254
198	Chr5	6478200	6478699	500	*	1000	Distal Intergenic	5	6479398	6480729	1332	2	AT5G19260	2030
199	Chr2	9357900	9358499	600	*	1000	Promoter (<=1kb)	2	9356983	9357967	985	2	AT2G21970	0
200	Chr1	26733400	26734199	800	*	1000	Promoter (<=1kb)	1	26734155	26734771	617	1	AT1G70910	0
201	Chr1	22932100	22933199	1100	*	1000	Promoter (<=1kb)	1	22932760	22934549	1790	1	AT1G62040	0
202	Chr4	17549500	17550199	700	*	1000	Promoter (<=1kb)	4	17546577	17549559	2983	2	AT4G37280	0
203	Chr1	660200	661599	1400	*	1000	Promoter (<=1kb)	1	661088	662475	1388	2	AT1G02930	876
204	Chr1	2402800	2403299	500	*	1000	Promoter (<=1kb)	1	2400589	2402942	2354	2	AT1G07745	0
205	Chr3	9885900	9886399	500	*	1000	Promoter (1-2kb)	3	9887917	9889791	1875	1	AT3G26830	-1518
206	Chr3	21150100	21150999	900	*	1000	3' UTR	3	21147558	21150238	2681	1	AT3G57130	2542
207	Chr4	8202900	8203799	900	*	1000	Promoter (<=1kb)	4	8200334	8203251	2918	2	AT4G14230	0
208	Chr5	16364400	16364899	500	*	1000	Promoter (<=1kb)	5	16359331	16363878	4548	2	AT5G40840	-522
209	Chr1	227400	228999	1600	*	1000	Promoter (<=1kb)	1	225665	227543	1879	2	AT1G01620	0
210	Chr5	18968000	18968999	1000	*	1000	Promoter (<=1kb)	5	18965271	18968798	3528	2	AT5G46740	0
211	Chr2	8009700	8010899	1200	*	1000	Promoter (<=1kb)	2	8009101	8011277	2177	2	AT2G18480	378
212	Chr4	268100	269199	1100	*	1000	Promoter (<=1kb)	4	268901	271503	2603	1	AT4G00650	0
213	Chr1	9184400	9185499	1100	*	1000	Promoter (<=1kb)	1	9184567	9187578	3012	1	AT1G26580	0
214	Chr3	6171400	6172099	700	*	1000	Promoter (<=1kb)	3	6168963	6172005	3043	2	AT3G18035	0
215	Chr5	429100	430399	1300	*	1000	Promoter (1-2kb)	5	427642	430695	3054	1	AT5G02170	1458
216	Chr5	1212700	1213499	800	*	1000	Promoter (<=1kb)	5	1212532	1214439	1908	2	AT5G04330	940
217	Chr4	18022600	18023399	800	*	1000	Promoter (<=1kb)	4	18023121	18025027	1907	1	AT4G38540	0
218	Chr1	20068200	20068999	800	*	1000	Promoter (<=1kb)	1	20065394	20068500	3107	2	AT1G53750	0
219	Chr1	8067600	8068599	1000	*	1000	Promoter (<=1kb)	1	8067864	8069356	1493	1	AT1G22780	0
220	Chr1	10586500	10587099	600	*	1000	Promoter (<=1kb)	1	10584105	10586680	2576	2	AT1G30120	0
221	Chr2	13866500	13866999	500	*	1000	Promoter (<=1kb)	2	13866721	13872246	5526	1	AT2G32700	0
222	Chr4	12808300	12808799	500	*	1000	Promoter (<=1kb)	4	12808342	12811745	3404	1	AT4G24880	0
223	Chr3	20713700	20714099	400	*	1000	Promoter (<=1kb)	3	20713709	20714825	1117	1	AT3G55820	0
224	Chr3	5999100	6000999	1900	*	1000	Promoter (<=1kb)	3	5999174	6000447	1274	2	AT3G17520	0
225	Chr1	2472200	2472899	700	*	1000	Promoter (<=1kb)	1	2469218	2472806	3589	2	AT1G07970	0
226	Chr5	25118700	25119399	700	*	1000	Promoter (1-2kb)	5	25117414	25118892	1479	1	AT5G62575	1286
227	Chr2	15493600	15494099	500	*	1000	Promoter (<=1kb)	2	15490560	15492822	2263	2	AT2G36900	-778
228	Chr1	20916800	20917799	1000	*	1000	Promoter (<=1kb)	1	20917190	20918462	1273	1	AT1G55928	0
229	Chr1	624900	625899	1000	*	1000	Promoter (<=1kb)	1	625084	625608	525	2	AT1G02830	0
230	Chr4	13048000	13048699	700	*	1000	Promoter (<=1kb)	4	13042455	13048262	5808	2	AT4G25540	0
231	Chr2	1525500	1527299	1800	*	1000	Promoter (<=1kb)	2	1525029	1526875	1847	2	AT2G04378	0
232	Chr2	8543800	8544499	700	*	1000	Promoter (1-2kb)	2	8545634	8547002	1369	1	AT2G19806	-1135
233	Chr4	17981500	17982199	700	*	1000	Promoter (<=1kb)	4	17980678	17981766	1089	1	AT4G38410	822
234	Chr1	10299900	10300799	900	*	1000	Promoter (<=1kb)	1	10300193	10300716	524	2	AT1G06227	0
235	Chr5	95400	95899	500	*	1000	Promoter (<=1kb)	5	91838	95701	3864	2	AT5G01230	0
236	Chr1	29395100	29396499	1400	*	1000	Promoter (<=1kb)	1	29393813	29396105	2293	2	AT1G78120	0
237	Chr2	18990000	18990599	600	*	1000	3' UTR	2	18986133	18990220	4088	1	AT2G46240	3867
238	Chr3	3745200	3745999	800	*	1000	Promoter (<=1kb)	3	3744816	3746850	2035	1	AT3G11860	384
239	Chr5	15103400	15103899	500	*	1000	Promoter (<=1kb)	5	15102065	15103730	1666	2	AT5G37930	0
240	Chr3	1876200	1877199	1000	*	1000	Promoter (<=1kb)	3	1874169	1876946	2778	2	AT3G06190	0
241	Chr3	21817900	21818499	600	*	1000	Promoter (<=1kb)	3	21810238	21817699	7462	2	AT3G59020	-201
242	Chr4	16154700	16155299	600	*	1000	Promoter (<=1kb)	4	16152908	16154742	1835	2	AT4G33625	0
243	Chr4	1273800	1274599	800	*	1000	Promoter (<=1kb)	4	1274465	1278718	4254	1	AT4G02880	0
244	Chr1	8314600	8315399	800	*	1000	Promoter (<=1kb)	1	8314853	8315737	885	1	AT1G23410	0
245	Chr1	7623900	7624999	1100	*	1000	Promoter (<=1kb)	1	7620001	7624166	4166	2	AT1G21700	0
246	Chr2	304900	305499	600	*	1000	Promoter (<=1kb)	2	306251	309267	3017	1	AT2G01680	-752
247	Chr3	23238300	23239499	1200	*	1000	Promoter (<=1kb)	3	23237487	23239155	1669	2	AT3G62850	0
248	Chr2	7458800	7459399	600	*	1000	Promoter (<=1kb)	2	7458930	7460819	1890	1	AT2G17120	0
249	Chr5	1779500	1780099	600	*	1000	Promoter (<=1kb)	5	1777547	1779867	2321	2	AT5G05920	0
250	Chr3	21063600	21064199	600	*	1000	Promoter (<=1kb)	3	21062800	21063717	918	2	AT3G56890	0
251	Chr2	13706200	13706799	600	*	1000	3' UTR	2	13704068	13706928	2861	1	AT2G32270	2132
252	Chr2	18789100	18789699	600	*	1000	Promoter (<=1kb)	2	18789489	18791015	1527	1	AT2G45600	0
253	Chr5	26660300	26660899	600	*	1000	Promoter (<=1kb)	5	26660311	26662919	2609	1	AT5G66770	0
254	Chr5	3694600	3696899	2300	*	1000	Promoter (<=1kb)	5	3695792	3701549	5758	1	AT5G11530	0
255	Chr1	24905300	24906099	800	*	1000	Promoter (1-2kb)	1	24906451	24907236	786	2	AT1G66770	1137
256	Chr3	21303800	21304399	600	*	1000	Promoter (<=1kb)	3	21301397	21303230	1834	2	AT3G57540	-570
257	Chr5	17085000	17085599	600	*	1000	Promoter (<=1kb)	5	17084449	17084687	239	2	AT5G06365	-313
258	Chr1	8097100	8097899	800	*	1000	Promoter (1-2kb)	1	8095449	8097790	2342	1	AT1G22880	1651
259	Chr2	12562800	12564699	1900	*	1000	Promoter (<=1kb)	2	12562629	12564691	2063	2	AT2G29220	0
260	Chr1	23395100	23395699	600	*	1000	Distal Intergenic	1	23390968	23392873	1906	2	AT1G63090	-2227
261	Chr2	10739600	10740099	500	*	1000	Promoter (<=1kb)	2	10739855	10740552	698	1	AT2G25210	0
262	Chr5	2142400	2143399	1000	*	1000	Promoter (<=1kb)	5	2142858	2143919	1062	1	AT5G06920	0
263	Chr2	15737000	15737899	900	*	1000	Promoter (<=1kb)	2	15737842	15739848	2007	1	AT2G37480	0
264	Chr1	3610100	3610899	800	*	1000	Promoter (<=1kb)	1	3607631	3610616	2986	2	AT1G10840	0
265	Chr1	1058700	1059599	900	*	1000	Promoter (<=1kb)	1	1059470	1061209	1740	1	AT1G04100	0
266	Chr5	26491800	26492699	900	*	1000	Promoter (<=1kb)	5	26485666	26491721	6056	2	AT5G66310	-79
267	Chr3	21225200	21225699	500	*	1000	Promoter (<=1kb)	3	21220387	21225424	5038	2	AT3G57350	0
268	Chr1	22741300	22741899	600	*	1000	Promoter (<=1kb)	1	22741575	22741816	242	1	AT1G08403	0
269	Chr5	19034100	19035999	1900	*	1000	3' UTR	5	19030844	19035959	5116	1	AT5G46880	3256
270	Chr5	20979700	20980399	700	*	1000	Promoter (<=1kb)	5	20980005	20989499	9495	1	AT5G51660	0
271	Chr5	2913100	2913899	800	*	1000	Promoter (<=1kb)	5	2911177	2913324	2148	2	AT5G09380	0
272	Chr5	24190100	24191199	1100	*	1000	Promoter (1-2kb)	5	24190264	24192894	2631	2	AT5G60070	1695
273	Chr5	2633100	2633699	600	*	1000	Promoter (<=1kb)	5	2631516	2633890	2375	2	AT5G08180	191
274	Chr2	16159800	16160599	800	*	1000	Promoter (<=1kb)	2	16160108	16160431	324	1	AT2G08975	0
275	Chr1	21024200	21024999	800	*	1000	Promoter (<=1kb)	1	21022759	21024402	1644	2	AT1G56165	0
276	Chr2	14124200	14124699	500	*	1000	Promoter (<=1kb)	2	14122806	14125526	2721	2	AT2G33330	827
277	Chr1	23995500	23996099	600	*	1000	Promoter (<=1kb)	1	23995909	23998832	2924	1	AT1G64600	0
278	Chr5	5140700	5141599	900	*	1000	Promoter (<=1kb)	5	5141035	5142890	1856	1	AT5G15750	0
279	Chr5	18560300	18561199	900	*	1000	Promoter (<=1kb)	5	18561033	18563202	2170	1	AT5G45760	0
280	Chr1	22092700	22093499	800	*	1000	Promoter (<=1kb)	1	22090226	22093385	3160	2	AT1G59990	0
281	Chr1	1167500	1168699	1200	*	1000	Promoter (<=1kb)	1	1167288	1169034	1747	2	AT1G04360	335
282	Chr1	11925300	11927199	1900	*	1000	Promoter (<=1kb)	1	11925320	11927302	1983	1	AT1G32910	0
283	Chr1	23287300	23287799	500	*	1000	Promoter (<=1kb)	1	23283912	23286797	2886	2	AT1G62870	-503
284	Chr4	17242700	17243099	400	*	1000	Promoter (<=1kb)	4	17243583	17245296	1714	1	AT4G36540	-484
285	Chr3	22665900	22666899	1000	*	1000	Promoter (<=1kb)	3	22666147	22669757	3611	1	AT3G61240	0
286	Chr1	6935000	6935599	600	*	1000	Promoter (<=1kb)	1	6935218	6936928	1711	1	AT1G19990	0
287	Chr3	5955600	5956499	900	*	1000	Promoter (<=1kb)	3	5955862	5959214	3353	1	AT3G17410	0
288	Chr1	26678500	26678999	500	*	1000	Distal Intergenic	1	26673563	26676042	2480	2	AT1G70740	-2458
289	Chr4	10676600	10677499	900	*	1000	Promoter (<=1kb)	4	10677202	10681773	4572	1	AT4G19610	0
290	Chr4	2432000	2432499	500	*	1000	Promoter (<=1kb)	4	2432252	2433635	1384	1	AT4G04780	0
291	Chr5	2892600	2893599	1000	*	1000	Promoter (1-2kb)	5	2892338	2895480	3143	2	AT5G09330	1881
292	Chr1	12840100	12840799	700	*	1000	Promoter (<=1kb)	1	12833398	12840997	7600	2	AT1G35110	198
293	Chr1	6740100	6740999	900	*	1000	Promoter (<=1kb)	1	6740500	6740591	92	1	AT1G19464	0
294	Chr5	4457300	4457999	700	*	1000	Downstream (<=300bp)	5	4455148	4457019	1872	1	AT5G13810	2152
295	Chr5	7112900	7113399	500	*	1000	Promoter (1-2kb)	5	7107272	7111453	4182	2	AT5G20950	-1447
296	Chr3	5403300	5403799	500	*	1000	Promoter (<=1kb)	3	5397541	5402653	5113	2	AT3G15950	-647
297	Chr3	1329400	1329999	600	*	1000	Promoter (<=1kb)	3	1329571	1331642	2072	1	AT3G04840	0
298	Chr5	5191600	5192299	700	*	1000	Promoter (<=1kb)	5	5189376	5192176	2801	2	AT5G15900	0
299	Chr3	4106300	4106799	500	*	1000	Promoter (1-2kb)	3	4104463	4106341	1879	1	AT3G12900	1837
300	Chr3	6603200	6603899	700	*	1000	Promoter (1-2kb)	3	6601279	6604010	2732	1	AT3G19090	1921
301	Chr5	3238900	3239499	600	*	1000	Promoter (<=1kb)	5	3239455	3240883	1429	1	AT5G10300	0
302	Chr1	3540600	3542599	2000	*	1000	Promoter (1-2kb)	1	3538333	3543925	5593	2	AT1G10680	1326
303	Chr3	4319100	4319699	600	*	1000	3' UTR	3	4319490	4330218	10729	2	AT3G13330	10519
304	Chr1	12059200	12059799	600	*	1000	Promoter (<=1kb)	1	12057198	12059792	2595	2	AT1G33250	0
305	Chr2	7641200	7641699	500	*	1000	Promoter (<=1kb)	2	7641300	7641509	210	1	AT2G07005	0
306	Chr3	18504000	18504699	700	*	1000	Promoter (<=1kb)	3	18504164	18505390	1227	1	AT3G49910	0
307	Chr4	8343300	8344999	1700	*	1000	Promoter (<=1kb)	4	8343239	8344199	961	2	AT4G14530	0
308	Chr5	21147600	21148199	600	*	1000	Promoter (<=1kb)	5	21147955	21148865	911	1	AT5G52055	0
309	Chr3	2117400	2118399	1000	*	1000	Promoter (<=1kb)	3	2117127	2118074	948	2	AT3G06700	0
310	Chr1	6002700	6003199	500	*	1000	Promoter (<=1kb)	1	6002888	6006410	3523	1	AT1G17470	0
311	Chr5	16029700	16030599	900	*	1000	Promoter (<=1kb)	5	16029703	16030335	633	2	AT5G40040	0
312	Chr3	6211900	6212799	900	*	1000	Promoter (<=1kb)	3	6210878	6212551	1674	2	AT3G18130	0
313	Chr3	2976000	2976499	500	*	1000	Promoter (<=1kb)	3	2974802	2976318	1517	2	AT3G09700	0
314	Chr5	4367100	4367599	500	*	1000	Promoter (<=1kb)	5	4367262	4370429	3168	1	AT5G13570	0
315	Chr1	2498600	2500099	1500	*	1000	Promoter (<=1kb)	1	2495309	2498764	3456	2	AT1G08040	0
316	Chr4	16286000	16286599	600	*	1000	Promoter (<=1kb)	4	16286651	16286887	237	1	AT4G08865	-52
317	Chr3	3389500	3390299	800	*	1000	3' UTR	3	3387078	3391003	3926	1	AT3G10820	2422
318	Chr1	25883800	25884599	800	*	1000	Promoter (<=1kb)	1	25883556	25885261	1706	2	AT1G68850	662
319	Chr1	3243400	3243999	600	*	1000	Promoter (<=1kb)	1	3243986	3247216	3231	1	AT1G09960	0
320	Chr1	30410400	30410999	600	*	1000	Promoter (<=1kb)	1	30410585	30412289	1705	1	AT1G80940	0
321	Chr3	22248000	22248799	800	*	1000	Promoter (<=1kb)	3	22244169	22247976	3808	2	AT3G60190	-24
322	Chr1	3137100	3137799	700	*	1000	Promoter (<=1kb)	1	3136188	3137684	1497	2	AT1G09690	0
323	Chr1	19980900	19981699	800	*	1000	Promoter (<=1kb)	1	19981416	19981565	150	1	AT1G07897	0
324	Chr4	17725000	17725599	600	*	1000	Promoter (1-2kb)	4	17723639	17725037	1399	1	AT4G37730	1361
325	Chr5	6810600	6811099	500	*	1000	Promoter (<=1kb)	5	6807375	6810919	3545	2	AT5G20170	0
326	Chr5	12565700	12566099	400	*	1000	Promoter (<=1kb)	5	12562426	12565780	3355	2	AT5G33300	0
327	Chr5	26934400	26935299	900	*	1000	Promoter (<=1kb)	5	26934153	26934952	800	2	AT5G67490	0
328	Chr2	11750100	11750699	600	*	1000	Promoter (<=1kb)	2	11748015	11750488	2474	2	AT2G27490	0
329	Chr1	3271700	3272199	500	*	1000	Promoter (<=1kb)	1	3269539	3272110	2572	2	AT1G10020	0
330	Chr4	7637700	7638799	1100	*	1000	Promoter (<=1kb)	4	7635765	7639037	3273	2	AT4G13100	238
331	Chr1	1658900	1659599	700	*	1000	Promoter (<=1kb)	1	1647575	1659611	12037	2	AT1G05570	12
332	Chr3	16049700	16050799	1100	*	1000	Promoter (<=1kb)	3	16050125	16050369	245	2	AT3G06805	0
333	Chr3	16292300	16292799	500	*	1000	Promoter (<=1kb)	3	16291147	16292464	1318	2	AT3G44735	0
334	Chr5	4193100	4193899	800	*	1000	Distal Intergenic	5	4196256	4197940	1685	1	AT5G13180	-2357
335	Chr3	22198300	22198799	500	*	1000	Promoter (<=1kb)	3	22197529	22201451	3923	1	AT3G60110	771
336	Chr4	216200	216899	700	*	1000	3' UTR	4	216812	219926	3115	2	AT4G00480	3027
337	Chr1	7782300	7782999	700	*	1000	Promoter (<=1kb)	1	7773063	7781539	8477	2	AT1G22060	-761
338	Chr5	1191900	1192599	700	*	1000	Promoter (<=1kb)	5	1192259	1195759	3501	1	AT5G04280	0
339	Chr1	18078400	18078999	600	*	1000	Promoter (<=1kb)	1	18079156	18079354	199	1	AT1G07507	-157
340	Chr3	6255400	6256099	700	*	1000	Promoter (<=1kb)	3	6254842	6258090	3249	1	AT3G18240	558
341	Chr1	25337300	25337999	700	*	1000	Promoter (<=1kb)	1	25336235	25337747	1513	2	AT1G67600	0
342	Chr5	6288200	6288999	800	*	1000	Promoter (1-2kb)	5	6290358	6295815	5458	1	AT5G18860	-1359
343	Chr2	7836800	7837599	800	*	1000	Promoter (<=1kb)	2	7837067	7838476	1410	1	AT2G18020	0
344	Chr1	6867700	6868499	800	*	1000	Distal Intergenic	1	6872275	6873358	1084	2	AT1G19840	4859
345	Chr2	8691900	8692799	900	*	1000	Promoter (<=1kb)	2	8690293	8692490	2198	2	AT2G20130	0
346	Chr1	19782400	19783799	1400	*	1000	Promoter (<=1kb)	1	19783185	19786902	3718	1	AT1G53090	0
347	Chr2	17161100	17162099	1000	*	1000	Promoter (<=1kb)	2	17159074	17161294	2221	2	AT2G41170	0
348	Chr5	8734800	8735399	600	*	1000	Promoter (<=1kb)	5	8735944	8738601	2658	1	AT5G25220	-545
349	Chr4	18110700	18111399	700	*	1000	Promoter (<=1kb)	4	18101296	18111082	9787	2	AT4G38780	0
350	Chr1	29502900	29503599	700	*	1000	Promoter (<=1kb)	1	29502506	29503938	1433	1	AT1G78410	394
351	Chr3	6027200	6027999	800	*	1000	Promoter (<=1kb)	3	6026446	6027694	1249	2	AT3G17620	0
352	Chr3	20578800	20579399	600	*	1000	Promoter (<=1kb)	3	20578922	20582505	3584	1	AT3G55510	0
353	Chr1	1164300	1164999	700	*	1000	Promoter (<=1kb)	1	1162905	1164861	1957	2	AT1G04340	0
354	Chr2	8775200	8775999	800	*	1000	Promoter (<=1kb)	2	8772653	8775668	3016	2	AT2G20330	0
355	Chr5	25987200	25987899	700	*	1000	Promoter (<=1kb)	5	25987309	25991412	4104	1	AT5G65060	0
356	Chr4	2519300	2520299	1000	*	1000	Promoter (<=1kb)	4	2517596	2520062	2467	2	AT4G04950	0
357	Chr2	6154100	6155299	1200	*	1000	Promoter (<=1kb)	2	6154493	6155166	674	2	AT2G14460	0
358	Chr3	17762800	17763299	500	*	1000	Promoter (<=1kb)	3	17762970	17771146	8177	1	AT3G48110	0
359	Chr1	6916500	6917799	1300	*	1000	Promoter (<=1kb)	1	6914518	6916823	2306	2	AT1G19920	0
360	Chr1	24930800	24931799	1000	*	1000	Promoter (1-2kb)	1	24929898	24932937	3040	2	AT1G66830	1138
361	Chr2	18460700	18461399	700	*	1000	Promoter (<=1kb)	2	18460580	18461366	787	2	AT2G44780	0
362	Chr2	18203800	18205299	1500	*	1000	Promoter (<=1kb)	2	18203312	18204912	1601	2	AT2G43960	0
363	Chr3	9467300	9468499	1200	*	1000	Promoter (1-2kb)	3	9469105	9470033	929	2	AT3G25880	1534
364	Chr2	6385600	6386099	500	*	1000	Promoter (<=1kb)	2	6385804	6387570	1767	1	AT2G14850	0
365	Chr1	25126400	25127599	1200	*	1000	Promoter (<=1kb)	1	25124819	25127098	2280	2	AT1G67160	0
366	Chr4	17707200	17707699	500	*	1000	Promoter (<=1kb)	4	17706331	17707283	953	1	AT4G09605	869
367	Chr5	880200	881099	900	*	1000	Promoter (<=1kb)	5	880148	881347	1200	1	AT5G03510	52
368	Chr5	21033200	21033599	400	*	1000	3' UTR	5	21030943	21033253	2311	1	AT5G51770	2257
369	Chr2	14906200	14907099	900	*	1000	Promoter (<=1kb)	2	14905788	14906504	717	1	AT2G35460	412
370	Chr1	13117400	13118099	700	*	1000	Promoter (<=1kb)	1	13115824	13117235	1412	2	AT1G35560	-165
371	Chr2	4313800	4314699	900	*	1000	3' UTR	2	4314243	4317882	3640	2	AT2G10950	3183
372	Chr5	3287400	3287899	500	*	1000	Promoter (<=1kb)	5	3287553	3287634	82	2	AT5G10455	0
373	Chr3	105000	105499	500	*	1000	Promoter (<=1kb)	3	104968	105271	304	2	AT3G00980	0
374	Chr4	11993600	11994099	500	*	1000	Promoter (<=1kb)	4	11991497	11993809	2313	2	AT4G22840	0
375	Chr2	15098900	15100799	1900	*	1000	Distal Intergenic	2	15104716	15106119	1404	1	AT2G35950	-3917
376	Chr1	3217400	3217999	600	*	1000	Promoter (<=1kb)	1	3214049	3217603	3555	2	AT1G09890	0
377	Chr3	9394300	9394699	400	*	1000	Promoter (<=1kb)	3	9393511	9394334	824	2	AT3G25727	0
378	Chr4	11151900	11152499	600	*	1000	Promoter (1-2kb)	4	11150049	11152003	1955	1	AT4G20820	1851
379	Chr4	994400	995999	1600	*	1000	Promoter (<=1kb)	4	994726	998991	4266	1	AT4G02280	0
380	Chr1	1534300	1535199	900	*	1000	Promoter (<=1kb)	1	1531641	1534767	3127	2	AT1G05270	0
381	Chr5	15009700	15010599	900	*	1000	Promoter (<=1kb)	5	15008139	15011257	3119	2	AT5G37790	658
382	Chr4	6464000	6464699	700	*	1000	Promoter (<=1kb)	4	6462918	6464558	1641	2	AT4G10450	0
383	Chr1	215200	217299	2100	*	1000	Promoter (1-2kb)	1	214150	217734	3585	1	AT1G01590	1050
384	Chr2	15351600	15352299	700	*	1000	Promoter (<=1kb)	2	15350268	15352013	1746	2	AT2G36620	0
385	Chr1	19380700	19380999	300	*	1000	Distal Intergenic	1	19378143	19378487	345	2	AT1G52090	-2213
386	Chr3	378200	379699	1500	*	1000	Promoter (<=1kb)	3	378087	379612	1526	1	AT3G02125	113
387	Chr3	21091800	21092599	800	*	1000	Promoter (<=1kb)	3	21088027	21092169	4143	2	AT3G56990	0
388	Chr3	5528300	5528799	500	*	1000	Promoter (<=1kb)	3	5526249	5528602	2354	2	AT3G16310	0
389	Chr1	28019600	28020699	1100	*	1000	Promoter (<=1kb)	1	28017584	28020059	2476	2	AT1G74560	0
390	Chr3	21566200	21567399	1200	*	1000	Promoter (<=1kb)	3	21564388	21566497	2110	2	AT3G58220	0
391	Chr3	16068400	16069499	1100	*	1000	Promoter (<=1kb)	3	16068618	16069046	429	2	AT3G44435	0
392	Chr1	30245400	30246199	800	*	1000	Promoter (<=1kb)	1	30243430	30244949	1520	2	AT1G80450	-451
393	Chr4	8713200	8713899	700	*	1000	Promoter (<=1kb)	4	8713226	8713353	128	2	AT4G15258	0
394	Chr5	7482700	7483199	500	*	1000	Promoter (<=1kb)	5	7481397	7482953	1557	2	AT5G22540	0
395	Chr1	25024600	25025299	700	*	1000	Promoter (1-2kb)	1	25027119	25027355	237	1	AT1G08887	-1820
396	Chr2	17879100	17879899	800	*	1000	Promoter (<=1kb)	2	17878944	17880563	1620	1	AT2G42990	156
397	Chr5	24815300	24815899	600	*	1000	Promoter (<=1kb)	5	24813660	24815458	1799	2	AT5G61760	0
398	Chr1	10684700	10685199	500	*	1000	Distal Intergenic	1	10680079	10683137	3059	1	AT1G30320	4621
399	Chr2	7971800	7972499	700	*	1000	Promoter (<=1kb)	2	7971017	7972396	1380	2	AT2G18350	0
400	Chr3	3498400	3499499	1100	*	1000	Promoter (<=1kb)	3	3497806	3499090	1285	2	AT3G11165	0
401	Chr4	7352800	7353399	600	*	1000	Promoter (<=1kb)	4	7349187	7353135	3949	2	AT4G12420	0
402	Chr3	5216100	5216499	400	*	1000	Promoter (<=1kb)	3	5214084	5216261	2178	2	AT3G15460	0
403	Chr3	3692400	3693299	900	*	1000	Promoter (1-2kb)	3	3694956	3696749	1794	1	AT3G11690	-1657
404	Chr5	26131200	26131699	500	*	1000	Promoter (<=1kb)	5	26131283	26133310	2028	1	AT5G65400	0
405	Chr5	23773500	23774399	900	*	1000	Promoter (<=1kb)	5	23769786	23773973	4188	2	AT5G58870	0
406	Chr3	19016600	19017899	1300	*	1000	Promoter (<=1kb)	3	19016519	19017547	1029	2	AT3G51190	0
407	Chr3	2931500	2932599	1100	*	1000	Promoter (<=1kb)	3	2931101	2934365	3265	1	AT3G09550	399
408	Chr1	27654700	27655299	600	*	1000	Promoter (<=1kb)	1	27654744	27655769	1026	1	AT1G73580	0
409	Chr1	11333100	11333999	900	*	1000	Promoter (<=1kb)	1	11330924	11333540	2617	2	AT1G31660	0
410	Chr2	7130600	7131099	500	*	1000	Promoter (<=1kb)	2	7126279	7130729	4451	2	AT2G16440	0
411	Chr3	3918900	3919699	800	*	1000	Promoter (<=1kb)	3	3913349	3919359	6011	2	AT3G12280	0
412	Chr4	14014200	14014799	600	*	1000	Promoter (<=1kb)	4	14014646	14017097	2452	1	AT4G28300	0
413	Chr3	4399200	4399599	400	*	1000	Promoter (<=1kb)	3	4395663	4399350	3688	2	AT3G13490	0
414	Chr3	19488300	19488899	600	*	1000	Promoter (1-2kb)	3	19487129	19488551	1423	1	AT3G52535	1171
415	Chr3	8307800	8308199	400	*	1000	Promoter (1-2kb)	3	8309209	8310910	1702	1	AT3G23250	-1010
416	Chr1	10499200	10499699	500	*	1000	Promoter (<=1kb)	1	10498310	10499462	1153	2	AT1G29965	0
417	Chr3	18813800	18814299	500	*	1000	Promoter (<=1kb)	3	18813656	18813894	239	1	AT3G08135	144
418	Chr1	4894500	4895099	600	*	1000	Distal Intergenic	1	4890069	4892332	2264	2	AT1G14330	-2168
419	Chr5	11379800	11380299	500	*	1000	Promoter (<=1kb)	5	11379907	11381657	1751	1	AT5G30495	0
420	Chr3	21412500	21413199	700	*	1000	Promoter (<=1kb)	3	21407782	21411904	4123	2	AT3G57800	-596
421	Chr1	5276600	5278199	1600	*	1000	Promoter (<=1kb)	1	5275616	5277869	2254	2	AT1G15340	0
422	Chr1	1320400	1321999	1600	*	1000	Promoter (<=1kb)	1	1321885	1324840	2956	1	AT1G04710	0
423	Chr4	9559700	9560399	700	*	1000	Promoter (1-2kb)	4	9558571	9565569	6999	1	AT4G16990	1129
424	Chr1	10102600	10103599	1000	*	1000	Promoter (<=1kb)	1	10095813	10102928	7116	2	AT1G28715	0
425	Chr2	4415900	4416799	900	*	1000	Promoter (1-2kb)	2	4416608	4418539	1932	2	AT2G11140	1740
426	Chr3	3025600	3026199	600	*	1000	Promoter (<=1kb)	3	3023141	3025945	2805	2	AT3G09850	0
427	Chr2	8514300	8515399	1100	*	1000	Promoter (<=1kb)	2	8514899	8516138	1240	1	AT2G19750	0
428	Chr1	21052600	21053499	900	*	1000	Promoter (<=1kb)	1	21052299	21053178	880	2	AT1G08103	0
429	Chr5	21349200	21350099	900	*	1000	Promoter (<=1kb)	5	21348554	21349681	1128	2	AT5G52620	0
430	Chr5	3216500	3217299	800	*	1000	Promoter (<=1kb)	5	3212651	3216551	3901	2	AT5G10240	0
431	Chr1	27848500	27848999	500	*	1000	Promoter (<=1kb)	1	27847038	27849008	1971	2	AT1G74050	9
432	Chr2	7771500	7772199	700	*	1000	Promoter (<=1kb)	2	7769521	7772782	3262	2	AT2G17890	583
433	Chr1	2082900	2083699	800	*	1000	Promoter (<=1kb)	1	2083311	2087141	3831	1	AT1G06780	0
434	Chr1	29399300	29400199	900	*	1000	Promoter (<=1kb)	1	29400140	29401902	1763	1	AT1G78130	0
435	Chr3	22635100	22635699	600	*	1000	3' UTR	3	22630331	22635155	4825	1	AT3G61150	4769
436	Chr5	3150100	3150999	900	*	1000	Promoter (<=1kb)	5	3148424	3150434	2011	2	AT5G10070	0
437	Chr5	4794300	4794699	400	*	1000	Promoter (<=1kb)	5	4794769	4798102	3334	1	AT5G14830	-70
438	Chr5	23124200	23124799	600	*	1000	Promoter (<=1kb)	5	23122488	23124594	2107	2	AT5G57120	0
439	Chr3	2845700	2846199	500	*	1000	Promoter (<=1kb)	3	2845337	2845573	237	2	AT3G02135	-127
440	Chr5	854700	855499	800	*	1000	Promoter (<=1kb)	5	853293	855955	2663	2	AT5G03435	456
441	Chr3	1197300	1197999	700	*	1000	Promoter (<=1kb)	3	1193540	1197421	3882	2	AT3G04480	0
442	Chr3	17288200	17289699	1500	*	1000	Promoter (<=1kb)	3	17289398	17289611	214	2	AT3G07605	0
443	Chr5	21518300	21518899	600	*	1000	Promoter (<=1kb)	5	21518593	21520421	1829	1	AT5G53070	0
444	Chr3	10204700	10205399	700	*	1000	Promoter (<=1kb)	3	10205074	10207423	2350	1	AT3G27540	0
445	Chr5	801000	801599	600	*	1000	Promoter (<=1kb)	5	801292	801869	578	2	AT5G00910	270
446	Chr1	7007300	7007799	500	*	1000	Promoter (<=1kb)	1	7004824	7007717	2894	2	AT1G20220	0
447	Chr3	18391700	18392199	500	*	1000	Promoter (<=1kb)	3	18390413	18391417	1005	2	AT3G49610	-283
448	Chr1	11845500	11846299	800	*	1000	Promoter (<=1kb)	1	11844660	11846347	1688	1	AT1G32740	840
449	Chr1	9737800	9738599	800	*	1000	Promoter (<=1kb)	1	9733430	9738236	4807	2	AT1G27940	0
450	Chr1	27280400	27281399	1000	*	1000	Promoter (1-2kb)	1	27279341	27281830	2490	1	AT1G72460	1059
451	Chr2	15961800	15962299	500	*	1000	Distal Intergenic	2	15967183	15967576	394	1	AT2G08930	-4884
452	Chr1	17982800	17983599	800	*	1000	Promoter (<=1kb)	1	17981636	17983377	1742	2	AT1G48630	0
453	Chr1	8183300	8183899	600	*	1000	Promoter (<=1kb)	1	8180189	8183650	3462	2	AT1G23080	0
454	Chr4	7471700	7472199	500	*	1000	Promoter (<=1kb)	4	7472006	7475051	3046	1	AT4G12670	0
455	Chr3	19505300	19506099	800	*	1000	Promoter (<=1kb)	3	19505379	19506932	1554	1	AT3G52590	0
456	Chr5	20051500	20052599	1100	*	1000	Promoter (<=1kb)	5	20051829	20052735	907	1	AT5G49450	0
457	Chr2	19457200	19457799	600	*	1000	Promoter (<=1kb)	2	19457374	19458924	1551	1	AT2G47420	0
458	Chr4	13200	13799	600	*	1000	Promoter (<=1kb)	4	10815	13359	2545	2	AT4G00026	0
459	Chr1	26811200	26812199	1000	*	1000	Promoter (<=1kb)	1	26809720	26811848	2129	2	AT1G71080	0
460	Chr1	18947900	18948399	500	*	1000	Promoter (<=1kb)	1	18948370	18949290	921	2	AT1G51150	891
461	Chr1	17773100	17773699	600	*	1000	Promoter (<=1kb)	1	17769938	17773518	3581	2	AT1G48110	0
462	Chr1	5166400	5166999	600	*	1000	Promoter (<=1kb)	1	5165489	5166939	1451	2	AT1G14980	0
463	Chr2	17603800	17604299	500	*	1000	Promoter (<=1kb)	2	17604076	17611333	7258	1	AT2G42270	0
464	Chr2	2229400	2229799	400	*	1000	Promoter (<=1kb)	2	2229539	2232149	2611	1	AT2G05830	0
465	Chr1	2421900	2422499	600	*	1000	Promoter (<=1kb)	1	2421089	2422066	978	2	AT1G07820	0
466	Chr1	9261200	9261799	600	*	1000	Promoter (1-2kb)	1	9259432	9261313	1882	1	AT1G26770	1768
467	Chr5	8534800	8535399	600	*	1000	Promoter (<=1kb)	5	8533787	8535043	1257	2	AT5G24840	0
468	Chr5	895300	896199	900	*	1000	Promoter (<=1kb)	5	894582	895517	936	1	AT5G03545	718
469	Chr4	13281600	13282699	1100	*	1000	Promoter (<=1kb)	4	13281883	13283512	1630	1	AT4G26210	0
470	Chr3	3337000	3337899	900	*	1000	Promoter (<=1kb)	3	3335004	3337446	2443	2	AT3G10670	0
471	Chr3	600400	600899	500	*	1000	Promoter (<=1kb)	3	597105	600783	3679	2	AT3G02760	0
472	Chr2	7525800	7526399	600	*	1000	Promoter (<=1kb)	2	7524965	7525374	410	2	AT2G06935	-426
473	Chr1	6303900	6304499	600	*	1000	Promoter (<=1kb)	1	6301200	6303956	2757	2	AT1G18310	0
474	Chr1	10618900	10619799	900	*	1000	Promoter (<=1kb)	1	10618893	10620067	1175	1	AT1G30190	7
475	Chr3	5454400	5455199	800	*	1000	Promoter (<=1kb)	3	5454762	5455942	1181	1	AT3G16080	0
476	Chr1	3324400	3325699	1300	*	1000	Promoter (<=1kb)	1	3325799	3327614	1816	1	AT1G10150	-100
477	Chr5	22353700	22354099	400	*	1000	Promoter (<=1kb)	5	22351576	22353058	1483	2	AT5G55080	-642
478	Chr2	8505100	8506399	1300	*	1000	Promoter (<=1kb)	2	8504967	8505661	695	2	AT2G19700	0
479	Chr3	57100	57899	800	*	1000	Promoter (<=1kb)	3	54524	57541	3018	2	AT3G01160	0
480	Chr1	27541600	27542299	700	*	1000	Promoter (<=1kb)	1	27540228	27541952	1725	2	AT1G73230	0
481	Chr2	18976500	18977099	600	*	1000	Promoter (1-2kb)	2	18974367	18979061	4695	2	AT2G46200	1962
482	Chr3	2945600	2946399	800	*	1000	Promoter (<=1kb)	3	2945696	2945777	82	2	AT3G09595	0
483	Chr1	4382400	4383299	900	*	1000	Promoter (<=1kb)	1	4382160	4383673	1514	1	AT1G12855	240
484	Chr4	16249600	16250099	500	*	1000	Promoter (<=1kb)	4	16249614	16251383	1770	1	AT4G33890	0
485	Chr2	16909600	16910299	700	*	1000	Promoter (<=1kb)	2	16910167	16912616	2450	1	AT2G40480	0
486	Chr5	24750600	24751599	1000	*	1000	3' UTR	5	24748023	24751871	3849	1	AT5G61550	2577
487	Chr2	17213500	17213999	500	*	1000	Promoter (<=1kb)	2	17213402	17213781	380	2	AT2G09240	0
488	Chr2	9454100	9454599	500	*	1000	Promoter (<=1kb)	2	9451605	9454300	2696	2	AT2G22240	0
489	Chr4	6818900	6819699	800	*	1000	Promoter (<=1kb)	4	6819292	6819375	84	1	AT4G11177	0
490	Chr3	11386000	11386399	400	*	1000	Promoter (1-2kb)	3	11382214	11384145	1932	2	AT3G29575	-1855
491	Chr3	7238600	7239699	1100	*	1000	Promoter (<=1kb)	3	7237818	7239149	1332	2	AT3G20710	0
492	Chr5	4222100	4222899	800	*	1000	Promoter (<=1kb)	5	4221882	4222321	440	2	AT5G02055	0
493	Chr2	17461000	17461799	800	*	1000	Promoter (<=1kb)	2	17459685	17461539	1855	2	AT2G41840	0
494	Chr5	10016800	10017299	500	*	1000	Promoter (<=1kb)	5	10015774	10016879	1106	2	AT5G27980	0
495	Chr1	22971400	22972899	1500	*	1000	Promoter (<=1kb)	1	22969830	22971771	1942	2	AT1G62150	0
496	Chr1	3944900	3945399	500	*	1000	Promoter (<=1kb)	1	3945584	3946757	1174	1	AT1G11700	-185
497	Chr1	11423500	11424099	600	*	1000	Promoter (<=1kb)	1	11422636	11423684	1049	2	AT1G31835	0
498	Chr4	976000	976499	500	*	1000	Promoter (<=1kb)	4	973924	976154	2231	2	AT4G02210	0
499	Chr4	8014500	8015099	600	*	1000	Promoter (1-2kb)	4	8013575	8016582	3008	2	AT4G13840	1483
500	Chr2	10774300	10774699	400	*	1000	Promoter (<=1kb)	2	10771585	10774403	2819	2	AT2G25300	0
501	Chr4	12459600	12460699	1100	*	1000	3' UTR	4	12456342	12460753	4412	1	AT4G23990	3258
502	Chr1	8839600	8840199	600	*	1000	Promoter (<=1kb)	1	8836835	8839609	2775	2	AT1G25220	0
503	Chr3	4475700	4476199	500	*	1000	Promoter (<=1kb)	3	4474620	4475979	1360	2	AT3G13674	0
504	Chr5	9423500	9423999	500	*	1000	Promoter (<=1kb)	5	9422879	9423699	821	1	AT5G26790	621
505	Chr3	429600	430299	700	*	1000	Promoter (<=1kb)	3	429881	430395	515	1	AT3G01115	0
506	Chr1	19959100	19960099	1000	*	1000	Promoter (<=1kb)	1	19958380	19961827	3448	1	AT1G53470	720
507	Chr3	21986200	21986599	400	*	1000	Promoter (<=1kb)	3	21984596	21986351	1756	2	AT3G59490	0
508	Chr3	8905800	8906199	400	*	1000	Distal Intergenic	3	8901154	8902835	1682	2	AT3G24480	-2965
509	Chr3	21711200	21711799	600	*	1000	Promoter (<=1kb)	3	21711445	21713104	1660	1	AT3G58700	0
510	Chr1	22371900	22372599	700	*	1000	Promoter (<=1kb)	1	22372462	22372578	117	1	AT1G08337	0
511	Chr2	18250600	18251099	500	*	1000	Promoter (<=1kb)	2	18248830	18251156	2327	2	AT2G44120	57
512	Chr4	18409800	18410899	1100	*	1000	Promoter (<=1kb)	4	18409846	18411069	1224	1	AT4G39670	0
513	Chr3	6346600	6347199	600	*	1000	Distal Intergenic	3	6343850	6344220	371	2	AT3G03685	-2380
514	Chr4	16637600	16639399	1800	*	1000	Promoter (<=1kb)	4	16637322	16638962	1641	1	AT4G34930	278
515	Chr3	5840600	5841399	800	*	1000	Promoter (<=1kb)	3	5841046	5843624	2579	1	AT3G17120	0
516	Chr5	2195000	2196099	1100	*	1000	Promoter (<=1kb)	5	2193966	2195963	1998	2	AT5G07060	0
517	Chr5	22861400	22862799	1400	*	1000	Promoter (<=1kb)	5	22860450	22861818	1369	2	AT5G56452	0
518	Chr1	2125900	2127199	1300	*	1000	Promoter (<=1kb)	1	2124676	2125902	1227	2	AT1G06920	0
519	Chr5	16733900	16735199	1300	*	1000	Promoter (<=1kb)	5	16733663	16736093	2431	1	AT5G41800	237
520	Chr4	15573000	15573699	700	*	1000	Promoter (<=1kb)	4	15570044	15573402	3359	2	AT4G32250	0
521	Chr1	5271500	5272399	900	*	1000	Promoter (<=1kb)	1	5268891	5272058	3168	2	AT1G15310	0
522	Chr1	8871500	8872899	1400	*	1000	Promoter (<=1kb)	1	8871568	8872386	819	1	AT1G25300	0
523	Chr4	15000900	15001499	600	*	1000	Promoter (<=1kb)	4	15000960	15002671	1712	1	AT4G30800	0
524	Chr1	29484200	29485599	1400	*	1000	Promoter (<=1kb)	1	29484120	29485389	1270	2	AT1G78370	0
525	Chr1	11936800	11937299	500	*	1000	Promoter (<=1kb)	1	11937183	11941116	3934	1	AT1G32940	0
526	Chr1	22293300	22294199	900	*	1000	Promoter (1-2kb)	1	22291582	22293964	2383	1	AT1G60500	1718
527	Chr2	7200500	7201099	600	*	1000	Promoter (<=1kb)	2	7200423	7201755	1333	1	AT2G16600	77
528	Chr3	4313200	4313699	500	*	1000	Promoter (<=1kb)	3	4314505	4318487	3983	1	AT3G13320	-806
529	Chr1	6506100	6506799	700	*	1000	Promoter (<=1kb)	1	6504677	6506542	1866	2	AT1G18850	0
530	Chr5	16740500	16741199	700	*	1000	Promoter (<=1kb)	5	16740593	16743527	2935	1	AT5G41820	0
531	Chr4	11794800	11795799	1000	*	1000	Promoter (<=1kb)	4	11795096	11795527	432	1	AT4G07070	0
532	Chr5	8654400	8654899	500	*	1000	Distal Intergenic	5	8648006	8651176	3171	2	AT5G25100	-3224
533	Chr1	11827200	11827599	400	*	1000	Promoter (<=1kb)	1	11827359	11829933	2575	1	AT1G32700	0
534	Chr3	5730800	5731799	1000	*	1000	Promoter (<=1kb)	3	5731068	5731268	201	2	AT3G03375	0
535	Chr2	14228600	14229499	900	*	1000	Promoter (<=1kb)	2	14228972	14231408	2437	1	AT2G33610	0
536	Chr4	10610500	10611799	1300	*	1000	Promoter (<=1kb)	4	10610261	10612135	1875	2	AT4G19460	336
537	Chr5	22472600	22473299	700	*	1000	Promoter (<=1kb)	5	22469245	22472706	3462	2	AT5G55470	0
538	Chr1	28322200	28322699	500	*	1000	Distal Intergenic	1	28314458	28318375	3918	2	AT1G75450	-3825
539	Chr5	25646500	25646999	500	*	1000	Promoter (<=1kb)	5	25645209	25646845	1637	2	AT5G64080	0
540	Chr3	9594300	9595099	800	*	1000	Promoter (<=1kb)	3	9592727	9595283	2557	2	AT3G26210	184
541	Chr5	19071600	19072499	900	*	1000	Promoter (<=1kb)	5	19071824	19079453	7630	1	AT5G47010	0
542	Chr2	6313400	6314199	800	*	1000	Promoter (<=1kb)	2	6313883	6316047	2165	1	AT2G14750	0
543	Chr1	20962100	20962899	800	*	1000	Promoter (<=1kb)	1	20962570	20963546	977	1	AT1G56045	0
544	Chr5	21293200	21294299	1100	*	1000	Promoter (<=1kb)	5	21292375	21293758	1384	2	AT5G52460	0
545	Chr2	14069300	14069999	700	*	1000	Promoter (<=1kb)	2	14069541	14070671	1131	1	AT2G33200	0
546	Chr5	25366700	25367199	500	*	1000	Promoter (<=1kb)	5	25367031	25369297	2267	1	AT5G63280	0
547	Chr1	6466200	6466799	600	*	1000	Promoter (<=1kb)	1	6466303	6466371	69	2	AT1G05433	0
548	Chr3	9064300	9065499	1200	*	1000	Promoter (<=1kb)	3	9062354	9064476	2123	2	AT3G24820	0
549	Chr5	23391800	23392399	600	*	1000	Promoter (<=1kb)	5	23389745	23391662	1918	2	AT5G57720	-138
550	Chr5	6216600	6217099	500	*	1000	Promoter (<=1kb)	5	6217690	6220702	3013	1	AT5G18650	-591
551	Chr1	11260000	11261399	1400	*	1000	Promoter (<=1kb)	1	11259851	11261234	1384	2	AT1G31450	0
552	Chr3	17341000	17342299	1300	*	1000	3' UTR	3	17341235	17344762	3528	2	AT3G47090	2463
553	Chr4	18180900	18181399	500	*	1000	Promoter (<=1kb)	4	18182315	18184340	2026	1	AT4G39020	-916
554	Chr1	25265600	25266299	700	*	1000	Promoter (<=1kb)	1	25263757	25265861	2105	2	AT1G67440	0
555	Chr2	17675100	17676099	1000	*	1000	Promoter (<=1kb)	2	17672102	17675100	2999	2	AT2G42450	0
556	Chr4	1403000	1403399	400	*	1000	Promoter (<=1kb)	4	1403117	1404937	1821	1	AT4G03180	0
557	Chr1	26799300	26799799	500	*	1000	Promoter (<=1kb)	1	26796725	26800483	3759	2	AT1G71040	684
558	Chr1	29788200	29788799	600	*	1000	Promoter (<=1kb)	1	29788466	29794251	5786	1	AT1G79190	0
559	Chr4	5618600	5619199	600	*	1000	Promoter (<=1kb)	4	5615921	5618066	2146	2	AT4G08810	-534
560	Chr5	286600	287199	600	*	1000	Promoter (<=1kb)	5	287584	287736	153	1	AT5G01747	-385
561	Chr2	18486300	18486999	700	*	1000	Distal Intergenic	2	18484074	18485873	1800	1	AT2G44820	2226
562	Chr1	10437000	10437899	900	*	1000	Promoter (<=1kb)	1	10435374	10437558	2185	2	AT1G29810	0
563	Chr3	3779200	3779899	700	*	1000	Promoter (<=1kb)	3	3777824	3779545	1722	2	AT3G11940	0
564	Chr3	12559100	12560299	1200	*	1000	Promoter (<=1kb)	3	12560682	12561487	806	1	AT3G06115	-383
565	Chr2	14533700	14534899	1200	*	1000	Promoter (<=1kb)	2	14532624	14534409	1786	2	AT2G34480	0
566	Chr5	14047300	14047899	600	*	1000	Promoter (1-2kb)	5	14049123	14051128	2006	1	AT5G35917	-1224
567	Chr1	9390700	9391099	400	*	1000	Promoter (<=1kb)	1	9391609	9393188	1580	1	AT1G27045	-510
568	Chr3	14722100	14722399	300	*	1000	Promoter (<=1kb)	3	14722250	14723919	1670	1	AT3G42630	0
569	Chr3	4091300	4091999	700	*	1000	Promoter (<=1kb)	3	4091153	4091415	263	2	AT3G02595	0
570	Chr1	22911000	22911599	600	*	1000	Promoter (<=1kb)	1	22911159	22913122	1964	1	AT1G61990	0
571	Chr4	1043900	1044399	500	*	1000	Promoter (1-2kb)	4	1042235	1043283	1049	1	AT4G02370	1665
572	Chr4	14267200	14267499	300	*	1000	Promoter (<=1kb)	4	14267281	14267362	82	1	AT4G28915	0
573	Chr3	2513400	2514299	900	*	1000	Promoter (<=1kb)	3	2513925	2515983	2059	1	AT3G07880	0
574	Chr2	10402700	10403399	700	*	1000	Promoter (<=1kb)	2	10403230	10403370	141	1	AT2G08035	0
575	Chr5	2981100	2982599	1500	*	1000	Promoter (<=1kb)	5	2980865	2982819	1955	1	AT5G09610	235
576	Chr5	23313500	23314699	1200	*	1000	Promoter (<=1kb)	5	23313401	23314432	1032	2	AT5G57570	0
577	Chr5	4935900	4936699	800	*	1000	Promoter (<=1kb)	5	4934810	4936429	1620	2	AT5G15200	0
578	Chr3	7567200	7567799	600	*	1000	Promoter (<=1kb)	3	7567394	7567465	72	2	AT3G21475	0
579	Chr1	167100	168599	1500	*	1000	Promoter (<=1kb)	1	166589	168088	1500	2	AT1G01453	0
580	Chr3	17871900	17872999	1100	*	1000	Promoter (<=1kb)	3	17869515	17872032	2518	2	AT3G48250	0
581	Chr3	15081800	15082499	700	*	1000	Promoter (<=1kb)	3	15081846	15082685	840	2	AT3G00680	186
582	Chr5	4279100	4279799	700	*	1000	Promoter (<=1kb)	5	4277546	4279493	1948	2	AT5G13340	0
583	Chr1	21338400	21338999	600	*	1000	Promoter (<=1kb)	1	21337125	21339034	1910	2	AT1G57610	35
584	Chr4	9939500	9940099	600	*	1000	Promoter (<=1kb)	4	9939666	9942988	3323	1	AT4G17895	0
585	Chr5	21250300	21251099	800	*	1000	Promoter (<=1kb)	5	21247355	21250426	3072	2	AT5G52330	0
586	Chr5	9872800	9873499	700	*	1000	Promoter (<=1kb)	5	9873067	9874973	1907	1	AT5G27850	0
587	Chr5	5448200	5448699	500	*	1000	Promoter (<=1kb)	5	5444760	5448355	3596	2	AT5G16610	0
588	Chr3	5433800	5434299	500	*	1000	Promoter (<=1kb)	3	5430758	5433851	3094	2	AT3G16000	0
589	Chr4	1329100	1329699	600	*	1000	Promoter (<=1kb)	4	1329548	1331387	1840	1	AT4G03010	0
590	Chr1	22423600	22424199	600	*	1000	Promoter (<=1kb)	1	22423894	22428053	4160	1	AT1G60900	0
591	Chr1	24966800	24967899	1100	*	1000	Promoter (<=1kb)	1	24965134	24967586	2453	2	AT1G66920	0
592	Chr5	25878300	25878799	500	*	1000	Distal Intergenic	5	25881033	25886728	5696	1	AT5G64740	-2234
593	Chr2	7558800	7559199	400	*	1000	Promoter (<=1kb)	2	7558916	7563781	4866	1	AT2G17410	0
594	Chr3	686500	687199	700	*	1000	Promoter (<=1kb)	3	686981	691911	4931	1	AT3G03050	0
595	Chr3	7418400	7418999	600	*	1000	Promoter (<=1kb)	3	7413776	7418484	4709	2	AT3G21160	0
596	Chr5	18111200	18111899	700	*	1000	Promoter (<=1kb)	5	18110018	18111813	1796	2	AT5G44860	0
597	Chr5	5764500	5765699	1200	*	1000	Promoter (<=1kb)	5	5763989	5766246	2258	2	AT5G17490	547
598	Chr3	1502400	1503299	900	*	1000	Promoter (<=1kb)	3	1500368	1503481	3114	2	AT3G05270	182
599	Chr1	28953500	28954199	700	*	1000	Promoter (<=1kb)	1	28951643	28953580	1938	2	AT1G77060	0
600	Chr4	15072100	15072699	600	*	1000	Promoter (1-2kb)	4	15069266	15074588	5323	2	AT4G30970	1889
601	Chr1	27114000	27115199	1200	*	1000	Promoter (<=1kb)	1	27111894	27114399	2506	2	AT1G72040	0
602	Chr1	6221900	6222599	700	*	1000	Promoter (<=1kb)	1	6222201	6224242	2042	1	AT1G18080	0
603	Chr3	18893300	18894299	1000	*	1000	Promoter (<=1kb)	3	18893230	18893310	81	2	AT3G08165	0
604	Chr5	26016100	26016599	500	*	1000	Promoter (<=1kb)	5	26017185	26018349	1165	1	AT5G65130	-586
605	Chr1	3732600	3733099	500	*	1000	Promoter (<=1kb)	1	3733044	3739844	6801	1	AT1G11160	0
606	Chr5	26938000	26938699	700	*	1000	Promoter (<=1kb)	5	26937621	26938498	878	2	AT5G67510	0
607	Chr5	24381300	24382199	900	*	1000	Promoter (<=1kb)	5	24380504	24381599	1096	2	AT5G60670	0
608	Chr5	5817400	5818599	1200	*	1000	Promoter (<=1kb)	5	5816678	5818472	1795	2	AT5G17650	0
609	Chr3	270200	270999	800	*	1000	Promoter (<=1kb)	3	270221	272976	2756	1	AT3G01750	0
610	Chr1	11840600	11841199	600	*	1000	Promoter (<=1kb)	1	11840910	11843308	2399	1	AT1G32730	0
611	Chr3	1010100	1010799	700	*	1000	Promoter (<=1kb)	3	1008995	1010573	1579	2	AT3G03920	0
612	Chr5	2794200	2794699	500	*	1000	Promoter (<=1kb)	5	2794388	2797760	3373	1	AT5G08620	0
613	Chr5	18061900	18062999	1100	*	1000	Promoter (1-2kb)	5	18060586	18062764	2179	1	AT5G44760	1314
614	Chr3	19897400	19898199	800	*	1000	Promoter (<=1kb)	3	19892525	19897955	5431	2	AT3G53680	0
615	Chr3	16004700	16005199	500	*	1000	Promoter (1-2kb)	3	16006508	16011121	4614	1	AT3G44330	-1309
616	Chr1	26207500	26208199	700	*	1000	Promoter (<=1kb)	1	26207814	26208030	217	2	AT1G09097	0
617	Chr3	23401200	23402199	1000	*	1000	Promoter (<=1kb)	3	23401166	23401679	514	2	AT3G63360	0
618	Chr3	18051600	18052199	600	*	1000	3' UTR	3	18049571	18051778	2208	1	AT3G48730	2029
619	Chr5	26894300	26894699	400	*	1000	Promoter (<=1kb)	5	26894778	26896488	1711	1	AT5G67400	-79
620	Chr1	30286500	30287099	600	*	1000	Promoter (<=1kb)	1	30284890	30286798	1909	2	AT1G80550	0
621	Chr5	23577100	23577599	500	*	1000	Promoter (<=1kb)	5	23577128	23579786	2659	1	AT5G58320	0
622	Chr1	3106200	3106799	600	*	1000	Promoter (<=1kb)	1	3106367	3107801	1435	1	AT1G09590	0
623	Chr5	26775100	26776099	1000	*	1000	Promoter (<=1kb)	5	26773939	26776391	2453	2	AT5G67090	292
624	Chr4	6618200	6618899	700	*	1000	Promoter (<=1kb)	4	6617143	6618426	1284	2	AT4G10740	0
625	Chr3	7278200	7278699	500	*	1000	3' UTR	3	7275645	7278420	2776	1	AT3G20810	2555
626	Chr5	20741400	20741999	600	*	1000	Promoter (<=1kb)	5	20741626	20741714	89	2	AT5G50995	0
627	Chr3	9309000	9309999	1000	*	1000	Exon (AT3G25610.1/AT3G25610, exon 8 of 10)	3	9308744	9313599	4856	2	AT3G25610	3600
628	Chr4	16635500	16637099	1600	*	1000	Promoter (<=1kb)	4	16635504	16636983	1480	1	AT4G34920	0
629	Chr3	6540500	6541399	900	*	1000	Promoter (<=1kb)	3	6540631	6540715	85	1	AT3G18952	0
630	Chr1	9887500	9888299	800	*	1000	Promoter (<=1kb)	1	9885400	9887478	2079	2	AT1G28280	-22
631	Chr1	23777000	23777399	400	*	1000	Promoter (<=1kb)	1	23778255	23779529	1275	1	AT1G64065	-856
632	Chr1	8520100	8520599	500	*	1000	Promoter (<=1kb)	1	8520290	8520363	74	2	AT1G24080	0
633	Chr1	23801500	23802799	1300	*	1000	Promoter (<=1kb)	1	23796698	23801799	5102	2	AT1G64110	0
634	Chr5	17176100	17176699	600	*	1000	Promoter (<=1kb)	5	17176293	17178130	1838	1	AT5G42830	0
635	Chr3	19810000	19810999	1000	*	1000	Promoter (<=1kb)	3	19809313	19810520	1208	2	AT3G53430	0
636	Chr3	43000	43599	600	*	1000	Promoter (<=1kb)	3	38759	42159	3401	2	AT3G01120	-841
637	Chr2	7546200	7546799	600	*	1000	Promoter (<=1kb)	2	7545454	7546374	921	2	AT2G17350	0
638	Chr1	6759800	6760399	600	*	1000	Promoter (<=1kb)	1	6759859	6762847	2989	1	AT1G19520	0
639	Chr1	6483200	6483799	600	*	1000	Promoter (<=1kb)	1	6481113	6483646	2534	2	AT1G18800	0
640	Chr1	653200	653899	700	*	1000	Promoter (<=1kb)	1	653604	654457	854	2	AT1G02900	558
641	Chr4	16265800	16266199	400	*	1000	Promoter (<=1kb)	4	16266003	16267884	1882	1	AT4G33940	0
642	Chr1	23819800	23820199	400	*	1000	Promoter (1-2kb)	1	23821453	23824359	2907	1	AT1G64180	-1254
643	Chr3	18473600	18474199	600	*	1000	Promoter (<=1kb)	3	18471625	18473771	2147	2	AT3G49800	0
644	Chr3	8387700	8389299	1600	*	1000	3' UTR	3	8387398	8393467	6070	2	AT3G23430	4168
645	Chr5	513700	514999	1300	*	1000	Promoter (<=1kb)	5	513296	516075	2780	1	AT5G02400	404
646	Chr4	1080500	1082399	1900	*	1000	Promoter (<=1kb)	4	1076090	1080727	4638	2	AT4G02460	0
647	Chr1	22204800	22205499	700	*	1000	Promoter (<=1kb)	1	22200694	22205400	4707	2	AT1G60200	0
648	Chr1	26234800	26235999	1200	*	1000	Promoter (<=1kb)	1	26235071	26238542	3472	1	AT1G69750	0
649	Chr5	1988900	1989899	1000	*	1000	Promoter (<=1kb)	5	1987181	1989372	2192	2	AT5G06520	0
650	Chr4	15106100	15106699	600	*	1000	Promoter (<=1kb)	4	15106558	15108636	2079	1	AT4G31010	0
651	Chr3	18721600	18722199	600	*	1000	Promoter (<=1kb)	3	18722234	18723310	1077	1	AT3G50450	-35
652	Chr2	12615200	12615699	500	*	1000	Promoter (<=1kb)	2	12613014	12615414	2401	2	AT2G29400	0
653	Chr1	4374800	4375399	600	*	1000	Promoter (<=1kb)	1	4374249	4375247	999	2	AT1G12830	0
654	Chr4	14622400	14623099	700	*	1000	Distal Intergenic	4	14610883	14619685	8803	2	AT4G29900	-2715
655	Chr5	2316800	2317299	500	*	1000	Promoter (<=1kb)	5	2317126	2319843	2718	1	AT5G07340	0
656	Chr3	7406000	7406999	1000	*	1000	Promoter (<=1kb)	3	7406326	7407429	1104	1	AT3G21120	0
657	Chr1	3876100	3877299	1200	*	1000	Promoter (<=1kb)	1	3875442	3877323	1882	2	AT1G11540	24
658	Chr5	26768600	26769999	1400	*	1000	Promoter (1-2kb)	5	26767599	26768956	1358	1	AT5G67070	1001
659	Chr2	12706600	12708199	1600	*	1000	Promoter (<=1kb)	2	12706627	12708367	1741	1	AT2G29740	0
660	Chr3	21155600	21156299	700	*	1000	Promoter (<=1kb)	3	21153815	21156075	2261	2	AT3G57150	0
661	Chr4	8575100	8575899	800	*	1000	Promoter (<=1kb)	4	8572785	8575340	2556	2	AT4G15010	0
662	Chr3	15953600	15953999	400	*	1000	Promoter (<=1kb)	3	15952008	15953346	1339	2	AT3G44260	-254
663	Chr2	13006500	13007599	1100	*	1000	Promoter (<=1kb)	2	13007796	13008079	284	1	AT2G08395	-197
664	Chr1	20013300	20013799	500	*	1000	Promoter (1-2kb)	1	20014379	20015038	660	2	AT1G53625	1239
665	Chr2	16474600	16475199	600	*	1000	Promoter (<=1kb)	2	16474149	16476141	1993	1	AT2G39460	451
666	Chr3	20822700	20823399	700	*	1000	Promoter (<=1kb)	3	20820135	20823106	2972	2	AT3G56110	0
667	Chr3	8375000	8375499	500	*	1000	Promoter (<=1kb)	3	8375333	8376436	1104	1	AT3G23390	0
668	Chr3	6900100	6901499	1400	*	1000	Promoter (<=1kb)	3	6898163	6901334	3172	2	AT3G19850	0
669	Chr5	8792400	8793299	900	*	1000	Promoter (<=1kb)	5	8793018	8794784	1767	1	AT5G25340	0
670	Chr4	1075100	1076099	1000	*	1000	Promoter (<=1kb)	4	1073753	1075930	2178	2	AT4G02450	0
671	Chr5	18424900	18425399	500	*	1000	Promoter (<=1kb)	5	18421985	18425042	3058	2	AT5G45470	0
672	Chr5	24983700	24984199	500	*	1000	Promoter (<=1kb)	5	24980268	24984044	3777	2	AT5G62190	0
673	Chr1	23794700	23795599	900	*	1000	Promoter (<=1kb)	1	23795050	23795642	593	1	AT1G64105	0
674	Chr5	542000	542499	500	*	1000	3' UTR	5	542318	544955	2638	2	AT5G02470	2456
675	Chr1	6543500	6543999	500	*	1000	Promoter (<=1kb)	1	6543781	6545802	2022	1	AT1G18940	0
676	Chr1	3920100	3920699	600	*	1000	Promoter (<=1kb)	1	3920478	3924566	4089	1	AT1G11660	0
677	Chr4	15425000	15425799	800	*	1000	Promoter (<=1kb)	4	15418947	15424311	5365	2	AT4G31880	-689
678	Chr5	19378800	19380599	1800	*	1000	Promoter (<=1kb)	5	19378669	19381190	2522	2	AT5G47850	591
679	Chr2	6984700	6985699	1000	*	1000	Promoter (<=1kb)	2	6983846	6985620	1775	2	AT2G16070	0
680	Chr5	8911800	8912399	600	*	1000	Promoter (1-2kb)	5	8912959	8914055	1097	2	AT5G25600	1656
681	Chr4	6244800	6245699	900	*	1000	Promoter (<=1kb)	4	6244740	6245686	947	2	AT4G09965	0
682	Chr3	11860500	11861299	800	*	1000	Promoter (<=1kb)	3	11860569	11861592	1024	2	AT3G30214	293
683	Chr5	5943900	5944899	1000	*	1000	Promoter (<=1kb)	5	5939994	5944481	4488	2	AT5G17930	0
684	Chr3	19370700	19371599	900	*	1000	Promoter (<=1kb)	3	19369362	19371074	1713	2	AT3G52220	0
685	Chr2	14247400	14248499	1100	*	1000	Promoter (<=1kb)	2	14248057	14251936	3880	1	AT2G33680	0
686	Chr1	2285200	2285599	400	*	1000	Distal Intergenic	1	2286185	2287791	1607	2	AT1G07440	2192
687	Chr4	980500	981199	700	*	1000	Promoter (<=1kb)	4	979158	980698	1541	2	AT4G02230	0
688	Chr1	3161300	3162099	800	*	1000	Promoter (<=1kb)	1	3159125	3161692	2568	2	AT1G09760	0
689	Chr5	22000	22599	600	*	1000	Promoter (<=1kb)	5	22684	24934	2251	1	AT5G01060	-85
690	Chr1	21667100	21667599	500	*	1000	Promoter (<=1kb)	1	21662891	21667629	4739	2	AT1G58350	30
691	Chr3	18392600	18393399	800	*	1000	Promoter (<=1kb)	3	18393747	18397050	3304	1	AT3G49620	-348
692	Chr4	16410500	16411299	800	*	1000	Promoter (<=1kb)	4	16410791	16412385	1595	1	AT4G34290	0
693	Chr5	26239100	26239499	400	*	1000	Promoter (<=1kb)	5	26239413	26241517	2105	1	AT5G65650	0
694	Chr1	11156500	11156899	400	*	1000	Promoter (<=1kb)	1	11156698	11158683	1986	1	AT1G31220	0
695	Chr2	15511200	15511799	600	*	1000	Promoter (<=1kb)	2	15509898	15511607	1710	2	AT2G36930	0
696	Chr5	3066300	3066799	500	*	1000	Promoter (<=1kb)	5	3066562	3070989	4428	1	AT5G09860	0
697	Chr1	10887300	10887999	700	*	1000	Promoter (<=1kb)	1	10887607	10890407	2801	1	AT1G30690	0
698	Chr1	7938600	7939199	600	*	1000	Promoter (1-2kb)	1	7938195	7940805	2611	2	AT1G22490	1606
699	Chr5	15821000	15821499	500	*	1000	Promoter (<=1kb)	5	15821293	15823840	2548	1	AT5G39510	0
700	Chr1	29253100	29253999	900	*	1000	Promoter (<=1kb)	1	29253332	29260617	7286	1	AT1G77800	0
701	Chr1	5347900	5348499	600	*	1000	Promoter (1-2kb)	1	5344388	5346342	1955	2	AT1G15550	-1558
702	Chr1	728100	728399	300	*	1000	Promoter (<=1kb)	1	712440	727553	15114	2	AT1G03060	-547
703	Chr5	5771900	5772699	800	*	1000	Promoter (<=1kb)	5	5769318	5772481	3164	2	AT5G17510	0
704	Chr2	7673200	7674499	1300	*	1000	Promoter (<=1kb)	2	7674319	7676276	1958	1	AT2G17670	0
705	Chr2	15522200	15522599	400	*	1000	Promoter (<=1kb)	2	15522405	15522677	273	2	AT2G08845	78
706	Chr4	5923200	5923699	500	*	1000	Promoter (<=1kb)	4	5923484	5924366	883	1	AT4G09320	0
707	Chr3	7496100	7496699	600	*	1000	Promoter (<=1kb)	3	7492739	7496371	3633	2	AT3G21300	0
708	Chr5	21936300	21936699	400	*	1000	Promoter (<=1kb)	5	21933601	21936053	2453	2	AT5G54050	-247
709	Chr2	14359700	14360299	600	*	1000	Promoter (<=1kb)	2	14349764	14360058	10295	2	AT2G33980	0
710	Chr3	3521100	3521599	500	*	1000	Promoter (<=1kb)	3	3518472	3521188	2717	2	AT3G11240	0
711	Chr5	5509200	5509999	800	*	1000	Promoter (<=1kb)	5	5504242	5509361	5120	2	AT5G16750	0
712	Chr3	20698400	20698799	400	*	1000	Promoter (<=1kb)	3	20698431	20700200	1770	1	AT3G55750	0
713	Chr3	2264400	2264999	600	*	1000	Promoter (<=1kb)	3	2263806	2264721	916	2	AT3G07150	0
714	Chr4	7755900	7756799	900	*	1000	Promoter (<=1kb)	4	7753260	7756030	2771	2	AT4G13330	0
715	Chr1	13900500	13901099	600	*	1000	Promoter (<=1kb)	1	13898210	13900831	2622	2	AT1G36730	0
716	Chr2	14894800	14895499	700	*	1000	Promoter (<=1kb)	2	14894875	14894956	82	2	AT2G08725	0
717	Chr1	21141500	21142099	600	*	1000	Promoter (<=1kb)	1	21138515	21141644	3130	2	AT1G56440	0
718	Chr4	7278500	7279899	1400	*	1000	Promoter (<=1kb)	4	7278545	7278760	216	2	AT4G12190	0
719	Chr3	5326300	5327199	900	*	1000	Promoter (<=1kb)	3	5325127	5327672	2546	2	AT3G15720	473
720	Chr3	19951000	19951799	800	*	1000	Promoter (<=1kb)	3	19949557	19951350	1794	2	AT3G53860	0
721	Chr4	16276600	16277199	600	*	1000	Promoter (<=1kb)	4	16277282	16277896	615	1	AT4G33960	-83
722	Chr3	3581000	3581599	600	*	1000	Promoter (<=1kb)	3	3580895	3581359	465	1	AT3G11405	105
723	Chr4	17512200	17512799	600	*	1000	Promoter (<=1kb)	4	17512254	17514723	2470	1	AT4G37210	0
724	Chr1	11810300	11810699	400	*	1000	Promoter (<=1kb)	1	11810531	11810724	194	2	AT1G32650	25
725	Chr3	1993000	1993399	400	*	1000	Promoter (<=1kb)	3	1990349	1992864	2516	2	AT3G06483	-136
726	Chr1	16835500	16835999	500	*	1000	Exon (AT1G44350.1/AT1G44350, exon 4 of 5)	1	16834210	16838562	4353	2	AT1G44350	2563
727	Chr4	13249600	13250599	1000	*	1000	Promoter (<=1kb)	4	13250324	13250814	491	1	AT4G07535	0
728	Chr2	13140100	13141499	1400	*	1000	Promoter (<=1kb)	2	13141290	13142676	1387	1	AT2G30870	0
729	Chr1	29708800	29710099	1300	*	1000	Promoter (1-2kb)	1	29707625	29711421	3797	2	AT1G78980	1322
730	Chr4	17517800	17518799	1000	*	1000	Promoter (<=1kb)	4	17517743	17519785	2043	1	AT4G37235	57
731	Chr4	14478800	14479899	1100	*	1000	3' UTR	4	14478749	14482626	3878	2	AT4G29450	2727
732	Chr3	738600	739199	600	*	1000	Promoter (<=1kb)	3	734892	738629	3738	2	AT3G03200	0
733	Chr2	378800	379799	1000	*	1000	Promoter (<=1kb)	2	373125	378447	5323	2	AT2G01840	-353
734	Chr1	28726700	28727499	800	*	1000	Promoter (<=1kb)	1	28722657	28727111	4455	2	AT1G76550	0
735	Chr3	18312400	18312999	600	*	1000	Promoter (<=1kb)	3	18311760	18313621	1862	2	AT3G49380	622
736	Chr5	13102200	13102899	700	*	1000	Promoter (<=1kb)	5	13101334	13101579	246	2	AT5G34852	-621
737	Chr1	23563200	23564099	900	*	1000	Promoter (<=1kb)	1	23563315	23565586	2272	1	AT1G63530	0
738	Chr1	28530500	28530999	500	*	1000	Promoter (<=1kb)	1	28528059	28531771	3713	2	AT1G76010	772
739	Chr3	16297700	16298299	600	*	1000	Promoter (<=1kb)	3	16295853	16297970	2118	2	AT3G44740	0
740	Chr3	7892000	7892899	900	*	1000	Promoter (<=1kb)	3	7890803	7892349	1547	2	AT3G22320	0
741	Chr2	13786600	13788199	1600	*	1000	Promoter (<=1kb)	2	13787531	13787741	211	2	AT2G08520	0
742	Chr1	29421800	29422399	600	*	1000	Promoter (<=1kb)	1	29422295	29422360	66	1	AT1G09787	0
743	Chr1	2034600	2035599	1000	*	1000	Promoter (<=1kb)	1	2034156	2035824	1669	1	AT1G06645	444
744	Chr1	626500	627199	700	*	1000	Promoter (<=1kb)	1	626639	629993	3355	1	AT1G02840	0
745	Chr1	10580300	10580799	500	*	1000	Promoter (<=1kb)	1	10581735	10584152	2418	1	AT1G30110	-936
746	Chr3	19888400	19889499	1100	*	1000	Promoter (<=1kb)	3	19887007	19888935	1929	2	AT3G53640	0
747	Chr2	19545400	19545899	500	*	1000	3' UTR	2	19545656	19551171	5516	2	AT2G47680	5272
748	Chr2	7927600	7928299	700	*	1000	Promoter (<=1kb)	2	7927600	7927847	248	2	AT2G07055	0
749	Chr3	20780700	20781199	500	*	1000	Promoter (<=1kb)	3	20780175	20783233	3059	1	AT3G55990	525
750	Chr1	29898000	29899099	1100	*	1000	Promoter (<=1kb)	1	29898481	29898828	348	1	AT1G79485	0
751	Chr1	30348500	30349099	600	*	1000	Promoter (<=1kb)	1	30348670	30350564	1895	1	AT1G80750	0
752	Chr4	15138500	15138899	400	*	1000	Promoter (<=1kb)	4	15136909	15138871	1963	2	AT4G31130	0
753	Chr3	20765400	20765899	500	*	1000	Distal Intergenic	3	20760419	20763056	2638	2	AT3G55960	-2344
754	Chr5	25980000	25980699	700	*	1000	Promoter (<=1kb)	5	25980056	25981153	1098	1	AT5G09295	0
755	Chr1	3809500	3810499	1000	*	1000	Promoter (<=1kb)	1	3809795	3813809	4015	1	AT1G11330	0
756	Chr5	270900	271599	700	*	1000	Promoter (<=1kb)	5	266278	270646	4369	2	AT5G01720	-254
757	Chr3	18546400	18547799	1400	*	1000	Promoter (<=1kb)	3	18546444	18548240	1797	2	AT3G50030	441
758	Chr1	5339800	5340799	1000	*	1000	Promoter (<=1kb)	1	5339715	5339922	208	2	AT1G08915	0
759	Chr5	7136100	7136799	700	*	1000	Promoter (<=1kb)	5	7135961	7138711	2751	1	AT5G21010	139
760	Chr4	5433500	5433899	400	*	1000	Promoter (<=1kb)	4	5433621	5436524	2904	1	AT4G08540	0
761	Chr1	8242800	8243399	600	*	1000	Promoter (<=1kb)	1	8242369	8244403	2035	1	AT1G23220	431
762	Chr3	11784400	11785599	1200	*	1000	Promoter (<=1kb)	3	11783650	11785377	1728	2	AT3G30160	0
763	Chr4	12010100	12011199	1100	*	1000	Promoter (<=1kb)	4	12010080	12011628	1549	1	AT4G22900	20
764	Chr2	11836200	11836599	400	*	1000	Promoter (1-2kb)	2	11832543	11834427	1885	2	AT2G27770	-1773
765	Chr5	20106900	20107399	500	*	1000	Promoter (<=1kb)	5	20106532	20107208	677	2	AT5G49550	0
766	Chr4	10672600	10673199	600	*	1000	Promoter (<=1kb)	4	10672765	10676929	4165	1	AT4G19600	0
767	Chr3	6231800	6232399	600	*	1000	Promoter (<=1kb)	3	6232108	6234183	2076	1	AT3G18190	0
768	Chr2	19289200	19290799	1600	*	1000	Promoter (<=1kb)	2	19289087	19291632	2546	2	AT2G46950	833
769	Chr3	19502900	19503499	600	*	1000	Promoter (<=1kb)	3	19503153	19504973	1821	1	AT3G52580	0
770	Chr5	3477400	3478199	800	*	1000	Promoter (<=1kb)	5	3476820	3477723	904	1	AT5G10990	580
771	Chr1	13076500	13076999	500	*	1000	Promoter (<=1kb)	1	13076664	13077590	927	1	AT1G35513	0
772	Chr3	3098000	3098599	600	*	1000	Promoter (<=1kb)	3	3096345	3098417	2073	2	AT3G10040	0
773	Chr4	16533100	16533599	500	*	1000	Promoter (<=1kb)	4	16530346	16533362	3017	2	AT4G34610	0
774	Chr2	11824100	11824899	800	*	1000	Promoter (<=1kb)	2	11823916	11824461	546	2	AT2G27750	0
775	Chr4	13106400	13107099	700	*	1000	Promoter (<=1kb)	4	13102662	13106864	4203	2	AT4G25730	0
776	Chr1	5485400	5485999	600	*	1000	Promoter (<=1kb)	1	5481665	5486105	4441	2	AT1G15960	106
777	Chr1	4527000	4527699	700	*	1000	Promoter (<=1kb)	1	4526960	4527364	405	2	AT1G04997	0
778	Chr2	17774500	17775799	1300	*	1000	Promoter (<=1kb)	2	17771697	17774647	2951	2	AT2G42670	0
779	Chr2	11580700	11581599	900	*	1000	Promoter (<=1kb)	2	11576668	11580817	4150	2	AT2G27110	0
780	Chr1	19457000	19457899	900	*	1000	Promoter (<=1kb)	1	19455495	19458069	2575	2	AT1G52240	170
781	Chr5	19948400	19950299	1900	*	1000	Promoter (<=1kb)	5	19947689	19949175	1487	2	AT5G49200	0
782	Chr3	1360600	1361599	1000	*	1000	Promoter (<=1kb)	3	1360837	1362449	1613	1	AT3G04920	0
783	Chr2	14959400	14960799	1400	*	1000	Promoter (<=1kb)	2	14959386	14960828	1443	1	AT2G35615	14
784	Chr2	13392500	13393199	700	*	1000	Promoter (<=1kb)	2	13391881	13392927	1047	2	AT2G31410	0
785	Chr3	7844200	7844899	700	*	1000	Promoter (<=1kb)	3	7843536	7844597	1062	2	AT3G22230	0
786	Chr2	2200800	2201299	500	*	1000	Promoter (1-2kb)	2	2199151	2201603	2453	1	AT2G05790	1649
787	Chr4	15478700	15479599	900	*	1000	Promoter (<=1kb)	4	15478629	15479482	854	2	AT4G08635	0
788	Chr4	14435000	14435499	500	*	1000	Promoter (<=1kb)	4	14435598	14435801	204	2	AT4G08075	302
789	Chr1	3057000	3057799	800	*	1000	Promoter (<=1kb)	1	3055231	3057543	2313	2	AT1G09470	0
790	Chr5	142500	143099	600	*	1000	Promoter (<=1kb)	5	142551	142633	83	2	AT5G00755	0
791	Chr1	12239400	12240099	700	*	1000	Promoter (1-2kb)	1	12241614	12245292	3679	1	AT1G33770	-1515
792	Chr3	21910400	21910899	500	*	1000	Promoter (<=1kb)	3	21908429	21910738	2310	2	AT3G59280	0
793	Chr3	1221600	1222899	1300	*	1000	Promoter (<=1kb)	3	1221422	1222744	1323	1	AT3G04530	178
794	Chr4	1122100	1122899	800	*	1000	Promoter (<=1kb)	4	1120365	1122223	1859	2	AT4G02550	0
795	Chr2	442200	442999	800	*	1000	Promoter (1-2kb)	2	440624	444324	3701	2	AT2G01950	1325
796	Chr2	15856400	15856899	500	*	1000	Promoter (<=1kb)	2	15856528	15858986	2459	1	AT2G37860	0
797	Chr3	1895800	1896499	700	*	1000	Promoter (<=1kb)	3	1895858	1898061	2204	1	AT3G06270	0
798	Chr5	26350300	26350799	500	*	1000	Promoter (<=1kb)	5	26349717	26350027	311	2	AT5G09505	-273
799	Chr1	29697000	29697499	500	*	1000	Promoter (<=1kb)	1	29696394	29701439	5046	1	AT1G78960	606
800	Chr4	6648400	6649299	900	*	1000	Promoter (<=1kb)	4	6648009	6648909	901	2	AT4G10820	0
801	Chr1	2001200	2001699	500	*	1000	Promoter (<=1kb)	1	2001382	2002802	1421	1	AT1G06530	0
802	Chr5	24172800	24173599	800	*	1000	Promoter (<=1kb)	5	24171888	24173046	1159	2	AT5G60030	0
803	Chr3	6210100	6210999	900	*	1000	Promoter (<=1kb)	3	6210090	6210572	483	2	AT3G18120	0
804	Chr2	9746400	9746899	500	*	1000	Promoter (<=1kb)	2	9744146	9746435	2290	2	AT2G22900	0
805	Chr5	23733400	23734399	1000	*	1000	Promoter (<=1kb)	5	23730450	23733707	3258	2	AT5G58760	0
806	Chr2	18830900	18831399	500	*	1000	Promoter (<=1kb)	2	18831130	18832673	1544	1	AT2G45710	0
807	Chr4	36800	37499	700	*	1000	Promoter (<=1kb)	4	36916	38384	1469	1	AT4G00100	0
808	Chr3	2314700	2315099	400	*	1000	Promoter (<=1kb)	3	2313998	2317364	3367	1	AT3G07270	702
809	Chr5	24213200	24213899	700	*	1000	Promoter (<=1kb)	5	24211789	24213386	1598	2	AT5G60130	0
810	Chr1	20723000	20723499	500	*	1000	Promoter (<=1kb)	1	20723279	20725747	2469	1	AT1G55510	0
811	Chr1	26697100	26697699	600	*	1000	Promoter (<=1kb)	1	26697372	26697740	369	1	AT1G09197	0
812	Chr4	9764200	9764699	500	*	1000	Promoter (1-2kb)	4	9764376	9766315	1940	2	AT4G17505	1616
813	Chr1	8262500	8263399	900	*	1000	Promoter (<=1kb)	1	8260608	8262795	2188	2	AT1G23280	0
814	Chr1	27239300	27240099	800	*	1000	Promoter (<=1kb)	1	27239273	27239947	675	2	AT1G72350	0
815	Chr5	16378500	16379099	600	*	1000	Promoter (<=1kb)	5	16378893	16381352	2460	1	AT5G40880	0
816	Chr1	28003900	28005099	1200	*	1000	Promoter (<=1kb)	1	28005264	28007748	2485	1	AT1G74510	-165
817	Chr1	25828900	25829899	1000	*	1000	Promoter (<=1kb)	1	25829654	25829725	72	1	AT1G68770	0
818	Chr2	17921400	17922199	800	*	1000	Promoter (<=1kb)	2	17922019	17924542	2524	1	AT2G43110	0
819	Chr2	7125000	7125299	300	*	1000	Promoter (<=1kb)	2	7125664	7125873	210	1	AT2G06635	-365
820	Chr3	18482400	18483999	1600	*	1000	Promoter (<=1kb)	3	18482249	18483980	1732	1	AT3G49830	151
821	Chr1	25779000	25779799	800	*	1000	Promoter (<=1kb)	1	25777851	25779249	1399	2	AT1G68660	0
822	Chr3	7682000	7682499	500	*	1000	Promoter (<=1kb)	3	7682362	7682452	91	1	AT3G21805	0
823	Chr1	28607700	28608499	800	*	1000	Promoter (<=1kb)	1	28606444	28609225	2782	2	AT1G76250	726
824	Chr5	18213500	18214299	800	*	1000	Distal Intergenic	5	18218586	18220047	1462	1	AT5G45100	-4287
825	Chr4	17454900	17455499	600	*	1000	Promoter (<=1kb)	4	17455100	17457357	2258	1	AT4G37040	0
826	Chr4	10693000	10693599	600	*	1000	Promoter (1-2kb)	4	10691674	10695998	4325	1	AT4G19650	1326
827	Chr5	5365700	5367799	2100	*	1000	Promoter (<=1kb)	5	5365597	5367612	2016	2	AT5G16410	0
828	Chr2	9657200	9657699	500	*	1000	Promoter (<=1kb)	2	9657339	9660803	3465	1	AT2G22720	0
829	Chr5	2970100	2971799	1700	*	1000	Promoter (<=1kb)	5	2970498	2972222	1725	1	AT5G09570	0
830	Chr4	526900	527299	400	*	1000	Promoter (<=1kb)	4	527591	528144	554	1	AT4G01245	-292
831	Chr1	10645600	10646199	600	*	1000	Promoter (<=1kb)	1	10641031	10646195	5165	2	AT1G30240	0
832	Chr4	16613900	16614699	800	*	1000	Promoter (<=1kb)	4	16614204	16615313	1110	1	AT4G34870	0
833	Chr5	21666200	21666599	400	*	1000	Promoter (1-2kb)	5	21667939	21668046	108	1	AT5G53410	-1340
834	Chr2	2080300	2080899	600	*	1000	Promoter (<=1kb)	2	2080647	2081859	1213	2	AT2G05620	960
835	Chr5	24113400	24113899	500	*	1000	Promoter (<=1kb)	5	24112156	24113617	1462	2	AT5G59850	0
836	Chr5	23619300	23619999	700	*	1000	Promoter (<=1kb)	5	23619459	23621094	1636	1	AT5G58420	0
837	Chr5	23274300	23275299	1000	*	1000	Promoter (<=1kb)	5	23273067	23274976	1910	2	AT5G57450	0
838	Chr3	3638000	3639399	1400	*	1000	Promoter (<=1kb)	3	3638178	3639348	1171	1	AT3G11550	0
839	Chr2	9210100	9210499	400	*	1000	Promoter (<=1kb)	2	9207432	9210231	2800	2	AT2G21500	0
840	Chr2	17624800	17625799	1000	*	1000	Promoter (<=1kb)	2	17624993	17625940	948	1	AT2G42310	0
841	Chr1	10330200	10330499	300	*	1000	Promoter (<=1kb)	1	10330425	10332326	1902	1	AT1G29550	0
842	Chr5	26115200	26116199	1000	*	1000	Promoter (<=1kb)	5	26113349	26114545	1197	2	AT5G65340	-655
843	Chr1	26450600	26452799	2200	*	1000	Promoter (<=1kb)	1	26450166	26452039	1874	1	AT1G70230	434
844	Chr2	13138300	13138799	500	*	1000	Promoter (<=1kb)	2	13138882	13140392	1511	1	AT2G30860	-83
845	Chr4	166200	166699	500	*	1000	Promoter (<=1kb)	4	162897	166357	3461	2	AT4G00370	0
846	Chr1	10966900	10967399	500	*	1000	Promoter (<=1kb)	1	10966907	10968878	1972	1	AT1G30835	0
847	Chr3	3806300	3806999	700	*	1000	Promoter (<=1kb)	3	3793731	3806743	13013	2	AT3G11964	0
848	Chr3	17444600	17445399	800	*	1000	Promoter (<=1kb)	3	17445266	17445329	64	1	AT3G07715	0
849	Chr2	9013800	9014399	600	*	1000	Promoter (<=1kb)	2	9011344	9013963	2620	2	AT2G20980	0
850	Chr1	18730800	18731899	1100	*	1000	Promoter (<=1kb)	1	18730759	18732238	1480	1	AT1G50580	41
851	Chr3	2472900	2473499	600	*	1000	Promoter (<=1kb)	3	2469783	2473095	3313	2	AT3G07740	0
852	Chr4	6478900	6479699	800	*	1000	Promoter (<=1kb)	4	6477876	6479171	1296	2	AT4G10480	0
853	Chr2	877800	878399	600	*	1000	Promoter (<=1kb)	2	879247	881471	2225	1	AT2G03010	-848
854	Chr1	2279900	2280699	800	*	1000	3' UTR	1	2277555	2280502	2948	1	AT1G07420	2345
855	Chr5	14816000	14816799	800	*	1000	Promoter (<=1kb)	5	14812570	14816628	4059	2	AT5G37370	0
856	Chr3	18861700	18862699	1000	*	1000	Promoter (<=1kb)	3	18861749	18863397	1649	2	AT3G50750	698
857	Chr1	1312600	1313199	600	*	1000	Promoter (<=1kb)	1	1313443	1315823	2381	1	AT1G04690	-244
858	Chr2	9198400	9199099	700	*	1000	Promoter (<=1kb)	2	9198569	9202487	3919	1	AT2G21470	0
859	Chr1	28936400	28937399	1000	*	1000	Promoter (<=1kb)	1	28935586	28937197	1612	2	AT1G09925	0
860	Chr5	16429800	16430299	500	*	1000	Promoter (1-2kb)	5	16431304	16433305	2002	1	AT5G41040	-1005
861	Chr1	23897200	23897499	300	*	1000	Promoter (1-2kb)	1	23895660	23896006	347	2	AT1G08673	-1194
862	Chr2	14263200	14263499	300	*	1000	Promoter (<=1kb)	2	14263732	14265202	1471	1	AT2G33720	-233
863	Chr2	9936600	9937399	800	*	1000	Promoter (<=1kb)	2	9937792	9938997	1206	1	AT2G23340	-393
864	Chr2	19166800	19167399	600	*	1000	Promoter (<=1kb)	2	19165274	19166967	1694	2	AT2G46680	0
865	Chr4	8367800	8368999	1200	*	1000	Promoter (<=1kb)	4	8367663	8369312	1650	2	AT4G14580	313
866	Chr4	6352400	6352999	600	*	1000	Promoter (<=1kb)	4	6352957	6355609	2653	1	AT4G10200	0
867	Chr4	16252500	16253199	700	*	1000	Promoter (<=1kb)	4	16251572	16252711	1140	2	AT4G33900	0
868	Chr4	14653600	14654399	800	*	1000	Promoter (<=1kb)	4	14648138	14653489	5352	2	AT4G29940	-111
869	Chr1	12158800	12159299	500	*	1000	Promoter (<=1kb)	1	12157054	12159125	2072	2	AT1G33520	0
870	Chr1	18229100	18230099	1000	*	1000	Promoter (<=1kb)	1	18227122	18230330	3209	2	AT1G49270	231
871	Chr5	112100	112799	700	*	1000	Promoter (<=1kb)	5	107547	112324	4778	2	AT5G01270	0
872	Chr4	8977700	8978499	800	*	1000	Promoter (<=1kb)	4	8977895	8978944	1050	1	AT4G15770	0
873	Chr1	23370400	23370899	500	*	1000	Promoter (<=1kb)	1	23371327	23372073	747	1	AT1G63040	-428
874	Chr5	8294900	8295699	800	*	1000	Promoter (1-2kb)	5	8295110	8297159	2050	2	AT5G24330	1460
875	Chr5	5379200	5379899	700	*	1000	Promoter (<=1kb)	5	5379359	5380512	1154	1	AT5G16470	0
876	Chr5	12601900	12602499	600	*	1000	Promoter (<=1kb)	5	12602147	12602476	330	2	AT5G33365	0
877	Chr3	8220800	8221299	500	*	1000	Promoter (<=1kb)	3	8220682	8226400	5719	1	AT3G23100	118
878	Chr3	8025400	8026199	800	*	1000	Promoter (<=1kb)	3	8024794	8025906	1113	2	AT3G22700	0
879	Chr1	1504300	1504999	700	*	1000	Promoter (<=1kb)	1	1504941	1509152	4212	1	AT1G05200	0
880	Chr1	20594300	20594899	600	*	1000	Promoter (<=1kb)	1	20594443	20596034	1592	1	AT1G55205	0
881	Chr4	10764500	10765699	1200	*	1000	Promoter (<=1kb)	4	10763206	10765795	2590	2	AT4G19810	96
882	Chr2	9868600	9869099	500	*	1000	Distal Intergenic	2	9863855	9866562	2708	2	AT2G23170	-2038
883	Chr3	669200	670599	1400	*	1000	Promoter (<=1kb)	3	668998	670567	1570	2	AT3G02970	0
884	Chr3	5066100	5067499	1400	*	1000	Promoter (<=1kb)	3	5064704	5066745	2042	2	AT3G15040	0
885	Chr3	3393300	3394299	1000	*	1000	Promoter (<=1kb)	3	3390153	3393536	3384	2	AT3G10840	0
886	Chr3	1622600	1624599	2000	*	1000	Promoter (1-2kb)	3	1621355	1623052	1698	1	AT3G05590	1245
887	Chr5	16722100	16723099	1000	*	1000	Promoter (<=1kb)	5	16722239	16725040	2802	1	AT5G41780	0
888	Chr1	24838800	24839799	1000	*	1000	Promoter (<=1kb)	1	24839090	24840806	1717	1	AT1G66580	0
889	Chr2	10787900	10788299	400	*	1000	Promoter (<=1kb)	2	10781622	10788235	6614	2	AT2G25320	0
890	Chr5	21097300	21098699	1400	*	1000	Promoter (<=1kb)	5	21097076	21098959	1884	2	AT5G51920	260
891	Chr3	1491100	1491599	500	*	1000	3' UTR	3	1488329	1491772	3444	1	AT3G05220	2771
892	Chr3	7051100	7051599	500	*	1000	3' UTR	3	7047409	7051382	3974	1	AT3G20200	3691
893	Chr1	19888800	19889299	500	*	1000	Promoter (<=1kb)	1	19883935	19888413	4479	2	AT1G53310	-387
894	Chr5	21619900	21620399	500	*	1000	Promoter (<=1kb)	5	21617714	21619281	1568	2	AT5G53290	-619
895	Chr2	19609600	19609999	400	*	1000	Promoter (<=1kb)	2	19609961	19610962	1002	1	AT2G47895	0
896	Chr1	4466400	4466999	600	*	1000	Promoter (<=1kb)	1	4467094	4469033	1940	1	AT1G13110	-95
897	Chr5	22312800	22313399	600	*	1000	Promoter (<=1kb)	5	22310553	22312832	2280	2	AT5G54960	0
898	Chr1	27127500	27128999	1500	*	1000	Promoter (<=1kb)	1	27127170	27128978	1809	1	AT1G72100	330
899	Chr1	22410800	22411499	700	*	1000	Promoter (1-2kb)	1	22409298	22410854	1557	1	AT1G60870	1502
900	Chr3	3718700	3719299	600	*	1000	Promoter (<=1kb)	3	3717894	3721251	3358	1	AT3G11760	806
901	Chr3	7492600	7493299	700	*	1000	Promoter (<=1kb)	3	7492980	7493434	455	1	AT3G21305	0
902	Chr5	4672700	4673499	800	*	1000	Promoter (<=1kb)	5	4670289	4672958	2670	2	AT5G14490	0
903	Chr2	3045400	3045799	400	*	1000	Promoter (<=1kb)	2	3045523	3046904	1382	1	AT2G07340	0
904	Chr1	7309900	7310499	600	*	1000	Promoter (<=1kb)	1	7301599	7310271	8673	2	AT1G20960	0
905	Chr2	162700	163699	1000	*	1000	Promoter (<=1kb)	2	163954	165290	1337	1	AT2G01340	-255
906	Chr5	8530700	8531099	400	*	1000	Promoter (<=1kb)	5	8530915	8533867	2953	1	AT5G24830	0
907	Chr5	8038100	8039199	1100	*	1000	Promoter (<=1kb)	5	8037798	8040941	3144	1	AT5G23850	302
908	Chr5	17872400	17873899	1500	*	1000	Promoter (<=1kb)	5	17871924	17873829	1906	2	AT5G44360	0
909	Chr2	9249000	9249599	600	*	1000	Promoter (<=1kb)	2	9248525	9250311	1787	1	AT2G21620	475
910	Chr4	9854100	9854999	900	*	1000	Promoter (<=1kb)	4	9854322	9855745	1424	1	AT4G17700	0
911	Chr3	3238100	3238699	600	*	1000	Promoter (<=1kb)	3	3235290	3238267	2978	2	AT3G10410	0
912	Chr4	475200	475999	800	*	1000	Promoter (1-2kb)	4	477141	480028	2888	1	AT4G01100	-1142
913	Chr1	29952600	29953099	500	*	1000	Promoter (<=1kb)	1	29949910	29952726	2817	2	AT1G79600	0
914	Chr1	25226200	25226699	500	*	1000	Distal Intergenic	1	25230239	25231943	1705	1	AT1G67340	-3540
915	Chr3	20667400	20668399	1000	*	1000	Promoter (<=1kb)	3	20666887	20668789	1903	1	AT3G55690	513
916	Chr4	535000	535499	500	*	1000	Promoter (<=1kb)	4	535198	538098	2901	1	AT4G01280	0
917	Chr1	22429900	22431099	1200	*	1000	Promoter (<=1kb)	1	22429692	22430361	670	2	AT1G60920	0
918	Chr2	15564500	15565499	1000	*	1000	Promoter (<=1kb)	2	15566356	15566812	457	1	AT2G08850	-857
919	Chr5	16070000	16070599	600	*	1000	Promoter (<=1kb)	5	16069043	16070044	1002	2	AT5G40190	0
920	Chr1	4340800	4341399	600	*	1000	Promoter (<=1kb)	1	4342209	4344875	2667	1	AT1G12740	-810
921	Chr5	24559700	24560099	400	*	1000	Promoter (<=1kb)	5	24556994	24559936	2943	2	AT5G61020	0
922	Chr3	18534100	18534499	400	*	1000	Promoter (<=1kb)	3	18532301	18534415	2115	2	AT3G49990	0
923	Chr3	4662900	4663699	800	*	1000	Promoter (<=1kb)	3	4660944	4663363	2420	2	AT3G14070	0
924	Chr5	20371500	20372299	800	*	1000	Promoter (<=1kb)	5	20371798	20373441	1644	1	AT5G50100	0
925	Chr1	20986600	20987199	600	*	1000	Promoter (<=1kb)	1	20984273	20986952	2680	2	AT1G56110	0
926	Chr1	9379100	9379599	500	*	1000	Promoter (<=1kb)	1	9378404	9380790	2387	1	AT1G27020	696
927	Chr3	2251700	2252299	600	*	1000	Promoter (<=1kb)	3	2251946	2253597	1652	1	AT3G07110	0
928	Chr4	18417200	18417799	600	*	1000	Promoter (<=1kb)	4	18414306	18417608	3303	2	AT4G39680	0
929	Chr5	7089900	7090699	800	*	1000	Promoter (<=1kb)	5	7086653	7090169	3517	2	AT5G20890	0
930	Chr1	8126900	8127599	700	*	1000	Promoter (<=1kb)	1	8125023	8127286	2264	2	AT1G22950	0
931	Chr3	23105300	23105899	600	*	1000	Promoter (<=1kb)	3	23104665	23105650	986	2	AT3G62460	0
932	Chr1	24200600	24201899	1300	*	1000	Promoter (<=1kb)	1	24196345	24201346	5002	2	AT1G65130	0
933	Chr5	26960800	26961299	500	*	1000	3' UTR	5	26960904	26963736	2833	2	AT5G67610	2437
934	Chr5	17648600	17649499	900	*	1000	Promoter (<=1kb)	5	17648576	17650375	1800	2	AT5G43890	876
935	Chr1	221300	222399	1100	*	1000	Promoter (1-2kb)	1	221642	224351	2710	2	AT1G01610	1952
936	Chr3	20416300	20418399	2100	*	1000	Promoter (<=1kb)	3	20416183	20418910	2728	2	AT3G55090	511
937	Chr3	21052000	21052899	900	*	1000	Promoter (<=1kb)	3	21048727	21052320	3594	2	AT3G56860	0
938	Chr5	9507400	9508599	1200	*	1000	Promoter (<=1kb)	5	9508106	9508349	244	2	AT5G04335	0
939	Chr4	18254700	18255299	600	*	1000	Promoter (<=1kb)	4	18254989	18255072	84	2	AT4G39195	0
940	Chr1	10520100	10520699	600	*	1000	Distal Intergenic	1	10515874	10516347	474	2	AT1G30020	-3753
941	Chr4	7807700	7808199	500	*	1000	Promoter (<=1kb)	4	7803863	7807984	4122	2	AT4G13430	0
942	Chr2	656400	656999	600	*	1000	Distal Intergenic	2	660655	665635	4981	1	AT2G02480	-3656
943	Chr3	824000	824899	900	*	1000	Promoter (<=1kb)	3	822896	824546	1651	2	AT3G03460	0
944	Chr2	7497800	7498199	400	*	1000	Promoter (<=1kb)	2	7498101	7499331	1231	1	AT2G17240	0
945	Chr1	9307400	9307999	600	*	1000	Promoter (1-2kb)	1	9304982	9305800	819	2	AT1G26860	-1600
946	Chr4	11812200	11813299	1100	*	1000	Promoter (<=1kb)	4	11811731	11813000	1270	2	AT4G22380	0
947	Chr1	21726800	21727999	1200	*	1000	Promoter (<=1kb)	1	21726963	21728802	1840	1	AT1G58470	0
948	Chr5	22109000	22110199	1200	*	1000	Promoter (<=1kb)	5	22108273	22109379	1107	2	AT5G54450	0
949	Chr2	2361900	2362499	600	*	1000	Promoter (<=1kb)	2	2359114	2362375	3262	2	AT2G06050	0
950	Chr3	22909200	22909999	800	*	1000	Promoter (1-2kb)	3	22905867	22907958	2092	2	AT3G61880	-1242
951	Chr3	8085400	8085899	500	*	1000	Promoter (<=1kb)	3	8084405	8085669	1265	2	AT3G22840	0
952	Chr4	687200	687799	600	*	1000	Promoter (<=1kb)	4	687493	687992	500	1	AT4G03905	0
953	Chr1	28516600	28517499	900	*	1000	Promoter (<=1kb)	1	28516519	28517896	1378	1	AT1G75950	81
954	Chr1	27224200	27224699	500	*	1000	Promoter (<=1kb)	1	27225665	27227545	1881	1	AT1G72310	-966
955	Chr4	17784700	17785199	500	*	1000	Promoter (<=1kb)	4	17785254	17787477	2224	1	AT4G37820	-55
956	Chr1	22188000	22188699	700	*	1000	3' UTR	1	22188030	22191543	3514	2	AT1G60160	2844
957	Chr2	15469800	15470499	700	*	1000	Promoter (<=1kb)	2	15454671	15469964	15294	2	AT2G36850	0
958	Chr4	17386700	17387299	600	*	1000	Promoter (<=1kb)	4	17387358	17387610	253	2	AT4G09395	311
959	Chr5	2665600	2666599	1000	*	1000	Promoter (<=1kb)	5	2663499	2665826	2328	2	AT5G08280	0
960	Chr3	9511300	9512399	1100	*	1000	Promoter (<=1kb)	3	9511901	9513316	1416	1	AT3G26010	0
961	Chr3	19761100	19761699	600	*	1000	Promoter (<=1kb)	3	19760475	19762357	1883	1	AT3G53300	625
962	Chr1	27984900	27985399	500	*	1000	Promoter (<=1kb)	1	27984975	27985042	68	2	AT1G09467	0
963	Chr5	18036200	18036699	500	*	1000	Promoter (<=1kb)	5	18032864	18037323	4460	2	AT5G44700	624
964	Chr2	18309800	18310199	400	*	1000	Promoter (<=1kb)	2	18309977	18310058	82	2	AT2G44320	0
965	Chr1	19982100	19984099	2000	*	1000	Promoter (<=1kb)	1	19982614	19982926	313	2	AT1G07907	0
966	Chr2	7864100	7864599	500	*	1000	Promoter (<=1kb)	2	7864175	7867820	3646	1	AT2G18090	0
967	Chr5	25544600	25545099	500	*	1000	Promoter (<=1kb)	5	25543331	25544898	1568	2	AT5G63830	0
968	Chr3	9472200	9472799	600	*	1000	Promoter (1-2kb)	3	9470357	9471039	683	2	AT3G25882	-1161
969	Chr4	1446000	1446699	700	*	1000	Promoter (<=1kb)	4	1446664	1447718	1055	1	AT4G03298	0
970	Chr1	9411200	9411699	500	*	1000	Promoter (<=1kb)	1	9407085	9411368	4284	2	AT1G27100	0
971	Chr4	11934900	11935399	500	*	1000	Promoter (<=1kb)	4	11934969	11936823	1855	1	AT4G22710	0
972	Chr5	23095700	23096099	400	*	1000	Promoter (<=1kb)	5	23096024	23098602	2579	1	AT5G57070	0
973	Chr3	2434900	2435599	700	*	1000	Promoter (<=1kb)	3	2433222	2435015	1794	2	AT3G07620	0
974	Chr5	9315200	9315899	700	*	1000	Promoter (<=1kb)	5	9311446	9315550	4105	2	AT5G26680	0
975	Chr2	16377500	16377999	500	*	1000	Promoter (<=1kb)	2	16374881	16377168	2288	2	AT2G39220	-332
976	Chr1	6210100	6210799	700	*	1000	Promoter (<=1kb)	1	6209771	6211588	1818	2	AT1G18050	789
977	Chr5	18225300	18225899	600	*	1000	Promoter (<=1kb)	5	18223279	18225006	1728	2	AT5G45105	-294
978	Chr2	7902000	7902399	400	*	1000	Distal Intergenic	2	7898012	7899242	1231	2	AT2G18160	-2758
979	Chr4	18504300	18504799	500	*	1000	Promoter (<=1kb)	4	18504489	18505472	984	1	AT4G39880	0
980	Chr3	1246300	1246999	700	*	1000	Promoter (<=1kb)	3	1246669	1250395	3727	1	AT3G04605	0
981	Chr2	16335900	16336499	600	*	1000	Promoter (<=1kb)	2	16334546	16336297	1752	2	AT2G39170	0
982	Chr5	7812100	7812599	500	*	1000	Promoter (1-2kb)	5	7810645	7815089	4445	1	AT5G23210	1455
983	Chr5	23488300	23488899	600	*	1000	Promoter (<=1kb)	5	23486777	23488620	1844	2	AT5G58030	0
984	Chr1	9321400	9321899	500	*	1000	Promoter (<=1kb)	1	9319643	9321512	1870	2	AT1G26900	0
985	Chr3	9897900	9898499	600	*	1000	Promoter (<=1kb)	3	9895542	9898006	2465	2	AT3G26850	0
986	Chr4	2417100	2417599	500	*	1000	Promoter (<=1kb)	4	2417800	2422822	5023	1	AT4G04750	-201
987	Chr5	24755800	24756499	700	*	1000	Exon (AT5G61560.1/AT5G61560, exon 10 of 11)	5	24752783	24756768	3986	1	AT5G61560	3017
988	Chr5	23934000	23935399	1400	*	1000	Promoter (<=1kb)	5	23933338	23935050	1713	2	AT5G59340	0
989	Chr2	9821300	9821699	400	*	1000	Promoter (<=1kb)	2	9822005	9822148	144	1	AT2G23067	-306
990	Chr1	8416500	8417199	700	*	1000	Promoter (<=1kb)	1	8417495	8418566	1072	1	AT1G23810	-296
991	Chr3	2966000	2966899	900	*	1000	Promoter (<=1kb)	3	2961233	2966231	4999	2	AT3G09660	0
992	Chr5	16200600	16200999	400	*	1000	Promoter (1-2kb)	5	16201725	16202096	372	2	AT5G06065	1097
993	Chr5	25484800	25485499	700	*	1000	Promoter (<=1kb)	5	25485486	25486324	839	1	AT5G63660	0
994	Chr5	19298900	19299499	600	*	1000	Promoter (<=1kb)	5	19297614	19299174	1561	2	AT5G47590	0
995	Chr1	6686600	6686999	400	*	1000	3' UTR	1	6684467	6687116	2650	1	AT1G19340	2133
996	Chr5	18072600	18073399	800	*	1000	Promoter (<=1kb)	5	18069449	18073129	3681	2	AT5G44785	0
997	Chr3	21558700	21558999	300	*	1000	Promoter (<=1kb)	3	21558770	21559371	602	1	AT3G09105	0
998	Chr1	28963400	28963799	400	*	1000	Promoter (<=1kb)	1	28963504	28963894	391	1	AT1G09703	0
999	Chr5	858300	858899	600	*	1000	Promoter (<=1kb)	5	856815	858444	1630	2	AT5G03440	0
1000	Chr3	18902000	18902299	300	*	1000	Promoter (<=1kb)	3	18901342	18902152	811	2	AT3G50850	0
1001	Chr1	13224300	13224799	500	*	1000	3' UTR	1	13220471	13224681	4211	1	AT1G35710	3829
1002	Chr5	19005300	19005899	600	*	1000	Promoter (<=1kb)	5	19005547	19007770	2224	1	AT5G46840	0
1003	Chr2	8037000	8037499	500	*	1000	Promoter (1-2kb)	2	8033832	8035412	1581	2	AT2G18520	-1588
1004	Chr3	15502100	15502899	800	*	1000	Promoter (<=1kb)	3	15502016	15503638	1623	1	AT3G43580	84
1005	Chr5	4331500	4332399	900	*	1000	Promoter (<=1kb)	5	4326397	4331971	5575	2	AT5G13480	0
1006	Chr3	541400	542399	1000	*	1000	Promoter (<=1kb)	3	539611	541523	1913	2	AT3G02555	0
1007	Chr3	21638700	21639299	600	*	1000	Promoter (<=1kb)	3	21635162	21639136	3975	2	AT3G58500	0
1008	Chr3	2607500	2608199	700	*	1000	Promoter (<=1kb)	3	2605435	2607895	2461	2	AT3G08580	0
1009	Chr1	4229900	4230499	600	*	1000	Promoter (<=1kb)	1	4226239	4229211	2973	2	AT1G12420	-689
1010	Chr5	21801000	21801599	600	*	1000	Promoter (<=1kb)	5	21801143	21802788	1646	1	AT5G53700	0
1011	Chr4	14830800	14831899	1100	*	1000	Promoter (<=1kb)	4	14831005	14831550	546	2	AT4G30300	0
1012	Chr2	19440200	19441099	900	*	1000	Promoter (<=1kb)	2	19438951	19440487	1537	2	AT2G47370	0
1013	Chr1	28951200	28951899	700	*	1000	Promoter (<=1kb)	1	28947743	28951655	3913	2	AT1G77030	0
1014	Chr2	18756100	18757199	1100	*	1000	Promoter (<=1kb)	2	18755045	18756302	1258	2	AT2G45520	0
1015	Chr3	7387200	7387599	400	*	1000	Distal Intergenic	3	7388258	7390031	1774	2	AT3G21080	2432
1016	Chr4	7974800	7975399	600	*	1000	Promoter (<=1kb)	4	7975064	7987687	12624	1	AT4G13750	0
1017	Chr4	934700	935499	800	*	1000	Promoter (<=1kb)	4	935006	940328	5323	1	AT4G02110	0
1018	Chr3	5764400	5765099	700	*	1000	Promoter (<=1kb)	3	5763497	5764760	1264	2	AT3G16870	0
1019	Chr1	12611800	12612999	1200	*	1000	Promoter (<=1kb)	1	12611638	12612663	1026	1	AT1G34500	162
1020	Chr2	15565600	15565999	400	*	1000	Promoter (<=1kb)	2	15566356	15566812	457	1	AT2G08850	-357
1021	Chr1	29098600	29099199	600	*	1000	Promoter (<=1kb)	1	29098675	29099062	388	2	AT1G09733	0
1022	Chr1	7499500	7500499	1000	*	1000	Promoter (<=1kb)	1	7499733	7499804	72	2	AT1G21420	0
1023	Chr2	13630300	13630699	400	*	1000	Promoter (1-2kb)	2	13630980	13631929	950	2	AT2G32020	1230
1024	Chr3	3477800	3478299	500	*	1000	Promoter (<=1kb)	3	3476187	3477900	1714	2	AT3G11100	0
1025	Chr1	2032800	2033599	800	*	1000	Promoter (1-2kb)	1	2031626	2034112	2487	1	AT1G06640	1174
1026	Chr3	17843600	17844099	500	*	1000	Promoter (<=1kb)	3	17844189	17844468	280	1	AT3G07905	-90
1027	Chr1	30019400	30020199	800	*	1000	Promoter (<=1kb)	1	30019744	30022486	2743	1	AT1G79810	0
1028	Chr1	5027400	5028199	800	*	1000	Promoter (<=1kb)	1	5027316	5031883	4568	1	AT1G14650	84
1029	Chr2	8438200	8438899	700	*	1000	Promoter (<=1kb)	2	8438393	8441501	3109	1	AT2G19480	0
1030	Chr5	18701800	18702299	500	*	1000	Promoter (<=1kb)	5	18701856	18702030	175	2	AT5G00590	0
1031	Chr5	5792600	5792999	400	*	1000	Promoter (<=1kb)	5	5792926	5795107	2182	1	AT5G17570	0
1032	Chr1	3071800	3072399	600	*	1000	Promoter (<=1kb)	1	3070915	3072074	1160	2	AT1G09520	0
1033	Chr1	17176500	17176899	400	*	1000	Promoter (<=1kb)	1	17172121	17177060	4940	2	AT1G45332	161
1034	Chr4	18274700	18275399	700	*	1000	Promoter (<=1kb)	4	18273829	18275216	1388	2	AT4G39260	0
1035	Chr3	1415700	1416199	500	*	1000	Promoter (<=1kb)	3	1412867	1416056	3190	2	AT3G05060	0
1036	Chr2	8051900	8052399	500	*	1000	Promoter (<=1kb)	2	8049371	8051316	1946	2	AT2G18550	-584
1037	Chr1	2135400	2135999	600	*	1000	Promoter (<=1kb)	1	2130053	2135703	5651	2	AT1G06950	0
1038	Chr4	18051200	18051699	500	*	1000	Promoter (<=1kb)	4	18050621	18050859	239	1	AT4G09725	579
1039	Chr2	15473400	15473899	500	*	1000	Promoter (<=1kb)	2	15472607	15474828	2222	2	AT2G36870	929
1040	Chr2	8461600	8461899	300	*	1000	Promoter (<=1kb)	2	8461748	8464534	2787	1	AT2G19540	0
1041	Chr3	22328900	22329399	500	*	1000	Promoter (<=1kb)	3	22329048	22331338	2291	1	AT3G60400	0
1042	Chr1	22723000	22723599	600	*	1000	Promoter (<=1kb)	1	22720560	22723152	2593	2	AT1G61580	0
1043	Chr1	28498500	28498899	400	*	1000	Promoter (<=1kb)	1	28498821	28501254	2434	1	AT1G75900	0
1044	Chr5	21638200	21638699	500	*	1000	Promoter (<=1kb)	5	21636241	21638398	2158	2	AT5G53320	0
1045	Chr5	22666200	22666699	500	*	1000	Promoter (<=1kb)	5	22667220	22669631	2412	1	AT5G55970	-521
1046	Chr1	28661600	28661999	400	*	1000	Promoter (<=1kb)	1	28658554	28661710	3157	2	AT1G76400	0
1047	Chr4	11760600	11761199	600	*	1000	Promoter (<=1kb)	4	11759103	11761057	1955	2	AT4G22220	0
1048	Chr5	16136200	16136699	500	*	1000	Promoter (<=1kb)	5	16136594	16141245	4652	1	AT5G40348	0
1049	Chr1	4586300	4587099	800	*	1000	Promoter (1-2kb)	1	4587780	4588661	882	2	AT1G13370	1562
1050	Chr2	18174900	18175299	400	*	1000	Promoter (1-2kb)	2	18176831	18179178	2348	1	AT2G43890	-1532
1051	Chr4	9176900	9177599	700	*	1000	Promoter (<=1kb)	4	9176499	9178139	1641	2	AT4G16210	540
1052	Chr4	17393800	17394199	400	*	1000	Promoter (<=1kb)	4	17393758	17393956	199	2	AT4G09405	0
1053	Chr3	1452300	1452899	600	*	1000	Downstream (<=300bp)	3	1448196	1452215	4020	1	AT3G05155	4104
1054	Chr1	25927200	25927499	300	*	1000	Promoter (<=1kb)	1	25926849	25927337	489	1	AT1G68945	351
1055	Chr1	26334200	26334799	600	*	1000	Promoter (<=1kb)	1	26334250	26335630	1381	2	AT1G69920	831
1056	Chr3	5445000	5445699	700	*	1000	Promoter (<=1kb)	3	5443950	5445329	1380	2	AT3G16050	0
1057	Chr2	14689300	14690599	1300	*	1000	Promoter (<=1kb)	2	14689624	14690879	1256	1	AT2G34820	0
1058	Chr3	2087600	2088099	500	*	1000	Promoter (<=1kb)	3	2087916	2090541	2626	1	AT3G66654	0
1059	Chr1	28211700	28212599	900	*	1000	Promoter (<=1kb)	1	28212219	28212357	139	1	AT1G09533	0
1060	Chr5	7655400	7655899	500	*	1000	Promoter (<=1kb)	5	7653257	7654835	1579	2	AT5G22890	-565
1061	Chr5	5749500	5749999	500	*	1000	Promoter (<=1kb)	5	5749723	5753772	4050	1	AT5G17440	0
1062	Chr2	17989100	17989799	700	*	1000	Promoter (<=1kb)	2	17988175	17989491	1317	2	AT2G43270	0
1063	Chr1	22749900	22750299	400	*	1000	Promoter (<=1kb)	1	22746340	22749264	2925	2	AT1G61640	-636
1064	Chr2	14926800	14927299	500	*	1000	Promoter (<=1kb)	2	14927071	14929134	2064	1	AT2G35540	0
1065	Chr2	17529900	17530999	1100	*	1000	Promoter (<=1kb)	2	17529243	17530443	1201	2	AT2G42000	0
1066	Chr3	1362300	1362999	700	*	1000	Promoter (<=1kb)	3	1362497	1364799	2303	1	AT3G04930	0
1067	Chr1	2423700	2424199	500	*	1000	Promoter (<=1kb)	1	2424045	2426728	2684	1	AT1G07840	0
1068	Chr4	13781400	13781699	300	*	1000	Promoter (<=1kb)	4	13782216	13782316	101	1	AT4G07875	-517
1069	Chr3	6476900	6478099	1200	*	1000	Promoter (<=1kb)	3	6477661	6479582	1922	1	AT3G18790	0
1070	Chr3	19600000	19600599	600	*	1000	Distal Intergenic	3	19601167	19604597	3431	2	AT3G52880	3998
1071	Chr4	10182900	10183599	700	*	1000	Promoter (<=1kb)	4	10181190	10182264	1075	2	AT4G18425	-636
1072	Chr3	3732500	3733099	600	*	1000	Promoter (<=1kb)	3	3732628	3736471	3844	1	AT3G11830	0
1073	Chr5	20035400	20036399	1000	*	1000	Promoter (<=1kb)	5	20034672	20036205	1534	2	AT5G49420	0
1074	Chr1	29982800	29983299	500	*	1000	Promoter (<=1kb)	1	29979973	29982819	2847	2	AT1G79680	0
1075	Chr2	18937800	18938699	900	*	1000	Promoter (<=1kb)	2	18935236	18938447	3212	2	AT2G46040	0
1076	Chr5	2956400	2956799	400	*	1000	Promoter (<=1kb)	5	2955008	2956683	1676	2	AT5G09510	0
1077	Chr1	2405700	2406199	500	*	1000	Promoter (<=1kb)	1	2403992	2406049	2058	2	AT1G07750	0
1078	Chr2	9393400	9393899	500	*	1000	Promoter (<=1kb)	2	9391554	9393594	2041	2	AT2G22100	0
1079	Chr1	2716100	2716599	500	*	1000	Promoter (<=1kb)	1	2714994	2716532	1539	2	AT1G08580	0
1080	Chr5	21094700	21096299	1600	*	1000	Promoter (<=1kb)	5	21094547	21095891	1345	2	AT5G51910	0
1081	Chr4	17791300	17792199	900	*	1000	Promoter (<=1kb)	4	17790080	17792198	2119	2	AT4G37840	0
1082	Chr5	16610300	16610899	600	*	1000	Promoter (<=1kb)	5	16609021	16610692	1672	2	AT5G41520	0
1083	Chr1	5392800	5393899	1100	*	1000	Promoter (<=1kb)	1	5393407	5394639	1233	1	AT1G15680	0
1084	Chr4	8415700	8416199	500	*	1000	Promoter (<=1kb)	4	8413263	8415650	2388	2	AT4G14680	-50
1085	Chr4	1442500	1443299	800	*	1000	Promoter (<=1kb)	4	1442546	1443638	1093	1	AT4G03290	0
1086	Chr2	10400400	10400899	500	*	1000	Promoter (<=1kb)	2	10397377	10400802	3426	2	AT2G24490	0
1087	Chr2	17021600	17022099	500	*	1000	Promoter (<=1kb)	2	17013269	17021606	8338	2	AT2G40770	0
1088	Chr1	28503800	28504399	600	*	1000	Promoter (<=1kb)	1	28504041	28507168	3128	1	AT1G75920	0
1089	Chr2	12642200	12642799	600	*	1000	Promoter (<=1kb)	2	12640800	12642387	1588	2	AT2G29530	0
1090	Chr1	7788500	7788999	500	*	1000	Promoter (<=1kb)	1	7789133	7792139	3007	1	AT1G22070	-134
1091	Chr1	29752900	29753899	1000	*	1000	Promoter (<=1kb)	1	29749101	29753330	4230	2	AT1G79090	0
1092	Chr5	117000	117599	600	*	1000	Promoter (<=1kb)	5	117297	121569	4273	1	AT5G01290	0
1093	Chr3	5916400	5916999	600	*	1000	Promoter (<=1kb)	3	5915427	5916656	1230	2	AT3G17320	0
1094	Chr3	21233300	21234299	1000	*	1000	Promoter (<=1kb)	3	21233472	21235978	2507	1	AT3G57390	0
1095	Chr5	24928700	24929699	1000	*	1000	Promoter (<=1kb)	5	24929207	24929778	572	1	AT5G62065	0
1096	Chr5	21691900	21692599	700	*	1000	3' UTR	5	21688763	21692480	3718	1	AT5G53450	3137
1097	Chr3	658500	658999	500	*	1000	3' UTR	3	654779	658637	3859	1	AT3G02930	3721
1098	Chr5	6804700	6805299	600	*	1000	Promoter (<=1kb)	5	6803694	6805226	1533	2	AT5G20160	0
1099	Chr1	25095000	25095999	1000	*	1000	Promoter (<=1kb)	1	25069428	25095638	26211	2	AT1G67120	0
1100	Chr5	3334000	3336299	2300	*	1000	Promoter (<=1kb)	5	3335397	3335944	548	2	AT5G00360	0
1101	Chr5	146500	147699	1200	*	1000	Promoter (<=1kb)	5	146623	146741	119	2	AT5G00765	0
1102	Chr5	22190400	22190899	500	*	1000	Promoter (<=1kb)	5	22187663	22189746	2084	2	AT5G54620	-654
1103	Chr1	3740200	3740699	500	*	1000	Promoter (<=1kb)	1	3740664	3744675	4012	1	AT1G11170	0
1104	Chr4	13376100	13376999	900	*	1000	Promoter (<=1kb)	4	13372422	13376332	3911	2	AT4G26480	0
1105	Chr1	3790600	3790999	400	*	1000	Promoter (<=1kb)	1	3787318	3790935	3618	2	AT1G11280	0
1106	Chr3	6453100	6453499	400	*	1000	Promoter (<=1kb)	3	6445852	6453201	7350	2	AT3G18730	0
1107	Chr2	16381700	16382199	500	*	1000	Promoter (<=1kb)	2	16381565	16384730	3166	1	AT2G39230	135
1108	Chr4	13594800	13595799	1000	*	1000	Promoter (<=1kb)	4	13593844	13595252	1409	2	AT4G27090	0
1109	Chr5	23661000	23661599	600	*	1000	Promoter (<=1kb)	5	23660083	23661472	1390	1	AT5G58530	917
1110	Chr1	11436400	11436999	600	*	1000	Promoter (<=1kb)	1	11434060	11436607	2548	2	AT1G31860	0
1111	Chr1	28058900	28059499	600	*	1000	Promoter (<=1kb)	1	28059108	28061130	2023	1	AT1G74680	0
1112	Chr3	17420100	17420599	500	*	1000	Promoter (<=1kb)	3	17420397	17424342	3946	1	AT3G47290	0
1113	Chr1	19050200	19050899	700	*	1000	Promoter (<=1kb)	1	19050298	19052094	1797	1	AT1G51390	0
1114	Chr3	2925800	2926399	600	*	1000	Promoter (<=1kb)	3	2926042	2928569	2528	1	AT3G09530	0
1115	Chr1	3033800	3034499	700	*	1000	Promoter (<=1kb)	1	3033512	3035396	1885	2	AT1G09400	897
1116	Chr1	22899500	22900699	1200	*	1000	Promoter (<=1kb)	1	22899389	22902118	2730	1	AT1G61950	111
1117	Chr2	15356900	15357399	500	*	1000	Promoter (1-2kb)	2	15356830	15358619	1790	2	AT2G36640	1220
1118	Chr2	7022100	7022399	300	*	1000	Promoter (<=1kb)	2	7020474	7021601	1128	2	AT2G16190	-499
1119	Chr1	19977900	19979299	1400	*	1000	Promoter (<=1kb)	1	19976386	19978048	1663	2	AT1G53520	0
1120	Chr4	12696400	12696899	500	*	1000	Promoter (<=1kb)	4	12696472	12698343	1872	1	AT4G24590	0
1121	Chr4	17204100	17204599	500	*	1000	Promoter (<=1kb)	4	17203010	17204346	1337	2	AT4G36420	0
1122	Chr1	3941500	3942299	800	*	1000	Promoter (<=1kb)	1	3941469	3942212	744	1	AT1G11690	31
1123	Chr1	12203800	12204299	500	*	1000	Promoter (<=1kb)	1	12203945	12208698	4754	1	AT1G33680	0
1124	Chr3	22101900	22102499	600	*	1000	Promoter (<=1kb)	3	22097979	22102224	4246	2	AT3G59820	0
1125	Chr4	12989300	12989899	600	*	1000	Distal Intergenic	4	12990851	12992585	1735	2	AT4G25420	2686
1126	Chr3	23437000	23437599	600	*	1000	Promoter (<=1kb)	3	23430623	23437374	6752	2	AT3G63460	0
1127	Chr4	222100	222599	500	*	1000	Promoter (<=1kb)	4	222289	225131	2843	1	AT4G00490	0
1128	Chr4	14254500	14255399	900	*	1000	3' UTR	4	14251135	14254946	3812	1	AT4G28880	3365
1129	Chr3	1281200	1282299	1100	*	1000	Promoter (<=1kb)	3	1281643	1282551	909	2	AT3G04715	252
1130	Chr4	1561300	1562299	1000	*	1000	Promoter (1-2kb)	4	1562203	1564204	2002	2	AT4G03520	1905
1131	Chr3	20790800	20791399	600	*	1000	Promoter (<=1kb)	3	20790502	20791163	662	2	AT3G56020	0
1132	Chr5	5651900	5652299	400	*	1000	Promoter (<=1kb)	5	5652171	5653173	1003	1	AT5G17190	0
1133	Chr1	937200	937899	700	*	1000	Promoter (<=1kb)	1	937207	937287	81	2	AT1G03743	0
1134	Chr3	21982900	21983999	1100	*	1000	Promoter (<=1kb)	3	21982989	21984598	1610	1	AT3G59480	0
1135	Chr3	3094600	3095199	600	*	1000	Promoter (<=1kb)	3	3092016	3095025	3010	2	AT3G10030	0
1136	Chr3	22972500	22972899	400	*	1000	Promoter (<=1kb)	3	22973004	22975378	2375	1	AT3G62030	-105
1137	Chr5	3982200	3982799	600	*	1000	Promoter (<=1kb)	5	3980179	3982528	2350	2	AT5G12310	0
1138	Chr2	19602200	19602799	600	*	1000	3' UTR	2	19599686	19602312	2627	1	AT2G47860	2514
1139	Chr2	17616700	17617699	1000	*	1000	3' UTR	2	17616760	17619736	2977	2	AT2G42290	2037
1140	Chr5	3427900	3428299	400	*	1000	Promoter (<=1kb)	5	3428159	3428824	666	1	AT5G10850	0
1141	Chr1	26930200	26930699	500	*	1000	Promoter (<=1kb)	1	26927984	26930347	2364	2	AT1G71460	0
1142	Chr5	1388200	1388699	500	*	1000	Promoter (<=1kb)	5	1388155	1388319	165	2	AT5G04790	0
1143	Chr2	8157800	8158499	700	*	1000	Promoter (<=1kb)	2	8158106	8160091	1986	1	AT2G18840	0
1144	Chr4	11216700	11217399	700	*	1000	Promoter (<=1kb)	4	11216881	11219638	2758	1	AT4G20980	0
1145	Chr2	14162400	14163199	800	*	1000	3' UTR	2	14158671	14162618	3948	1	AT2G33420	3729
1146	Chr2	14726600	14727799	1200	*	1000	Promoter (<=1kb)	2	14726800	14728128	1329	1	AT2G34910	0
1147	Chr1	27830100	27830899	800	*	1000	Promoter (<=1kb)	1	27829051	27831536	2486	2	AT1G74000	637
1148	Chr3	2380900	2381599	700	*	1000	Promoter (<=1kb)	3	2381188	2383369	2182	1	AT3G07440	0
1149	Chr1	9514700	9515599	900	*	1000	Promoter (<=1kb)	1	9513081	9515050	1970	2	AT1G27390	0
1150	Chr3	5144700	5145199	500	*	1000	Promoter (<=1kb)	3	5143965	5144750	786	2	AT3G15280	0
1151	Chr1	7043300	7044299	1000	*	1000	Promoter (<=1kb)	1	7042046	7043392	1347	2	AT1G20340	0
1152	Chr5	22533600	22534299	700	*	1000	Promoter (<=1kb)	5	22533085	22534155	1071	2	AT5G55640	0
1153	Chr1	19475500	19476499	1000	*	1000	Promoter (<=1kb)	1	19474898	19476234	1337	2	AT1G52300	0
1154	Chr3	23324300	23324799	500	*	1000	Promoter (<=1kb)	3	23324479	23326973	2495	1	AT3G63130	0
1155	Chr1	20793400	20793899	500	*	1000	Promoter (<=1kb)	1	20791635	20793581	1947	2	AT1G55630	0
1156	Chr3	7319300	7320099	800	*	1000	Promoter (<=1kb)	3	7319577	7319658	82	2	AT3G20885	0
1157	Chr5	15903000	15903699	700	*	1000	Promoter (<=1kb)	5	15903279	15905532	2254	1	AT5G39740	0
1158	Chr3	1487100	1487499	400	*	1000	Promoter (<=1kb)	3	1488329	1491772	3444	1	AT3G05220	-830
1159	Chr3	364800	365799	1000	*	1000	Promoter (<=1kb)	3	363881	365376	1496	2	AT3G02080	0
1160	Chr3	5830200	5830799	600	*	1000	Promoter (<=1kb)	3	5830166	5830231	66	2	AT3G03425	0
1161	Chr4	12848800	12849799	1000	*	1000	Promoter (<=1kb)	4	12848405	12848831	427	2	AT4G03105	0
1162	Chr5	15513900	15514999	1100	*	1000	Promoter (<=1kb)	5	15512943	15514305	1363	2	AT5G38740	0
1163	Chr4	16178500	16179399	900	*	1000	Promoter (<=1kb)	4	16176232	16179481	3250	2	AT4G33700	82
1164	Chr3	22893500	22893899	400	*	1000	Promoter (1-2kb)	3	22892466	22893304	839	1	AT3G61840	1034
1165	Chr1	8737200	8737699	500	*	1000	Exon (AT1G24650.1/AT1G24650, exon 2 of 2)	1	8734570	8737315	2746	1	AT1G24650	2630
1166	Chr4	7453000	7453499	500	*	1000	Promoter (<=1kb)	4	7450943	7453142	2200	2	AT4G12590	0
1167	Chr1	1906900	1907699	800	*	1000	Promoter (<=1kb)	1	1906963	1911056	4094	1	AT1G06230	0
1168	Chr1	29604100	29604599	500	*	1000	3' UTR	1	29601253	29604610	3358	1	AT1G78710	2847
1169	Chr1	29777500	29778299	800	*	1000	Promoter (<=1kb)	1	29772510	29778016	5507	2	AT1G79150	0
1170	Chr3	16840600	16841099	500	*	1000	Promoter (<=1kb)	3	16840030	16840983	954	2	AT3G45820	0
1171	Chr5	16150500	16151199	700	*	1000	Promoter (<=1kb)	5	16151522	16155215	3694	1	AT5G40380	-323
1172	Chr1	130400	131099	700	*	1000	Promoter (<=1kb)	1	121067	130577	9511	2	AT1G01320	0
1173	Chr5	10319000	10319499	500	*	1000	Promoter (<=1kb)	5	10317847	10319860	2014	2	AT5G28345	361
1174	Chr1	1023200	1023699	500	*	1000	Promoter (<=1kb)	1	1022251	1023719	1469	2	AT1G03982	20
1175	Chr5	26012500	26013399	900	*	1000	Promoter (<=1kb)	5	26009521	26012684	3164	2	AT5G65110	0
1176	Chr4	11206200	11206599	400	*	1000	3' UTR	4	11202728	11206280	3553	1	AT4G20940	3472
1177	Chr5	1551000	1551499	500	*	1000	Promoter (<=1kb)	5	1551298	1553808	2511	1	AT5G05230	0
1178	Chr2	12359200	12359699	500	*	1000	Promoter (<=1kb)	2	12356321	12359568	3248	2	AT2G28800	0
1179	Chr2	17147600	17148099	500	*	1000	Promoter (1-2kb)	2	17150095	17153693	3599	1	AT2G41140	-1996
1180	Chr3	22254000	22254599	600	*	1000	Promoter (1-2kb)	3	22254563	22256177	1615	2	AT3G60220	1578
1181	Chr5	22935900	22936799	900	*	1000	Promoter (<=1kb)	5	22935211	22936084	874	2	AT5G56670	0
1182	Chr3	9066000	9066599	600	*	1000	Promoter (1-2kb)	3	9064525	9066180	1656	1	AT3G24830	1475
1183	Chr1	20971500	20971999	500	*	1000	Promoter (<=1kb)	1	20967652	20971742	4091	2	AT1G56070	0
1184	Chr1	26872100	26872499	400	*	1000	Promoter (<=1kb)	1	26870093	26872152	2060	2	AT1G71280	0
1185	Chr5	17428500	17428899	400	*	1000	Promoter (<=1kb)	5	17428582	17429097	516	2	AT5G43401	198
1186	Chr5	8373800	8374599	800	*	1000	Promoter (<=1kb)	5	8370317	8372847	2531	2	AT5G24520	-953
1187	Chr2	19516300	19517299	1000	*	1000	Promoter (<=1kb)	2	19515764	19516922	1159	2	AT2G47570	0
1188	Chr5	23762200	23762799	600	*	1000	3' UTR	5	23759003	23762438	3436	1	AT5G58840	3197
1189	Chr4	18560200	18560999	800	*	1000	Promoter (<=1kb)	4	18559784	18560713	930	2	AT4G40045	0
1190	Chr2	11385900	11386299	400	*	1000	Promoter (1-2kb)	2	11384782	11385402	621	1	AT2G26720	1118
1191	Chr5	464000	465199	1200	*	1000	Promoter (<=1kb)	5	463073	465273	2201	1	AT5G02260	927
1192	Chr1	2607300	2608199	900	*	1000	Promoter (<=1kb)	1	2606269	2607507	1239	2	AT1G08270	0
1193	Chr5	5268200	5268799	600	*	1000	Promoter (<=1kb)	5	5268421	5270199	1779	1	AT5G16130	0
1194	Chr1	27402200	27403199	1000	*	1000	Promoter (<=1kb)	1	27402814	27404674	1861	1	AT1G72820	0
1195	Chr1	28223500	28223999	500	*	1000	Promoter (<=1kb)	1	28220626	28223785	3160	2	AT1G75200	0
1196	Chr2	10905900	10906599	700	*	1000	Promoter (<=1kb)	2	10906215	10907350	1136	1	AT2G25625	0
1197	Chr3	20807900	20808399	500	*	1000	Promoter (<=1kb)	3	20806566	20808168	1603	2	AT3G56070	0
1198	Chr3	5954300	5954899	600	*	1000	Promoter (<=1kb)	3	5954887	5955444	558	1	AT3G17400	0
1199	Chr1	368000	368799	800	*	1000	Promoter (<=1kb)	1	366945	367166	222	2	AT1G02067	-834
1200	Chr1	19737100	19737599	500	*	1000	Promoter (<=1kb)	1	19737405	19740348	2944	1	AT1G52980	0
1201	Chr1	22935200	22935899	700	*	1000	Promoter (<=1kb)	1	22934667	22935458	792	2	AT1G62045	0
1202	Chr5	24455700	24456399	700	*	1000	Promoter (<=1kb)	5	24453258	24456115	2858	2	AT5G60790	0
1203	Chr3	219400	219999	600	*	1000	Promoter (<=1kb)	3	219582	221989	2408	1	AT3G01560	0
1204	Chr5	6702500	6703399	900	*	1000	Promoter (<=1kb)	5	6703082	6705249	2168	1	AT5G19830	0
1205	Chr4	13160100	13160799	700	*	1000	Promoter (<=1kb)	4	13159381	13160565	1185	2	AT4G25890	0
1206	Chr5	23832700	23833299	600	*	1000	Promoter (1-2kb)	5	23833493	23834745	1253	2	AT5G59030	1446
1207	Chr3	16006100	16006599	500	*	1000	Promoter (<=1kb)	3	16006508	16011121	4614	1	AT3G44330	0
1208	Chr1	29601900	29602399	500	*	1000	Promoter (<=1kb)	1	29601253	29604610	3358	1	AT1G78710	647
1209	Chr4	8837300	8838399	1100	*	1000	Promoter (1-2kb)	4	8835368	8838676	3309	1	AT4G15440	1932
1210	Chr3	9671100	9671999	900	*	1000	Promoter (<=1kb)	3	9669415	9671348	1934	2	AT3G26410	0
1211	Chr1	2464900	2465799	900	*	1000	Promoter (<=1kb)	1	2462949	2465545	2597	2	AT1G07940	0
1212	Chr3	640000	640699	700	*	1000	Promoter (<=1kb)	3	640169	645692	5524	1	AT3G02890	0
1213	Chr1	8079100	8079499	400	*	1000	Promoter (<=1kb)	1	8079287	8080574	1288	1	AT1G22840	0
1214	Chr3	2958500	2958899	400	*	1000	Promoter (<=1kb)	3	2958676	2961299	2624	1	AT3G09650	0
1215	Chr4	15019300	15020099	800	*	1000	Promoter (<=1kb)	4	15017472	15019771	2300	2	AT4G30840	0
1216	Chr3	4410800	4411499	700	*	1000	Promoter (<=1kb)	3	4411290	4411443	154	1	AT3G02725	0
1217	Chr4	12962400	12962999	600	*	1000	Promoter (<=1kb)	4	12959349	12962771	3423	2	AT4G25340	0
1218	Chr1	30054400	30054999	600	*	1000	Promoter (<=1kb)	1	30054552	30057181	2630	1	AT1G79910	0
1219	Chr2	17427600	17428399	800	*	1000	Promoter (<=1kb)	2	17427922	17428812	891	1	AT2G41780	0
1220	Chr1	28625700	28626399	700	*	1000	Promoter (<=1kb)	1	28625871	28627408	1538	1	AT1G76300	0
1221	Chr1	4282100	4283199	1100	*	1000	Promoter (<=1kb)	1	4282794	4285876	3083	1	AT1G12580	0
1222	Chr2	17930700	17931199	500	*	1000	Promoter (<=1kb)	2	17929607	17931027	1421	2	AT2G43130	0
1223	Chr5	15439500	15439799	300	*	1000	Promoter (<=1kb)	5	15439249	15443296	4048	1	AT5G38560	251
1224	Chr3	13632900	13633499	600	*	1000	Promoter (<=1kb)	3	13631493	13634029	2537	2	AT3G33072	530
1225	Chr4	493000	493599	600	*	1000	Promoter (<=1kb)	4	493546	494885	1340	1	AT4G01150	0
1226	Chr1	6330300	6330899	600	*	1000	Promoter (<=1kb)	1	6331398	6333856	2459	1	AT1G18400	-499
1227	Chr3	23360200	23360699	500	*	1000	Promoter (<=1kb)	3	23359633	23360338	706	1	AT3G63230	567
1228	Chr4	11265400	11265899	500	*	1000	Promoter (<=1kb)	4	11258759	11265605	6847	2	AT4G21100	0
1229	Chr5	16410500	16411099	600	*	1000	Promoter (<=1kb)	5	16410585	16410665	81	1	AT5G40945	0
1230	Chr1	18869800	18870299	500	*	1000	Promoter (<=1kb)	1	18866753	18869933	3181	2	AT1G50910	0
1231	Chr2	17408900	17409399	500	*	1000	Promoter (<=1kb)	2	17409370	17410334	965	1	AT2G41730	0
1232	Chr1	18945800	18946699	900	*	1000	Promoter (<=1kb)	1	18943447	18945812	2366	2	AT1G51140	0
1233	Chr3	9271100	9271599	500	*	1000	Promoter (<=1kb)	3	9269277	9271465	2189	2	AT3G25520	0
1234	Chr1	23617800	23618499	700	*	1000	Promoter (<=1kb)	1	23618012	23622396	4385	1	AT1G63690	0
1235	Chr5	7014400	7014999	600	*	1000	Promoter (<=1kb)	5	7014662	7016698	2037	1	AT5G20720	0
1236	Chr3	21484200	21484999	800	*	1000	Promoter (<=1kb)	3	21484156	21487102	2947	1	AT3G58030	44
1237	Chr5	4487700	4488099	400	*	1000	Promoter (<=1kb)	5	4485626	4487526	1901	2	AT5G13920	-174
1238	Chr2	9935000	9935499	500	*	1000	Distal Intergenic	2	9937792	9938997	1206	1	AT2G23340	-2293
1239	Chr5	17958200	17958699	500	*	1000	Promoter (<=1kb)	5	17958305	17959964	1660	1	AT5G00585	0
1240	Chr1	11056600	11057399	800	*	1000	Promoter (<=1kb)	1	11054731	11056959	2229	2	AT1G31010	0
1241	Chr1	8150200	8151899	1700	*	1000	Promoter (1-2kb)	1	8149868	8153796	3929	2	AT1G23020	1897
1242	Chr2	11245700	11246299	600	*	1000	Promoter (<=1kb)	2	11243128	11246058	2931	2	AT2G26430	0
1243	Chr5	925300	925799	500	*	1000	Promoter (<=1kb)	5	922048	924728	2681	2	AT5G03630	-572
1244	Chr1	27851000	27851699	700	*	1000	Promoter (<=1kb)	1	27849217	27851437	2221	2	AT1G74060	0
1245	Chr3	22209200	22209799	600	*	1000	Promoter (<=1kb)	3	22210026	22213882	3857	1	AT3G60130	-227
1246	Chr4	13557600	13558199	600	*	1000	Promoter (<=1kb)	4	13554604	13557915	3312	2	AT4G27000	0
1247	Chr4	11601500	11602099	600	*	1000	Promoter (<=1kb)	4	11599645	11601724	2080	2	AT4G21860	0
1248	Chr4	1153800	1154199	400	*	1000	Promoter (<=1kb)	4	1153945	1156356	2412	1	AT4G02640	0
1249	Chr3	5975900	5976299	400	*	1000	Promoter (<=1kb)	3	5972580	5976211	3632	2	AT3G17450	0
1250	Chr1	18097800	18098599	800	*	1000	Promoter (<=1kb)	1	18098081	18101732	3652	1	AT1G48920	0
1251	Chr5	16162400	16163599	1200	*	1000	Promoter (<=1kb)	5	16161449	16165453	4005	1	AT5G40390	951
1252	Chr1	55200	55799	600	*	1000	Distal Intergenic	1	51953	54737	2785	1	AT1G01110	3247
1253	Chr4	13575400	13575899	500	*	1000	Promoter (<=1kb)	4	13572885	13575639	2755	2	AT4G27040	0
1254	Chr5	6664200	6664499	300	*	1000	Promoter (<=1kb)	5	6663547	6664440	894	2	AT5G00420	0
1255	Chr4	104800	105399	600	*	1000	Promoter (<=1kb)	4	103823	105221	1399	2	AT4G00238	0
1256	Chr1	26409400	26410499	1100	*	1000	Promoter (<=1kb)	1	26408921	26409597	677	1	AT1G70120	479
1257	Chr5	23148200	23149399	1200	*	1000	3' UTR	5	23144947	23149615	4669	1	AT5G57130	3253
1258	Chr5	18600300	18601299	1000	*	1000	Promoter (<=1kb)	5	18599746	18601661	1916	2	AT5G45850	362
1259	Chr5	23841500	23842199	700	*	1000	Promoter (<=1kb)	5	23839108	23842958	3851	2	AT5G59050	759
1260	Chr5	23312100	23313099	1000	*	1000	Promoter (<=1kb)	5	23312045	23312920	876	2	AT5G57567	0
1261	Chr5	22670100	22670699	600	*	1000	Promoter (<=1kb)	5	22670186	22670893	708	1	AT5G55980	0
1262	Chr5	285100	285699	600	*	1000	Promoter (1-2kb)	5	287584	287736	153	1	AT5G01747	-1885
1263	Chr2	7941500	7942799	1300	*	1000	Promoter (<=1kb)	2	7941778	7943388	1611	1	AT2G18260	0
1264	Chr3	3696300	3696999	700	*	1000	Promoter (1-2kb)	3	3694956	3696749	1794	1	AT3G11690	1344
1265	Chr4	10336800	10337599	800	*	1000	Promoter (<=1kb)	4	10336566	10338674	2109	1	AT4G18830	234
1266	Chr5	22473600	22474099	500	*	1000	Promoter (<=1kb)	5	22474142	22478216	4075	1	AT5G55480	-43
1267	Chr1	1142600	1143399	800	*	1000	Promoter (<=1kb)	1	1141558	1143130	1573	2	AT1G04270	0
1268	Chr1	28073800	28074299	500	*	1000	3' UTR	1	28070295	28074177	3883	1	AT1G74710	3505
1269	Chr4	10649300	10650499	1200	*	1000	Promoter (1-2kb)	4	10651744	10657282	5539	1	AT4G19530	-1245
1270	Chr4	11211600	11212199	600	*	1000	Promoter (<=1kb)	4	11211244	11213696	2453	1	AT4G20960	356
1271	Chr3	10017100	10017699	600	*	1000	Promoter (<=1kb)	3	10017321	10019442	2122	1	AT3G27160	0
1272	Chr1	1663200	1663999	800	*	1000	Promoter (<=1kb)	1	1662352	1664398	2047	2	AT1G05577	399
1273	Chr5	19273500	19273999	500	*	1000	Promoter (<=1kb)	5	19270944	19272892	1949	2	AT5G47500	-608
1274	Chr5	17452000	17453099	1100	*	1000	Promoter (<=1kb)	5	17451488	17453124	1637	1	AT5G43420	512
1275	Chr1	22519700	22520099	400	*	1000	Distal Intergenic	1	22522489	22522725	237	2	AT1G08357	2626
1276	Chr1	4266000	4267199	1200	*	1000	Promoter (<=1kb)	1	4266988	4267061	74	2	AT1G12510	0
1277	Chr3	15601700	15602099	400	*	1000	Promoter (<=1kb)	3	15601754	15603898	2145	1	AT3G43700	0
1278	Chr3	1516900	1517399	500	*	1000	Promoter (1-2kb)	3	1517409	1518599	1191	2	AT3G05327	1200
1279	Chr4	13052400	13053399	1000	*	1000	Promoter (<=1kb)	4	13052503	13053742	1240	1	AT4G25560	0
1280	Chr5	4620900	4621299	400	*	1000	Promoter (<=1kb)	5	4619727	4620551	825	2	AT5G14330	-349
1281	Chr3	2824300	2825399	1100	*	1000	Promoter (<=1kb)	3	2823088	2825241	2154	2	AT3G09200	0
1282	Chr1	23301200	23301799	600	*	1000	Promoter (<=1kb)	1	23301315	23303162	1848	1	AT1G62914	0
1283	Chr5	19985500	19986199	700	*	1000	Promoter (<=1kb)	5	19984626	19985788	1163	2	AT5G49300	0
1284	Chr1	6753800	6754699	900	*	1000	Promoter (<=1kb)	1	6751544	6754073	2530	2	AT1G19490	0
1285	Chr3	17352600	17353099	500	*	1000	Promoter (<=1kb)	3	17350898	17352853	1956	2	AT3G47120	0
1286	Chr2	17067100	17067499	400	*	1000	Promoter (1-2kb)	2	17063098	17065813	2716	2	AT2G40900	-1287
1287	Chr5	2533200	2534099	900	*	1000	Promoter (<=1kb)	5	2533581	2540421	6841	1	AT5G07940	0
1288	Chr1	6378300	6378799	500	*	1000	Promoter (<=1kb)	1	6376639	6378580	1942	2	AT1G18540	0
1289	Chr1	28359200	28359899	700	*	1000	Promoter (<=1kb)	1	28359309	28361815	2507	1	AT1G75530	0
1290	Chr5	23626400	23627299	900	*	1000	Promoter (<=1kb)	5	23623794	23626957	3164	2	AT5G58440	0
1291	Chr1	30234700	30235299	600	*	1000	Promoter (<=1kb)	1	30227485	30235087	7603	2	AT1G80410	0
1292	Chr5	25982100	25982799	700	*	1000	Promoter (<=1kb)	5	25982254	25986435	4182	1	AT5G65050	0
1293	Chr1	2213800	2214499	700	*	1000	Promoter (<=1kb)	1	2215216	2216982	1767	1	AT1G07210	-717
1294	Chr4	9414300	9414899	600	*	1000	Promoter (<=1kb)	4	9414360	9414688	329	2	AT4G06425	0
1295	Chr5	7806900	7807299	400	*	1000	Promoter (<=1kb)	5	7807183	7809283	2101	1	AT5G23200	0
1296	Chr1	2304400	2306199	1800	*	1000	Promoter (<=1kb)	1	2304766	2305031	266	2	AT1G07500	0
1297	Chr3	1614000	1614499	500	*	1000	Promoter (<=1kb)	3	1614178	1615563	1386	1	AT3G05560	0
1298	Chr1	5738600	5739099	500	*	1000	Promoter (<=1kb)	1	5737839	5739377	1539	1	AT1G16770	761
1299	Chr1	2694000	2694899	900	*	1000	Promoter (<=1kb)	1	2691062	2694547	3486	2	AT1G08510	0
1300	Chr5	23903500	23904399	900	*	1000	Promoter (<=1kb)	5	23902462	23903767	1306	2	AT5G59240	0
1301	Chr1	2086300	2087399	1100	*	1000	Promoter (<=1kb)	1	2087182	2089786	2605	1	AT1G06790	0
1302	Chr1	1836900	1837999	1100	*	1000	Promoter (<=1kb)	1	1834829	1837758	2930	2	AT1G06070	0
1303	Chr4	11023500	11023999	500	*	1000	Promoter (<=1kb)	4	11022036	11023851	1816	2	AT4G20440	0
1304	Chr1	3377200	3378199	1000	*	1000	Promoter (<=1kb)	1	3377878	3380414	2537	1	AT1G10300	0
1305	Chr2	8116600	8117399	800	*	1000	Promoter (<=1kb)	2	8114785	8117085	2301	2	AT2G18720	0
1306	Chr3	936100	936599	500	*	1000	Promoter (<=1kb)	3	935139	936320	1182	2	AT3G03730	0
1307	Chr5	15510300	15510899	600	*	1000	Promoter (<=1kb)	5	15508196	15510713	2518	2	AT5G38720	0
1308	Chr3	18107000	18107799	800	*	1000	Promoter (<=1kb)	3	18107490	18110289	2800	1	AT3G48835	0
1309	Chr1	27711600	27712099	500	*	1000	Promoter (<=1kb)	1	27711954	27712458	505	1	AT1G09865	0
1310	Chr2	12197200	12197699	500	*	1000	Distal Intergenic	2	12199075	12200780	1706	2	AT2G28510	3081
1311	Chr2	13450000	13450799	800	*	1000	Promoter (<=1kb)	2	13447936	13450145	2210	2	AT2G31600	0
1312	Chr3	5727400	5727799	400	*	1000	Promoter (<=1kb)	3	5723222	5727664	4443	2	AT3G16810	0
1313	Chr1	29502200	29502799	600	*	1000	Promoter (<=1kb)	1	29502506	29503938	1433	1	AT1G78410	0
1314	Chr2	9859400	9859799	400	*	1000	Promoter (<=1kb)	2	9856149	9858778	2630	2	AT2G23150	-622
1315	Chr2	17474200	17474699	500	*	1000	Promoter (<=1kb)	2	17474527	17477311	2785	1	AT2G41880	0
1316	Chr5	16324600	16325299	700	*	1000	Promoter (1-2kb)	5	16323567	16327382	3816	1	AT5G40780	1033
1317	Chr2	763000	763799	800	*	1000	Promoter (<=1kb)	2	762927	765027	2101	1	AT2G02720	73
1318	Chr4	10221100	10223099	2000	*	1000	Promoter (<=1kb)	4	10221106	10223076	1971	2	AT4G18540	0
1319	Chr5	5216000	5216599	600	*	1000	Promoter (<=1kb)	5	5216103	5216471	369	2	AT5G02485	0
1320	Chr1	10224500	10224999	500	*	1000	Promoter (<=1kb)	1	10223266	10224799	1534	2	AT1G29250	0
1321	Chr5	9244200	9245999	1800	*	1000	Promoter (1-2kb)	5	9243398	9247540	4143	2	AT5G26340	1541
1322	Chr5	1028800	1029399	600	*	1000	Promoter (<=1kb)	5	1027887	1029131	1245	2	AT5G03850	0
1323	Chr4	16548500	16548899	400	*	1000	Promoter (<=1kb)	4	16548600	16550549	1950	1	AT4G34670	0
1324	Chr3	21058900	21059399	500	*	1000	Promoter (<=1kb)	3	21059785	21061247	1463	1	AT3G56880	-386
1325	Chr1	24397000	24397599	600	*	1000	Promoter (<=1kb)	1	24398143	24400989	2847	1	AT1G65620	-544
1326	Chr4	11524700	11525199	500	*	1000	Distal Intergenic	4	11527229	11529060	1832	1	AT4G21690	-2030
1327	Chr1	7874000	7874699	700	*	1000	Promoter (<=1kb)	1	7873867	7876018	2152	1	AT1G22280	133
1328	Chr2	6946600	6947399	800	*	1000	Promoter (<=1kb)	2	6946791	6946879	89	2	AT2G15950	0
1329	Chr3	19409700	19410799	1100	*	1000	Promoter (<=1kb)	3	19409606	19410148	543	2	AT3G52350	0
1330	Chr4	17148200	17148899	700	*	1000	Promoter (<=1kb)	4	17147140	17148496	1357	2	AT4G36240	0
1331	Chr4	1116800	1117199	400	*	1000	Promoter (<=1kb)	4	1116972	1119877	2906	1	AT4G02540	0
1332	Chr4	10841800	10842399	600	*	1000	Promoter (<=1kb)	4	10841935	10844124	2190	1	AT4G20010	0
1333	Chr2	16612400	16613199	800	*	1000	Promoter (<=1kb)	2	16609797	16612554	2758	2	AT2G39805	0
1334	Chr1	27211100	27211599	500	*	1000	Promoter (<=1kb)	1	27209404	27211500	2097	2	AT1G72275	0
1335	Chr1	6139600	6140099	500	*	1000	Promoter (1-2kb)	1	6135751	6138500	2750	2	AT1G17830	-1100
1336	Chr5	2227500	2228299	800	*	1000	3' UTR	5	2227439	2233587	6149	2	AT5G07180	5288
1337	Chr4	6846900	6847499	600	*	1000	Promoter (<=1kb)	4	6847112	6849317	2206	1	AT4G11240	0
1338	Chr3	17723300	17724199	900	*	1000	Promoter (<=1kb)	3	17721137	17724140	3004	2	AT3G48010	0
1339	Chr3	10221500	10221999	500	*	1000	Promoter (1-2kb)	3	10220326	10221857	1532	1	AT3G27590	1174
1340	Chr1	12118600	12119099	500	*	1000	Promoter (<=1kb)	1	12109561	12118861	9301	2	AT1G33410	0
1341	Chr5	25409200	25410399	1200	*	1000	Promoter (<=1kb)	5	25408821	25410725	1905	2	AT5G63450	326
1342	Chr3	1347400	1347799	400	*	1000	Promoter (<=1kb)	3	1347559	1350122	2564	1	AT3G04890	0
1343	Chr4	17593100	17593999	900	*	1000	Promoter (<=1kb)	4	17592996	17595148	2153	1	AT4G37420	104
1344	Chr1	18680600	18681099	500	*	1000	Promoter (<=1kb)	1	18677694	18680300	2607	2	AT1G50420	-300
1345	Chr1	19209300	19210199	900	*	1000	Promoter (1-2kb)	1	19206615	19211971	5357	2	AT1G51790	1772
1346	Chr1	27660800	27661299	500	*	1000	Promoter (1-2kb)	1	27659673	27663253	3581	1	AT1G73590	1127
1347	Chr5	23896700	23897099	400	*	1000	Promoter (<=1kb)	5	23894404	23896939	2536	2	AT5G59220	0
1348	Chr4	484400	484899	500	*	1000	Promoter (<=1kb)	4	481569	484524	2956	2	AT4G01120	0
1349	Chr4	14783400	14783799	400	*	1000	Distal Intergenic	4	14786532	14790501	3970	2	AT4G30200	6702
1350	Chr2	8107700	8108099	400	*	1000	Promoter (<=1kb)	2	8108898	8112010	3113	1	AT2G18700	-799
1351	Chr5	23404500	23405199	700	*	1000	Promoter (1-2kb)	5	23405189	23406479	1291	2	AT5G57780	1280
1352	Chr1	15652200	15652699	500	*	1000	Promoter (<=1kb)	1	15650635	15652542	1908	2	AT1G41880	0
1353	Chr1	29863900	29864499	600	*	1000	Promoter (<=1kb)	1	29863225	29864330	1106	2	AT1G79390	0
1354	Chr2	19572800	19573199	400	*	1000	Promoter (<=1kb)	2	19570964	19573027	2064	2	AT2G47790	0
1355	Chr3	20248500	20249899	1400	*	1000	Promoter (1-2kb)	3	20248214	20250948	2735	2	AT3G54700	1049
1356	Chr3	5639200	5639699	500	*	1000	Promoter (<=1kb)	3	5635593	5638798	3206	2	AT3G16560	-402
1357	Chr4	17409300	17409599	300	*	1000	Distal Intergenic	4	17414083	17416386	2304	1	AT4G36930	-4484
1358	Chr3	9485300	9485699	400	*	1000	Promoter (1-2kb)	3	9486168	9486924	757	2	AT3G25905	1225
1359	Chr3	9363400	9363799	400	*	1000	Distal Intergenic	3	9358719	9360582	1864	1	AT3G25700	4681
1360	Chr3	8286500	8287099	600	*	1000	Promoter (<=1kb)	3	8287942	8288602	661	1	AT3G23220	-843
1361	Chr3	7710300	7710999	700	*	1000	Promoter (<=1kb)	3	7708833	7709933	1101	2	AT3G21890	-367
1362	Chr4	8648600	8648899	300	*	1000	Promoter (<=1kb)	4	8648832	8650382	1551	1	AT4G15165	0
1363	Chr3	9194900	9195799	900	*	1000	Promoter (<=1kb)	3	9195334	9197126	1793	1	AT3G25250	0
1364	Chr2	11359100	11359699	600	*	1000	Promoter (<=1kb)	2	11359186	11359800	615	2	AT2G08150	101
1365	Chr5	17861500	17862599	1100	*	1000	Promoter (<=1kb)	5	17862113	17863079	967	1	AT5G44345	0
1366	Chr5	26949500	26950599	1100	*	1000	Promoter (<=1kb)	5	26949658	26949862	205	1	AT5G09935	0
1367	Chr5	9219200	9219499	300	*	1000	Promoter (<=1kb)	5	9220057	9221658	1602	1	AT5G26286	-558
1368	Chr1	615100	616199	1100	*	1000	Promoter (<=1kb)	1	613197	616231	3035	2	AT1G02800	32
1369	Chr1	1139900	1140499	600	*	1000	Promoter (1-2kb)	1	1140278	1141564	1287	2	AT1G04260	1065
1370	Chr1	9895900	9896499	600	*	1000	Distal Intergenic	1	9896867	9899876	3010	2	AT1G28300	3377
1371	Chr1	17910300	17911499	1200	*	1000	Promoter (<=1kb)	1	17910854	17910956	103	1	AT1G07487	0
1372	Chr1	24169700	24169999	300	*	1000	Promoter (1-2kb)	1	24167202	24171635	4434	2	AT1G65060	1636
1373	Chr1	3806800	3807299	500	*	1000	Promoter (<=1kb)	1	3806822	3808940	2119	1	AT1G11320	0
1374	Chr1	7442700	7443499	800	*	1000	Promoter (<=1kb)	1	7442218	7442979	762	2	AT1G21260	0
1375	Chr1	3461200	3461799	600	*	1000	Promoter (<=1kb)	1	3460000	3461485	1486	2	AT1G10500	0
1376	Chr1	23820700	23821199	500	*	1000	Promoter (<=1kb)	1	23821453	23824359	2907	1	AT1G64180	-254
1377	Chr1	23425100	23425699	600	*	1000	Promoter (<=1kb)	1	23425352	23427408	2057	1	AT1G63170	0
1378	Chr3	19023200	19024599	1400	*	1000	Promoter (<=1kb)	3	19023064	19024352	1289	2	AT3G51230	0
1379	Chr2	9162300	9162699	400	*	1000	Promoter (<=1kb)	2	9162516	9168556	6041	1	AT2G21410	0
1380	Chr5	22333300	22333599	300	*	1000	Promoter (1-2kb)	5	22326940	22332078	5139	2	AT5G55040	-1222
1381	Chr4	12731000	12731699	700	*	1000	Promoter (<=1kb)	4	12727531	12731331	3801	2	AT4G24670	0
1382	Chr3	1621200	1621699	500	*	1000	Promoter (<=1kb)	3	1621355	1623052	1698	1	AT3G05590	0
1383	Chr5	20840900	20841599	700	*	1000	Promoter (<=1kb)	5	20841239	20843992	2754	1	AT5G51280	0
1384	Chr4	477000	477399	400	*	1000	Promoter (<=1kb)	4	477141	480028	2888	1	AT4G01100	0
1385	Chr1	1977800	1978299	500	*	1000	Promoter (<=1kb)	1	1978084	1978157	74	1	AT1G06480	0
1386	Chr4	14059700	14060299	600	*	1000	Promoter (<=1kb)	4	14059896	14061386	1491	1	AT4G28440	0
1387	Chr4	17934900	17935299	400	*	1000	Promoter (<=1kb)	4	17931570	17935325	3756	2	AT4G38240	26
1388	Chr3	3386900	3387399	500	*	1000	Promoter (<=1kb)	3	3387078	3391003	3926	1	AT3G10820	0
1389	Chr1	2821200	2821799	600	*	1000	3' UTR	1	2821354	2825481	4128	2	AT1G08820	3682
1390	Chr5	9288700	9289299	600	*	1000	Promoter (<=1kb)	5	9284557	9289003	4447	2	AT5G26742	0
1391	Chr3	405900	406799	900	*	1000	Promoter (<=1kb)	3	405756	406487	732	2	AT3G02190	0
1392	Chr1	27505900	27506399	500	*	1000	Promoter (<=1kb)	1	27503973	27506406	2434	2	AT1G73150	7
1393	Chr1	4942400	4942799	400	*	1000	Promoter (1-2kb)	1	4938754	4941332	2579	2	AT1G14440	-1068
1394	Chr3	19956000	19956599	600	*	1000	Promoter (<=1kb)	3	19955344	19956449	1106	2	AT3G53890	0
1395	Chr3	4289400	4290699	1300	*	1000	Promoter (<=1kb)	3	4289086	4289860	775	2	AT3G13275	0
1396	Chr5	9119600	9120099	500	*	1000	Promoter (<=1kb)	5	9117907	9119841	1935	2	AT5G26110	0
1397	Chr3	8518900	8519599	700	*	1000	Promoter (<=1kb)	3	8519136	8525289	6154	1	AT3G23670	0
1398	Chr3	21312100	21312799	700	*	1000	Promoter (<=1kb)	3	21310825	21312378	1554	2	AT3G57560	0
1399	Chr1	16887900	16888399	500	*	1000	Promoter (<=1kb)	1	16887217	16889155	1939	1	AT1G44740	683
1400	Chr2	14155800	14156299	500	*	1000	Promoter (<=1kb)	2	14155853	14157864	2012	1	AT2G33410	0
1401	Chr3	3199400	3199799	400	*	1000	Promoter (<=1kb)	3	3199712	3201966	2255	1	AT3G10330	0
1402	Chr2	19316800	19317199	400	*	1000	Promoter (<=1kb)	2	19317126	19319397	2272	1	AT2G47010	0
1403	Chr1	875600	876099	500	*	1000	Promoter (<=1kb)	1	875518	875604	87	2	AT1G03506	0
1404	Chr4	14892200	14893299	1100	*	1000	Promoter (<=1kb)	4	14894073	14896844	2772	1	AT4G30470	-774
1405	Chr3	22252400	22252999	600	*	1000	Promoter (<=1kb)	3	22251047	22252899	1853	2	AT3G60210	0
1406	Chr2	19088600	19089299	700	*	1000	Promoter (<=1kb)	2	19086492	19089229	2738	2	AT2G46500	0
1407	Chr4	1521800	1522199	400	*	1000	Promoter (<=1kb)	4	1520784	1520856	73	2	AT4G03435	-944
1408	Chr1	9069100	9069599	500	*	1000	Promoter (1-2kb)	1	9065955	9071468	5514	2	AT1G26208	1869
1409	Chr5	6026900	6027399	500	*	1000	Promoter (<=1kb)	5	6021379	6027299	5921	2	AT5G18230	0
1410	Chr5	7321600	7322099	500	*	1000	Promoter (<=1kb)	5	7314583	7321743	7161	2	AT5G22090	0
1411	Chr5	26298100	26298699	600	*	1000	Promoter (<=1kb)	5	26298728	26300529	1802	1	AT5G65730	-29
1412	Chr5	17752700	17753399	700	*	1000	Promoter (<=1kb)	5	17749057	17752849	3793	2	AT5G44100	0
1413	Chr5	472500	472999	500	*	1000	Promoter (<=1kb)	5	470182	472907	2726	2	AT5G02290	0
1414	Chr4	10130300	10131499	1200	*	1000	Promoter (<=1kb)	4	10130050	10132192	2143	2	AT4G18340	693
1415	Chr2	8262500	8262999	500	*	1000	Promoter (<=1kb)	2	8262696	8265138	2443	1	AT2G19080	0
1416	Chr2	10372000	10373199	1200	*	1000	Promoter (<=1kb)	2	10369418	10373382	3965	2	AT2G24370	183
1417	Chr1	6650000	6650499	500	*	1000	Promoter (<=1kb)	1	6649243	6650446	1204	2	AT1G19240	0
1418	Chr2	9747200	9747699	500	*	1000	Promoter (<=1kb)	2	9744146	9746435	2290	2	AT2G22900	-765
1419	Chr3	23153500	23153999	500	*	1000	Promoter (<=1kb)	3	23150779	23153649	2871	2	AT3G62600	0
1420	Chr3	968100	969299	1200	*	1000	Promoter (<=1kb)	3	969050	971691	2642	1	AT3G03800	0
1421	Chr1	18308700	18309299	600	*	1000	Promoter (<=1kb)	1	18308903	18308987	85	1	AT1G49460	0
1422	Chr5	18886100	18886999	900	*	1000	Promoter (<=1kb)	5	18884218	18886960	2743	2	AT5G46550	0
1423	Chr1	29971300	29972199	900	*	1000	Promoter (<=1kb)	1	29966313	29971640	5328	2	AT1G79640	0
1424	Chr1	23706400	23706899	500	*	1000	Promoter (<=1kb)	1	23701408	23706058	4651	2	AT1G63860	-342
1425	Chr5	20544700	20545099	400	*	1000	Promoter (<=1kb)	5	20543225	20544857	1633	2	AT5G50450	0
1426	Chr1	2635800	2636399	600	*	1000	Promoter (<=1kb)	1	2632810	2635866	3057	2	AT1G08350	0
1427	Chr3	19661700	19662399	700	*	1000	Promoter (<=1kb)	3	19660488	19662025	1538	2	AT3G53020	0
1428	Chr4	18463900	18464499	600	*	1000	Promoter (<=1kb)	4	18462190	18464982	2793	2	AT4G39790	483
1429	Chr4	12953900	12954799	900	*	1000	Promoter (<=1kb)	4	12954077	12956588	2512	1	AT4G25320	0
1430	Chr1	26747200	26747699	500	*	1000	Promoter (1-2kb)	1	26749137	26749253	117	2	AT1G70944	1554
1431	Chr4	13196000	13196699	700	*	1000	Promoter (<=1kb)	4	13197069	13199841	2773	1	AT4G26000	-370
1432	Chr1	12550000	12550599	600	*	1000	Promoter (<=1kb)	1	12550339	12552629	2291	1	AT1G34370	0
1433	Chr1	340000	341299	1300	*	1000	Promoter (1-2kb)	1	338241	340088	1848	1	AT1G01970	1759
1434	Chr5	8489500	8489999	500	*	1000	Promoter (<=1kb)	5	8469711	8489867	20157	2	AT5G24740	0
1435	Chr4	17761000	17761699	700	*	1000	Promoter (1-2kb)	4	17758232	17759746	1515	2	AT4G37780	-1254
1436	Chr5	17223700	17224499	800	*	1000	Promoter (<=1kb)	5	17224270	17231384	7115	1	AT5G42950	0
1437	Chr3	1396800	1397599	800	*	1000	Promoter (<=1kb)	3	1397170	1397440	271	1	AT3G01555	0
1438	Chr5	4684100	4684599	500	*	1000	Promoter (<=1kb)	5	4680540	4684472	3933	2	AT5G14520	0
1439	Chr4	18388100	18389299	1200	*	1000	Promoter (<=1kb)	4	18387331	18388759	1429	2	AT4G39590	0
1440	Chr4	14003600	14004399	800	*	1000	Promoter (<=1kb)	4	14004401	14006989	2589	1	AT4G28260	-2
1441	Chr5	6886700	6887699	1000	*	1000	Promoter (<=1kb)	5	6886762	6887458	697	2	AT5G20370	0
1442	Chr2	10801100	10801499	400	*	1000	Promoter (<=1kb)	2	10801091	10803722	2632	1	AT2G25355	9
1443	Chr5	6684200	6684999	800	*	1000	Promoter (<=1kb)	5	6682420	6684744	2325	2	AT5G19770	0
1444	Chr5	4722000	4722899	900	*	1000	Promoter (<=1kb)	5	4718994	4722371	3378	2	AT5G14640	0
1445	Chr5	15342600	15343199	600	*	1000	Promoter (1-2kb)	5	15344448	15344711	264	1	AT5G38378	-1249
1446	Chr3	9150900	9151399	500	*	1000	Promoter (<=1kb)	3	9149528	9151334	1807	2	AT3G25120	0
1447	Chr1	21355300	21355599	300	*	1000	Promoter (<=1kb)	1	21355475	21356637	1163	1	AT1G57660	0
1448	Chr4	10954800	10955499	700	*	1000	Promoter (<=1kb)	4	10955311	10959239	3929	1	AT4G20300	0
1449	Chr4	433500	433999	500	*	1000	Promoter (<=1kb)	4	431516	434029	2514	2	AT4G01000	30
1450	Chr1	1702300	1703099	800	*	1000	Promoter (<=1kb)	1	1701116	1702749	1634	2	AT1G05675	0
1451	Chr5	3439200	3439499	300	*	1000	Promoter (<=1kb)	5	3435949	3439384	3436	2	AT5G10900	0
1452	Chr1	1056800	1057899	1100	*	1000	Promoter (<=1kb)	1	1057041	1059454	2414	1	AT1G04090	0
1453	Chr5	3225100	3225799	700	*	1000	Promoter (<=1kb)	5	3225306	3225724	419	2	AT5G01685	0
1454	Chr4	12384100	12384699	600	*	1000	Promoter (<=1kb)	4	12383164	12384496	1333	2	AT4G23770	0
1455	Chr4	6321300	6321899	600	*	1000	Promoter (<=1kb)	4	6319928	6321688	1761	2	AT4G10130	0
1456	Chr3	22360000	22360899	900	*	1000	Promoter (<=1kb)	3	22356754	22360276	3523	2	AT3G60510	0
1457	Chr3	3578200	3578799	600	*	1000	Promoter (<=1kb)	3	3578234	3580569	2336	1	AT3G11400	0
1458	Chr1	28624300	28625399	1100	*	1000	Promoter (<=1kb)	1	28623398	28625408	2011	2	AT1G76290	9
1459	Chr2	9344100	9344499	400	*	1000	Exon (AT2G21920.1/AT2G21920, exon 4 of 5)	2	9343410	9347159	3750	2	AT2G21920	2660
1460	Chr5	3313800	3314199	400	*	1000	Promoter (1-2kb)	5	3315401	3320323	4923	1	AT5G10510	-1202
1461	Chr1	7284800	7285199	400	*	1000	Promoter (<=1kb)	1	7285042	7289943	4902	1	AT1G20920	0
1462	Chr3	22802900	22803299	400	*	1000	Promoter (<=1kb)	3	22801215	22804104	2890	2	AT3G61620	805
1463	Chr2	12949900	12950599	700	*	1000	Promoter (<=1kb)	2	12949797	12950890	1094	1	AT2G30385	103
1464	Chr5	22837100	22838299	1200	*	1000	Promoter (<=1kb)	5	22835931	22837972	2042	2	AT5G56370	0
1465	Chr1	1251000	1251599	600	*	1000	Promoter (<=1kb)	1	1249571	1251697	2127	2	AT1G08855	98
1466	Chr1	24001400	24001799	400	*	1000	Promoter (<=1kb)	1	23998725	24002058	3334	2	AT1G64610	259
1467	Chr3	8617800	8618399	600	*	1000	Promoter (<=1kb)	3	8616804	8619285	2482	2	AT3G23860	886
1468	Chr2	17117100	17117499	400	*	1000	Promoter (<=1kb)	2	17116553	17117125	573	2	AT2G09210	0
1469	Chr2	12651400	12651999	600	*	1000	Promoter (<=1kb)	2	12649906	12651753	1848	2	AT2G29570	0
1470	Chr3	4376900	4377699	800	*	1000	Promoter (<=1kb)	3	4377097	4379575	2479	1	AT3G13440	0
1471	Chr5	4241900	4242399	500	*	1000	3' UTR	5	4234156	4241934	7779	1	AT5G13250	7744
1472	Chr5	26296000	26296499	500	*	1000	Promoter (<=1kb)	5	26296025	26298091	2067	1	AT5G65720	0
1473	Chr2	15922400	15923299	900	*	1000	3' UTR	2	15922518	15925895	3378	2	AT2G38060	2596
1474	Chr1	7659400	7661599	2200	*	1000	Promoter (1-2kb)	1	7660947	7662725	1779	2	AT1G21830	1126
1475	Chr2	8490800	8491699	900	*	1000	Promoter (<=1kb)	2	8490181	8491110	930	2	AT2G19630	0
1476	Chr5	5205500	5206199	700	*	1000	Promoter (<=1kb)	5	5205869	5208036	2168	1	AT5G15950	0
1477	Chr1	27546300	27546799	500	*	1000	Promoter (<=1kb)	1	27544969	27546479	1511	2	AT1G73250	0
1478	Chr1	294800	295299	500	*	1000	Promoter (<=1kb)	1	295207	295859	653	1	AT1G01810	0
1479	Chr1	1897100	1897799	700	*	1000	Promoter (<=1kb)	1	1897129	1899237	2109	1	AT1G06210	0
1480	Chr4	15568100	15568599	500	*	1000	Promoter (<=1kb)	4	15568264	15569564	1301	1	AT4G32240	0
1481	Chr1	2735600	2736099	500	*	1000	Promoter (<=1kb)	1	2733596	2735819	2224	2	AT1G08610	0
1482	Chr2	11477900	11478199	300	*	1000	Promoter (<=1kb)	2	11474752	11478142	3391	2	AT2G26900	0
1483	Chr5	1508200	1508699	500	*	1000	Promoter (<=1kb)	5	1507418	1508927	1510	2	AT5G05110	228
1484	Chr3	22611100	22611899	800	*	1000	Promoter (<=1kb)	3	22610329	22611321	993	2	AT3G61100	0
1485	Chr3	2060500	2060899	400	*	1000	Promoter (<=1kb)	3	2055623	2060585	4963	2	AT3G06600	0
1486	Chr3	20893000	20893699	700	*	1000	Promoter (<=1kb)	3	20892007	20893478	1472	2	AT3G56340	0
1487	Chr1	16266500	16267399	900	*	1000	Promoter (<=1kb)	1	16266553	16268945	2393	1	AT1G43170	0
1488	Chr5	4448500	4448899	400	*	1000	Promoter (<=1kb)	5	4447259	4448675	1417	2	AT5G13780	0
1489	Chr3	16914200	16914799	600	*	1000	Promoter (<=1kb)	3	16914525	16915837	1313	1	AT3G46040	0
1490	Chr1	26774700	26775099	400	*	1000	Promoter (<=1kb)	1	26773539	26773725	187	2	AT1G71002	-975
1491	Chr1	1380800	1381499	700	*	1000	Promoter (1-2kb)	1	1380382	1382599	2218	2	AT1G04890	1100
1492	Chr3	10199800	10200299	500	*	1000	Promoter (<=1kb)	3	10193477	10200046	6570	2	AT3G27530	0
1493	Chr1	20205900	20206399	500	*	1000	Promoter (<=1kb)	1	20206930	20207555	626	1	AT1G54120	-531
1494	Chr4	17204800	17205999	1200	*	1000	Promoter (<=1kb)	4	17204385	17206033	1649	2	AT4G36430	34
1495	Chr5	26969000	26969799	800	*	1000	Promoter (<=1kb)	5	26967378	26969400	2023	2	AT5G67630	0
1496	Chr4	16394300	16394799	500	*	1000	Promoter (<=1kb)	4	16394600	16396703	2104	1	AT4G34250	0
1497	Chr2	6865500	6866299	800	*	1000	Promoter (<=1kb)	2	6865610	6867004	1395	2	AT2G15760	705
1498	Chr1	29035400	29035899	500	*	1000	Promoter (<=1kb)	1	29030998	29034822	3825	2	AT1G77280	-578
1499	Chr4	2329900	2330499	600	*	1000	Promoter (<=1kb)	4	2328442	2330590	2149	2	AT4G04620	91
1500	Chr3	8910400	8911199	800	*	1000	Promoter (<=1kb)	3	8910422	8912223	1802	1	AT3G24490	0
1501	Chr4	11774300	11774899	600	*	1000	Promoter (<=1kb)	4	11774461	11774546	86	2	AT4G22265	0
1502	Chr4	18152500	18153199	700	*	1000	Promoter (<=1kb)	4	18151827	18152597	771	2	AT4G38932	0
1503	Chr3	5804100	5804499	400	*	1000	Promoter (<=1kb)	3	5802493	5804282	1790	2	AT3G17020	0
1504	Chr5	19328700	19329199	500	*	1000	Promoter (<=1kb)	5	19327566	19328986	1421	2	AT5G47700	0
1505	Chr3	9753400	9754099	700	*	1000	Promoter (<=1kb)	3	9749493	9753855	4363	2	AT3G26560	0
1506	Chr3	19219000	19219399	400	*	1000	Promoter (<=1kb)	3	19215930	19219128	3199	2	AT3G51820	0
1507	Chr5	8323400	8324699	1300	*	1000	Promoter (<=1kb)	5	8323895	8326705	2811	1	AT5G24380	0
1508	Chr4	14796400	14797199	800	*	1000	Promoter (<=1kb)	4	14796695	14800961	4267	1	AT4G30210	0
1509	Chr2	12055000	12056499	1500	*	1000	Promoter (<=1kb)	2	12054874	12055753	880	2	AT2G28280	0
1510	Chr1	26253300	26253799	500	*	1000	Promoter (<=1kb)	1	26248118	26253687	5570	2	AT1G69770	0
1511	Chr2	16387700	16388799	1100	*	1000	Promoter (<=1kb)	2	16384786	16388502	3717	2	AT2G39240	0
1512	Chr1	10133500	10134199	700	*	1000	Promoter (<=1kb)	1	10128999	10133992	4994	2	AT1G29030	0
1513	Chr5	20454000	20454399	400	*	1000	Promoter (<=1kb)	5	20452487	20454041	1555	2	AT5G50250	0
1514	Chr4	18054600	18055899	1300	*	1000	Promoter (1-2kb)	4	18053360	18055040	1681	1	AT4G38620	1240
1515	Chr5	20719900	20721099	1200	*	1000	Promoter (<=1kb)	5	20715453	20720681	5229	2	AT5G50920	0
1516	Chr4	11158900	11159999	1100	*	1000	Promoter (<=1kb)	4	11157916	11159867	1952	1	AT4G20840	984
1517	Chr1	1105700	1106599	900	*	1000	Promoter (1-2kb)	1	1104493	1106241	1749	1	AT1G04180	1207
1518	Chr2	17713600	17714299	700	*	1000	Promoter (<=1kb)	2	17713196	17714230	1035	1	AT2G42550	404
1519	Chr5	3058600	3059199	600	*	1000	Promoter (<=1kb)	5	3057603	3058825	1223	2	AT5G09830	0
1520	Chr4	15729900	15730499	600	*	1000	Promoter (<=1kb)	4	15728084	15730433	2350	2	AT4G32610	0
1521	Chr3	2345800	2346299	500	*	1000	Promoter (<=1kb)	3	2345218	2345851	634	2	AT3G00240	0
1522	Chr4	1264500	1265499	1000	*	1000	Promoter (<=1kb)	4	1264518	1266486	1969	1	AT4G02840	0
1523	Chr2	17589900	17590499	600	*	1000	Promoter (<=1kb)	2	17590069	17591860	1792	1	AT2G42210	0
1524	Chr1	27712200	27714699	2500	*	1000	Promoter (<=1kb)	1	27713233	27713416	184	2	AT1G73687	0
1525	Chr5	16041500	16041899	400	*	1000	Promoter (<=1kb)	5	16039927	16041714	1788	2	AT5G40080	0
1526	Chr1	27665500	27666199	700	*	1000	Distal Intergenic	1	27669152	27673572	4421	1	AT1G73600	-2953
1527	Chr2	13116300	13116599	300	*	1000	Promoter (<=1kb)	2	13116448	13118970	2523	1	AT2G30780	0
1528	Chr2	14664000	14664699	700	*	1000	Promoter (<=1kb)	2	14660217	14664404	4188	2	AT2G34750	0
1529	Chr1	19602000	19602599	600	*	1000	Promoter (<=1kb)	1	19600531	19602345	1815	2	AT1G52615	0
1530	Chr3	3894500	3895199	700	*	1000	Promoter (<=1kb)	3	3891160	3894631	3472	2	AT3G12203	0
1531	Chr3	8607800	8608599	800	*	1000	Promoter (<=1kb)	3	8606429	8608297	1869	2	AT3G23830	0
1532	Chr3	6956600	6956899	300	*	1000	3' UTR	3	6948774	6957726	8953	1	AT3G19960	7826
1533	Chr5	8781700	8782199	500	*	1000	Promoter (1-2kb)	5	8780258	8783093	2836	1	AT5G25300	1442
1534	Chr5	1807800	1808499	700	*	1000	Promoter (<=1kb)	5	1806761	1807919	1159	2	AT5G05990	0
1535	Chr3	4574300	4574899	600	*	1000	Promoter (<=1kb)	3	4574521	4576107	1587	1	AT3G13882	0
1536	Chr2	15619700	15620299	600	*	1000	Promoter (<=1kb)	2	15619206	15620156	951	2	AT2G37190	0
1537	Chr5	6090400	6090899	500	*	1000	Promoter (<=1kb)	5	6089712	6090804	1093	2	AT5G18380	0
1538	Chr4	11490500	11490999	500	*	1000	Promoter (<=1kb)	4	11491264	11492216	953	1	AT4G21620	-265
1539	Chr5	5923600	5924899	1300	*	1000	Promoter (<=1kb)	5	5924372	5927041	2670	1	AT5G17900	0
1540	Chr2	8122700	8123599	900	*	1000	Promoter (<=1kb)	2	8123195	8125078	1884	1	AT2G18740	0
1541	Chr5	1033100	1033799	700	*	1000	Promoter (1-2kb)	5	1032099	1034973	2875	2	AT5G03860	1174
1542	Chr5	17882200	17883499	1300	*	1000	Promoter (1-2kb)	5	17882079	17885012	2934	2	AT5G44390	1513
1543	Chr5	9540600	9541099	500	*	1000	Promoter (<=1kb)	5	9538572	9540666	2095	2	AT5G27110	0
1544	Chr5	709500	710599	1100	*	1000	Promoter (<=1kb)	5	708318	709734	1417	2	AT5G03030	0
1545	Chr1	9392300	9393199	900	*	1000	Promoter (<=1kb)	1	9391609	9393188	1580	1	AT1G27045	691
1546	Chr3	3115600	3116299	700	*	1000	Promoter (<=1kb)	3	3116110	3117894	1785	1	AT3G10110	0
1547	Chr2	16766400	16767299	900	*	1000	Promoter (<=1kb)	2	16765709	16769279	3571	1	AT2G40130	691
1548	Chr1	13669300	13669699	400	*	1000	Promoter (<=1kb)	1	13669425	13671203	1779	1	AT1G36310	0
1549	Chr4	2497500	2498099	600	*	1000	Promoter (<=1kb)	4	2497598	2505554	7957	1	AT4G04920	0
1550	Chr5	25553800	25554399	600	*	1000	Downstream (<=300bp)	5	25550937	25553656	2720	1	AT5G63850	2863
1551	Chr2	13412000	13412699	700	*	1000	Promoter (<=1kb)	2	13411940	13413285	1346	1	AT2G31490	60
1552	Chr1	1344800	1345499	700	*	1000	Promoter (<=1kb)	1	1344989	1348868	3880	1	AT1G04790	0
1553	Chr2	6833300	6834299	1000	*	1000	Promoter (<=1kb)	2	6830995	6833777	2783	2	AT2G15690	0
1554	Chr5	4796700	4797099	400	*	1000	Promoter (1-2kb)	5	4794769	4798102	3334	1	AT5G14830	1931
1555	Chr1	5443500	5444699	1200	*	1000	Promoter (<=1kb)	1	5441072	5443911	2840	2	AT1G15800	0
1556	Chr4	8020400	8021199	800	*	1000	Promoter (<=1kb)	4	8020713	8022476	1764	1	AT4G13850	0
1557	Chr5	9864100	9865099	1000	*	1000	Promoter (<=1kb)	5	9862923	9865172	2250	2	AT5G27840	73
1558	Chr1	19559900	19560399	500	*	1000	Promoter (<=1kb)	1	19559880	19563113	3234	1	AT1G52500	20
1559	Chr5	16760600	16761199	600	*	1000	Promoter (<=1kb)	5	16760846	16764276	3431	1	AT5G41880	0
1560	Chr4	7019600	7020099	500	*	1000	Promoter (<=1kb)	4	7019664	7021348	1685	1	AT4G11630	0
1561	Chr2	13170200	13170599	400	*	1000	Promoter (1-2kb)	2	13168533	13170285	1753	1	AT2G30940	1667
1562	Chr3	6416200	6416899	700	*	1000	Promoter (<=1kb)	3	6413270	6416599	3330	2	AT3G18640	0
1563	Chr2	7952200	7952899	700	*	1000	Promoter (1-2kb)	2	7952404	7954785	2382	2	AT2G18300	1886
1564	Chr4	11655300	11655999	700	*	1000	Promoter (<=1kb)	4	11655562	11657034	1473	1	AT4G21980	0
1565	Chr2	18875400	18876299	900	*	1000	Promoter (<=1kb)	2	18874566	18875653	1088	2	AT2G45860	0
1566	Chr2	16792300	16792799	500	*	1000	Promoter (<=1kb)	2	16792175	16792622	448	2	AT2G40205	0
1567	Chr4	12046000	12046499	500	*	1000	Promoter (<=1kb)	4	12043869	12045840	1972	2	AT4G22980	-160
1568	Chr5	18453600	18454199	600	*	1000	Promoter (<=1kb)	5	18449476	18453683	4208	2	AT5G45520	0
1569	Chr3	18718100	18718599	500	*	1000	Promoter (<=1kb)	3	18717392	18718396	1005	2	AT3G50440	0
1570	Chr2	18502400	18502799	400	*	1000	Promoter (<=1kb)	2	18500803	18502562	1760	2	AT2G44860	0
1571	Chr5	23900900	23901899	1000	*	1000	Promoter (<=1kb)	5	23901044	23901411	368	1	AT5G08895	0
1572	Chr5	20749400	20749899	500	*	1000	Promoter (<=1kb)	5	20747680	20749506	1827	2	AT5G51030	0
1573	Chr2	8369600	8369999	400	*	1000	Promoter (<=1kb)	2	8369568	8370675	1108	2	AT2G19310	676
1574	Chr3	7929700	7931099	1400	*	1000	Exon (AT3G22400.1/AT3G22400, exon 7 of 9)	3	7926728	7931351	4624	1	AT3G22400	2972
1575	Chr5	21483600	21484299	700	*	1000	Promoter (<=1kb)	5	21482140	21483797	1658	2	AT5G52980	0
1576	Chr1	29015800	29016899	1100	*	1000	Promoter (<=1kb)	1	29016120	29019768	3649	1	AT1G77230	0
1577	Chr5	16234300	16234899	600	*	1000	Promoter (<=1kb)	5	16231143	16234348	3206	2	AT5G40520	0
1578	Chr2	176400	176799	400	*	1000	Promoter (<=1kb)	2	175040	176407	1368	2	AT2G01410	0
1579	Chr4	9308200	9308999	800	*	1000	Promoter (<=1kb)	4	9306339	9308538	2200	2	AT4G16520	0
1580	Chr4	11278100	11278499	400	*	1000	Promoter (<=1kb)	4	11277185	11278318	1134	2	AT4G21140	0
1581	Chr3	22973300	22973599	300	*	1000	Promoter (<=1kb)	3	22973004	22975378	2375	1	AT3G62030	296
1582	Chr2	443200	444299	1100	*	1000	Promoter (<=1kb)	2	440624	444324	3701	2	AT2G01950	25
1583	Chr5	16134500	16135399	900	*	1000	Promoter (<=1kb)	5	16130881	16135393	4513	2	AT5G40340	0
1584	Chr5	10543400	10543799	400	*	1000	Promoter (<=1kb)	5	10540123	10543558	3436	2	AT5G28540	0
1585	Chr2	4347700	4347999	300	*	1000	Promoter (<=1kb)	2	4341105	4347974	6870	2	AT2G11000	0
1586	Chr5	4820600	4821299	700	*	1000	Promoter (<=1kb)	5	4820830	4821859	1030	1	AT5G14895	0
1587	Chr5	2834100	2834799	700	*	1000	3' UTR	5	2829193	2834695	5503	1	AT5G08695	4907
1588	Chr3	7904600	7905599	1000	*	1000	Promoter (<=1kb)	3	7904097	7905576	1480	1	AT3G22360	503
1589	Chr3	21877400	21877799	400	*	1000	Promoter (<=1kb)	3	21878167	21879799	1633	1	AT3G59170	-368
1590	Chr5	21891600	21891899	300	*	1000	Promoter (<=1kb)	5	21891983	21894267	2285	1	AT5G53920	-84
1591	Chr1	22791500	22792499	1000	*	1000	Promoter (<=1kb)	1	22790966	22792803	1838	2	AT1G61720	304
1592	Chr3	22417200	22417599	400	*	1000	Promoter (1-2kb)	3	22415751	22417548	1798	1	AT3G60640	1449
1593	Chr1	12351300	12352099	800	*	1000	Promoter (<=1kb)	1	12349304	12351318	2015	2	AT1G33970	0
1594	Chr5	7256700	7257499	800	*	1000	Promoter (<=1kb)	5	7253849	7256156	2308	2	AT5G21950	-544
1595	Chr4	14032200	14032699	500	*	1000	Promoter (<=1kb)	4	14032490	14032561	72	1	AT4G28362	0
1596	Chr4	5731700	5732399	700	*	1000	Promoter (<=1kb)	4	5730797	5732195	1399	2	AT4G08940	0
1597	Chr1	25688900	25689499	600	*	1000	Distal Intergenic	1	25684314	25686195	1882	2	AT1G68480	-2705
1598	Chr1	28103800	28104899	1100	*	1000	Promoter (<=1kb)	1	28101762	28105193	3432	2	AT1G74800	294
1599	Chr4	15306500	15307199	700	*	1000	Promoter (<=1kb)	4	15306544	15309035	2492	1	AT4G31580	0
1600	Chr1	3837300	3838199	900	*	1000	Promoter (<=1kb)	1	3834432	3837676	3245	2	AT1G11390	0
1601	Chr1	4509000	4509999	1000	*	1000	3' UTR	1	4508906	4514010	5105	2	AT1G13210	4011
1602	Chr2	13683900	13684699	800	*	1000	Promoter (<=1kb)	2	13682557	13684248	1692	2	AT2G32235	0
1603	Chr3	2507600	2508299	700	*	1000	Promoter (<=1kb)	3	2507880	2509589	1710	1	AT3G07860	0
1604	Chr5	1345700	1346099	400	*	1000	3' UTR	5	1345688	1348895	3208	2	AT5G04680	2796
1605	Chr5	16290500	16291099	600	*	1000	Promoter (<=1kb)	5	16290386	16291713	1328	1	AT5G40690	114
1606	Chr3	2192400	2192899	500	*	1000	Promoter (<=1kb)	3	2189479	2192622	3144	2	AT3G06940	0
1607	Chr4	18469200	18469799	600	*	1000	3' UTR	4	18469255	18472048	2794	2	AT4G39800	2249
1608	Chr3	22720600	22721099	500	*	1000	Promoter (<=1kb)	3	22720921	22722696	1776	1	AT3G61410	0
1609	Chr1	29387100	29387999	900	*	1000	Promoter (<=1kb)	1	29387672	29389222	1551	1	AT1G78100	0
1610	Chr1	28558100	28558699	600	*	1000	Promoter (1-2kb)	1	28558630	28560473	1844	2	AT1G76120	1774
1611	Chr3	23036400	23037299	900	*	1000	Promoter (<=1kb)	3	23033355	23036808	3454	2	AT3G62240	0
1612	Chr4	15060800	15061599	800	*	1000	Promoter (<=1kb)	4	15056975	15059846	2872	2	AT4G30950	-954
1613	Chr1	29974900	29975799	900	*	1000	Promoter (<=1kb)	1	29971989	29975359	3371	2	AT1G79650	0
1614	Chr4	8189900	8190299	400	*	1000	3' UTR	4	8190190	8195320	5131	2	AT4G14210	5021
1615	Chr5	8146000	8146599	600	*	1000	Promoter (<=1kb)	5	8143545	8145252	1708	2	AT5G24090	-748
1616	Chr3	1970500	1971199	700	*	1000	Promoter (<=1kb)	3	1968288	1970946	2659	2	AT3G06435	0
1617	Chr5	25843600	25844199	600	*	1000	Promoter (<=1kb)	5	25841913	25843555	1643	2	AT5G64660	-45
1618	Chr5	19951600	19951899	300	*	1000	Promoter (1-2kb)	5	19949691	19951713	2023	1	AT5G49210	1909
1619	Chr5	3480400	3480999	600	*	1000	Promoter (<=1kb)	5	3478672	3480621	1950	2	AT5G11000	0
1620	Chr1	25996200	25997099	900	*	1000	Promoter (<=1kb)	1	25996565	25997011	447	2	AT1G09047	0
1621	Chr5	9160000	9160499	500	*	1000	Promoter (<=1kb)	5	9158318	9160493	2176	2	AT5G26210	0
1622	Chr4	3766200	3766699	500	*	1000	Promoter (<=1kb)	4	3764241	3766671	2431	2	AT4G06634	0
1623	Chr3	19543900	19544599	700	*	1000	Promoter (<=1kb)	3	19542819	19544365	1547	2	AT3G52730	0
1624	Chr5	7570400	7571299	900	*	1000	Promoter (<=1kb)	5	7565037	7571109	6073	2	AT5G22750	0
1625	Chr3	4504000	4504599	600	*	1000	Promoter (<=1kb)	3	4504067	4506320	2254	1	AT3G13740	0
1626	Chr4	10036000	10036799	800	*	1000	Promoter (<=1kb)	4	10035468	10036647	1180	2	AT4G18100	0
1627	Chr4	18040100	18041099	1000	*	1000	3' UTR	4	18036056	18040928	4873	1	AT4G38590	4044
1628	Chr3	18142000	18142499	500	*	1000	Promoter (<=1kb)	3	18140771	18142281	1511	2	AT3G48930	0
1629	Chr1	25752300	25753099	800	*	1000	Promoter (<=1kb)	1	25752624	25756113	3490	1	AT1G68580	0
1630	Chr5	657500	658099	600	*	1000	Promoter (<=1kb)	5	657675	659800	2126	1	AT5G02870	0
1631	Chr5	9634700	9635199	500	*	1000	Promoter (<=1kb)	5	9632703	9635174	2472	2	AT5G27330	0
1632	Chr5	17780200	17780499	300	*	1000	Promoter (<=1kb)	5	17780206	17781364	1159	1	AT5G44170	0
1633	Chr1	22886300	22886899	600	*	1000	Promoter (<=1kb)	1	22887090	22887169	80	1	AT1G61910	-191
1634	Chr5	2309000	2309699	700	*	1000	Promoter (<=1kb)	5	2309463	2309548	86	2	AT5G07315	0
1635	Chr1	9316400	9316899	500	*	1000	Promoter (1-2kb)	1	9315305	9318277	2973	2	AT1G26880	1378
1636	Chr1	20851600	20852099	500	*	1000	Promoter (<=1kb)	1	20850977	20851664	688	2	AT1G55770	0
1637	Chr4	18304500	18304899	400	*	1000	Promoter (<=1kb)	4	18304891	18305010	120	1	AT4G39361	0
1638	Chr1	7695400	7695999	600	*	1000	Promoter (<=1kb)	1	7696427	7697831	1405	1	AT1G21910	-428
1639	Chr4	1501200	1501799	600	*	1000	Promoter (<=1kb)	4	1497536	1501599	4064	2	AT4G03400	0
1640	Chr3	1120400	1121299	900	*	1000	Promoter (<=1kb)	3	1113914	1120933	7020	2	AT3G04240	0
1641	Chr5	25009300	25009799	500	*	1000	Promoter (<=1kb)	5	25008843	25011666	2824	1	AT5G62260	457
1642	Chr4	12236500	12237099	600	*	1000	Promoter (<=1kb)	4	12236593	12240826	4234	1	AT4G23440	0
1643	Chr1	5405800	5406499	700	*	1000	Promoter (<=1kb)	1	5406025	5407486	1462	1	AT1G15720	0
1644	Chr5	25018800	25019699	900	*	1000	Promoter (<=1kb)	5	25019175	25021131	1957	1	AT5G62290	0
1645	Chr1	13229000	13229999	1000	*	1000	Promoter (<=1kb)	1	13227137	13229931	2795	2	AT1G35730	0
1646	Chr4	10370000	10370499	500	*	1000	Promoter (<=1kb)	4	10370433	10372045	1613	1	AT4G18930	0
1647	Chr3	7887100	7887499	400	*	1000	Promoter (<=1kb)	3	7887276	7890153	2878	1	AT3G22310	0
1648	Chr5	15464100	15464899	800	*	1000	Promoter (<=1kb)	5	15463858	15464907	1050	2	AT5G38620	8
1649	Chr1	5410600	5410999	400	*	1000	Promoter (<=1kb)	1	5410578	5410827	250	2	AT1G05193	0
1650	Chr3	8405700	8406199	500	*	1000	Promoter (<=1kb)	3	8404062	8405289	1228	2	AT3G23440	-411
1651	Chr1	29743100	29744199	1100	*	1000	Promoter (1-2kb)	1	29741728	29743766	2039	1	AT1G79060	1372
1652	Chr3	20173100	20173999	900	*	1000	Promoter (<=1kb)	3	20173630	20173850	221	2	AT3G08400	0
1653	Chr3	21198900	21199599	700	*	1000	Promoter (<=1kb)	3	21196517	21199319	2803	2	AT3G57290	0
1654	Chr2	1619700	1620599	900	*	1000	Promoter (<=1kb)	2	1618791	1620379	1589	2	AT2G04630	0
1655	Chr1	9591800	9592399	600	*	1000	Promoter (<=1kb)	1	9592088	9602917	10830	1	AT1G27595	0
1656	Chr3	11861400	11861899	500	*	1000	Promoter (<=1kb)	3	11860569	11861592	1024	2	AT3G30214	0
1657	Chr4	853900	854799	900	*	1000	3' UTR	4	853922	857401	3480	2	AT4G01970	2602
1658	Chr2	14384500	14385199	700	*	1000	Promoter (<=1kb)	2	14384797	14386725	1929	1	AT2G34060	0
1659	Chr1	30200800	30201299	500	*	1000	Promoter (1-2kb)	1	30200466	30202349	1884	2	AT1G80340	1050
1660	Chr1	24704000	24704299	300	*	1000	Promoter (<=1kb)	1	24699868	24703166	3299	2	AT1G66270	-834
1661	Chr4	12645500	12646199	700	*	1000	Promoter (<=1kb)	4	12645542	12647985	2444	1	AT4G24470	0
1662	Chr3	2952200	2952899	700	*	1000	Promoter (<=1kb)	3	2949152	2952220	3069	2	AT3G09620	0
1663	Chr5	21362100	21362599	500	*	1000	Promoter (<=1kb)	5	21359001	21362273	3273	2	AT5G52660	0
1664	Chr1	5648000	5648999	1000	*	1000	Promoter (<=1kb)	1	5647462	5648114	653	2	AT1G16515	0
1665	Chr3	20063400	20064299	900	*	1000	Promoter (<=1kb)	3	20061418	20064161	2744	2	AT3G54190	0
1666	Chr5	26566800	26567399	600	*	1000	Promoter (<=1kb)	5	26563964	26566847	2884	2	AT5G66558	0
1667	Chr5	4831100	4831699	600	*	1000	3' UTR	5	4831583	4834532	2950	2	AT5G14940	2833
1668	Chr3	373800	374399	600	*	1000	Promoter (<=1kb)	3	370668	373805	3138	2	AT3G02110	0
1669	Chr3	6462700	6463399	700	*	1000	Promoter (<=1kb)	3	6459816	6463101	3286	2	AT3G18770	0
1670	Chr1	5309200	5309899	700	*	1000	Promoter (<=1kb)	1	5306027	5309558	3532	2	AT1G15440	0
1671	Chr5	1977100	1977499	400	*	1000	Promoter (<=1kb)	5	1975947	1977377	1431	2	AT5G06480	0
1672	Chr2	18985600	18986099	500	*	1000	Promoter (<=1kb)	2	18984199	18985959	1761	2	AT2G46230	0
1673	Chr5	26017500	26018499	1000	*	1000	Promoter (<=1kb)	5	26017185	26018349	1165	1	AT5G65130	315
1674	Chr5	23797800	23798299	500	*	1000	Promoter (<=1kb)	5	23797446	23800954	3509	1	AT5G58940	354
1675	Chr4	11640900	11641399	500	*	1000	Promoter (<=1kb)	4	11640735	11643762	3028	1	AT4G21940	165
1676	Chr1	20180300	20180899	600	*	1000	Promoter (<=1kb)	1	20179357	20180566	1210	2	AT1G54050	0
1677	Chr4	17687700	17688199	500	*	1000	Promoter (<=1kb)	4	17688186	17688392	207	1	AT4G09515	0
1678	Chr4	12918000	12918699	700	*	1000	Promoter (<=1kb)	4	12918222	12919827	1606	1	AT4G25210	0
1679	Chr3	8582500	8584299	1800	*	1000	Promoter (1-2kb)	3	8581446	8583987	2542	1	AT3G23800	1054
1680	Chr5	1867800	1868499	700	*	1000	Promoter (<=1kb)	5	1867740	1867831	92	2	AT5G01195	0
1681	Chr1	27065700	27066299	600	*	1000	Promoter (<=1kb)	1	27064932	27066109	1178	1	AT1G71910	768
1682	Chr1	6093400	6093799	400	*	1000	3' UTR	1	6093185	6098443	5259	2	AT1G17720	4644
1683	Chr1	4974300	4974899	600	*	1000	Promoter (<=1kb)	1	4974021	4975705	1685	2	AT1G14540	806
1684	Chr1	10054900	10055599	700	*	1000	Promoter (<=1kb)	1	10053443	10055881	2439	2	AT1G28610	282
1685	Chr2	13835500	13835799	300	*	1000	Promoter (<=1kb)	2	13833545	13835758	2214	2	AT2G32600	0
1686	Chr5	18023200	18023699	500	*	1000	Promoter (1-2kb)	5	18018905	18021508	2604	2	AT5G44670	-1692
1687	Chr3	8566400	8567199	800	*	1000	Promoter (<=1kb)	3	8565494	8567496	2003	1	AT3G23770	906
1688	Chr2	1542400	1542899	500	*	1000	Promoter (<=1kb)	2	1541511	1542729	1219	1	AT2G04440	889
1689	Chr3	22738200	22739199	1000	*	1000	Promoter (<=1kb)	3	22738353	22740112	1760	1	AT3G61450	0
1690	Chr2	9457000	9457399	400	*	1000	Distal Intergenic	2	9451605	9454300	2696	2	AT2G22240	-2700
1691	Chr2	17469300	17470099	800	*	1000	Promoter (<=1kb)	2	17467282	17470157	2876	2	AT2G41860	58
1692	Chr2	18950500	18950799	300	*	1000	Promoter (<=1kb)	2	18950802	18953275	2474	1	AT2G46090	-3
1693	Chr3	7501100	7502199	1100	*	1000	Promoter (<=1kb)	3	7498812	7501888	3077	2	AT3G21320	0
1694	Chr1	6696700	6697699	1000	*	1000	Promoter (<=1kb)	1	6697178	6697253	76	1	AT1G19373	0
1695	Chr4	1205600	1206199	600	*	1000	Promoter (<=1kb)	4	1204089	1205892	1804	2	AT4G02720	0
1696	Chr2	13934300	13935199	900	*	1000	Promoter (<=1kb)	2	13932839	13934949	2111	2	AT2G32840	0
1697	Chr5	784100	784599	500	*	1000	3' UTR	5	781725	784368	2644	1	AT5G03270	2375
1698	Chr5	18506900	18507599	700	*	1000	Exon (AT5G45640.1/AT5G45640, exon 9 of 9)	5	18507489	18511616	4128	2	AT5G45640	4017
1699	Chr5	25683200	25683899	700	*	1000	Promoter (<=1kb)	5	25681202	25683641	2440	2	AT5G64200	0
1700	Chr2	19038300	19038699	400	*	1000	Promoter (<=1kb)	2	19037800	19038431	632	1	AT2G46375	500
1701	Chr5	17183200	17183799	600	*	1000	Promoter (1-2kb)	5	17183061	17185032	1972	2	AT5G42860	1233
1702	Chr5	8710100	8710499	400	*	1000	Distal Intergenic	5	8706745	8707885	1141	2	AT5G25190	-2215
1703	Chr4	11577100	11577699	600	*	1000	Promoter (<=1kb)	4	11575096	11577254	2159	2	AT4G21810	0
1704	Chr1	3905300	3905999	700	*	1000	Promoter (<=1kb)	1	3905579	3906818	1240	1	AT1G11608	0
1705	Chr4	15731100	15731799	700	*	1000	Promoter (<=1kb)	4	15731443	15737807	6365	1	AT4G32620	0
1706	Chr5	984000	984599	600	*	1000	Promoter (<=1kb)	5	984367	984449	83	1	AT5G03745	0
1707	Chr5	9410000	9410699	700	*	1000	Promoter (<=1kb)	5	9407647	9410138	2492	2	AT5G26770	0
1708	Chr1	2343500	2343999	500	*	1000	Promoter (<=1kb)	1	2342198	2344314	2117	2	AT1G07615	315
1709	Chr1	20758600	20759799	1200	*	1000	Promoter (<=1kb)	1	20757767	20760268	2502	1	AT1G55570	833
1710	Chr4	15970800	15971399	600	*	1000	Promoter (<=1kb)	4	15971109	15972489	1381	1	AT4G33100	0
1711	Chr2	14842100	14842699	600	*	1000	Promoter (<=1kb)	2	14842291	14844465	2175	1	AT2G35230	0
1712	Chr1	4057900	4058399	500	*	1000	Promoter (<=1kb)	1	4058287	4058416	130	1	AT1G12013	0
1713	Chr3	3533400	3534299	900	*	1000	Promoter (<=1kb)	3	3533207	3534994	1788	2	AT3G11280	695
1714	Chr3	22196700	22198099	1400	*	1000	Promoter (<=1kb)	3	22196822	22197104	283	2	AT3G09355	0
1715	Chr1	6183000	6184099	1100	*	1000	Promoter (<=1kb)	1	6180865	6183806	2942	2	AT1G17960	0
1716	Chr5	19972100	19972899	800	*	1000	Promoter (1-2kb)	5	19971884	19974530	2647	2	AT5G49270	1631
1717	Chr1	19684900	19685399	500	*	1000	Promoter (<=1kb)	1	19685134	19685219	86	2	AT1G52860	0
1718	Chr2	14320300	14320699	400	*	1000	Promoter (<=1kb)	2	14318964	14320714	1751	2	AT2G33847	15
1719	Chr3	16036100	16037099	1000	*	1000	Promoter (<=1kb)	3	16036115	16037216	1102	2	AT3G44380	117
1720	Chr3	22775900	22776899	1000	*	1000	Promoter (<=1kb)	3	22775922	22775994	73	1	AT3G61545	0
1721	Chr2	16764400	16765399	1000	*	1000	Promoter (<=1kb)	2	16765369	16765864	496	2	AT2G09115	465
1722	Chr5	26294000	26294699	700	*	1000	Promoter (1-2kb)	5	26292372	26295687	3316	1	AT5G65710	1628
1723	Chr3	21996600	21997799	1200	*	1000	Promoter (<=1kb)	3	21995610	21996840	1231	2	AT3G59540	0
1724	Chr5	18583100	18583599	500	*	1000	Promoter (1-2kb)	5	18584676	18586590	1915	1	AT5G45810	-1077
1725	Chr4	1157100	1157599	500	*	1000	Promoter (<=1kb)	4	1156379	1158788	2410	1	AT4G02650	721
1726	Chr3	18837000	18837599	600	*	1000	Promoter (<=1kb)	3	18834927	18837395	2469	2	AT3G50690	0
1727	Chr4	8974900	8975999	1100	*	1000	Promoter (1-2kb)	4	8975280	8977451	2172	2	AT4G15765	1452
1728	Chr1	7450100	7450899	800	*	1000	Promoter (<=1kb)	1	7449964	7450695	732	2	AT1G21290	0
1729	Chr3	5418400	5419099	700	*	1000	Promoter (<=1kb)	3	5411278	5418632	7355	2	AT3G15980	0
1730	Chr4	17792200	17792799	600	*	1000	Promoter (<=1kb)	4	17790080	17792198	2119	2	AT4G37840	-2
1731	Chr5	1772200	1772599	400	*	1000	Promoter (<=1kb)	5	1772415	1774187	1773	1	AT5G05890	0
1732	Chr2	11683300	11683799	500	*	1000	Promoter (1-2kb)	2	11683772	11685342	1571	2	AT2G27310	1543
1733	Chr5	6660800	6661999	1200	*	1000	Promoter (<=1kb)	5	6660678	6662463	1786	2	AT5G19700	464
1734	Chr3	10121700	10122099	400	*	1000	Promoter (<=1kb)	3	10121234	10123128	1895	1	AT3G27340	466
1735	Chr1	25340100	25340799	700	*	1000	Promoter (<=1kb)	1	25339036	25340241	1206	2	AT1G67610	0
1736	Chr5	26348900	26349399	500	*	1000	Promoter (<=1kb)	5	26347593	26349056	1464	2	AT5G65860	0
1737	Chr1	24773700	24774199	500	*	1000	Promoter (1-2kb)	1	24774113	24775984	1872	2	AT1G66410	1785
1738	Chr4	15455600	15456599	1000	*	1000	Promoter (<=1kb)	4	15455083	15457121	2039	1	AT4G31950	517
1739	Chr3	17800900	17801499	600	*	1000	Promoter (<=1kb)	3	17801289	17828553	27265	1	AT3G48190	0
1740	Chr5	2126800	2127299	500	*	1000	3' UTR	5	2126944	2130509	3566	2	AT5G06850	3210
1741	Chr3	5373100	5373599	500	*	1000	Promoter (<=1kb)	3	5374248	5376275	2028	1	AT3G15890	-649
1742	Chr5	2435600	2436299	700	*	1000	Promoter (<=1kb)	5	2435795	2437661	1867	1	AT5G07680	0
1743	Chr1	3685000	3685599	600	*	1000	Promoter (<=1kb)	1	3684568	3689892	5325	1	AT1G11060	432
1744	Chr2	19638400	19638899	500	*	1000	Promoter (<=1kb)	2	19636867	19638678	1812	2	AT2G47990	0
1745	Chr4	17771000	17771599	600	*	1000	Distal Intergenic	4	17768042	17769676	1635	1	AT4G37790	2958
1746	Chr1	28243100	28243899	800	*	1000	Promoter (1-2kb)	1	28244317	28245581	1265	2	AT1G75250	1682
1747	Chr4	1294700	1295699	1000	*	1000	3' UTR	4	1292483	1295263	2781	1	AT4G02920	2217
1748	Chr2	19095900	19097099	1200	*	1000	Promoter (<=1kb)	2	19096413	19100373	3961	1	AT2G46520	0
1749	Chr1	1051100	1051799	700	*	1000	Promoter (<=1kb)	1	1050505	1051194	690	2	AT1G04070	0
1750	Chr3	18620800	18622199	1400	*	1000	Promoter (<=1kb)	3	18620450	18623251	2802	1	AT3G50230	350
1751	Chr3	21218300	21219299	1000	*	1000	Promoter (<=1kb)	3	21218751	21220485	1735	1	AT3G57340	0
1752	Chr4	12468800	12469399	600	*	1000	Exon (AT4G24010.1/AT4G24010, exon 5 of 5)	4	12466117	12469844	3728	1	AT4G24010	2683
1753	Chr5	14977700	14978099	400	*	1000	Promoter (<=1kb)	5	14978566	14981620	3055	1	AT5G37710	-467
1754	Chr5	19594300	19594699	400	*	1000	Promoter (1-2kb)	5	19593217	19594441	1225	1	AT5G48350	1083
1755	Chr2	16187200	16187499	300	*	1000	Promoter (<=1kb)	2	16184259	16187273	3015	2	AT2G38710	0
1756	Chr4	16541600	16542399	800	*	1000	Promoter (<=1kb)	4	16542242	16545194	2953	1	AT4G34650	0
1757	Chr5	370000	371399	1400	*	1000	Promoter (<=1kb)	5	364902	370295	5394	2	AT5G01950	0
1758	Chr1	30129500	30130099	600	*	1000	Promoter (<=1kb)	1	30127819	30129649	1831	2	AT1G80080	0
1759	Chr3	17458500	17459099	600	*	1000	Promoter (<=1kb)	3	17457614	17458599	986	1	AT3G47380	886
1760	Chr2	19402900	19403399	500	*	1000	Promoter (<=1kb)	2	19399648	19403044	3397	2	AT2G47250	0
1761	Chr1	17306500	17306799	300	*	1000	Promoter (<=1kb)	1	17306574	17308848	2275	1	AT1G47230	0
1762	Chr4	12650600	12651599	1000	*	1000	Promoter (<=1kb)	4	12649985	12655097	5113	1	AT4G24480	615
1763	Chr5	21135000	21135399	400	*	1000	Distal Intergenic	5	21131045	21131700	656	2	AT5G52045	-3300
1764	Chr1	5596800	5598199	1400	*	1000	Promoter (<=1kb)	1	5596633	5598447	1815	1	AT1G16370	167
1765	Chr5	3084900	3085799	900	*	1000	Promoter (<=1kb)	5	3081389	3085291	3903	2	AT5G09880	0
1766	Chr3	6808500	6809899	1400	*	1000	Promoter (<=1kb)	3	6808585	6809508	924	2	AT3G19595	0
1767	Chr5	22252000	22252799	800	*	1000	Promoter (<=1kb)	5	22252735	22252984	250	1	AT5G08265	0
1768	Chr4	7479700	7480799	1100	*	1000	Promoter (<=1kb)	4	7480556	7482150	1595	1	AT4G12690	0
1769	Chr4	11511000	11511399	400	*	1000	Promoter (<=1kb)	4	11510989	11517396	6408	1	AT4G21670	11
1770	Chr4	13231600	13232199	600	*	1000	Promoter (<=1kb)	4	13232545	13235908	3364	1	AT4G26110	-346
1771	Chr5	6852700	6853399	700	*	1000	Promoter (<=1kb)	5	6851341	6853106	1766	2	AT5G20290	0
1772	Chr1	26978300	26979299	1000	*	1000	Promoter (1-2kb)	1	26973567	26981046	7480	2	AT1G71710	1747
1773	Chr3	16808300	16808699	400	*	1000	Promoter (<=1kb)	3	16805473	16807950	2478	2	AT3G45770	-350
1774	Chr1	469200	469799	600	*	1000	Promoter (<=1kb)	1	469818	470693	876	1	AT1G02350	-19
1775	Chr2	7918800	7919599	800	*	1000	Promoter (<=1kb)	2	7917413	7919345	1933	2	AT2G18193	0
1776	Chr4	7290500	7291199	700	*	1000	Promoter (<=1kb)	4	7289192	7291120	1929	2	AT4G12250	0
1777	Chr5	26849900	26850299	400	*	1000	Promoter (<=1kb)	5	26848127	26850040	1914	2	AT5G67290	0
1778	Chr2	19594700	19595199	500	*	1000	Promoter (<=1kb)	2	19594187	19595001	815	2	AT2G47840	0
1779	Chr5	5898600	5899099	500	*	1000	Promoter (<=1kb)	5	5898659	5898787	129	1	AT5G17847	0
1780	Chr1	28390300	28390999	700	*	1000	Promoter (<=1kb)	1	28390665	28391585	921	1	AT1G75600	0
1781	Chr3	17951200	17951699	500	*	1000	Promoter (<=1kb)	3	17951626	17956920	5295	1	AT3G48470	0
1782	Chr3	8968700	8970099	1400	*	1000	Promoter (<=1kb)	3	8969162	8970298	1137	1	AT3G24580	0
1783	Chr5	16386700	16387199	500	*	1000	Promoter (1-2kb)	5	16381314	16385424	4111	2	AT5G40890	-1276
1784	Chr3	8309700	8310699	1000	*	1000	Promoter (<=1kb)	3	8309209	8310910	1702	1	AT3G23250	491
1785	Chr5	7741800	7742099	300	*	1000	Promoter (<=1kb)	5	7741792	7742978	1187	1	AT5G23070	8
1786	Chr5	22424000	22424599	600	*	1000	Promoter (<=1kb)	5	22422673	22424380	1708	2	AT5G55290	0
1787	Chr5	8880800	8881299	500	*	1000	Promoter (<=1kb)	5	8880863	8882542	1680	1	AT5G25500	0
1788	Chr5	21780800	21781399	600	*	1000	Promoter (<=1kb)	5	21780947	21785287	4341	1	AT5G53620	0
1789	Chr3	23264500	23265299	800	*	1000	Promoter (<=1kb)	3	23262795	23264731	1937	2	AT3G62940	0
1790	Chr5	3548400	3548799	400	*	1000	Promoter (<=1kb)	5	3546200	3548117	1918	2	AT5G11150	-283
1791	Chr1	1887900	1888699	800	*	1000	Promoter (<=1kb)	1	1887404	1887728	325	1	AT1G04447	496
1792	Chr5	23288300	23288799	500	*	1000	Promoter (<=1kb)	5	23286197	23287739	1543	2	AT5G57500	-561
1793	Chr5	5061600	5062299	700	*	1000	Promoter (<=1kb)	5	5058672	5062144	3473	2	AT5G15550	0
1794	Chr1	1720900	1721499	600	*	1000	Promoter (<=1kb)	1	1720593	1721309	717	1	AT1G05740	307
1795	Chr5	22501100	22501499	400	*	1000	Promoter (<=1kb)	5	22496196	22500714	4519	2	AT5G55540	-386
1796	Chr2	10272100	10272799	700	*	1000	Promoter (<=1kb)	2	10272672	10273595	924	2	AT2G24165	796
1797	Chr1	30046000	30046499	500	*	1000	Promoter (1-2kb)	1	30044746	30046148	1403	1	AT1G79870	1254
1798	Chr4	16401700	16402399	700	*	1000	Promoter (<=1kb)	4	16402129	16403823	1695	1	AT4G34265	0
1799	Chr5	628100	629499	1400	*	1000	Promoter (<=1kb)	5	627034	629280	2247	2	AT5G02770	0
1800	Chr5	24782600	24783199	600	*	1000	Promoter (<=1kb)	5	24782700	24782799	100	2	AT5G09020	0
1801	Chr2	14600400	14600799	400	*	1000	Promoter (1-2kb)	2	14602470	14612565	10096	1	AT2G34660	-1671
1802	Chr1	107500	107899	400	*	1000	Promoter (1-2kb)	1	108946	111699	2754	1	AT1G01260	-1047
1803	Chr5	16573800	16574199	400	*	1000	Promoter (1-2kb)	5	16572025	16572189	165	2	AT5G41401	-1611
1804	Chr2	13539700	13540699	1000	*	1000	Promoter (<=1kb)	2	13537755	13539804	2050	2	AT2G31840	0
1805	Chr2	18869000	18870099	1100	*	1000	Promoter (<=1kb)	2	18869153	18871786	2634	1	AT2G45840	0
1806	Chr1	24627700	24628199	500	*	1000	Promoter (<=1kb)	1	24628530	24628835	306	2	AT1G66145	636
1807	Chr4	17493100	17494099	1000	*	1000	Promoter (<=1kb)	4	17492871	17494279	1409	2	AT4G37150	180
1808	Chr3	3330600	3331399	800	*	1000	Promoter (<=1kb)	3	3325074	3331282	6209	2	AT3G10650	0
1809	Chr1	212500	213099	600	*	1000	3' UTR	1	208995	213082	4088	1	AT1G01580	3505
1810	Chr2	14066700	14067699	1000	*	1000	Promoter (<=1kb)	2	14066125	14067576	1452	1	AT2G33180	575
1811	Chr5	25530500	25531199	700	*	1000	Promoter (<=1kb)	5	25530055	25535889	5835	1	AT5G63800	445
1812	Chr5	5079300	5080099	800	*	1000	Promoter (<=1kb)	5	5079458	5082288	2831	1	AT5G15610	0
1813	Chr2	15014100	15014499	400	*	1000	Promoter (<=1kb)	2	15010707	15014284	3578	2	AT2G35710	0
1814	Chr2	10307800	10308199	400	*	1000	Promoter (<=1kb)	2	10308264	10308536	273	1	AT2G07990	-65
1815	Chr1	13046300	13046599	300	*	1000	Promoter (<=1kb)	1	13046927	13047661	735	1	AT1G35465	-328
1816	Chr5	15554800	15555399	600	*	1000	Promoter (<=1kb)	5	15555156	15558882	3727	1	AT5G38850	0
1817	Chr3	1088700	1089499	800	*	1000	3' UTR	3	1086516	1089416	2901	1	AT3G04140	2184
1818	Chr5	7155800	7156199	400	*	1000	Promoter (<=1kb)	5	7156063	7157889	1827	1	AT5G21070	0
1819	Chr1	10988300	10988999	700	*	1000	Promoter (<=1kb)	1	10986496	10989593	3098	2	AT1G30860	594
1820	Chr3	1316600	1316999	400	*	1000	Promoter (<=1kb)	3	1317245	1321294	4050	1	AT3G04810	-246
1821	Chr1	1291000	1291499	500	*	1000	Promoter (<=1kb)	1	1289734	1291112	1379	2	AT1G04630	0
1822	Chr3	8036300	8036699	400	*	1000	Promoter (<=1kb)	3	8036207	8036748	542	1	AT3G00420	93
1823	Chr5	1323400	1323999	600	*	1000	Promoter (<=1kb)	5	1323574	1326984	3411	1	AT5G04600	0
1824	Chr2	9702400	9702699	300	*	1000	Distal Intergenic	2	9697131	9699944	2814	2	AT2G22795	-2456
1825	Chr4	9352600	9353399	800	*	1000	3' UTR	4	9349741	9352832	3092	1	AT4G16600	2859
1826	Chr3	8019300	8019999	700	*	1000	Promoter (<=1kb)	3	8017654	8019552	1899	2	AT3G22670	0
1827	Chr3	7834700	7835199	500	*	1000	Promoter (<=1kb)	3	7835144	7839061	3918	1	AT3G22200	0
1828	Chr1	19831600	19832799	1200	*	1000	Promoter (<=1kb)	1	19831352	19833028	1677	1	AT1G53180	248
1829	Chr3	498800	499999	1200	*	1000	Promoter (<=1kb)	3	495884	498964	3081	2	AT3G02420	0
1830	Chr1	19993300	19993699	400	*	1000	Promoter (<=1kb)	1	19991271	19993458	2188	2	AT1G53580	0
1831	Chr5	25552400	25553399	1000	*	1000	Promoter (1-2kb)	5	25550937	25553656	2720	1	AT5G63850	1463
1832	Chr1	10806200	10806799	600	*	1000	Promoter (<=1kb)	1	10804450	10806428	1979	2	AT1G30500	0
1833	Chr5	23289900	23290399	500	*	1000	Promoter (<=1kb)	5	23288885	23289635	751	2	AT5G57510	-265
1834	Chr4	9601300	9601799	500	*	1000	Promoter (<=1kb)	4	9601348	9604265	2918	1	AT4G17080	0
1835	Chr3	20133000	20133499	500	*	1000	Promoter (<=1kb)	3	20132886	20133750	865	1	AT3G54366	114
1836	Chr5	4958200	4958599	400	*	1000	Promoter (<=1kb)	5	4958303	4962102	3800	1	AT5G15270	0
1837	Chr1	30210600	30210999	400	*	1000	Promoter (<=1kb)	1	30208408	30211592	3185	2	AT1G80360	593
1838	Chr5	23248300	23248899	600	*	1000	Promoter (<=1kb)	5	23246395	23249504	3110	2	AT5G57380	605
1839	Chr2	18422800	18423599	800	*	1000	Promoter (<=1kb)	2	18423374	18423671	298	1	AT2G09535	0
1840	Chr3	19926700	19927399	700	*	1000	Promoter (<=1kb)	3	19924538	19927026	2489	2	AT3G53780	0
1841	Chr4	7462300	7462699	400	*	1000	Promoter (<=1kb)	4	7459609	7462447	2839	2	AT4G12620	0
1842	Chr2	19051400	19052499	1100	*	1000	Promoter (<=1kb)	2	19053470	19057162	3693	1	AT2G46420	-971
1843	Chr4	10811500	10812299	800	*	1000	Promoter (<=1kb)	4	10811263	10811897	635	2	AT4G06935	0
1844	Chr2	14395600	14396199	600	*	1000	3' UTR	2	14396016	14399275	3260	2	AT2G34090	3076
1845	Chr3	17127900	17128399	500	*	1000	Promoter (<=1kb)	3	17128211	17131466	3256	1	AT3G46520	0
1846	Chr5	4188500	4188899	400	*	1000	Promoter (1-2kb)	5	4190250	4190488	239	2	AT5G01965	1589
1847	Chr5	24736500	24737099	600	*	1000	Promoter (<=1kb)	5	24733785	24736876	3092	2	AT5G61500	0
1848	Chr2	9874400	9874999	600	*	1000	Promoter (<=1kb)	2	9874907	9876711	1805	1	AT2G23180	0
1849	Chr2	15863600	15864199	600	*	1000	Promoter (<=1kb)	2	15861688	15864128	2441	2	AT2G37890	0
1850	Chr5	4201500	4201999	500	*	1000	Promoter (<=1kb)	5	4201625	4201856	232	2	AT5G01985	0
1851	Chr5	2557700	2558199	500	*	1000	Promoter (1-2kb)	5	2555553	2555911	359	2	AT5G01465	-1789
1852	Chr5	18584600	18585799	1200	*	1000	Promoter (<=1kb)	5	18584676	18586590	1915	1	AT5G45810	0
1853	Chr5	24126700	24127999	1300	*	1000	Promoter (<=1kb)	5	24123913	24126717	2805	2	AT5G59900	0
1854	Chr1	28666500	28666999	500	*	1000	Promoter (1-2kb)	1	28668664	28669652	989	1	AT1G76410	-1665
1855	Chr1	4523500	4524299	800	*	1000	Promoter (<=1kb)	1	4522709	4522782	74	2	AT1G13240	-718
1856	Chr2	2214300	2215199	900	*	1000	Promoter (<=1kb)	2	2214334	2217448	3115	1	AT2G05812	0
1857	Chr4	18453600	18453999	400	*	1000	Distal Intergenic	4	18448865	18451305	2441	2	AT4G39770	-2295
1858	Chr5	26946900	26948299	1400	*	1000	Promoter (<=1kb)	5	26946732	26949184	2453	2	AT5G67550	885
1859	Chr4	9594900	9595399	500	*	1000	Promoter (<=1kb)	4	9593381	9595350	1970	2	AT4G17060	0
1860	Chr4	14465600	14466299	700	*	1000	Promoter (<=1kb)	4	14464856	14466029	1174	2	AT4G29390	0
1861	Chr5	21215500	21216299	800	*	1000	Promoter (<=1kb)	5	21216772	21218351	1580	1	AT5G52250	-473
1862	Chr5	4023900	4024199	300	*	1000	Promoter (<=1kb)	5	4021815	4024218	2404	2	AT5G12410	19
1863	Chr5	6035300	6035999	700	*	1000	Promoter (<=1kb)	5	6035619	6037641	2023	1	AT5G18255	0
1864	Chr2	9508800	9509199	400	*	1000	Promoter (<=1kb)	2	9504659	9508895	4237	2	AT2G22400	0
1865	Chr1	824300	824799	500	*	1000	Promoter (<=1kb)	1	822582	824410	1829	2	AT1G03350	0
1866	Chr3	4155800	4156399	600	*	1000	Promoter (<=1kb)	3	4154911	4156027	1117	2	AT3G12981	0
1867	Chr5	2876600	2877099	500	*	1000	Promoter (<=1kb)	5	2875136	2876609	1474	2	AT5G09250	0
1868	Chr1	23607000	23607499	500	*	1000	Promoter (<=1kb)	1	23603791	23607275	3485	2	AT1G63660	0
1869	Chr1	3302200	3303299	1100	*	1000	Promoter (<=1kb)	1	3302153	3302419	267	2	AT1G04763	0
1870	Chr3	22054600	22055599	1000	*	1000	Promoter (<=1kb)	3	22054746	22054869	124	2	AT3G09225	0
1871	Chr1	8855600	8856099	500	*	1000	Promoter (<=1kb)	1	8853534	8855874	2341	2	AT1G25260	0
1872	Chr3	19168100	19168499	400	*	1000	Promoter (<=1kb)	3	19168672	19171227	2556	1	AT3G51670	-173
1873	Chr1	5590600	5591199	600	*	1000	Promoter (<=1kb)	1	5587722	5590761	3040	2	AT1G16340	0
1874	Chr5	586900	588099	1200	*	1000	Promoter (<=1kb)	5	584162	586953	2792	2	AT5G02600	0
1875	Chr3	9550300	9550799	500	*	1000	Promoter (<=1kb)	3	9550560	9551135	576	1	AT3G04975	0
1876	Chr5	15184800	15185199	400	*	1000	Promoter (<=1kb)	5	15184947	15186854	1908	1	AT5G38040	0
1877	Chr4	15956400	15956899	500	*	1000	Promoter (<=1kb)	4	15956442	15956689	248	1	AT4G08725	0
1878	Chr4	15372300	15373099	800	*	1000	Promoter (<=1kb)	4	15370061	15372942	2882	2	AT4G31770	0
1879	Chr1	30073300	30073799	500	*	1000	Promoter (<=1kb)	1	30073524	30080778	7255	1	AT1G79950	0
1880	Chr4	7210600	7211299	700	*	1000	Promoter (<=1kb)	4	7210807	7213376	2570	1	AT4G12030	0
1881	Chr3	11195300	11195699	400	*	1000	Promoter (<=1kb)	3	11193389	11195171	1783	2	AT3G29250	-129
1882	Chr5	8903200	8903799	600	*	1000	Promoter (<=1kb)	5	8903404	8906319	2916	1	AT5G25580	0
1883	Chr3	22121900	22122399	500	*	1000	Promoter (1-2kb)	3	22120876	22121957	1082	1	AT3G59880	1024
1884	Chr1	9844400	9845099	700	*	1000	Promoter (<=1kb)	1	9843023	9844561	1539	2	AT1G28180	0
1885	Chr5	3504000	3504399	400	*	1000	Promoter (1-2kb)	5	3502092	3503834	1743	1	AT5G11050	1908
1886	Chr4	16234100	16234599	500	*	1000	Promoter (<=1kb)	4	16233045	16234273	1229	2	AT4G33865	0
1887	Chr2	17293600	17294099	500	*	1000	Promoter (<=1kb)	2	17289952	17293749	3798	2	AT2G41470	0
1888	Chr2	10616900	10617399	500	*	1000	Promoter (<=1kb)	2	10617116	10620034	2919	1	AT2G24960	0
1889	Chr2	9233900	9234399	500	*	1000	Promoter (<=1kb)	2	9234193	9234276	84	2	AT2G21570	0
1890	Chr4	17436600	17437399	800	*	1000	Promoter (<=1kb)	4	17433601	17437217	3617	2	AT4G36980	0
1891	Chr5	24195700	24197699	2000	*	1000	Promoter (<=1kb)	5	24195939	24197865	1927	2	AT5G60090	166
1892	Chr1	26815200	26816299	1100	*	1000	Promoter (<=1kb)	1	26814260	26815922	1663	1	AT1G71100	940
1893	Chr2	19418100	19418399	300	*	1000	Promoter (1-2kb)	2	19416775	19418383	1609	1	AT2G47280	1325
1894	Chr5	25022100	25022599	500	*	1000	Promoter (<=1kb)	5	25021200	25022564	1365	2	AT5G62300	0
1895	Chr1	8600	8999	400	*	1000	Promoter (<=1kb)	1	6788	9130	2343	2	AT1G01020	131
1896	Chr4	17901900	17902399	500	*	1000	Promoter (<=1kb)	4	17900570	17902282	1713	2	AT4G38150	0
1897	Chr5	5664100	5664699	600	*	1000	Promoter (1-2kb)	5	5659554	5662997	3444	2	AT5G17230	-1103
1898	Chr5	3466400	3466999	600	*	1000	Downstream (<=300bp)	5	3469268	3470086	819	1	AT5G10970	-2269
1899	Chr5	7997200	7997599	400	*	1000	Promoter (<=1kb)	5	7996338	7997505	1168	2	AT5G23710	0
1900	Chr3	19213500	19214099	600	*	1000	Promoter (<=1kb)	3	19210914	19213776	2863	2	AT3G51800	0
1901	Chr1	966300	966899	600	*	1000	Promoter (<=1kb)	1	961684	966790	5107	2	AT1G03830	0
1902	Chr3	8479800	8480299	500	*	1000	Promoter (<=1kb)	3	8480025	8482222	2198	1	AT3G23620	0
1903	Chr1	10589500	10589999	500	*	1000	3' UTR	1	10587471	10590209	2739	1	AT1G30130	2029
1904	Chr3	18413500	18413899	400	*	1000	Promoter (<=1kb)	3	18413564	18415713	2150	1	AT3G49660	0
1905	Chr5	16574400	16574799	400	*	1000	Distal Intergenic	5	16572025	16572189	165	2	AT5G41401	-2211
1906	Chr2	1042000	1042499	500	*	1000	Promoter (<=1kb)	2	1041388	1043667	2280	1	AT2G03450	612
1907	Chr5	16975500	16976099	600	*	1000	Promoter (<=1kb)	5	16975699	16975782	84	2	AT5G06305	0
1908	Chr5	22434700	22435299	600	*	1000	Promoter (<=1kb)	5	22430105	22435134	5030	2	AT5G55310	0
1909	Chr1	5281400	5281999	600	*	1000	Promoter (1-2kb)	1	5280264	5281274	1011	1	AT1G05157	1136
1910	Chr1	29175500	29176099	600	*	1000	3' UTR	1	29173409	29175629	2221	1	AT1G77630	2091
1911	Chr2	19640700	19641099	400	*	1000	Promoter (<=1kb)	2	19638812	19641022	2211	2	AT2G48000	0
1912	Chr3	20430600	20431699	1100	*	1000	Promoter (<=1kb)	3	20430059	20431597	1539	2	AT3G55120	0
1913	Chr5	25073700	25074099	400	*	1000	Promoter (<=1kb)	5	25072117	25074069	1953	2	AT5G62440	0
1914	Chr5	22492800	22493499	700	*	1000	Promoter (<=1kb)	5	22492892	22496064	3173	1	AT5G55530	0
1915	Chr3	11035300	11035999	700	*	1000	Promoter (<=1kb)	3	11035510	11035723	214	2	AT3G05655	0
1916	Chr5	15187300	15187699	400	*	1000	Promoter (<=1kb)	5	15187487	15189290	1804	1	AT5G38050	0
1917	Chr4	17137400	17138599	1200	*	1000	Promoter (1-2kb)	4	17137313	17139777	2465	2	AT4G36220	1178
1918	Chr3	8418600	8419099	500	*	1000	Promoter (<=1kb)	3	8418778	8422975	4198	1	AT3G23480	0
1919	Chr2	3672600	3672999	400	*	1000	Promoter (<=1kb)	2	3669906	3672766	2861	2	AT2G09795	0
1920	Chr5	23995200	23995799	600	*	1000	Promoter (<=1kb)	5	23994170	23995865	1696	2	AT5G59530	66
1921	Chr5	18378400	18378699	300	*	1000	Distal Intergenic	5	18381799	18384069	2271	2	AT5G45350	5370
1922	Chr5	22119100	22120099	1000	*	1000	Promoter (1-2kb)	5	22118004	22120166	2163	1	AT5G54480	1096
1923	Chr2	13671200	13671999	800	*	1000	Promoter (<=1kb)	2	13671841	13673376	1536	1	AT2G32179	0
1924	Chr3	22461300	22462099	800	*	1000	Promoter (<=1kb)	3	22460189	22461779	1591	2	AT3G60770	0
1925	Chr1	30173500	30174399	900	*	1000	Promoter (<=1kb)	1	30174101	30175553	1453	1	AT1G80245	0
1926	Chr2	18008800	18009199	400	*	1000	Promoter (<=1kb)	2	18008822	18009202	381	1	AT2G09455	0
1927	Chr4	11560700	11561999	1300	*	1000	Promoter (<=1kb)	4	11561123	11563950	2828	1	AT4G21760	0
1928	Chr2	11816500	11816999	500	*	1000	Promoter (<=1kb)	2	11816634	11817972	1339	1	AT2G27710	0
1929	Chr3	228900	229499	600	*	1000	Promoter (<=1kb)	3	229075	231517	2443	1	AT3G01600	0
1930	Chr5	5389900	5390199	300	*	1000	Promoter (<=1kb)	5	5390006	5392383	2378	1	AT5G16505	0
1931	Chr1	2092400	2092999	600	*	1000	Promoter (<=1kb)	1	2091738	2092539	802	2	AT1G06810	0
1932	Chr4	13577900	13578499	600	*	1000	Promoter (<=1kb)	4	13578271	13578505	235	1	AT4G07745	0
1933	Chr1	21075100	21075399	300	*	1000	Promoter (<=1kb)	1	21075262	21078797	3536	1	AT1G56290	0
1934	Chr5	24585100	24586099	1000	*	1000	Promoter (<=1kb)	5	24582225	24585818	3594	2	AT5G61120	0
1935	Chr3	1672200	1672999	800	*	1000	Promoter (<=1kb)	3	1660523	1672608	12086	2	AT3G05680	0
1936	Chr2	13682100	13682699	600	*	1000	Promoter (<=1kb)	2	13679529	13682333	2805	2	AT2G32230	0
1937	Chr3	7284900	7285699	800	*	1000	Promoter (<=1kb)	3	7284681	7286442	1762	2	AT3G20830	743
1938	Chr4	11266900	11267699	800	*	1000	Promoter (<=1kb)	4	11267069	11269019	1951	1	AT4G21110	0
1939	Chr1	10370800	10371399	600	*	1000	Promoter (<=1kb)	1	10371675	10374005	2331	1	AT1G29660	-276
1940	Chr4	393300	394099	800	*	1000	Promoter (<=1kb)	4	393767	395382	1616	1	AT4G00920	0
1941	Chr1	26983300	26983899	600	*	1000	Promoter (<=1kb)	1	26983615	26985990	2376	1	AT1G71720	0
1942	Chr3	10938600	10938899	300	*	1000	Distal Intergenic	3	10940305	10941833	1529	2	AT3G28920	2934
1943	Chr4	12774200	12774599	400	*	1000	Promoter (1-2kb)	4	12770221	12772479	2259	2	AT4G24780	-1721
1944	Chr3	10121000	10121399	400	*	1000	Promoter (<=1kb)	3	10121234	10123128	1895	1	AT3G27340	0
1945	Chr3	3549800	3550799	1000	*	1000	Promoter (1-2kb)	3	3549771	3551800	2030	2	AT3G11325	1001
1946	Chr2	18825700	18826199	500	*	1000	Promoter (<=1kb)	2	18823167	18825763	2597	2	AT2G45690	0
1947	Chr1	7641300	7642399	1100	*	1000	Promoter (<=1kb)	1	7640906	7645240	4335	1	AT1G21740	394
1948	Chr1	23622200	23622599	400	*	1000	3' UTR	1	23618012	23622396	4385	1	AT1G63690	4188
1949	Chr5	18153400	18153799	400	*	1000	Promoter (<=1kb)	5	18153852	18155391	1540	1	AT5G44960	-53
1950	Chr3	6088600	6089299	700	*	1000	Promoter (1-2kb)	3	6086909	6088755	1847	1	AT3G17780	1691
1951	Chr2	880600	881199	600	*	1000	Promoter (1-2kb)	2	879247	881471	2225	1	AT2G03010	1353
1952	Chr1	5127800	5128299	500	*	1000	Promoter (1-2kb)	1	5128344	5129731	1388	2	AT1G14870	1432
1953	Chr1	2590200	2590999	800	*	1000	Promoter (<=1kb)	1	2588776	2590609	1834	2	AT1G08250	0
1954	Chr1	591200	591599	400	*	1000	Promoter (<=1kb)	1	591682	594264	2583	1	AT1G02720	-83
1955	Chr4	15987900	15988599	700	*	1000	5' UTR	4	15985174	15991633	6460	2	AT4G33150	3034
1956	Chr1	24611500	24612299	800	*	1000	Promoter (<=1kb)	1	24612620	24614805	2186	1	AT1G66120	-321
1957	Chr3	14318000	14318499	500	*	1000	Distal Intergenic	3	14320943	14324069	3127	1	AT3G42170	-2444
1958	Chr1	19843100	19843899	800	*	1000	Promoter (<=1kb)	1	19840368	19843499	3132	2	AT1G53200	0
1959	Chr3	16163400	16163899	500	*	1000	Promoter (<=1kb)	3	16163709	16164997	1289	1	AT3G44590	0
1960	Chr5	7277200	7277799	600	*	1000	Promoter (<=1kb)	5	7277182	7280344	3163	1	AT5G22000	18
1961	Chr1	21866200	21866499	300	*	1000	3' UTR	1	21861282	21866210	4929	1	AT1G59520	4918
1962	Chr4	13965600	13965999	400	*	1000	Promoter (1-2kb)	4	13965099	13967076	1978	2	AT4G28100	1077
1963	Chr3	1591300	1592999	1700	*	1000	Promoter (<=1kb)	3	1591115	1593047	1933	1	AT3G05490	185
1964	Chr3	8292600	8292999	400	*	1000	Distal Intergenic	3	8289379	8290164	786	2	AT3G23230	-2436
1965	Chr3	7450800	7451899	1100	*	1000	Promoter (<=1kb)	3	7448040	7452106	4067	2	AT3G21230	207
1966	Chr4	13672400	13672999	600	*	1000	Promoter (<=1kb)	4	13668676	13672413	3738	2	AT4G27300	0
1967	Chr2	12503700	12504199	500	*	1000	Promoter (<=1kb)	2	12501092	12504944	3853	2	AT2G29100	745
1968	Chr3	5708500	5709099	600	*	1000	Promoter (<=1kb)	3	5708826	5710579	1754	1	AT3G16780	0
1969	Chr5	23238200	23238599	400	*	1000	Promoter (1-2kb)	5	23230874	23236682	5809	2	AT5G57350	-1518
1970	Chr1	26752000	26752699	700	*	1000	Promoter (<=1kb)	1	26752401	26752664	264	2	AT1G70949	0
1971	Chr2	4807100	4807499	400	*	1000	Promoter (<=1kb)	2	4805480	4807441	1962	2	AT2G11910	0
1972	Chr5	22088000	22088499	500	*	1000	3' UTR	5	22085998	22088094	2097	1	AT5G54390	2002
1973	Chr5	19469700	19470199	500	*	1000	Promoter (<=1kb)	5	19465788	19469939	4152	2	AT5G48030	0
1974	Chr2	19028900	19029799	900	*	1000	Promoter (<=1kb)	2	19028359	19029127	769	1	AT2G46360	541
1975	Chr2	8797700	8798199	500	*	1000	Promoter (<=1kb)	2	8796185	8798293	2109	2	AT2G20390	94
1976	Chr1	4022000	4022699	700	*	1000	Promoter (<=1kb)	1	4021750	4023292	1543	1	AT1G11915	250
1977	Chr5	5914800	5915299	500	*	1000	Promoter (<=1kb)	5	5915484	5915769	286	2	AT5G02805	470
1978	Chr5	24051200	24051499	300	*	1000	Promoter (<=1kb)	5	24051474	24052218	745	1	AT5G59690	0
1979	Chr3	1490100	1490799	700	*	1000	Promoter (1-2kb)	3	1488329	1491772	3444	1	AT3G05220	1771
1980	Chr1	28862800	28863099	300	*	1000	Distal Intergenic	1	28865314	28868225	2912	1	AT1G76880	-2215
1981	Chr4	16481400	16482599	1200	*	1000	Promoter (1-2kb)	4	16480887	16484231	3345	2	AT4G34480	1632
1982	Chr4	7173300	7174299	1000	*	1000	Promoter (<=1kb)	4	7173198	7174439	1242	2	AT4G11950	140
1983	Chr4	445900	446799	900	*	1000	Promoter (<=1kb)	4	445422	446948	1527	1	AT4G01023	478
1984	Chr3	19638900	19639699	800	*	1000	Promoter (<=1kb)	3	19638399	19639278	880	2	AT3G52957	0
1985	Chr4	16427300	16427599	300	*	1000	Promoter (<=1kb)	4	16426483	16428013	1531	2	AT4G34340	414
1986	Chr5	2606100	2606599	500	*	1000	3' UTR	5	2606002	2610250	4249	2	AT5G08130	3651
1987	Chr3	10230300	10230899	600	*	1000	Promoter (<=1kb)	3	10229045	10230707	1663	2	AT3G27620	0
1988	Chr5	22828000	22828599	600	*	1000	Promoter (<=1kb)	5	22828549	22828703	155	1	AT5G08495	0
1989	Chr2	17918800	17919399	600	*	1000	Promoter (<=1kb)	2	17918926	17920496	1571	1	AT2G43090	0
1990	Chr1	28220100	28220599	500	*	1000	Promoter (<=1kb)	1	28219225	28220372	1148	1	AT1G75190	875
1991	Chr5	5572300	5572699	400	*	1000	Promoter (<=1kb)	5	5571550	5572405	856	2	AT5G16940	0
1992	Chr3	4296600	4297599	1000	*	1000	Promoter (<=1kb)	3	4295327	4297000	1674	2	AT3G13280	0
1993	Chr4	16918800	16919199	400	*	1000	Promoter (<=1kb)	4	16919003	16920008	1006	1	AT4G35685	0
1994	Chr2	14144400	14144999	600	*	1000	Promoter (<=1kb)	2	14143128	14144766	1639	2	AT2G33370	0
1995	Chr2	11799300	11799699	400	*	1000	Promoter (1-2kb)	2	11798417	11800928	2512	2	AT2G27660	1229
1996	Chr5	25014300	25015199	900	*	1000	Promoter (<=1kb)	5	25014943	25015158	216	2	AT5G00695	0
1997	Chr4	10578200	10578799	600	*	1000	Promoter (<=1kb)	4	10578635	10578772	138	1	AT4G19395	0
1998	Chr1	19617400	19617699	300	*	1000	Promoter (<=1kb)	1	19614931	19617611	2681	2	AT1G52670	0
1999	Chr3	19403700	19404599	900	*	1000	Promoter (<=1kb)	3	19403020	19404192	1173	2	AT3G52320	0
[truncated: 5,486 more rows]

## Sheet: peaks_TRB2
	TRB2_GRange.seqnames	TRB2_GRange.start	TRB2_GRange.end	TRB2_GRange.width	TRB2_GRange.strand	TRB2_GRange.Score	TRB2_GRange.annotation	TRB2_GRange.geneChr	TRB2_GRange.geneStart	TRB2_GRange.geneEnd	TRB2_GRange.geneLength	TRB2_GRange.geneStrand	TRB2_GRange.geneId	TRB2_GRange.distanceToTSS
1	Chr1	27214700	27216499	1800	*	1000	Promoter (<=1kb)	1	27215787	27216857	1071	1	AT1G72290	0
2	Chr5	3694600	3697399	2800	*	1000	Promoter (<=1kb)	5	3695792	3701549	5758	1	AT5G11530	0
3	Chr3	604400	605499	1100	*	1000	Promoter (<=1kb)	3	604785	605496	712	1	AT3G02790	0
4	Chr1	4887200	4888799	1600	*	1000	Promoter (<=1kb)	1	4886768	4887933	1166	2	AT1G14315	0
5	Chr1	10684700	10685299	600	*	1000	Distal Intergenic	1	10680079	10683137	3059	1	AT1G30320	4621
6	Chr1	1058400	1059599	1200	*	1000	Promoter (<=1kb)	1	1059470	1061209	1740	1	AT1G04100	0
7	Chr4	14065600	14066299	700	*	1000	Promoter (<=1kb)	4	14065992	14066661	670	1	AT4G28460	0
8	Chr3	1970300	1971199	900	*	1000	Promoter (<=1kb)	3	1968288	1970946	2659	2	AT3G06435	0
9	Chr3	13205300	13208899	3600	*	1000	Promoter (1-2kb)	3	13203901	13208938	5038	1	AT3G32230	1399
10	Chr5	5764300	5765999	1700	*	1000	Promoter (<=1kb)	5	5763989	5766246	2258	2	AT5G17490	247
11	Chr1	11968300	11972699	4400	*	1000	Promoter (<=1kb)	1	11967783	11971532	3750	2	AT1G33050	0
12	Chr4	3684000	3687699	3700	*	1000	Promoter (1-2kb)	4	3682803	3685307	2505	1	AT4G06603	1197
13	Chr3	3389300	3390299	1000	*	1000	3' UTR	3	3387078	3391003	3926	1	AT3G10820	2222
14	Chr3	3096000	3098699	2700	*	1000	Promoter (<=1kb)	3	3096216	3096288	73	1	AT3G10035	0
15	Chr2	1047100	1047799	700	*	1000	Promoter (<=1kb)	2	1045446	1047744	2299	2	AT2G03470	0
16	Chr5	880100	881199	1100	*	1000	Promoter (<=1kb)	5	880148	881347	1200	1	AT5G03510	0
17	Chr2	1467900	1468499	600	*	1000	Promoter (1-2kb)	2	1469300	1469842	543	2	AT2G04250	1343
18	Chr1	24394700	24395399	700	*	1000	Promoter (<=1kb)	1	24391672	24395503	3832	2	AT1G65610	104
19	Chr4	14530300	14531099	800	*	1000	Promoter (1-2kb)	4	14531601	14532454	854	2	AT4G29654	1355
20	Chr5	24585000	24585999	1000	*	1000	Promoter (<=1kb)	5	24582225	24585818	3594	2	AT5G61120	0
21	Chr1	4748500	4749899	1400	*	1000	Promoter (<=1kb)	1	4747186	4748666	1481	2	AT1G13870	0
22	Chr3	20633900	20634599	700	*	1000	Promoter (<=1kb)	3	20634057	20636555	2499	1	AT3G55620	0
23	Chr1	3452800	3453499	700	*	1000	Promoter (<=1kb)	1	3453191	3460620	7430	1	AT1G10490	0
24	Chr5	16029400	16030799	1400	*	1000	Promoter (<=1kb)	5	16029703	16030335	633	2	AT5G40040	0
25	Chr1	12959800	12961499	1700	*	1000	Promoter (1-2kb)	1	12958841	12962853	4013	2	AT1G35320	1354
26	Chr2	12562700	12564699	2000	*	1000	Promoter (<=1kb)	2	12562629	12564691	2063	2	AT2G29220	0
27	Chr4	18110500	18111299	800	*	1000	Promoter (<=1kb)	4	18101296	18111082	9787	2	AT4G38780	0
28	Chr3	22562300	22567599	5300	*	1000	Promoter (<=1kb)	3	22562950	22563359	410	2	AT3G09555	0
29	Chr3	669200	670699	1500	*	1000	Promoter (<=1kb)	3	668998	670567	1570	2	AT3G02970	0
30	Chr5	4132500	4132999	500	*	1000	Promoter (<=1kb)	5	4129154	4133023	3870	2	AT5G13020	24
31	Chr4	12010100	12011199	1100	*	1000	Promoter (<=1kb)	4	12010080	12011628	1549	1	AT4G22900	20
32	Chr5	25263700	25264299	600	*	1000	Promoter (<=1kb)	5	25262162	25264053	1892	2	AT5G62950	0
33	Chr2	15030000	15030699	700	*	1000	Promoter (<=1kb)	2	15029957	15030182	226	2	AT2G08770	0
34	Chr3	21653800	21654799	1000	*	1000	Promoter (<=1kb)	3	21650565	21654200	3636	2	AT3G58560	0
35	Chr3	2953400	2954199	800	*	1000	Promoter (<=1kb)	3	2953693	2955748	2056	1	AT3G09630	0
36	Chr1	17982600	17983699	1100	*	1000	Promoter (<=1kb)	1	17981636	17983377	1742	2	AT1G48630	0
37	Chr2	10169200	10170799	1600	*	1000	Promoter (<=1kb)	2	10165992	10170262	4271	2	AT2G23880	0
38	Chr3	20573700	20574299	600	*	1000	Promoter (<=1kb)	3	20571976	20573725	1750	2	AT3G55490	0
39	Chr5	2142300	2143499	1200	*	1000	Promoter (<=1kb)	5	2142858	2143919	1062	1	AT5G06920	0
40	Chr3	7238500	7239699	1200	*	1000	Promoter (<=1kb)	3	7237818	7239149	1332	2	AT3G20710	0
41	Chr1	23065400	23066599	1200	*	1000	Promoter (1-2kb)	1	23068047	23068354	308	1	AT1G08517	-1448
42	Chr5	24668600	24670399	1800	*	1000	Promoter (<=1kb)	5	24667873	24670749	2877	1	AT5G61350	727
43	Chr1	17424400	17424999	600	*	1000	Promoter (<=1kb)	1	17424473	17427475	3003	1	AT1G47490	0
44	Chr5	5140900	5141599	700	*	1000	Promoter (<=1kb)	5	5141035	5142890	1856	1	AT5G15750	0
45	Chr1	10299900	10300499	600	*	1000	Promoter (<=1kb)	1	10300351	10300453	103	1	AT1G06233	0
46	Chr1	2498900	2500499	1600	*	1000	Promoter (1-2kb)	1	2498794	2501581	2788	2	AT1G08050	1082
47	Chr1	470400	471899	1500	*	1000	Promoter (<=1kb)	1	471127	471498	372	2	AT1G04107	0
48	Chr5	24190000	24191299	1300	*	1000	Promoter (1-2kb)	5	24190264	24192894	2631	2	AT5G60070	1595
49	Chr1	25985400	25986599	1200	*	1000	Promoter (<=1kb)	1	25982294	25986349	4056	2	AT1G69120	0
50	Chr3	18861900	18863099	1200	*	1000	Promoter (<=1kb)	3	18861749	18863397	1649	2	AT3G50750	298
51	Chr1	24838800	24840499	1700	*	1000	Promoter (<=1kb)	1	24839090	24840806	1717	1	AT1G66580	0
52	Chr2	349300	350199	900	*	1000	Promoter (1-2kb)	2	347537	350179	2643	1	AT2G01810	1763
53	Chr1	29484300	29485699	1400	*	1000	Promoter (<=1kb)	1	29484120	29485389	1270	2	AT1G78370	0
54	Chr3	19888300	19889499	1200	*	1000	Promoter (<=1kb)	3	19887007	19888935	1929	2	AT3G53640	0
55	Chr3	19505400	19505999	600	*	1000	Promoter (<=1kb)	3	19505379	19506932	1554	1	AT3G52590	21
56	Chr4	14982200	14982899	700	*	1000	Promoter (<=1kb)	4	14982320	14982545	226	1	AT4G08335	0
57	Chr5	21097200	21098699	1500	*	1000	Promoter (<=1kb)	5	21097076	21098959	1884	2	AT5G51920	260
58	Chr4	6244700	6245899	1200	*	1000	Promoter (<=1kb)	4	6244740	6245686	947	2	AT4G09965	0
59	Chr1	28019500	28020499	1000	*	1000	Promoter (<=1kb)	1	28017584	28020059	2476	2	AT1G74560	0
60	Chr5	8038800	8039499	700	*	1000	Promoter (1-2kb)	5	8037798	8040941	3144	1	AT5G23850	1002
61	Chr3	12577300	12580299	3000	*	1000	Exon (AT3G30838.1/AT3G30838, exon 1 of 1)	3	12579885	12585786	5902	2	AT3G30838	5487
62	Chr3	11860400	11861799	1400	*	1000	Promoter (<=1kb)	3	11860569	11861592	1024	2	AT3G30214	0
63	Chr1	19958900	19960299	1400	*	1000	Promoter (<=1kb)	1	19958380	19961827	3448	1	AT1G53470	520
64	Chr5	895300	896299	1000	*	1000	Promoter (<=1kb)	5	894582	895517	936	1	AT5G03545	718
65	Chr1	215200	216999	1800	*	1000	Promoter (1-2kb)	1	214150	217734	3585	1	AT1G01590	1050
66	Chr3	5326600	5327399	800	*	1000	Promoter (<=1kb)	3	5325127	5327672	2546	2	AT3G15720	273
67	Chr4	10610500	10611899	1400	*	1000	Promoter (<=1kb)	4	10610261	10612135	1875	2	AT4G19460	236
68	Chr1	22410700	22411499	800	*	1000	Promoter (1-2kb)	1	22409298	22410854	1557	1	AT1G60870	1402
69	Chr1	3540500	3542599	2100	*	1000	Promoter (1-2kb)	1	3538333	3543925	5593	2	AT1G10680	1326
70	Chr3	3779200	3779799	600	*	1000	Promoter (<=1kb)	3	3777824	3779545	1722	2	AT3G11940	0
71	Chr2	6984900	6985699	800	*	1000	Promoter (<=1kb)	2	6983846	6985620	1775	2	AT2G16070	0
72	Chr5	24381100	24382199	1100	*	1000	Promoter (<=1kb)	5	24380504	24381599	1096	2	AT5G60670	0
73	Chr4	6374400	6375999	1600	*	1000	Promoter (<=1kb)	4	6374674	6375110	437	2	AT4G05775	0
74	Chr3	12570500	12573599	3100	*	1000	Promoter (<=1kb)	3	12573048	12573307	260	2	AT3G06135	0
75	Chr3	23237900	23239799	1900	*	1000	Promoter (<=1kb)	3	23237487	23239155	1669	2	AT3G62850	0
76	Chr1	4382300	4383599	1300	*	1000	Promoter (<=1kb)	1	4382160	4383673	1514	1	AT1G12855	140
77	Chr1	3875500	3877299	1800	*	1000	Promoter (<=1kb)	1	3875442	3877323	1882	2	AT1G11540	24
78	Chr3	378100	379599	1500	*	1000	Promoter (<=1kb)	3	378087	379612	1526	1	AT3G02125	13
79	Chr3	10586900	10588299	1400	*	1000	Promoter (<=1kb)	3	10586566	10587759	1194	2	AT3G28330	0
80	Chr3	6222800	6223699	900	*	1000	Promoter (<=1kb)	3	6223125	6225403	2279	1	AT3G18165	0
81	Chr5	5256200	5257499	1300	*	1000	Promoter (<=1kb)	5	5255797	5257351	1555	2	AT5G16090	0
82	Chr5	19033100	19035699	2600	*	1000	3' UTR	5	19030844	19035959	5116	1	AT5G46880	2256
83	Chr1	624800	625899	1100	*	1000	Promoter (<=1kb)	1	625084	625608	525	2	AT1G02830	0
84	Chr1	25125900	25127399	1500	*	1000	Promoter (<=1kb)	1	25124819	25127098	2280	2	AT1G67160	0
85	Chr3	18731600	18732499	900	*	1000	Promoter (<=1kb)	3	18733021	18734420	1400	1	AT3G50480	-522
86	Chr3	8025000	8026199	1200	*	1000	Promoter (<=1kb)	3	8024794	8025906	1113	2	AT3G22700	0
87	Chr1	7818100	7820699	2600	*	1000	Promoter (<=1kb)	1	7817609	7821576	3968	1	AT1G22150	491
88	Chr4	13594900	13595499	600	*	1000	Promoter (<=1kb)	4	13593844	13595252	1409	2	AT4G27090	0
89	Chr1	17825200	17825899	700	*	1000	Promoter (<=1kb)	1	17825685	17825857	173	1	AT1G48267	0
90	Chr2	7864000	7864699	700	*	1000	Promoter (<=1kb)	2	7864175	7867820	3646	1	AT2G18090	0
91	Chr5	17599500	17605099	5600	*	1000	Exon (AT5G43800.1/AT5G43800, exon 1 of 1)	5	17597379	17605019	7641	1	AT5G43800	2121
92	Chr4	6464200	6464799	600	*	1000	Promoter (<=1kb)	4	6462918	6464558	1641	2	AT4G10450	0
93	Chr2	17504600	17505099	500	*	1000	Promoter (<=1kb)	2	17504551	17504932	382	2	AT2G09320	0
94	Chr1	27279500	27281699	2200	*	1000	Promoter (<=1kb)	1	27279341	27281830	2490	1	AT1G72460	159
95	Chr4	11934900	11935399	500	*	1000	Promoter (<=1kb)	4	11934969	11936823	1855	1	AT4G22710	0
96	Chr1	19457000	19457799	800	*	1000	Promoter (<=1kb)	1	19455495	19458069	2575	2	AT1G52240	270
97	Chr4	1080400	1081799	1400	*	1000	Promoter (<=1kb)	4	1076090	1080727	4638	2	AT4G02460	0
98	Chr5	5191600	5192399	800	*	1000	Promoter (<=1kb)	5	5189376	5192176	2801	2	AT5G15900	0
99	Chr5	5379200	5379899	700	*	1000	Promoter (<=1kb)	5	5379359	5380512	1154	1	AT5G16470	0
100	Chr5	18587300	18588599	1300	*	1000	Promoter (<=1kb)	5	18586870	18588792	1923	2	AT5G45820	193
101	Chr4	994800	995899	1100	*	1000	Promoter (<=1kb)	4	994726	998991	4266	1	AT4G02280	74
102	Chr1	10887400	10887999	600	*	1000	Promoter (<=1kb)	1	10887607	10890407	2801	1	AT1G30690	0
103	Chr5	2633000	2633799	800	*	1000	Promoter (<=1kb)	5	2631516	2633890	2375	2	AT5G08180	91
104	Chr1	2126200	2127099	900	*	1000	Promoter (<=1kb)	1	2126670	2127570	901	1	AT1G06923	0
105	Chr5	17648500	17650199	1700	*	1000	Promoter (<=1kb)	5	17648576	17650375	1800	2	AT5G43890	176
106	Chr1	2547400	2548499	1100	*	1000	Promoter (<=1kb)	1	2542663	2547946	5284	2	AT1G08130	0
107	Chr1	19747600	19748699	1100	*	1000	Promoter (<=1kb)	1	19744948	19747804	2857	2	AT1G53000	0
108	Chr2	8009800	8010899	1100	*	1000	Promoter (<=1kb)	2	8009101	8011277	2177	2	AT2G18480	378
109	Chr3	9308700	9310099	1400	*	1000	3' UTR	3	9308744	9313599	4856	2	AT3G25610	3500
110	Chr3	3533400	3534399	1000	*	1000	Promoter (<=1kb)	3	3533207	3534994	1788	2	AT3G11280	595
111	Chr1	20901000	20901399	400	*	1000	Promoter (<=1kb)	1	20898793	20901247	2455	2	AT1G55880	0
112	Chr4	18257200	18257699	500	*	1000	Promoter (<=1kb)	4	18257334	18258900	1567	1	AT4G39200	0
113	Chr2	7546200	7547599	1400	*	1000	Promoter (<=1kb)	2	7545454	7546374	921	2	AT2G17350	0
114	Chr5	20090700	20092299	1600	*	1000	Promoter (<=1kb)	5	20090648	20093346	2699	1	AT5G49520	52
115	Chr5	429000	430499	1500	*	1000	Promoter (1-2kb)	5	427642	430695	3054	1	AT5G02170	1358
116	Chr1	29395300	29396199	900	*	1000	Promoter (<=1kb)	1	29393813	29396105	2293	2	AT1G78120	0
117	Chr5	16722400	16723499	1100	*	1000	Promoter (<=1kb)	5	16722239	16725040	2802	1	AT5G41780	161
118	Chr3	6602600	6603899	1300	*	1000	Promoter (1-2kb)	3	6601279	6604010	2732	1	AT3G19090	1321
119	Chr4	18497700	18498999	1300	*	1000	Promoter (<=1kb)	4	18498300	18498531	232	2	AT4G09945	0
120	Chr3	11517100	11519199	2100	*	1000	Promoter (<=1kb)	3	11517826	11521441	3616	1	AT3G29650	0
121	Chr2	17879100	17881099	2000	*	1000	Promoter (<=1kb)	2	17878944	17880563	1620	1	AT2G42990	156
122	Chr2	19315900	19316499	600	*	1000	Promoter (<=1kb)	2	19316345	19316551	207	1	AT2G09780	0
123	Chr1	20415000	20415499	500	*	1000	Promoter (<=1kb)	1	20415048	20415287	240	1	AT1G07983	0
124	Chr1	6483300	6483799	500	*	1000	Promoter (<=1kb)	1	6481113	6483646	2534	2	AT1G18800	0
125	Chr5	513500	515099	1600	*	1000	Promoter (<=1kb)	5	513296	516075	2780	1	AT5G02400	204
126	Chr3	8387700	8389499	1800	*	1000	3' UTR	3	8387398	8393467	6070	2	AT3G23430	3968
127	Chr4	8877500	8879399	1900	*	1000	Promoter (<=1kb)	4	8877590	8879327	1738	2	AT4G15550	0
128	Chr5	17872300	17873899	1600	*	1000	Promoter (<=1kb)	5	17871924	17873829	1906	2	AT5G44360	0
129	Chr2	7200500	7201699	1200	*	1000	Promoter (<=1kb)	2	7200423	7201755	1333	1	AT2G16600	77
130	Chr3	9295000	9295599	600	*	1000	Promoter (<=1kb)	3	9295175	9298746	3572	1	AT3G25585	0
131	Chr2	440900	443199	2300	*	1000	Promoter (1-2kb)	2	440624	444324	3701	2	AT2G01950	1125
132	Chr1	18730800	18731799	1000	*	1000	Promoter (<=1kb)	1	18730759	18732238	1480	1	AT1G50580	41
133	Chr2	2184900	2185499	600	*	1000	Promoter (<=1kb)	2	2185022	2185087	66	2	AT2G04965	0
134	Chr1	26408800	26410499	1700	*	1000	Promoter (<=1kb)	1	26408921	26409597	677	1	AT1G70120	0
135	Chr5	18062000	18062999	1000	*	1000	Promoter (1-2kb)	5	18060586	18062764	2179	1	AT5G44760	1414
136	Chr4	18040100	18041199	1100	*	1000	3' UTR	4	18036056	18040928	4873	1	AT4G38590	4044
137	Chr4	9854000	9855299	1300	*	1000	Promoter (<=1kb)	4	9854322	9855745	1424	1	AT4G17700	0
138	Chr5	21349100	21350499	1400	*	1000	Promoter (<=1kb)	5	21348554	21349681	1128	2	AT5G52620	0
139	Chr3	18168300	18169199	900	*	1000	Promoter (<=1kb)	3	18166708	18168700	1993	2	AT3G49010	0
140	Chr1	8595700	8596899	1200	*	1000	Promoter (<=1kb)	1	8593536	8596123	2588	2	AT1G24260	0
141	Chr3	17341000	17341899	900	*	1000	3' UTR	3	17341235	17344762	3528	2	AT3G47090	2863
142	Chr1	5392700	5394099	1400	*	1000	Promoter (<=1kb)	1	5393407	5394639	1233	1	AT1G15680	0
143	Chr5	17256300	17257199	900	*	1000	Promoter (<=1kb)	5	17255205	17258077	2873	2	AT5G43020	878
144	Chr1	1720500	1721599	1100	*	1000	Promoter (<=1kb)	1	1720593	1721309	717	1	AT1G05740	0
145	Chr4	13496800	13497799	1000	*	1000	Promoter (<=1kb)	4	13497287	13498820	1534	1	AT4G26840	0
146	Chr3	21001300	21002599	1300	*	1000	Promoter (<=1kb)	3	20999409	21002155	2747	2	AT3G56700	0
147	Chr2	7971400	7972699	1300	*	1000	Promoter (<=1kb)	2	7971017	7972396	1380	2	AT2G18350	0
148	Chr1	8314600	8315399	800	*	1000	Promoter (<=1kb)	1	8314853	8315737	885	1	AT1G23410	0
149	Chr3	12582600	12584399	1800	*	1000	Promoter (1-2kb)	3	12579885	12585786	5902	2	AT3G30838	1387
150	Chr3	8566400	8567099	700	*	1000	Promoter (<=1kb)	3	8565494	8567496	2003	1	AT3G23770	906
151	Chr3	7844200	7844899	700	*	1000	Promoter (<=1kb)	3	7843536	7844597	1062	2	AT3G22230	0
152	Chr2	18866900	18867599	700	*	1000	Promoter (<=1kb)	2	18865923	18868542	2620	1	AT2G45830	977
153	Chr2	6018100	6019099	1000	*	1000	Promoter (<=1kb)	2	6018558	6023863	5306	1	AT2G14210	0
154	Chr3	19017000	19017899	900	*	1000	Promoter (<=1kb)	3	19016519	19017547	1029	2	AT3G51190	0
155	Chr1	1056800	1057499	700	*	1000	Promoter (<=1kb)	1	1057041	1059454	2414	1	AT1G04090	0
156	Chr5	4898500	4900399	1900	*	1000	Promoter (<=1kb)	5	4898641	4900734	2094	1	AT5G15120	0
157	Chr2	14533900	14534799	900	*	1000	Promoter (<=1kb)	2	14532624	14534409	1786	2	AT2G34480	0
158	Chr1	937300	937799	500	*	1000	Promoter (<=1kb)	1	937401	937485	85	2	AT1G03746	0
159	Chr5	24750600	24751599	1000	*	1000	3' UTR	5	24748023	24751871	3849	1	AT5G61550	2577
160	Chr1	27984800	27985399	600	*	1000	Promoter (<=1kb)	1	27984975	27985042	68	2	AT1G09467	0
161	Chr5	19071600	19072499	900	*	1000	Promoter (<=1kb)	5	19071824	19079453	7630	1	AT5G47010	0
162	Chr5	8323400	8324499	1100	*	1000	Promoter (<=1kb)	5	8323895	8326705	2811	1	AT5G24380	0
163	Chr4	11739600	11740599	1000	*	1000	Promoter (<=1kb)	4	11740053	11741234	1182	1	AT4G22185	0
164	Chr5	8792100	8793299	1200	*	1000	Promoter (<=1kb)	5	8793018	8794784	1767	1	AT5G25340	0
165	Chr3	20790500	20791299	800	*	1000	Promoter (<=1kb)	3	20790502	20791163	662	2	AT3G56020	0
166	Chr1	12059100	12059699	600	*	1000	Promoter (<=1kb)	1	12057198	12059792	2595	2	AT1G33250	93
167	Chr4	133300	134799	1500	*	1000	Promoter (<=1kb)	4	133643	135502	1860	1	AT4G00310	0
168	Chr3	14318100	14318599	500	*	1000	Distal Intergenic	3	14320943	14324069	3127	1	AT3G42170	-2344
169	Chr4	10130300	10131299	1000	*	1000	Promoter (<=1kb)	4	10130050	10132192	2143	2	AT4G18340	893
170	Chr1	18097800	18098699	900	*	1000	Promoter (<=1kb)	1	18098081	18101732	3652	1	AT1G48920	0
171	Chr5	26131100	26131699	600	*	1000	Promoter (<=1kb)	5	26131283	26133310	2028	1	AT5G65400	0
172	Chr5	2981000	2982699	1700	*	1000	5' UTR	5	2978825	2981096	2272	1	AT5G09600	2175
173	Chr5	24721600	24722099	500	*	1000	Promoter (<=1kb)	5	24714076	24721970	7895	2	AT5G61460	0
174	Chr2	6385700	6386099	400	*	1000	Promoter (<=1kb)	2	6385804	6387570	1767	1	AT2G14850	0
175	Chr3	21155500	21156299	800	*	1000	Promoter (<=1kb)	3	21153815	21156075	2261	2	AT3G57150	0
176	Chr5	5244700	5246399	1700	*	1000	Promoter (<=1kb)	5	5243555	5245838	2284	2	AT5G16050	0
177	Chr2	15351600	15352199	600	*	1000	Promoter (<=1kb)	2	15350268	15352013	1746	2	AT2G36620	0
178	Chr1	27851100	27851899	800	*	1000	Promoter (<=1kb)	1	27849217	27851437	2221	2	AT1G74060	0
179	Chr5	23230700	23232299	1600	*	1000	Promoter (<=1kb)	5	23229291	23230749	1459	2	AT5G57345	0
180	Chr5	10070600	10071099	500	*	1000	Promoter (<=1kb)	5	10069440	10070899	1460	2	AT5G28060	0
181	Chr1	26621300	26621999	700	*	1000	Promoter (<=1kb)	1	26620821	26621779	959	2	AT1G70600	0
182	Chr1	22741200	22741999	800	*	1000	Promoter (<=1kb)	1	22741575	22741816	242	1	AT1G08403	0
183	Chr3	2117600	2118199	600	*	1000	Promoter (<=1kb)	3	2117127	2118074	948	2	AT3G06700	0
184	Chr1	6740100	6740799	700	*	1000	Promoter (<=1kb)	1	6740500	6740591	92	1	AT1G19464	0
185	Chr5	957200	958499	1300	*	1000	Promoter (<=1kb)	5	957611	961047	3437	1	AT5G03680	0
186	Chr4	1464000	1464899	900	*	1000	Promoter (<=1kb)	4	1464467	1466174	1708	1	AT4G03320	0
187	Chr5	1950500	1951599	1100	*	1000	Promoter (<=1kb)	5	1952505	1955796	3292	1	AT5G06390	-906
188	Chr4	13196000	13196599	600	*	1000	Promoter (<=1kb)	4	13197069	13199841	2773	1	AT4G26000	-470
189	Chr3	2931800	2932699	900	*	1000	Promoter (<=1kb)	3	2931101	2934365	3265	1	AT3G09550	699
190	Chr2	14688900	14690599	1700	*	1000	Promoter (<=1kb)	2	14689624	14690879	1256	1	AT2G34820	0
191	Chr5	20007300	20008999	1700	*	1000	Promoter (<=1kb)	5	20007313	20009038	1726	2	AT5G49340	39
192	Chr4	12116800	12117299	500	*	1000	Distal Intergenic	4	12117491	12120220	2730	2	AT4G23130	2921
193	Chr3	18546500	18547899	1400	*	1000	Promoter (<=1kb)	3	18546444	18548240	1797	2	AT3G50030	341
194	Chr5	5153400	5154499	1100	*	1000	Promoter (<=1kb)	5	5153720	5154168	449	1	AT5G02455	0
195	Chr1	5339900	5341099	1200	*	1000	Promoter (<=1kb)	1	5339715	5339922	208	2	AT1G08915	0
196	Chr2	18137000	18137799	800	*	1000	Promoter (<=1kb)	2	18136108	18137803	1696	2	AT2G43780	4
197	Chr5	18143100	18146699	3600	*	1000	Promoter (<=1kb)	5	18142274	18146632	4359	2	AT5G44925	0
198	Chr3	20872400	20872899	500	*	1000	Promoter (<=1kb)	3	20872790	20873571	782	1	AT3G56275	0
199	Chr3	7405800	7407099	1300	*	1000	Promoter (<=1kb)	3	7406326	7407429	1104	1	AT3G21120	0
200	Chr1	23563200	23564199	1000	*	1000	Promoter (<=1kb)	1	23563315	23565586	2272	1	AT1G63530	0
201	Chr5	18967700	18968999	1300	*	1000	Promoter (<=1kb)	5	18965271	18968798	3528	2	AT5G46740	0
202	Chr5	5616000	5616899	900	*	1000	Promoter (<=1kb)	5	5613307	5616233	2927	2	AT5G17070	0
203	Chr5	25408800	25410599	1800	*	1000	Promoter (<=1kb)	5	25408821	25410725	1905	2	AT5G63450	126
204	Chr5	23499300	23501599	2300	*	1000	Promoter (<=1kb)	5	23500061	23501416	1356	2	AT5G58070	0
205	Chr3	2232100	2232599	500	*	1000	Promoter (<=1kb)	3	2229355	2232361	3007	2	AT3G07050	0
206	Chr3	21510000	21510599	600	*	1000	Distal Intergenic	3	21506572	21507739	1168	2	AT3G58070	-2261
207	Chr2	3760700	3762699	2000	*	1000	Promoter (<=1kb)	2	3758116	3762630	4515	2	AT2G09920	0
208	Chr4	17517800	17518699	900	*	1000	Promoter (<=1kb)	4	17517743	17519785	2043	1	AT4G37235	57
209	Chr2	7915300	7916399	1100	*	1000	Promoter (<=1kb)	2	7913955	7915872	1918	2	AT2G18190	0
210	Chr1	28485600	28486099	500	*	1000	Promoter (<=1kb)	1	28484129	28486077	1949	2	AT1G75860	0
211	Chr1	2032700	2033799	1100	*	1000	Promoter (1-2kb)	1	2031626	2034112	2487	1	AT1G06640	1074
212	Chr3	18392600	18393299	700	*	1000	Promoter (<=1kb)	3	18393747	18397050	3304	1	AT3G49620	-448
213	Chr3	18893400	18894199	800	*	1000	Promoter (<=1kb)	3	18893404	18893484	81	2	AT3G50825	0
214	Chr3	20248300	20250199	1900	*	1000	Promoter (<=1kb)	3	20248214	20250948	2735	2	AT3G54700	749
215	Chr2	9267600	9268599	1000	*	1000	Promoter (<=1kb)	2	9267730	9269019	1290	1	AT2G21680	0
216	Chr1	8195500	8196299	800	*	1000	Promoter (<=1kb)	1	8195776	8196475	700	1	AT1G23100	0
217	Chr3	20416300	20418499	2200	*	1000	Promoter (<=1kb)	3	20416183	20418910	2728	2	AT3G55090	411
218	Chr1	20917000	20917899	900	*	1000	Promoter (<=1kb)	1	20917190	20918462	1273	1	AT1G55928	0
219	Chr1	11925300	11926799	1500	*	1000	Promoter (<=1kb)	1	11925320	11927302	1983	1	AT1G32910	0
220	Chr1	875600	876299	700	*	1000	Promoter (<=1kb)	1	875518	875604	87	2	AT1G03506	0
221	Chr3	19897100	19898099	1000	*	1000	Promoter (<=1kb)	3	19892525	19897955	5431	2	AT3G53680	0
222	Chr1	26235100	26235899	800	*	1000	Promoter (<=1kb)	1	26235071	26238542	3472	1	AT1G69750	29
223	Chr5	1989000	1989799	800	*	1000	Promoter (<=1kb)	5	1987181	1989372	2192	2	AT5G06520	0
224	Chr5	981600	982199	600	*	1000	Promoter (<=1kb)	5	981859	984289	2431	1	AT5G03740	0
225	Chr2	7771500	7772699	1200	*	1000	Promoter (<=1kb)	2	7769521	7772782	3262	2	AT2G17890	83
226	Chr1	6505900	6506599	700	*	1000	Promoter (<=1kb)	1	6504677	6506542	1866	2	AT1G18850	0
227	Chr3	9719300	9719899	600	*	1000	Promoter (<=1kb)	3	9720253	9720673	421	1	AT3G05055	-354
228	Chr1	22973600	22974799	1200	*	1000	Promoter (<=1kb)	1	22973840	22975754	1915	1	AT1G62170	0
229	Chr5	23773700	23774299	600	*	1000	Promoter (<=1kb)	5	23769786	23773973	4188	2	AT5G58870	0
230	Chr5	1212700	1213299	600	*	1000	Promoter (1-2kb)	5	1212532	1214439	1908	2	AT5G04330	1140
231	Chr1	12840100	12840699	600	*	1000	Promoter (<=1kb)	1	12833398	12840997	7600	2	AT1G35110	298
232	Chr2	18187800	18188299	500	*	1000	Promoter (<=1kb)	2	18184409	18187358	2950	2	AT2G43910	-442
233	Chr1	20594300	20594799	500	*	1000	Promoter (<=1kb)	1	20594443	20596034	1592	1	AT1G55205	0
234	Chr4	18022500	18023299	800	*	1000	Promoter (<=1kb)	4	18023121	18025027	1907	1	AT4G38540	0
235	Chr1	29777500	29778299	800	*	1000	Promoter (<=1kb)	1	29772510	29778016	5507	2	AT1G79150	0
236	Chr4	10649700	10650399	700	*	1000	Promoter (1-2kb)	4	10651744	10657282	5539	1	AT4G19530	-1345
237	Chr4	1446000	1446799	800	*	1000	Promoter (<=1kb)	4	1446664	1447718	1055	1	AT4G03298	0
238	Chr5	2665800	2666399	600	*	1000	Promoter (<=1kb)	5	2663499	2665826	2328	2	AT5G08280	0
239	Chr1	9184600	9185499	900	*	1000	Promoter (<=1kb)	1	9184567	9187578	3012	1	AT1G26580	33
240	Chr2	10739600	10740299	700	*	1000	Promoter (<=1kb)	2	10739855	10740552	698	1	AT2G25210	0
241	Chr3	1885300	1886799	1500	*	1000	Promoter (<=1kb)	3	1885496	1886377	882	1	AT3G06230	0
242	Chr3	18504000	18504599	600	*	1000	Promoter (<=1kb)	3	18504164	18505390	1227	1	AT3G49910	0
243	Chr5	3342800	3343799	1000	*	1000	Promoter (<=1kb)	5	3343190	3343998	809	1	AT5G01775	0
244	Chr2	16856500	16857099	600	*	1000	Promoter (<=1kb)	2	16852880	16856771	3892	2	AT2G40360	0
245	Chr4	17784700	17785199	500	*	1000	Promoter (<=1kb)	4	17785254	17787477	2224	1	AT4G37820	-55
246	Chr4	18274600	18275399	800	*	1000	Promoter (<=1kb)	4	18273829	18275216	1388	2	AT4G39260	0
247	Chr5	18566200	18566799	600	*	1000	Promoter (<=1kb)	5	18564992	18566582	1591	2	AT5G45775	0
248	Chr1	3137000	3137799	800	*	1000	Promoter (<=1kb)	1	3136188	3137684	1497	2	AT1G09690	0
249	Chr3	6388400	6389199	800	*	1000	Promoter (<=1kb)	3	6388495	6388929	435	2	AT3G03715	0
250	Chr5	21147500	21148499	1000	*	1000	Promoter (<=1kb)	5	21147955	21148865	911	1	AT5G52055	0
251	Chr1	4508900	4510299	1400	*	1000	3' UTR	1	4508906	4514010	5105	2	AT1G13210	3711
252	Chr3	1135600	1136499	900	*	1000	Promoter (<=1kb)	3	1133320	1136397	3078	2	AT3G04290	0
253	Chr1	29708800	29709899	1100	*	1000	Promoter (1-2kb)	1	29707625	29711421	3797	2	AT1G78980	1522
254	Chr3	6027000	6027899	900	*	1000	Promoter (<=1kb)	3	6026446	6027694	1249	2	AT3G17620	0
255	Chr3	1613900	1614499	600	*	1000	Promoter (<=1kb)	3	1614178	1615563	1386	1	AT3G05560	0
256	Chr1	4587300	4588899	1600	*	1000	Promoter (<=1kb)	1	4587780	4588661	882	2	AT1G13370	0
257	Chr1	19831300	19832699	1400	*	1000	Promoter (<=1kb)	1	19831352	19833028	1677	1	AT1G53180	0
258	Chr3	16068600	16069199	600	*	1000	Promoter (<=1kb)	3	16068618	16069046	429	2	AT3G44435	0
259	Chr4	9643100	9643799	700	*	1000	Promoter (<=1kb)	4	9641859	9643738	1880	2	AT4G17160	0
260	Chr2	16339000	16340399	1400	*	1000	Promoter (<=1kb)	2	16339187	16339531	345	2	AT2G09010	0
261	Chr5	5817400	5818599	1200	*	1000	Promoter (<=1kb)	5	5816678	5818472	1795	2	AT5G17650	0
262	Chr5	19547200	19548199	1000	*	1000	Promoter (<=1kb)	5	19546007	19547787	1781	2	AT5G48205	0
263	Chr3	5764300	5764999	700	*	1000	Promoter (<=1kb)	3	5763497	5764760	1264	2	AT3G16870	0
264	Chr1	27713300	27713799	500	*	1000	Promoter (<=1kb)	1	27713233	27713416	184	2	AT1G73687	0
265	Chr3	5999400	6000299	900	*	1000	Promoter (<=1kb)	3	5999174	6000447	1274	2	AT3G17520	148
266	Chr5	26189600	26189999	400	*	1000	Promoter (<=1kb)	5	26189716	26190591	876	2	AT5G65520	592
267	Chr3	105000	105399	400	*	1000	Promoter (<=1kb)	3	104968	105271	304	2	AT3G00980	0
268	Chr4	18387900	18389199	1300	*	1000	Promoter (<=1kb)	4	18387331	18388759	1429	2	AT4G39590	0
269	Chr5	142600	142999	400	*	1000	Promoter (<=1kb)	5	142551	142633	83	2	AT5G00755	0
270	Chr3	6160500	6161899	1400	*	1000	Promoter (1-2kb)	3	6160733	6163453	2721	2	AT3G18010	1554
271	Chr5	17882200	17883499	1300	*	1000	Promoter (1-2kb)	5	17882079	17885012	2934	2	AT5G44390	1513
272	Chr3	16049700	16050499	800	*	1000	Promoter (<=1kb)	3	16050125	16050369	245	2	AT3G06805	0
273	Chr1	24633900	24634899	1000	*	1000	3' UTR	1	24631338	24634781	3444	1	AT1G66150	2562
274	Chr2	18250500	18251099	600	*	1000	Promoter (<=1kb)	2	18248830	18251156	2327	2	AT2G44120	57
275	Chr1	30348500	30349199	700	*	1000	Promoter (<=1kb)	1	30348670	30350564	1895	1	AT1G80750	0
276	Chr1	22429800	22431099	1300	*	1000	Promoter (<=1kb)	1	22429692	22430361	670	2	AT1G60920	0
277	Chr4	8243200	8244299	1100	*	1000	Promoter (<=1kb)	4	8241732	8243923	2192	2	AT4G14320	0
278	Chr3	5975800	5976299	500	*	1000	Promoter (<=1kb)	3	5972580	5976211	3632	2	AT3G17450	0
279	Chr5	22074300	22074899	600	*	1000	Promoter (<=1kb)	5	22074406	22074478	73	1	AT5G54365	0
280	Chr1	20533600	20535199	1600	*	1000	Promoter (<=1kb)	1	20532844	20534375	1532	2	AT1G55035	0
281	Chr5	15939300	15940599	1300	*	1000	Promoter (<=1kb)	5	15939110	15940590	1481	2	AT5G39820	0
282	Chr2	14726400	14727699	1300	*	1000	Promoter (<=1kb)	2	14726800	14728128	1329	1	AT2G34910	0
283	Chr4	8837400	8838099	700	*	1000	Exon (AT4G15440.1/AT4G15440, exon 2 of 2)	4	8835368	8838676	3309	1	AT4G15440	2032
284	Chr4	8367700	8368799	1100	*	1000	Promoter (<=1kb)	4	8367663	8369312	1650	2	AT4G14580	513
285	Chr5	21293100	21294899	1800	*	1000	Promoter (<=1kb)	5	21292375	21293758	1384	2	AT5G52460	0
286	Chr5	2227500	2228399	900	*	1000	3' UTR	5	2227439	2233587	6149	2	AT5G07180	5188
287	Chr2	1542100	1542999	900	*	1000	Promoter (<=1kb)	2	1541511	1542729	1219	1	AT2G04440	589
288	Chr1	25883900	25885499	1600	*	1000	Promoter (<=1kb)	1	25883556	25885261	1706	2	AT1G68850	0
289	Chr1	5251800	5252599	800	*	1000	Promoter (<=1kb)	1	5250650	5252121	1472	2	AT1G15270	0
290	Chr2	15169500	15170199	700	*	1000	Promoter (<=1kb)	2	15169578	15169657	80	1	AT2G36150	0
291	Chr3	9064200	9064799	600	*	1000	Promoter (<=1kb)	3	9062354	9064476	2123	2	AT3G24820	0
292	Chr5	620100	621099	1000	*	1000	Promoter (<=1kb)	5	619865	621180	1316	1	AT5G02750	235
293	Chr5	17558900	17559699	800	*	1000	Promoter (<=1kb)	5	17557088	17559412	2325	2	AT5G43720	0
294	Chr1	557600	558899	1300	*	1000	Promoter (<=1kb)	1	558071	558492	422	2	AT1G04133	0
295	Chr2	3756200	3757599	1400	*	1000	Exon (AT2G09910.1/AT2G09910, exon 6 of 7)	2	3753396	3757208	3813	1	AT2G09910	2804
296	Chr3	17871900	17872999	1100	*	1000	Promoter (<=1kb)	3	17869515	17872032	2518	2	AT3G48250	0
297	Chr3	15392300	15393399	1100	*	1000	Promoter (<=1kb)	3	15391568	15393281	1714	2	AT3G43470	0
298	Chr3	18312300	18313099	800	*	1000	Promoter (<=1kb)	3	18311760	18313621	1862	2	AT3G49380	522
299	Chr2	13392400	13393199	800	*	1000	Promoter (<=1kb)	2	13391881	13392927	1047	2	AT2G31410	0
300	Chr3	7450800	7451899	1100	*	1000	Promoter (<=1kb)	3	7448040	7452106	4067	2	AT3G21230	207
301	Chr1	6935000	6935499	500	*	1000	Promoter (<=1kb)	1	6935218	6936928	1711	1	AT1G19990	0
302	Chr1	5686100	5686599	500	*	1000	Promoter (<=1kb)	1	5686093	5686179	87	2	AT1G05247	0
303	Chr5	9952400	9953999	1600	*	1000	Exon (AT5G27925.1/AT5G27925, exon 1 of 1)	5	9949686	9954107	4422	1	AT5G27925	2714
304	Chr3	18482400	18483999	1600	*	1000	Promoter (<=1kb)	3	18482249	18483980	1732	1	AT3G49830	151
305	Chr1	22971100	22973299	2200	*	1000	Promoter (<=1kb)	1	22969830	22971771	1942	2	AT1G62150	0
306	Chr1	5398500	5398999	500	*	1000	Promoter (<=1kb)	1	5398926	5402733	3808	1	AT1G15690	0
307	Chr3	23096900	23098099	1200	*	1000	Promoter (<=1kb)	3	23096104	23097726	1623	2	AT3G62440	0
308	Chr4	11655300	11655999	700	*	1000	Promoter (<=1kb)	4	11655562	11657034	1473	1	AT4G21980	0
309	Chr3	600400	600799	400	*	1000	Promoter (<=1kb)	3	597105	600783	3679	2	AT3G02760	0
310	Chr2	17021600	17022099	500	*	1000	Promoter (<=1kb)	2	17013269	17021606	8338	2	AT2G40770	0
311	Chr1	10102800	10104099	1300	*	1000	Promoter (<=1kb)	1	10095813	10102928	7116	2	AT1G28715	0
312	Chr1	28174300	28175499	1200	*	1000	Promoter (<=1kb)	1	28174187	28175456	1270	1	AT1G75030	113
313	Chr2	16474600	16475599	1000	*	1000	Promoter (<=1kb)	2	16474149	16476141	1993	1	AT2G39460	451
314	Chr3	22417100	22417699	600	*	1000	Promoter (1-2kb)	3	22415751	22417548	1798	1	AT3G60640	1349
315	Chr5	18834000	18834999	1000	*	1000	Promoter (<=1kb)	5	18834643	18835162	520	1	AT5G46440	0
316	Chr5	19971900	19972999	1100	*	1000	Promoter (1-2kb)	5	19971884	19974530	2647	2	AT5G49270	1531
317	Chr5	24288300	24288899	600	*	1000	Promoter (<=1kb)	5	24288596	24291020	2425	1	AT5G60390	0
318	Chr5	9507200	9508599	1400	*	1000	Promoter (<=1kb)	5	9508106	9508349	244	2	AT5G04335	0
319	Chr1	221500	222899	1400	*	1000	Promoter (1-2kb)	1	221642	224351	2710	2	AT1G01610	1452
320	Chr3	1010100	1010699	600	*	1000	Promoter (<=1kb)	3	1008995	1010573	1579	2	AT3G03920	0
321	Chr3	17636600	17637499	900	*	1000	Promoter (1-2kb)	3	17634804	17637204	2401	1	AT3G47800	1796
322	Chr5	11379900	11380299	400	*	1000	Promoter (<=1kb)	5	11379907	11381657	1751	1	AT5G30495	0
323	Chr5	2794300	2794899	600	*	1000	Promoter (<=1kb)	5	2794388	2797760	3373	1	AT5G08620	0
324	Chr4	18463900	18464599	700	*	1000	Promoter (<=1kb)	4	18462190	18464982	2793	2	AT4G39790	383
325	Chr4	8713300	8713799	500	*	1000	Promoter (<=1kb)	4	8713226	8713353	128	2	AT4G15258	0
326	Chr4	2735600	2736999	1400	*	1000	Promoter (<=1kb)	4	2736109	2738255	2147	1	AT4G05380	0
327	Chr4	216100	216899	800	*	1000	3' UTR	4	216812	219926	3115	2	AT4G00480	3027
328	Chr1	6916300	6918099	1800	*	1000	Promoter (<=1kb)	1	6914518	6916823	2306	2	AT1G19920	0
329	Chr1	626200	627199	1000	*	1000	Promoter (<=1kb)	1	626639	629993	3355	1	AT1G02840	0
330	Chr4	11206200	11206599	400	*	1000	3' UTR	4	11202728	11206280	3553	1	AT4G20940	3472
331	Chr1	29253200	29254099	900	*	1000	Promoter (<=1kb)	1	29253332	29260617	7286	1	AT1G77800	0
332	Chr2	18104100	18104899	800	*	1000	Promoter (<=1kb)	2	18103639	18104591	953	2	AT2G43660	0
333	Chr1	3976500	3977499	1000	*	1000	Promoter (<=1kb)	1	3975947	3977255	1309	2	AT1G04887	0
334	Chr4	9559800	9560299	500	*	1000	Promoter (1-2kb)	4	9558571	9565569	6999	1	AT4G16990	1229
335	Chr4	1176100	1177099	1000	*	1000	Promoter (1-2kb)	4	1176000	1178624	2625	2	AT4G02670	1525
336	Chr5	21240800	21244099	3300	*	1000	Promoter (<=1kb)	5	21240717	21243644	2928	1	AT5G52310	83
337	Chr5	95300	95899	600	*	1000	Promoter (<=1kb)	5	91838	95701	3864	2	AT5G01230	0
338	Chr1	928000	928899	900	*	1000	Promoter (<=1kb)	1	926989	927200	212	2	AT1G04207	-800
339	Chr5	9949700	9951899	2200	*	1000	Promoter (<=1kb)	5	9949686	9954107	4422	1	AT5G27925	14
340	Chr3	3366200	3367399	1200	*	1000	Promoter (<=1kb)	3	3366331	3366430	100	2	AT3G10745	0
341	Chr1	24200600	24201999	1400	*	1000	Promoter (<=1kb)	1	24196345	24201346	5002	2	AT1G65130	0
342	Chr1	22911100	22911999	900	*	1000	Promoter (<=1kb)	1	22911159	22913122	1964	1	AT1G61990	0
343	Chr3	13507200	13508199	1000	*	1000	Promoter (1-2kb)	3	13510191	13513415	3225	1	AT3G32966	-1992
344	Chr1	340100	341899	1800	*	1000	Promoter (<=1kb)	1	340108	342040	1933	2	AT1G01980	141
345	Chr1	3106200	3106899	700	*	1000	Promoter (<=1kb)	1	3106367	3107801	1435	1	AT1G09590	0
346	Chr2	763000	763799	800	*	1000	Promoter (<=1kb)	2	762927	765027	2101	1	AT2G02720	73
347	Chr3	13090900	13092099	1200	*	1000	Promoter (<=1kb)	3	13088116	13091973	3858	2	AT3G32092	0
348	Chr5	16733900	16734999	1100	*	1000	Promoter (<=1kb)	5	16733663	16736093	2431	1	AT5G41800	237
349	Chr5	6035100	6035899	800	*	1000	Promoter (<=1kb)	5	6035619	6037641	2023	1	AT5G18255	0
350	Chr2	15667600	15668599	1000	*	1000	Promoter (<=1kb)	2	15667139	15668851	1713	1	AT2G37320	461
351	Chr1	660200	661499	1300	*	1000	Promoter (<=1kb)	1	661088	662475	1388	2	AT1G02930	976
352	Chr5	3216400	3217699	1300	*	1000	Promoter (<=1kb)	5	3212651	3216551	3901	2	AT5G10240	0
353	Chr2	8929200	8929799	600	*	1000	Promoter (1-2kb)	2	8927868	8929599	1732	1	AT2G07335	1332
354	Chr4	11151900	11152499	600	*	1000	Promoter (1-2kb)	4	11150049	11152003	1955	1	AT4G20820	1851
355	Chr4	18479700	18480899	1200	*	1000	Promoter (<=1kb)	4	18478890	18481343	2454	1	AT4G39830	810
356	Chr3	6594300	6594999	700	*	1000	Promoter (<=1kb)	3	6593773	6594977	1205	1	AT3G19070	527
357	Chr1	9971000	9971799	800	*	1000	Promoter (<=1kb)	1	9969246	9971681	2436	2	AT1G28395	0
358	Chr4	13249700	13250599	900	*	1000	Promoter (<=1kb)	4	13250324	13250814	491	1	AT4G07535	0
359	Chr5	26774600	26776299	1700	*	1000	Promoter (<=1kb)	5	26773939	26776391	2453	2	AT5G67090	92
360	Chr1	532400	533699	1300	*	1000	3' UTR	1	529679	534677	4999	1	AT1G02530	2721
361	Chr4	7221100	7221799	700	*	1000	Promoter (<=1kb)	4	7221449	7221655	207	1	AT4G05945	0
362	Chr4	6617900	6619099	1200	*	1000	Promoter (<=1kb)	4	6617143	6618426	1284	2	AT4G10740	0
363	Chr2	14959200	14960799	1600	*	1000	Promoter (<=1kb)	2	14959386	14960828	1443	1	AT2G35615	0
364	Chr5	12189700	12190899	1200	*	1000	Promoter (<=1kb)	5	12190079	12192625	2547	1	AT5G32520	0
365	Chr1	12351400	12351999	600	*	1000	Promoter (<=1kb)	1	12351566	12355173	3608	1	AT1G33980	0
366	Chr5	26012700	26013399	700	*	1000	Promoter (<=1kb)	5	26012775	26014739	1965	1	AT5G65120	0
367	Chr1	5276500	5277699	1200	*	1000	Promoter (<=1kb)	1	5275616	5277869	2254	2	AT1G15340	170
368	Chr3	16303800	16304799	1000	*	1000	Promoter (<=1kb)	3	16304774	16305048	275	1	AT3G06905	0
369	Chr3	3918800	3919499	700	*	1000	Promoter (<=1kb)	3	3913349	3919359	6011	2	AT3G12280	0
370	Chr1	5587300	5587799	500	*	1000	Promoter (<=1kb)	1	5582387	5587461	5075	2	AT1G16330	0
371	Chr5	17864300	17865099	800	*	1000	Promoter (<=1kb)	5	17864376	17865756	1381	1	AT5G44350	0
372	Chr2	8490700	8491799	1100	*	1000	Promoter (<=1kb)	2	8490181	8491110	930	2	AT2G19630	0
373	Chr5	22312800	22313599	800	*	1000	Promoter (<=1kb)	5	22310553	22312832	2280	2	AT5G54960	0
374	Chr1	5079200	5080399	1200	*	1000	3' UTR	1	5079226	5082536	3311	2	AT1G14750	2137
375	Chr4	6242300	6242899	600	*	1000	Promoter (1-2kb)	4	6236375	6241281	4907	2	AT4G09960	-1019
376	Chr2	19289300	19290499	1200	*	1000	Promoter (1-2kb)	2	19289087	19291632	2546	2	AT2G46950	1133
377	Chr4	12459700	12460599	900	*	1000	3' UTR	4	12456342	12460753	4412	1	AT4G23990	3358
378	Chr3	9511400	9512399	1000	*	1000	Promoter (<=1kb)	3	9511901	9513316	1416	1	AT3G26010	0
379	Chr1	22791300	22792399	1100	*	1000	Promoter (<=1kb)	1	22790966	22792803	1838	2	AT1G61720	404
380	Chr1	7450100	7450999	900	*	1000	Promoter (<=1kb)	1	7449964	7450695	732	2	AT1G21290	0
381	Chr4	9715400	9716099	700	*	1000	Promoter (<=1kb)	4	9714092	9715648	1557	2	AT4G17390	0
382	Chr4	18584300	18585099	800	*	1000	Promoter (1-2kb)	4	18583244	18584524	1281	1	AT4G40100	1056
383	Chr4	7278500	7279599	1100	*	1000	Promoter (<=1kb)	4	7278545	7278760	216	2	AT4G12190	0
384	Chr1	6209900	6210799	900	*	1000	Promoter (<=1kb)	1	6209771	6211588	1818	2	AT1G18050	789
385	Chr5	19984700	19985999	1300	*	1000	Promoter (<=1kb)	5	19984626	19985788	1163	2	AT5G49300	0
386	Chr3	364800	365799	1000	*	1000	Promoter (<=1kb)	3	363881	365376	1496	2	AT3G02080	0
387	Chr1	27654700	27655499	800	*	1000	Promoter (<=1kb)	1	27654744	27655769	1026	1	AT1G73580	0
388	Chr4	7173300	7174099	800	*	1000	Promoter (<=1kb)	4	7173198	7174439	1242	2	AT4G11950	340
389	Chr5	3988800	3989799	1000	*	1000	Promoter (<=1kb)	5	3987375	3989876	2502	2	AT5G12330	77
390	Chr5	15464000	15465199	1200	*	1000	Promoter (<=1kb)	5	15463858	15464907	1050	2	AT5G38620	0
391	Chr3	22054600	22055699	1100	*	1000	Promoter (<=1kb)	3	22054746	22054869	124	2	AT3G09225	0
392	Chr5	21785200	21786099	900	*	1000	3' UTR	5	21780947	21785287	4341	1	AT5G53620	4253
393	Chr3	3412900	3413799	900	*	1000	Promoter (<=1kb)	3	3412911	3414019	1109	2	AT3G10910	220
394	Chr5	25987300	25987799	500	*	1000	Promoter (<=1kb)	5	25987309	25991412	4104	1	AT5G65060	0
395	Chr2	7836900	7837499	600	*	1000	Promoter (<=1kb)	2	7837067	7838476	1410	1	AT2G18020	0
396	Chr5	23312100	23312999	900	*	1000	Promoter (<=1kb)	5	23312045	23312920	876	2	AT5G57567	0
397	Chr3	8582100	8583799	1700	*	1000	Promoter (<=1kb)	3	8581446	8583987	2542	1	AT3G23800	654
398	Chr5	6886600	6887499	900	*	1000	Promoter (<=1kb)	5	6886762	6887458	697	2	AT5G20370	0
399	Chr1	21355300	21355999	700	*	1000	Promoter (<=1kb)	1	21355475	21356637	1163	1	AT1G57660	0
400	Chr1	8150400	8151899	1500	*	1000	Promoter (1-2kb)	1	8149868	8153796	3929	2	AT1G23020	1897
401	Chr3	16840600	16841099	500	*	1000	Promoter (<=1kb)	3	16840030	16840983	954	2	AT3G45820	0
402	Chr5	12191100	12192299	1200	*	1000	Promoter (1-2kb)	5	12190079	12192625	2547	1	AT5G32520	1021
403	Chr2	18628200	18629099	900	*	1000	Promoter (1-2kb)	2	18628252	18630779	2528	2	AT2G45190	1680
404	Chr2	17460900	17461799	900	*	1000	Promoter (<=1kb)	2	17459685	17461539	1855	2	AT2G41840	0
405	Chr1	10618900	10619799	900	*	1000	Promoter (<=1kb)	1	10618893	10620067	1175	1	AT1G30190	7
406	Chr3	2472900	2473599	700	*	1000	Promoter (<=1kb)	3	2469783	2473095	3313	2	AT3G07740	0
407	Chr2	19529500	19530099	600	*	1000	Promoter (<=1kb)	2	19529743	19531677	1935	1	AT2G47610	0
408	Chr3	4789200	4789599	400	*	1000	Promoter (1-2kb)	3	4791448	4793684	2237	1	AT3G14360	-1849
409	Chr3	20698400	20698699	300	*	1000	Promoter (<=1kb)	3	20698431	20700200	1770	1	AT3G55750	0
410	Chr4	2329900	2330399	500	*	1000	Promoter (<=1kb)	4	2328442	2330590	2149	2	AT4G04620	191
411	Chr1	30073200	30073799	600	*	1000	Promoter (<=1kb)	1	30073524	30080778	7255	1	AT1G79950	0
412	Chr1	11260000	11261099	1100	*	1000	Promoter (<=1kb)	1	11259851	11261234	1384	2	AT1G31450	135
413	Chr2	518500	519999	1500	*	1000	Promoter (1-2kb)	2	518079	521737	3659	2	AT2G02080	1738
414	Chr3	8267400	8268699	1300	*	1000	Promoter (<=1kb)	3	8267920	8268961	1042	2	AT3G23170	262
415	Chr1	23089400	23091199	1800	*	1000	Promoter (<=1kb)	1	23089610	23091732	2123	1	AT1G62400	0
416	Chr4	11159000	11159799	800	*	1000	Promoter (1-2kb)	4	11157916	11159867	1952	1	AT4G20840	1084
417	Chr1	3057100	3057899	800	*	1000	Promoter (<=1kb)	1	3055231	3057543	2313	2	AT1G09470	0
418	Chr1	12239500	12239999	500	*	1000	Promoter (1-2kb)	1	12241614	12245292	3679	1	AT1G33770	-1615
419	Chr5	5205500	5206299	800	*	1000	Promoter (<=1kb)	5	5205869	5208036	2168	1	AT5G15950	0
420	Chr3	6380600	6381499	900	*	1000	Promoter (<=1kb)	3	6380668	6381324	657	2	AT3G03705	0
421	Chr4	9939500	9940299	800	*	1000	Promoter (<=1kb)	4	9939666	9942988	3323	1	AT4G17895	0
422	Chr1	18966600	18969199	2600	*	1000	Exon (AT1G51175.1/AT1G51175, exon 1 of 1)	1	18965955	18971576	5622	2	AT1G51175	2377
423	Chr5	22466600	22467499	900	*	1000	Promoter (<=1kb)	5	22467337	22468306	970	1	AT5G55450	0
424	Chr3	9271200	9271699	500	*	1000	Promoter (<=1kb)	3	9269277	9271465	2189	2	AT3G25520	0
425	Chr3	2132600	2133199	600	*	1000	Promoter (<=1kb)	3	2132758	2134665	1908	1	AT3G06760	0
426	Chr1	10018500	10019499	1000	*	1000	Promoter (<=1kb)	1	10018691	10020479	1789	1	AT1G28500	0
427	Chr3	11153800	11154599	800	*	1000	Promoter (<=1kb)	3	11154243	11154343	101	1	AT3G05715	0
428	Chr4	7842700	7843399	700	*	1000	Promoter (<=1kb)	4	7842967	7846774	3808	1	AT4G13495	0
429	Chr4	12918000	12918599	600	*	1000	Promoter (<=1kb)	4	12918222	12919827	1606	1	AT4G25210	0
430	Chr3	7929700	7931199	1500	*	1000	3' UTR	3	7926728	7931351	4624	1	AT3G22400	2972
431	Chr5	14642300	14642999	700	*	1000	Promoter (<=1kb)	5	14641442	14642513	1072	2	AT5G37055	0
432	Chr5	24983600	24984299	700	*	1000	Promoter (<=1kb)	5	24980268	24984044	3777	2	AT5G62190	0
433	Chr5	25271600	25272299	700	*	1000	Promoter (<=1kb)	5	25272033	25273537	1505	1	AT5G62970	0
434	Chr2	9497200	9497899	700	*	1000	Promoter (<=1kb)	2	9497570	9500719	3150	1	AT2G22360	0
435	Chr4	14830800	14831999	1200	*	1000	Promoter (<=1kb)	4	14831005	14831550	546	2	AT4G30300	0
436	Chr5	147600	149199	1600	*	1000	Promoter (<=1kb)	5	147416	149495	2080	2	AT5G01360	296
437	Chr3	4594700	4595199	500	*	1000	Promoter (<=1kb)	3	4592248	4595080	2833	2	AT3G13920	0
438	Chr2	15641600	15642199	600	*	1000	Promoter (<=1kb)	2	15639773	15641773	2001	2	AT2G37240	0
439	Chr4	14990000	14990599	600	*	1000	Promoter (<=1kb)	4	14990286	14993085	2800	1	AT4G30780	0
440	Chr2	9212900	9213999	1100	*	1000	Promoter (<=1kb)	2	9213621	9214185	565	1	AT2G00700	0
441	Chr4	11227400	11228199	800	*	1000	Promoter (<=1kb)	4	11228187	11229616	1430	1	AT4G21020	0
442	Chr2	19286200	19287399	1200	*	1000	3' UTR	2	19283456	19286400	2945	1	AT2G46930	2744
443	Chr3	6900100	6901299	1200	*	1000	Promoter (<=1kb)	3	6898163	6901334	3172	2	AT3G19850	35
444	Chr5	19805500	19806199	700	*	1000	Promoter (1-2kb)	5	19805437	19807853	2417	2	AT5G48850	1654
445	Chr1	7250400	7251099	700	*	1000	Promoter (1-2kb)	1	7252111	7253747	1637	1	AT1G20850	-1012
446	Chr1	17773200	17773599	400	*	1000	Promoter (<=1kb)	1	17769938	17773518	3581	2	AT1G48110	0
447	Chr2	6719100	6722499	3400	*	1000	Promoter (1-2kb)	2	6717778	6723519	5742	1	AT2G15410	1322
448	Chr5	21886500	21887099	600	*	1000	Promoter (<=1kb)	5	21885808	21886224	417	2	AT5G08065	-276
449	Chr2	12340100	12340899	800	*	1000	Exon (AT2G28780.1/AT2G28780, exon 3 of 3)	2	12339851	12343443	3593	2	AT2G28780	2544
450	Chr5	4448300	4448899	600	*	1000	Promoter (<=1kb)	5	4447259	4448675	1417	2	AT5G13780	0
451	Chr1	23425200	23425699	500	*	1000	Promoter (<=1kb)	1	23425352	23427408	2057	1	AT1G63170	0
452	Chr4	1273800	1274399	600	*	1000	Promoter (<=1kb)	4	1274064	1274302	239	2	AT4G04305	0
453	Chr1	22363200	22363899	700	*	1000	Promoter (<=1kb)	1	22362293	22363854	1562	2	AT1G60750	0
454	Chr3	16914300	16914799	500	*	1000	Promoter (<=1kb)	3	16914525	16915837	1313	1	AT3G46040	0
455	Chr3	3941800	3942599	800	*	1000	Promoter (<=1kb)	3	3938183	3941935	3753	2	AT3G12380	0
456	Chr4	17080500	17080999	500	*	1000	Promoter (<=1kb)	4	17078114	17080789	2676	2	AT4G36090	0
457	Chr1	24728100	24728799	700	*	1000	Promoter (<=1kb)	1	24726812	24728637	1826	2	AT1G66320	0
458	Chr5	3178800	3179599	800	*	1000	Promoter (<=1kb)	5	3173382	3179448	6067	2	AT5G10140	0
459	Chr1	17075200	17076299	1100	*	1000	Promoter (<=1kb)	1	17074942	17076417	1476	2	AT1G45145	118
460	Chr3	21010800	21011299	500	*	1000	Promoter (<=1kb)	3	21010632	21013589	2958	1	AT3G56720	168
461	Chr5	9243800	9245399	1600	*	1000	3' UTR	5	9243398	9247540	4143	2	AT5G26340	2141
462	Chr5	9712900	9714099	1200	*	1000	Promoter (<=1kb)	5	9713173	9714078	906	1	AT5G27510	0
463	Chr2	10801100	10801599	500	*	1000	Promoter (<=1kb)	2	10801091	10803722	2632	1	AT2G25355	9
464	Chr5	854300	855599	1300	*	1000	Promoter (<=1kb)	5	853293	855955	2663	2	AT5G03435	356
465	Chr1	1167500	1168599	1100	*	1000	Promoter (<=1kb)	1	1167288	1169034	1747	2	AT1G04360	435
466	Chr4	15000700	15001599	900	*	1000	Promoter (<=1kb)	4	15000960	15002671	1712	1	AT4G30800	0
467	Chr4	17204000	17206099	2100	*	1000	Promoter (<=1kb)	4	17203010	17204346	1337	2	AT4G36420	0
468	Chr4	10672400	10673099	700	*	1000	Promoter (<=1kb)	4	10672765	10676929	4165	1	AT4G19600	0
469	Chr1	8715900	8716499	600	*	1000	Promoter (<=1kb)	1	8714365	8715378	1014	2	AT1G24590	-522
470	Chr1	9142200	9143499	1300	*	1000	Promoter (<=1kb)	1	9141519	9143336	1818	2	AT1G26420	0
471	Chr4	8360600	8361499	900	*	1000	Promoter (<=1kb)	4	8360996	8362033	1038	1	AT4G14560	0
472	Chr4	18334000	18335199	1200	*	1000	Promoter (<=1kb)	4	18332606	18334893	2288	2	AT4G39410	0
473	Chr4	17593100	17593899	800	*	1000	Promoter (<=1kb)	4	17592996	17595148	2153	1	AT4G37420	104
474	Chr1	19476000	19476499	500	*	1000	Promoter (<=1kb)	1	19474898	19476234	1337	2	AT1G52300	0
475	Chr1	22187800	22188899	1100	*	1000	3' UTR	1	22188030	22191543	3514	2	AT1G60160	2644
476	Chr5	389900	390399	500	*	1000	Promoter (<=1kb)	5	389893	389963	71	2	AT5G02025	0
477	Chr3	6211600	6213099	1500	*	1000	Promoter (<=1kb)	3	6210878	6212551	1674	2	AT3G18130	0
478	Chr1	2174100	2175299	1200	*	1000	Promoter (<=1kb)	1	2173952	2175038	1087	2	AT1G07090	0
479	Chr5	23313500	23314699	1200	*	1000	Promoter (<=1kb)	5	23313401	23314432	1032	2	AT5G57570	0
480	Chr5	24195400	24197899	2500	*	1000	Promoter (<=1kb)	5	24195939	24197865	1927	2	AT5G60090	0
481	Chr1	2034700	2035599	900	*	1000	Promoter (<=1kb)	1	2034156	2035824	1669	1	AT1G06645	544
482	Chr3	390800	392299	1500	*	1000	Promoter (<=1kb)	3	390720	392767	2048	1	AT3G02150	80
483	Chr2	11779600	11780199	600	*	1000	Promoter (<=1kb)	2	11777554	11779912	2359	2	AT2G27590	0
484	Chr1	2083000	2083599	600	*	1000	Promoter (<=1kb)	1	2083311	2087141	3831	1	AT1G06780	0
485	Chr2	14066700	14067299	600	*	1000	Promoter (<=1kb)	2	14066125	14067576	1452	1	AT2G33180	575
486	Chr1	909400	910099	700	*	1000	Promoter (<=1kb)	1	909811	909883	73	2	AT1G03640	0
487	Chr5	26492100	26492599	500	*	1000	Promoter (<=1kb)	5	26485666	26491721	6056	2	AT5G66310	-379
488	Chr3	3498600	3499599	1000	*	1000	Promoter (<=1kb)	3	3497806	3499090	1285	2	AT3G11165	0
489	Chr1	27232700	27233299	600	*	1000	Promoter (<=1kb)	1	27228059	27233167	5109	2	AT1G72320	0
490	Chr2	15988400	15988899	500	*	1000	Promoter (<=1kb)	2	15986390	15988775	2386	2	AT2G38160	0
491	Chr1	2254700	2256199	1500	*	1000	Promoter (<=1kb)	1	2254822	2256850	2029	1	AT1G07340	0
492	Chr2	15511300	15511899	600	*	1000	Promoter (<=1kb)	2	15509898	15511607	1710	2	AT2G36930	0
493	Chr3	18684100	18685299	1200	*	1000	Promoter (<=1kb)	3	18675998	18684377	8380	2	AT3G50370	0
494	Chr1	10984700	10985999	1300	*	820	Promoter (<=1kb)	1	10985063	10986295	1233	1	AT1G30850	0
495	Chr3	6063300	6064099	800	*	1000	Promoter (<=1kb)	3	6063510	6063720	211	1	AT3G03525	0
496	Chr1	6378200	6378699	500	*	1000	Promoter (<=1kb)	1	6376639	6378580	1942	2	AT1G18540	0
497	Chr4	11929800	11930199	400	*	1000	Promoter (<=1kb)	4	11929359	11931750	2392	1	AT4G22690	441
498	Chr1	19705700	19706899	1200	*	1000	Promoter (<=1kb)	1	19706047	19706885	839	1	AT1G52905	0
499	Chr5	22837300	22837999	700	*	1000	Promoter (<=1kb)	5	22835931	22837972	2042	2	AT5G56370	0
500	Chr3	21996500	21997199	700	*	1000	Promoter (<=1kb)	3	21995610	21996840	1231	2	AT3G59540	0
501	Chr3	21905500	21906199	700	*	1000	Promoter (1-2kb)	3	21903839	21905188	1350	1	AT3G59260	1661
502	Chr3	5215900	5216499	600	*	1000	Promoter (<=1kb)	3	5214084	5216261	2178	2	AT3G15460	0
503	Chr3	22611300	22611899	600	*	1000	Promoter (<=1kb)	3	22610329	22611321	993	2	AT3G61100	0
504	Chr2	999100	999699	600	*	1000	Promoter (<=1kb)	2	999406	1000688	1283	1	AT2G03290	0
505	Chr4	13685700	13686199	500	*	1000	Promoter (<=1kb)	4	13685896	13686488	593	2	AT4G07805	289
506	Chr1	27239300	27240099	800	*	1000	Promoter (<=1kb)	1	27239273	27239947	675	2	AT1G72350	0
507	Chr1	26811100	26811999	900	*	1000	Promoter (<=1kb)	1	26809720	26811848	2129	2	AT1G71080	0
508	Chr2	5413400	5415899	2500	*	1000	Promoter (<=1kb)	2	5413237	5415106	1870	2	AT2G13120	0
509	Chr4	5668500	5669299	800	*	1000	Promoter (<=1kb)	4	5669154	5669541	388	2	AT4G05650	242
510	Chr1	13228800	13230099	1300	*	1000	Promoter (<=1kb)	1	13227137	13229931	2795	2	AT1G35730	0
511	Chr3	16297700	16298599	900	*	1000	Promoter (<=1kb)	3	16295853	16297970	2118	2	AT3G44740	0
512	Chr4	780700	781499	800	*	1000	3' UTR	4	780646	785340	4695	2	AT4G01820	3841
513	Chr1	8262600	8263299	700	*	1000	Promoter (<=1kb)	1	8260608	8262795	2188	2	AT1G23280	0
514	Chr5	22554900	22555799	900	*	1000	5' UTR	5	22551734	22554964	3231	1	AT5G55700	3166
515	Chr5	7258600	7259299	700	*	1000	Promoter (<=1kb)	5	7258037	7259568	1532	2	AT5G21960	269
516	Chr4	17287700	17289099	1400	*	1000	Promoter (<=1kb)	4	17287496	17289728	2233	2	AT4G36670	629
517	Chr5	23124200	23124699	500	*	1000	Promoter (<=1kb)	5	23122488	23124594	2107	2	AT5G57120	0
518	Chr1	17432400	17432799	400	*	1000	Promoter (<=1kb)	1	17431009	17432401	1393	2	AT1G47497	0
519	Chr5	16610300	16610799	500	*	1000	Promoter (<=1kb)	5	16609021	16610692	1672	2	AT5G41520	0
520	Chr4	14478800	14479899	1100	*	1000	3' UTR	4	14478749	14482626	3878	2	AT4G29450	2727
521	Chr3	14320700	14321399	700	*	1000	Promoter (<=1kb)	3	14320943	14324069	3127	1	AT3G42170	0
522	Chr3	6495700	6496299	600	*	1000	Promoter (<=1kb)	3	6496135	6498388	2254	1	AT3G18840	0
523	Chr5	12601900	12602199	300	*	1000	Promoter (<=1kb)	5	12602147	12602476	330	2	AT5G33365	277
524	Chr3	498800	499799	1000	*	1000	Promoter (<=1kb)	3	495884	498964	3081	2	AT3G02420	0
525	Chr1	29868000	29869599	1600	*	1000	Promoter (<=1kb)	1	29867854	29869784	1931	2	AT1G79410	185
526	Chr1	22204900	22205499	600	*	1000	Promoter (<=1kb)	1	22200694	22205400	4707	2	AT1G60200	0
527	Chr5	22493000	22493399	400	*	1000	Promoter (<=1kb)	5	22492892	22496064	3173	1	AT5G55530	108
528	Chr1	12596400	12597199	800	*	1000	Promoter (1-2kb)	1	12595110	12602379	7270	1	AT1G34460	1290
529	Chr5	8796200	8797299	1100	*	1000	Promoter (<=1kb)	5	8794252	8797349	3098	2	AT5G25350	50
530	Chr4	1122200	1122899	700	*	1000	Promoter (<=1kb)	4	1120365	1122223	1859	2	AT4G02550	0
531	Chr5	24193100	24195199	2100	*	1000	Promoter (<=1kb)	5	24193181	24194909	1729	2	AT5G60080	0
532	Chr3	4475700	4476199	500	*	1000	Promoter (<=1kb)	3	4474620	4475979	1360	2	AT3G13674	0
533	Chr4	2497500	2498099	600	*	1000	Promoter (<=1kb)	4	2497598	2505554	7957	1	AT4G04920	0
534	Chr4	8575100	8575799	700	*	1000	Promoter (<=1kb)	4	8572785	8575340	2556	2	AT4G15010	0
535	Chr1	22800300	22800999	700	*	1000	Promoter (<=1kb)	1	22798035	22801416	3382	2	AT1G61740	417
536	Chr4	393500	394399	900	*	1000	Promoter (<=1kb)	4	393767	395382	1616	1	AT4G00920	0
537	Chr4	1156600	1157699	1100	*	1000	Promoter (<=1kb)	4	1156379	1158788	2410	1	AT4G02650	221
538	Chr1	3071700	3072399	700	*	1000	Promoter (<=1kb)	1	3070915	3072074	1160	2	AT1G09520	0
539	Chr1	8871700	8872899	1200	*	1000	Promoter (<=1kb)	1	8871568	8872386	819	1	AT1G25300	132
540	Chr5	26946800	26948399	1600	*	1000	Promoter (<=1kb)	5	26946732	26949184	2453	2	AT5G67550	785
541	Chr3	1415600	1416199	600	*	1000	Promoter (<=1kb)	3	1412867	1416056	3190	2	AT3G05060	0
542	Chr3	10261700	10262099	400	*	1000	Promoter (<=1kb)	3	10256895	10261975	5081	2	AT3G27700	0
543	Chr1	18680700	18681199	500	*	1000	Promoter (<=1kb)	1	18677694	18680300	2607	2	AT1G50420	-400
544	Chr5	19379500	19380699	1200	*	1000	Promoter (<=1kb)	5	19378669	19381190	2522	2	AT5G47850	491
545	Chr5	21743700	21744999	1300	*	1000	Promoter (<=1kb)	5	21743366	21746061	2696	1	AT5G53520	334
546	Chr3	18106800	18107699	900	*	1000	Promoter (<=1kb)	3	18107490	18110289	2800	1	AT3G48835	0
547	Chr2	10930700	10931199	500	*	1000	Promoter (<=1kb)	2	10928586	10931090	2505	2	AT2G25670	0
548	Chr4	7019500	7020099	600	*	1000	Promoter (<=1kb)	4	7019664	7021348	1685	1	AT4G11630	0
549	Chr5	4781500	4782099	600	*	1000	Promoter (<=1kb)	5	4782909	4785847	2939	1	AT5G14790	-810
550	Chr5	15895600	15896199	600	*	1000	Promoter (<=1kb)	5	15895682	15898219	2538	1	AT5G39710	0
551	Chr1	23395200	23395699	500	*	1000	Distal Intergenic	1	23390968	23392873	1906	2	AT1G63090	-2327
552	Chr4	14245400	14246599	1200	*	1000	Promoter (<=1kb)	4	14246260	14249872	3613	1	AT4G28860	0
553	Chr1	20176900	20177299	400	*	1000	Distal Intergenic	1	20170715	20173949	3235	2	AT1G54040	-2951
554	Chr5	24410900	24412199	1300	*	1000	3' UTR	5	24410581	24415145	4565	2	AT5G60710	2946
555	Chr5	21298400	21299399	1000	*	1000	Promoter (<=1kb)	5	21298857	21300239	1383	1	AT5G52490	0
556	Chr1	24930900	24932499	1600	*	1000	Promoter (<=1kb)	1	24929898	24932937	3040	2	AT1G66830	438
557	Chr5	24772200	24773499	1300	*	1000	Promoter (<=1kb)	5	24772326	24773507	1182	1	AT5G61620	0
558	Chr3	17722800	17724199	1400	*	1000	Promoter (<=1kb)	3	17721137	17724140	3004	2	AT3G48010	0
559	Chr5	5621900	5622699	800	*	1000	Promoter (<=1kb)	5	5621249	5622542	1294	2	AT5G17090	0
560	Chr2	11764700	11764899	200	*	1000	Promoter (<=1kb)	2	11763217	11764935	1719	2	AT2G27530	36
561	Chr4	446000	446699	700	*	1000	Promoter (<=1kb)	4	445422	446948	1527	1	AT4G01023	578
562	Chr5	24436800	24437299	500	*	1000	Promoter (<=1kb)	5	24438078	24442287	4210	1	AT5G60760	-779
563	Chr1	26057000	26058399	1400	*	1000	Promoter (<=1kb)	1	26054275	26058383	4109	2	AT1G69310	0
564	Chr1	8097200	8097799	600	*	1000	Promoter (1-2kb)	1	8095449	8097790	2342	1	AT1G22880	1751
565	Chr1	27505900	27507299	1400	*	1000	Promoter (<=1kb)	1	27503973	27506406	2434	2	AT1G73150	0
566	Chr5	7997200	7997599	400	*	1000	Promoter (<=1kb)	5	7996338	7997505	1168	2	AT5G23710	0
567	Chr1	5423100	5423399	300	*	1000	Promoter (1-2kb)	1	5424242	5424579	338	2	AT1G15757	1180
568	Chr3	6231900	6232399	500	*	1000	Promoter (<=1kb)	3	6232108	6234183	2076	1	AT3G18190	0
569	Chr1	2841600	2842499	900	*	1000	Promoter (<=1kb)	1	2841969	2846350	4382	1	AT1G08860	0
570	Chr5	5508900	5509699	800	*	1000	Promoter (<=1kb)	5	5504242	5509361	5120	2	AT5G16750	0
571	Chr3	20807800	20808299	500	*	1000	Promoter (<=1kb)	3	20806566	20808168	1603	2	AT3G56070	0
572	Chr5	14816300	14816699	400	*	1000	Promoter (<=1kb)	5	14812570	14816628	4059	2	AT5G37370	0
573	Chr1	2139500	2140899	1400	*	1000	Promoter (1-2kb)	1	2137871	2140975	3105	1	AT1G06970	1629
574	Chr5	20084100	20084699	600	*	1000	Distal Intergenic	5	20080600	20083042	2443	1	AT5G49510	3500
575	Chr1	9316400	9316999	600	*	1000	Promoter (1-2kb)	1	9315305	9318277	2973	2	AT1G26880	1278
576	Chr2	13436600	13438199	1600	*	1000	Promoter (<=1kb)	2	13436485	13438011	1527	1	AT2G31560	115
577	Chr5	22991900	22992499	600	*	1000	Promoter (<=1kb)	5	22992866	22993188	323	1	AT5G08645	-367
578	Chr2	18578100	18578899	800	*	1000	Promoter (<=1kb)	2	18577500	18578945	1446	1	AT2G45040	600
579	Chr3	20571300	20571799	500	*	1000	Promoter (<=1kb)	3	20571519	20571718	200	1	AT3G08485	0
580	Chr2	12642000	12642799	800	*	1000	Promoter (<=1kb)	2	12640800	12642387	1588	2	AT2G29530	0
581	Chr3	1623000	1624799	1800	*	1000	Promoter (1-2kb)	3	1621355	1623052	1698	1	AT3G05590	1645
582	Chr5	24815400	24815899	500	*	1000	Promoter (<=1kb)	5	24813660	24815458	1799	2	AT5G61760	0
583	Chr4	14469900	14470499	600	*	1000	Promoter (<=1kb)	4	14468205	14470197	1993	2	AT4G29410	0
584	Chr1	26089000	26089699	700	*	1000	Promoter (<=1kb)	1	26089030	26090734	1705	1	AT1G69410	0
585	Chr5	6852800	6853199	400	*	1000	Promoter (<=1kb)	5	6851341	6853106	1766	2	AT5G20290	0
586	Chr1	11840600	11841099	500	*	1000	Promoter (<=1kb)	1	11840910	11843308	2399	1	AT1G32730	0
587	Chr5	989600	990399	800	*	1000	Promoter (<=1kb)	5	985622	990630	5009	2	AT5G03760	231
588	Chr2	15749700	15750199	500	*	1000	Promoter (<=1kb)	2	15744670	15750135	5466	2	AT2G37520	0
589	Chr4	6756200	6756699	500	*	1000	Promoter (<=1kb)	4	6754515	6756595	2081	2	AT4G11060	0
590	Chr5	23704300	23705699	1400	*	1000	Promoter (1-2kb)	5	23704231	23707003	2773	2	AT5G58670	1304
591	Chr1	27402700	27403099	400	*	1000	Promoter (<=1kb)	1	27402814	27404674	1861	1	AT1G72820	0
592	Chr4	5923200	5923699	500	*	1000	Promoter (<=1kb)	4	5923484	5924366	883	1	AT4G09320	0
593	Chr3	9150800	9151299	500	*	1000	Promoter (<=1kb)	3	9149528	9151334	1807	2	AT3G25120	35
594	Chr5	15903000	15903599	600	*	1000	Promoter (<=1kb)	5	15903279	15905532	2254	1	AT5G39740	0
595	Chr3	2793000	2793699	700	*	1000	Promoter (<=1kb)	3	2787953	2793547	5595	2	AT3G09100	0
596	Chr3	4266100	4266499	400	*	1000	Promoter (<=1kb)	3	4264194	4266388	2195	2	AT3G13226	0
597	Chr4	3689600	3689899	300	*	1000	Promoter (1-2kb)	4	3685906	3691542	5637	2	AT4G06604	1643
598	Chr2	16792200	16792799	600	*	1000	Promoter (<=1kb)	2	16792175	16792622	448	2	AT2G40205	0
599	Chr4	17469000	17469499	500	*	1000	Promoter (1-2kb)	4	17464594	17467186	2593	2	AT4G37070	-1814
600	Chr2	18204100	18205299	1200	*	1000	Promoter (<=1kb)	2	18203312	18204912	1601	2	AT2G43960	0
601	Chr1	9610800	9611399	600	*	1000	Promoter (<=1kb)	1	9611053	9614336	3284	1	AT1G27630	0
602	Chr3	14309100	14309599	500	*	1000	Promoter (<=1kb)	3	14309275	14311638	2364	1	AT3G42150	0
603	Chr5	24577000	24578399	1400	*	1000	Promoter (<=1kb)	5	24574652	24578200	3549	2	AT5G61090	0
604	Chr3	19951300	19952099	800	*	1000	Promoter (<=1kb)	3	19949557	19951350	1794	2	AT3G53860	0
605	Chr1	22723000	22723599	600	*	1000	Promoter (<=1kb)	1	22720560	22723152	2593	2	AT1G61580	0
606	Chr4	3682200	3683399	1200	*	1000	Promoter (<=1kb)	4	3682803	3685307	2505	1	AT4G06603	0
607	Chr2	12557700	12558499	800	*	1000	Promoter (<=1kb)	2	12557979	12562367	4389	1	AT2G29210	0
608	Chr3	23105000	23105799	800	*	1000	Promoter (<=1kb)	3	23104665	23105650	986	2	AT3G62460	0
609	Chr3	18162300	18162899	600	*	1000	Promoter (<=1kb)	3	18162560	18165986	3427	1	AT3G49000	0
610	Chr1	26672800	26673199	400	*	1000	Promoter (<=1kb)	1	26668646	26673166	4521	2	AT1G70730	0
611	Chr1	18416300	18416999	700	*	1000	Promoter (<=1kb)	1	18416474	18420111	3638	1	AT1G49760	0
612	Chr4	8020600	8021299	700	*	1000	Promoter (<=1kb)	4	8020713	8022476	1764	1	AT4G13850	0
613	Chr3	11513600	11514799	1200	*	1000	Promoter (<=1kb)	3	11514936	11517766	2831	1	AT3G29648	-137
614	Chr3	21991600	21991999	400	*	1000	Promoter (<=1kb)	3	21991826	21993263	1438	1	AT3G59520	0
615	Chr1	3610300	3610899	600	*	1000	Promoter (<=1kb)	1	3607631	3610616	2986	2	AT1G10840	0
616	Chr5	18506900	18507799	900	*	1000	Exon (AT5G45640.1/AT5G45640, exon 9 of 9)	5	18507489	18511616	4128	2	AT5G45640	3817
617	Chr1	10987200	10988999	1800	*	1000	Promoter (<=1kb)	1	10986496	10989593	3098	2	AT1G30860	594
618	Chr3	22328800	22329499	700	*	1000	Promoter (<=1kb)	3	22329048	22331338	2291	1	AT3G60400	0
619	Chr2	13671200	13671999	800	*	1000	Promoter (<=1kb)	2	13671841	13673376	1536	1	AT2G32179	0
620	Chr2	6865600	6866799	1200	*	1000	Promoter (<=1kb)	2	6865610	6867004	1395	2	AT2G15760	205
621	Chr5	20035300	20036399	1100	*	1000	Promoter (<=1kb)	5	20034672	20036205	1534	2	AT5G49420	0
622	Chr3	7681900	7682499	600	*	1000	Promoter (<=1kb)	3	7682362	7682452	91	1	AT3G21805	0
623	Chr2	14155800	14156199	400	*	1000	Promoter (<=1kb)	2	14155853	14157864	2012	1	AT2G33410	0
624	Chr2	19396200	19397199	1000	*	1000	Exon (AT2G47240.1/AT2G47240, exon 12 of 17)	2	19392497	19397907	5411	1	AT2G47240	3703
625	Chr1	3161200	3162199	1000	*	1000	Promoter (<=1kb)	1	3159125	3161692	2568	2	AT1G09760	0
626	Chr4	14216200	14216899	700	*	1000	Promoter (<=1kb)	4	14215473	14217909	2437	1	AT4G28780	727
627	Chr1	26226800	26227599	800	*	1000	Promoter (<=1kb)	1	26226731	26228580	1850	1	AT1G69720	69
628	Chr2	18937800	18938399	600	*	1000	Promoter (<=1kb)	2	18935236	18938447	3212	2	AT2G46040	48
629	Chr1	30286400	30286999	600	*	1000	Promoter (<=1kb)	1	30284890	30286798	1909	2	AT1G80550	0
630	Chr4	6372500	6373699	1200	*	1000	Promoter (<=1kb)	4	6371377	6372789	1413	2	AT4G10260	0
631	Chr4	8582200	8583699	1500	*	1000	3' UTR	4	8578741	8582247	3507	1	AT4G15030	3459
632	Chr3	4091300	4092099	800	*	1000	Promoter (<=1kb)	3	4091153	4091415	263	2	AT3G02595	0
633	Chr4	17189400	17190299	900	*	1000	Exon (AT4G36380.2/AT4G36380, exon 2 of 8)	4	17187528	17192507	4980	2	AT4G36380	2208
634	Chr5	16740500	16741399	900	*	1000	Promoter (<=1kb)	5	16740593	16743527	2935	1	AT5G41820	0
635	Chr5	26475200	26475999	800	*	1000	Promoter (<=1kb)	5	26473086	26475839	2754	2	AT5G66270	0
636	Chr3	6407400	6407999	600	*	1000	Promoter (<=1kb)	3	6404053	6407946	3894	2	AT3G18610	0
637	Chr5	8778200	8778899	700	*	1000	Promoter (<=1kb)	5	8778592	8779839	1248	1	AT5G25290	0
638	Chr5	1032900	1033799	900	*	1000	Promoter (1-2kb)	5	1032099	1034973	2875	2	AT5G03860	1174
639	Chr5	2689300	2689999	700	*	1000	Promoter (<=1kb)	5	2689540	2690974	1435	1	AT5G08360	0
640	Chr1	27244600	27245299	700	*	1000	Promoter (<=1kb)	1	27242845	27244931	2087	2	AT1G72370	0
641	Chr3	18629100	18629499	400	*	1000	Promoter (<=1kb)	3	18623254	18628914	5661	2	AT3G50240	-186
642	Chr3	5545400	5546699	1300	*	1000	3' UTR	3	5539385	5546487	7103	1	AT3G16340	6015
643	Chr1	22293300	22294199	900	*	1000	Promoter (1-2kb)	1	22291582	22293964	2383	1	AT1G60500	1718
644	Chr5	15510100	15510799	700	*	1000	Promoter (<=1kb)	5	15508196	15510713	2518	2	AT5G38720	0
645	Chr2	18077000	18077699	700	*	1000	Promoter (<=1kb)	2	18076166	18077517	1352	2	AT2G43570	0
646	Chr1	28390500	28391999	1500	*	1000	Promoter (<=1kb)	1	28390665	28391585	921	1	AT1G75600	0
647	Chr1	15652200	15652799	600	*	1000	Promoter (<=1kb)	1	15650635	15652542	1908	2	AT1G41880	0
648	Chr1	1213700	1214799	1100	*	1000	Promoter (<=1kb)	1	1210924	1214841	3918	2	AT1G04470	42
649	Chr5	22838100	22838399	300	*	1000	Promoter (<=1kb)	5	22835931	22837972	2042	2	AT5G56370	-128
650	Chr2	17117100	17117499	400	*	1000	Promoter (<=1kb)	2	17116553	17117125	573	2	AT2G09210	0
651	Chr5	24559600	24559999	400	*	1000	Promoter (<=1kb)	5	24556994	24559936	2943	2	AT5G61020	0
652	Chr1	3730500	3731599	1100	*	1000	Promoter (1-2kb)	1	3728971	3731624	2654	1	AT1G11150	1529
653	Chr3	16915900	16916799	900	*	1000	Promoter (<=1kb)	3	16916072	16917184	1113	1	AT3G46050	0
654	Chr4	17043800	17044699	900	*	1000	Promoter (<=1kb)	4	17042769	17044599	1831	2	AT4G36020	0
655	Chr4	11760600	11761099	500	*	1000	Promoter (<=1kb)	4	11759103	11761057	1955	2	AT4G22220	0
656	Chr3	8163800	8164199	400	*	1000	Promoter (<=1kb)	3	8163941	8166350	2410	1	AT3G22990	0
657	Chr2	18529600	18530699	1100	*	1000	Promoter (1-2kb)	2	18529488	18531752	2265	2	AT2G44930	1053
658	Chr1	13669300	13669699	400	*	1000	Promoter (<=1kb)	1	13669425	13671203	1779	1	AT1G36310	0
659	Chr3	2983300	2983899	600	*	1000	Promoter (<=1kb)	3	2979772	2983618	3847	2	AT3G09720	0
660	Chr1	13281400	13281999	600	*	1000	Promoter (<=1kb)	1	13281163	13282042	880	2	AT1G09235	43
661	Chr3	9550400	9550799	400	*	1000	Promoter (<=1kb)	3	9550560	9551135	576	1	AT3G04975	0
662	Chr5	17721200	17721699	500	*	1000	Promoter (<=1kb)	5	17719659	17721606	1948	2	AT5G44040	0
663	Chr3	23324300	23324899	600	*	1000	Promoter (<=1kb)	3	23324479	23326973	2495	1	AT3G63130	0
664	Chr4	8637400	8637999	600	*	1000	Promoter (<=1kb)	4	8637666	8639581	1916	1	AT4G15130	0
665	Chr3	2607600	2608099	500	*	1000	Promoter (<=1kb)	3	2605435	2607895	2461	2	AT3G08580	0
666	Chr5	6582900	6583499	600	*	1000	Promoter (<=1kb)	5	6581658	6583248	1591	2	AT5G19510	0
667	Chr5	2077400	2078799	1400	*	1000	Promoter (<=1kb)	5	2077382	2079005	1624	2	AT5G06720	206
668	Chr1	8699500	8700299	800	*	1000	Promoter (<=1kb)	1	8699650	8701458	1809	1	AT1G24540	0
669	Chr2	4416300	4416699	400	*	1000	Promoter (1-2kb)	2	4416608	4418539	1932	2	AT2G11140	1840
670	Chr5	1323500	1323799	300	*	1000	Promoter (<=1kb)	5	1323574	1326984	3411	1	AT5G04600	0
671	Chr1	5602600	5603899	1300	*	1000	Promoter (<=1kb)	1	5602786	5604770	1985	1	AT1G16390	0
672	Chr4	16891800	16892199	400	*	1000	Promoter (<=1kb)	4	16891400	16891847	448	2	AT4G09215	0
673	Chr3	10904100	10904699	600	*	1000	Promoter (<=1kb)	3	10902003	10904458	2456	2	AT3G28900	0
674	Chr5	1588200	1588799	600	*	1000	Promoter (<=1kb)	5	1588277	1589643	1367	1	AT5G05360	0
675	Chr5	3150000	3151099	1100	*	1000	Promoter (<=1kb)	5	3148424	3150434	2011	2	AT5G10070	0
676	Chr1	401800	402499	700	*	1000	Promoter (<=1kb)	1	399983	401919	1937	2	AT1G02130	0
677	Chr1	28359100	28359999	900	*	1000	Promoter (<=1kb)	1	28359309	28361815	2507	1	AT1G75530	0
678	Chr2	18510300	18510899	600	*	1000	Promoter (<=1kb)	2	18510690	18511293	604	1	AT2G09575	0
679	Chr5	17022100	17022799	700	*	1000	Promoter (<=1kb)	5	17021218	17022723	1506	2	AT5G42570	0
680	Chr2	12380700	12381099	400	*	1000	3' UTR	2	12378272	12380809	2538	1	AT2G28840	2428
681	Chr5	21095500	21095999	500	*	1000	Promoter (<=1kb)	5	21094547	21095891	1345	2	AT5G51910	0
682	Chr3	936000	936599	600	*	1000	Promoter (<=1kb)	3	935139	936320	1182	2	AT3G03730	0
683	Chr2	8514500	8515299	800	*	1000	Promoter (<=1kb)	2	8514899	8516138	1240	1	AT2G19750	0
684	Chr5	18880200	18881299	1100	*	1000	Promoter (1-2kb)	5	18877090	18882462	5373	2	AT5G46540	1163
685	Chr5	4936100	4936699	600	*	1000	Promoter (<=1kb)	5	4934810	4936429	1620	2	AT5G15200	0
686	Chr1	29421900	29422399	500	*	1000	Promoter (<=1kb)	1	29422295	29422360	66	1	AT1G09787	0
687	Chr4	7452800	7453699	900	*	1000	Promoter (<=1kb)	4	7450943	7453142	2200	2	AT4G12590	0
688	Chr1	27848400	27848999	600	*	1000	Promoter (<=1kb)	1	27847038	27849008	1971	2	AT1G74050	9
689	Chr5	2622300	2623099	800	*	1000	Promoter (<=1kb)	5	2621974	2622900	927	2	AT5G08150	0
690	Chr5	2834000	2834699	700	*	1000	3' UTR	5	2829193	2834695	5503	1	AT5G08695	4807
691	Chr3	19661800	19662299	500	*	1000	Promoter (<=1kb)	3	19660488	19662025	1538	2	AT3G53020	0
692	Chr3	1167100	1167799	700	*	1000	Promoter (<=1kb)	3	1167250	1168723	1474	1	AT3G04400	0
693	Chr1	9501200	9501799	600	*	1000	Promoter (<=1kb)	1	9500892	9504023	3132	1	AT1G27360	308
694	Chr2	18727400	18728699	1300	*	1000	Promoter (<=1kb)	2	18727504	18729272	1769	1	AT2G45430	0
695	Chr5	34400	36199	1800	*	1000	Promoter (1-2kb)	5	34538	37999	3462	2	AT5G01100	1800
696	Chr5	9981800	9983399	1600	*	1000	Promoter (<=1kb)	5	9979367	9982856	3490	2	AT5G27947	0
697	Chr1	23890300	23892199	1900	*	1000	Promoter (<=1kb)	1	23890570	23892193	1624	2	AT1G64380	0
698	Chr1	7221000	7222399	1400	*	1000	Promoter (<=1kb)	1	7220880	7222432	1553	2	AT1G20790	33
699	Chr2	247500	249599	2100	*	1000	Promoter (<=1kb)	2	243918	249049	5132	2	AT2G01550	0
700	Chr4	16387000	16388099	1100	*	1000	Promoter (<=1kb)	4	16386631	16388940	2310	2	AT4G34230	841
701	Chr3	3549800	3550899	1100	*	1000	Promoter (<=1kb)	3	3549771	3551800	2030	2	AT3G11325	901
702	Chr4	687400	687699	300	*	1000	Promoter (<=1kb)	4	687493	687992	500	1	AT4G03905	0
703	Chr3	18461500	18462099	600	*	1000	Promoter (<=1kb)	3	18460890	18461876	987	2	AT3G49770	0
704	Chr1	901200	903299	2100	*	1000	Promoter (<=1kb)	1	900732	903070	2339	1	AT1G03610	468
705	Chr3	19503100	19503599	500	*	1000	Promoter (<=1kb)	3	19503153	19504973	1821	1	AT3G52580	0
706	Chr1	1787200	1789699	2500	*	1000	Promoter (<=1kb)	1	1786849	1789737	2889	1	AT1G05900	351
707	Chr4	15566700	15567099	400	*	1000	Promoter (<=1kb)	4	15565295	15566971	1677	2	AT4G32230	0
708	Chr5	14845300	14845899	600	*	1000	Promoter (<=1kb)	5	14844334	14845685	1352	2	AT5G37440	0
709	Chr3	20425900	20426999	1100	*	1000	Promoter (<=1kb)	3	20424550	20427384	2835	2	AT3G55110	385
710	Chr5	985800	986799	1000	*	1000	3' UTR	5	985622	990630	5009	2	AT5G03760	3831
711	Chr1	25752500	25752999	500	*	1000	Promoter (<=1kb)	1	25752624	25756113	3490	1	AT1G68580	0
712	Chr4	8175200	8176099	900	*	1000	Promoter (<=1kb)	4	8174598	8175759	1162	2	AT4G14165	0
713	Chr2	18300100	18300399	300	*	1000	Promoter (<=1kb)	2	18297878	18300304	2427	2	AT2G44270	0
714	Chr5	12192500	12192999	500	*	1000	Exon (AT5G32520.1/AT5G32520, exon 1 of 1)	5	12190079	12192625	2547	1	AT5G32520	2421
715	Chr3	20474400	20475099	700	*	1000	Promoter (<=1kb)	3	20473335	20475332	1998	2	AT3G55240	233
716	Chr2	15493700	15494199	500	*	1000	Promoter (<=1kb)	2	15490560	15492822	2263	2	AT2G36900	-878
717	Chr3	21075200	21076199	1000	*	1000	Promoter (1-2kb)	3	21073330	21076315	2986	1	AT3G56930	1870
718	Chr1	9126900	9128599	1700	*	1000	Promoter (<=1kb)	1	9126737	9128568	1832	2	AT1G26380	0
719	Chr1	8126400	8127399	1000	*	1000	Promoter (<=1kb)	1	8125023	8127286	2264	2	AT1G22950	0
720	Chr3	9345100	9345999	900	*	1000	Promoter (<=1kb)	3	9344313	9346424	2112	2	AT3G25670	425
721	Chr3	1221600	1222799	1200	*	1000	Promoter (<=1kb)	3	1221422	1222744	1323	1	AT3G04530	178
722	Chr1	7208500	7209299	800	*	1000	Promoter (<=1kb)	1	7203302	7209013	5712	2	AT1G20750	0
723	Chr3	23031200	23032299	1100	*	1000	Promoter (<=1kb)	3	23031531	23033146	1616	1	AT3G62230	0
724	Chr3	6745800	6746999	1200	*	1000	Promoter (1-2kb)	3	6744377	6747238	2862	1	AT3G19450	1423
725	Chr1	16795000	16796299	1300	*	1000	Promoter (<=1kb)	1	16794820	16796450	1631	1	AT1G44160	180
726	Chr5	1028800	1029299	500	*	1000	Promoter (<=1kb)	5	1027887	1029131	1245	2	AT5G03850	0
727	Chr3	21312200	21312499	300	*	1000	Promoter (<=1kb)	3	21310825	21312378	1554	2	AT3G57560	0
728	Chr3	9594200	9595099	900	*	1000	Promoter (<=1kb)	3	9592727	9595283	2557	2	AT3G26210	184
729	Chr3	3580900	3581599	700	*	1000	Promoter (<=1kb)	3	3580895	3581359	465	1	AT3G11405	5
730	Chr1	5978400	5979399	1000	*	1000	Promoter (1-2kb)	1	5977323	5981521	4199	1	AT1G17420	1077
731	Chr1	6222000	6222599	600	*	1000	Promoter (<=1kb)	1	6222201	6224242	2042	1	AT1G18080	0
732	Chr5	25471000	25471799	800	*	1000	Promoter (<=1kb)	5	25470218	25471984	1767	2	AT5G63625	185
733	Chr1	22719300	22719699	400	*	1000	Promoter (<=1kb)	1	22718462	22719535	1074	2	AT1G61570	0
734	Chr3	2824800	2825299	500	*	1000	Promoter (<=1kb)	3	2823088	2825241	2154	2	AT3G09200	0
735	Chr1	20986500	20987099	600	*	1000	Promoter (<=1kb)	1	20984273	20986952	2680	2	AT1G56110	0
736	Chr3	3880700	3881599	900	*	1000	Promoter (<=1kb)	3	3880908	3882851	1944	1	AT3G12170	0
737	Chr1	12611800	12612899	1100	*	1000	Promoter (<=1kb)	1	12611638	12612663	1026	1	AT1G34500	162
738	Chr5	26683800	26686199	2400	*	1000	Promoter (<=1kb)	5	26686086	26686660	575	1	AT5G09745	0
739	Chr3	20679800	20680999	1200	*	1000	Promoter (<=1kb)	3	20679664	20681447	1784	1	AT3G55720	136
740	Chr1	24704000	24704299	300	*	1000	Promoter (<=1kb)	1	24699868	24703166	3299	2	AT1G66270	-834
741	Chr1	4864900	4865699	800	*	1000	Promoter (<=1kb)	1	4864881	4868011	3131	1	AT1G14240	19
742	Chr1	10054800	10055799	1000	*	1000	Promoter (<=1kb)	1	10053443	10055881	2439	2	AT1G28610	82
743	Chr5	24161700	24162599	900	*	1000	Promoter (1-2kb)	5	24160270	24165052	4783	1	AT5G60010	1430
744	Chr1	480600	481499	900	*	1000	Promoter (<=1kb)	1	480650	483373	2724	1	AT1G02390	0
745	Chr2	19237300	19237999	700	*	1000	Promoter (1-2kb)	2	19235374	19239577	4204	1	AT2G46800	1926
746	Chr2	14069300	14069899	600	*	1000	Promoter (<=1kb)	2	14069541	14070671	1131	1	AT2G33200	0
747	Chr1	883200	883699	500	*	1000	Promoter (<=1kb)	1	880384	883599	3216	2	AT1G03530	0
748	Chr1	28607600	28609199	1600	*	1000	Promoter (<=1kb)	1	28606444	28609225	2782	2	AT1G76250	26
749	Chr4	9176900	9177699	800	*	1000	Promoter (<=1kb)	4	9176499	9178139	1641	2	AT4G16210	440
750	Chr4	13904300	13904699	400	*	1000	Promoter (<=1kb)	4	13904265	13907405	3141	1	AT4G27940	35
751	Chr2	11580900	11581499	600	*	1000	Promoter (<=1kb)	2	11581214	11594397	13184	1	AT2G27120	0
752	Chr1	6466200	6466699	500	*	1000	Promoter (<=1kb)	1	6466303	6466371	69	2	AT1G05433	0
753	Chr3	8220700	8221299	600	*	1000	Promoter (<=1kb)	3	8220682	8226400	5719	1	AT3G23100	18
754	Chr5	23145000	23146399	1400	*	1000	Promoter (<=1kb)	5	23144947	23149615	4669	1	AT5G57130	53
755	Chr5	22533700	22534299	600	*	1000	Promoter (<=1kb)	5	22533085	22534155	1071	2	AT5G55640	0
756	Chr5	19624100	19624599	500	*	1000	Promoter (<=1kb)	5	19624548	19624687	140	1	AT5G07095	0
757	Chr5	7334000	7334699	700	*	1000	Promoter (<=1kb)	5	7330825	7334282	3458	2	AT5G22110	0
758	Chr1	5596700	5598299	1600	*	1000	Promoter (<=1kb)	1	5596633	5598447	1815	1	AT1G16370	67
759	Chr3	23313400	23314099	700	*	1000	Promoter (<=1kb)	3	23313428	23315062	1635	1	AT3G63090	0
760	Chr3	5708700	5709199	500	*	1000	Promoter (<=1kb)	3	5708826	5710579	1754	1	AT3G16780	0
761	Chr5	7959900	7960499	600	*	1000	Promoter (<=1kb)	5	7957249	7960446	3198	2	AT5G23610	0
762	Chr5	7390100	7390599	500	*	1000	Promoter (<=1kb)	5	7387985	7390613	2629	2	AT5G22320	14
763	Chr5	23335600	23336399	800	*	1000	Promoter (<=1kb)	5	23334767	23336632	1866	1	AT5G57620	833
764	Chr3	7177900	7178499	600	*	1000	Promoter (<=1kb)	3	7174436	7178020	3585	2	AT3G20550	0
765	Chr1	8144500	8144999	500	*	1000	Promoter (1-2kb)	1	8143227	8145174	1948	1	AT1G23000	1273
766	Chr4	8571500	8572299	800	*	1000	Promoter (<=1kb)	4	8571816	8572681	866	1	AT4G15000	0
767	Chr3	810300	811199	900	*	1000	Promoter (<=1kb)	3	809875	810795	921	2	AT3G03405	0
768	Chr4	14059800	14060399	600	*	1000	Promoter (<=1kb)	4	14059896	14061386	1491	1	AT4G28440	0
769	Chr5	22347200	22347499	300	*	1000	Promoter (<=1kb)	5	22347211	22351168	3958	1	AT5G55070	0
770	Chr2	12543200	12544499	1300	*	1000	Promoter (<=1kb)	2	12543543	12543710	168	2	AT2G08330	0
771	Chr1	4107600	4108199	600	*	1000	Intron (AT1G12110.1/AT1G12110, intron 4 of 4)	1	4105223	4109601	4379	1	AT1G12110	2377
772	Chr5	17424200	17425099	900	*	1000	Promoter (<=1kb)	5	17422799	17424964	2166	2	AT5G43390	0
773	Chr3	2060500	2060999	500	*	1000	Promoter (<=1kb)	3	2055623	2060585	4963	2	AT3G06600	0
774	Chr2	18460500	18461299	800	*	1000	Promoter (<=1kb)	2	18460580	18461366	787	2	AT2G44780	67
775	Chr2	13787000	13787799	800	*	1000	Promoter (<=1kb)	2	13787531	13787741	211	2	AT2G08520	0
776	Chr5	6684100	6684999	900	*	1000	Promoter (<=1kb)	5	6682420	6684744	2325	2	AT5G19770	0
777	Chr1	26317900	26319899	2000	*	1000	Exon (AT1G69870.1/AT1G69870, exon 3 of 4)	1	26315787	26320233	4447	1	AT1G69870	2113
778	Chr1	11796800	11797399	600	*	1000	Promoter (<=1kb)	1	11795609	11797221	1613	2	AT1G32610	0
779	Chr2	508000	509099	1100	*	1000	Exon (AT2G02070.1/AT2G02070, exon 3 of 3)	2	505375	510781	5407	1	AT2G02070	2625
780	Chr5	5758400	5759799	1400	*	1000	Promoter (<=1kb)	5	5757073	5759817	2745	2	AT5G17460	18
781	Chr5	7277100	7277899	800	*	1000	Promoter (<=1kb)	5	7277182	7280344	3163	1	AT5G22000	0
782	Chr3	23036400	23037399	1000	*	1000	Promoter (<=1kb)	3	23033355	23036808	3454	2	AT3G62240	0
783	Chr3	6000300	6001099	800	*	1000	Promoter (<=1kb)	3	5999174	6000447	1274	2	AT3G17520	0
784	Chr5	7987200	7987899	700	*	1000	Promoter (<=1kb)	5	7987493	7990664	3172	1	AT5G23690	0
785	Chr3	406100	406899	800	*	1000	Promoter (<=1kb)	3	405756	406487	732	2	AT3G02190	0
786	Chr1	26450800	26451799	1000	*	1000	Promoter (<=1kb)	1	26450166	26452039	1874	1	AT1G70230	634
787	Chr2	6502100	6502899	800	*	1000	Promoter (<=1kb)	2	6502163	6502436	274	2	AT2G06315	0
788	Chr3	21877300	21877899	600	*	1000	Promoter (<=1kb)	3	21878167	21879799	1633	1	AT3G59170	-268
789	Chr4	9319100	9320099	1000	*	1000	Promoter (<=1kb)	4	9318319	9319814	1496	2	AT4G16545	0
790	Chr4	16548300	16549399	1100	*	1000	Promoter (<=1kb)	4	16545190	16548494	3305	2	AT4G34660	0
791	Chr3	8375100	8375499	400	*	1000	Promoter (<=1kb)	3	8375333	8376436	1104	1	AT3G23390	0
792	Chr2	16220100	16220999	900	*	1000	Promoter (<=1kb)	2	16219220	16220928	1709	2	AT2G38810	0
793	Chr4	9871000	9871599	600	*	1000	Promoter (<=1kb)	4	9869818	9871646	1829	2	AT4G17750	47
794	Chr4	1442200	1443499	1300	*	1000	Promoter (<=1kb)	4	1442546	1443638	1093	1	AT4G03290	0
795	Chr1	1321200	1321799	600	*	1000	Promoter (<=1kb)	1	1321885	1324840	2956	1	AT1G04710	-86
796	Chr1	28787400	28788299	900	*	1000	Promoter (<=1kb)	1	28787605	28789885	2281	1	AT1G09905	0
797	Chr5	17452100	17453099	1000	*	1000	Promoter (<=1kb)	5	17451488	17453124	1637	1	AT5G43420	612
798	Chr3	4972800	4973899	1100	*	1000	Promoter (<=1kb)	3	4970944	4974534	3591	2	AT3G14810	635
799	Chr4	6952100	6952699	600	*	1000	Promoter (<=1kb)	4	6947476	6952479	5004	2	AT4G11420	0
800	Chr2	8505100	8506299	1200	*	1000	Promoter (<=1kb)	2	8504967	8505661	695	2	AT2G19700	0
801	Chr3	270400	270999	600	*	1000	Promoter (<=1kb)	3	270221	272976	2756	1	AT3G01750	179
802	Chr5	16212900	16213599	700	*	1000	Promoter (<=1kb)	5	16213036	16224177	11142	1	AT5G40480	0
803	Chr2	9559500	9560499	1000	*	1000	Promoter (<=1kb)	2	9560355	9560446	92	1	AT2G07605	0
804	Chr1	17794800	17795899	1100	*	1000	Promoter (<=1kb)	1	17794560	17795163	604	2	AT1G48190	0
805	Chr3	19409700	19410899	1200	*	1000	Promoter (<=1kb)	3	19409606	19410148	543	2	AT3G52350	0
806	Chr2	19569400	19570199	800	*	1000	Promoter (<=1kb)	2	19570040	19571034	995	1	AT2G47780	0
807	Chr5	15009200	15010599	1400	*	1000	Promoter (<=1kb)	5	15008139	15011257	3119	2	AT5G37790	658
808	Chr2	18402500	18403799	1300	*	1000	Promoter (<=1kb)	2	18401777	18403654	1878	2	AT2G44580	0
809	Chr4	303900	304599	700	*	1000	Promoter (<=1kb)	4	299261	304612	5352	2	AT4G00730	13
810	Chr3	22666000	22666499	500	*	1000	Promoter (<=1kb)	3	22666147	22669757	3611	1	AT3G61240	0
811	Chr5	18651000	18651999	1000	*	1000	Promoter (<=1kb)	5	18651265	18654075	2811	1	AT5G45990	0
812	Chr5	19328500	19329199	700	*	1000	Promoter (<=1kb)	5	19327566	19328986	1421	2	AT5G47700	0
813	Chr5	24508400	24508799	400	*	1000	Distal Intergenic	5	24502434	24506269	3836	2	AT5G60910	-2131
814	Chr3	19956000	19956599	600	*	1000	Promoter (<=1kb)	3	19955344	19956449	1106	2	AT3G53890	0
815	Chr4	5983100	5984099	1000	*	1000	Promoter (<=1kb)	4	5983277	5984531	1255	1	AT4G09450	0
816	Chr1	29788300	29788699	400	*	1000	Promoter (<=1kb)	1	29788466	29794251	5786	1	AT1G79190	0
817	Chr4	13052400	13053499	1100	*	1000	Promoter (<=1kb)	4	13052503	13053742	1240	1	AT4G25560	0
818	Chr4	15038800	15039399	600	*	1000	Promoter (<=1kb)	4	15039336	15042401	3066	1	AT4G30900	0
819	Chr3	20430300	20431699	1400	*	1000	Promoter (<=1kb)	3	20430059	20431597	1539	2	AT3G55120	0
820	Chr2	9494600	9494999	400	*	1000	Promoter (<=1kb)	2	9495178	9495376	199	1	AT2G07575	-179
821	Chr3	18534200	18534599	400	*	1000	Promoter (<=1kb)	3	18532301	18534415	2115	2	AT3G49990	0
822	Chr1	14712800	14713299	500	*	1000	Distal Intergenic	1	14715462	14717297	1836	1	AT1G39513	-2163
823	Chr2	7458800	7459199	400	*	1000	Promoter (<=1kb)	2	7458930	7460819	1890	1	AT2G17120	0
824	Chr5	25288000	25288399	400	*	1000	Promoter (<=1kb)	5	25288146	25290420	2275	1	AT5G63040	0
825	Chr4	17512200	17513499	1300	*	1000	Promoter (<=1kb)	4	17512254	17514723	2470	1	AT4G37210	0
826	Chr1	4229600	4230099	500	*	1000	Promoter (<=1kb)	1	4226239	4229211	2973	2	AT1G12420	-389
827	Chr4	17493200	17494199	1000	*	1000	Promoter (<=1kb)	4	17492871	17494279	1409	2	AT4G37150	80
828	Chr1	4386900	4387699	800	*	1000	Promoter (1-2kb)	1	4387129	4389110	1982	2	AT1G12870	1411
829	Chr3	21092000	21092499	500	*	1000	Promoter (<=1kb)	3	21088027	21092169	4143	2	AT3G56990	0
830	Chr5	20851900	20852399	500	*	1000	Promoter (<=1kb)	5	20848794	20852384	3591	2	AT5G51300	0
831	Chr4	12073300	12074199	900	*	1000	Promoter (<=1kb)	4	12072760	12074580	1821	1	AT4G23030	540
832	Chr2	13446400	13447399	1000	*	1000	Promoter (<=1kb)	2	13446002	13446729	728	1	AT2G31585	398
833	Chr2	12706500	12707699	1200	*	1000	Promoter (<=1kb)	2	12706627	12708367	1741	1	AT2G29740	0
834	Chr4	17225000	17226499	1500	*	1000	Promoter (<=1kb)	4	17225058	17225421	364	1	AT4G09335	0
835	Chr1	25611400	25612099	700	*	1000	Promoter (<=1kb)	1	25610723	25612469	1747	1	AT1G68330	677
836	Chr5	5594600	5595299	700	*	1000	Promoter (<=1kb)	5	5594632	5602969	8338	1	AT5G17020	0
837	Chr3	541600	541999	400	*	1000	Promoter (<=1kb)	3	541708	543385	1678	1	AT3G02560	0
838	Chr5	23004600	23006399	1800	*	1000	Promoter (<=1kb)	5	23003909	23009672	5764	1	AT5G56870	691
839	Chr5	24505000	24506199	1200	*	1000	Promoter (<=1kb)	5	24502434	24506269	3836	2	AT5G60910	70
840	Chr3	22951200	22951999	800	*	1000	Promoter (<=1kb)	3	22951323	22953265	1943	1	AT3G61970	0
841	Chr4	9133000	9133499	500	*	1000	Promoter (<=1kb)	4	9131532	9133161	1630	2	AT4G16141	0
842	Chr3	1281300	1282599	1300	*	1000	Promoter (<=1kb)	3	1281643	1282551	909	2	AT3G04715	0
843	Chr1	8067600	8068099	500	*	1000	Promoter (<=1kb)	1	8067864	8069356	1493	1	AT1G22780	0
844	Chr1	4021800	4022699	900	*	1000	Promoter (<=1kb)	1	4021750	4023292	1543	1	AT1G11915	50
845	Chr3	22842800	22843499	700	*	1000	Promoter (1-2kb)	3	22843011	22845398	2388	2	AT3G61720	1899
846	Chr5	26934400	26934999	600	*	1000	Promoter (<=1kb)	5	26934153	26934952	800	2	AT5G67490	0
847	Chr3	6452900	6453399	500	*	790	Promoter (<=1kb)	3	6445852	6453201	7350	2	AT3G18730	0
848	Chr3	20063400	20064299	900	*	1000	Promoter (<=1kb)	3	20061418	20064161	2744	2	AT3G54190	0
849	Chr3	11308600	11309599	1000	*	1000	Promoter (1-2kb)	3	11307007	11308078	1072	1	AT3G29420	1593
850	Chr4	8343100	8344399	1300	*	1000	Promoter (<=1kb)	4	8343239	8344199	961	2	AT4G14530	0
851	Chr3	10654700	10655499	800	*	1000	Promoter (<=1kb)	3	10654470	10655555	1086	2	AT3G28420	56
852	Chr3	5731100	5731999	900	*	1000	Promoter (<=1kb)	3	5731068	5731268	201	2	AT3G03375	0
853	Chr5	17877200	17877799	600	*	1000	Promoter (<=1kb)	5	17874734	17877658	2925	2	AT5G44370	0
854	Chr3	18422500	18422999	500	*	1000	Promoter (<=1kb)	3	18422542	18425758	3217	1	AT3G49680	0
855	Chr1	3941200	3942299	1100	*	1000	Promoter (<=1kb)	1	3941103	3941459	357	2	AT1G11684	0
856	Chr5	24928700	24929699	1000	*	1000	Promoter (<=1kb)	5	24929207	24929778	572	1	AT5G62065	0
857	Chr1	6719200	6720799	1600	*	1000	Promoter (<=1kb)	1	6719448	6720654	1207	1	AT1G19415	0
858	Chr3	2113000	2113599	600	*	1000	Promoter (<=1kb)	3	2105399	2113698	8300	2	AT3G06670	99
859	Chr3	2251900	2252199	300	*	1000	Promoter (<=1kb)	3	2251946	2253597	1652	1	AT3G07110	0
860	Chr1	9844100	9845199	1100	*	1000	Promoter (<=1kb)	1	9843023	9844561	1539	2	AT1G28180	0
861	Chr1	29800400	29800999	600	*	1000	Promoter (<=1kb)	1	29800563	29804033	3471	1	AT1G79230	0
862	Chr5	16431600	16433099	1500	*	1000	Promoter (<=1kb)	5	16431304	16433305	2002	1	AT5G41040	296
863	Chr5	1547200	1547699	500	*	1000	Promoter (<=1kb)	5	1544007	1547207	3201	2	AT5G05200	0
864	Chr1	9737900	9738499	600	*	1000	Promoter (<=1kb)	1	9733430	9738236	4807	2	AT1G27940	0
865	Chr1	4868200	4869299	1100	*	1000	Promoter (<=1kb)	1	4868346	4871488	3143	1	AT1G14250	0
866	Chr5	25248800	25249599	800	*	1000	Promoter (<=1kb)	5	25248690	25250032	1343	1	AT5G62900	110
867	Chr1	2413000	2414399	1400	*	1000	Promoter (<=1kb)	1	2414143	2414967	825	1	AT1G07795	0
868	Chr4	6734200	6734599	400	*	1000	Promoter (<=1kb)	4	6732420	6734454	2035	2	AT4G11010	0
869	Chr5	3084700	3085599	900	*	1000	Promoter (<=1kb)	5	3081389	3085291	3903	2	AT5G09880	0
870	Chr5	23901100	23901999	900	*	1000	Promoter (<=1kb)	5	23901520	23902481	962	1	AT5G59230	0
871	Chr4	172400	173099	700	*	1000	Promoter (<=1kb)	4	171487	172845	1359	2	AT4G00390	0
872	Chr5	21957400	21958099	700	*	1000	Promoter (<=1kb)	5	21958059	21960634	2576	1	AT5G54110	0
873	Chr3	23401200	23402099	900	*	1000	Promoter (<=1kb)	3	23401166	23401679	514	2	AT3G63360	0
874	Chr4	17791200	17792799	1600	*	1000	Promoter (<=1kb)	4	17790080	17792198	2119	2	AT4G37840	0
875	Chr4	905900	906699	800	*	1000	Promoter (<=1kb)	4	905865	913290	7426	1	AT4G02070	35
876	Chr3	21638500	21639199	700	*	1000	Promoter (<=1kb)	3	21635162	21639136	3975	2	AT3G58500	0
877	Chr5	1243500	1244099	600	*	1000	Promoter (<=1kb)	5	1243684	1246684	3001	1	AT5G04410	0
878	Chr5	8552300	8553399	1100	*	1000	Promoter (<=1kb)	5	8552491	8552604	114	2	AT5G24879	0
879	Chr5	18281500	18281899	400	*	1000	Promoter (<=1kb)	5	18277080	18281909	4830	2	AT5G45190	10
880	Chr1	20763800	20765199	1400	*	1000	Promoter (<=1kb)	1	20763844	20765823	1980	1	AT1G55580	0
881	Chr1	4398000	4398399	400	*	1000	Promoter (<=1kb)	1	4396348	4398193	1846	2	AT1G12920	0
882	Chr1	7162300	7163599	1300	*	1000	Promoter (<=1kb)	1	7161846	7163686	1841	2	AT1G20657	87
883	Chr4	13505500	13507699	2200	*	1000	Promoter (<=1kb)	4	13505291	13507870	2580	1	AT4G26870	209
884	Chr5	15630000	15631099	1100	*	1000	Promoter (<=1kb)	5	15631830	15632522	693	1	AT5G00560	-731
885	Chr1	2262700	2263199	500	*	1000	Promoter (<=1kb)	1	2260317	2262923	2607	2	AT1G07360	0
886	Chr2	16440100	16440599	500	*	1000	Promoter (<=1kb)	2	16437338	16440544	3207	2	AT2G39360	0
887	Chr3	11520700	11521999	1300	*	1000	Exon (AT3G29650.1/AT3G29650, exon 1 of 1)	3	11517826	11521441	3616	1	AT3G29650	2874
888	Chr1	28239400	28239899	500	*	1000	Promoter (1-2kb)	1	28241011	28242795	1785	1	AT1G75240	-1112
889	Chr1	23371200	23372399	1200	*	1000	Promoter (<=1kb)	1	23371327	23372073	747	1	AT1G63040	0
890	Chr5	23994700	23995899	1200	*	1000	Promoter (<=1kb)	5	23994170	23995865	1696	2	AT5G59530	0
891	Chr3	9739300	9739999	700	*	1000	Distal Intergenic	3	9742812	9743130	319	2	AT3G00450	3131
892	Chr4	15347500	15347999	500	*	1000	Promoter (<=1kb)	4	15345979	15347804	1826	2	AT4G31700	0
893	Chr3	3094600	3094999	400	*	1000	Promoter (<=1kb)	3	3092016	3095025	3010	2	AT3G10030	26
894	Chr2	17712900	17714299	1400	*	1000	Promoter (<=1kb)	2	17713196	17714230	1035	1	AT2G42550	0
895	Chr5	8953400	8953699	300	*	1000	Promoter (<=1kb)	5	8953375	8957339	3965	1	AT5G25754	25
896	Chr1	17483900	17484399	500	*	1000	Promoter (<=1kb)	1	17483905	17483957	53	2	AT1G07393	0
897	Chr1	16835500	16835999	500	*	1000	Exon (AT1G44350.1/AT1G44350, exon 4 of 5)	1	16834210	16838562	4353	2	AT1G44350	2563
898	Chr5	19559000	19559399	400	*	1000	Promoter (<=1kb)	5	19559201	19561374	2174	1	AT5G48240	0
899	Chr2	18807000	18807699	700	*	1000	3' UTR	2	18807505	18811125	3621	2	AT2G45660	3426
900	Chr3	18404700	18404899	200	*	1000	Promoter (<=1kb)	3	18403002	18404987	1986	2	AT3G49645	88
901	Chr5	16979600	16980099	500	*	1000	Promoter (<=1kb)	5	16979773	16981195	1423	1	AT5G42460	0
902	Chr5	1292200	1293299	1100	*	1000	Promoter (<=1kb)	5	1291630	1293723	2094	2	AT5G04530	424
903	Chr2	13641700	13642299	600	*	1000	Promoter (<=1kb)	2	13640594	13642060	1467	2	AT2G32070	0
904	Chr3	22279700	22280899	1200	*	1000	Promoter (<=1kb)	3	22279485	22280691	1207	2	AT3G60280	0
905	Chr4	12487900	12488499	600	*	1000	Promoter (<=1kb)	4	12488040	12491298	3259	1	AT4G24040	0
906	Chr2	378900	379199	300	*	1000	Promoter (<=1kb)	2	373125	378447	5323	2	AT2G01840	-453
907	Chr5	7570600	7571199	600	*	1000	Promoter (<=1kb)	5	7565037	7571109	6073	2	AT5G22750	0
908	Chr2	17808000	17808699	700	*	1000	Promoter (1-2kb)	2	17807906	17810265	2360	2	AT2G42800	1566
909	Chr1	27541700	27542299	600	*	1000	Promoter (<=1kb)	1	27540228	27541952	1725	2	AT1G73230	0
910	Chr2	15863500	15864099	600	*	1000	Promoter (<=1kb)	2	15861688	15864128	2441	2	AT2G37890	29
911	Chr1	25095000	25095799	800	*	1000	Promoter (<=1kb)	1	25069428	25095638	26211	2	AT1G67120	0
912	Chr4	17151000	17152299	1300	*	1000	Promoter (<=1kb)	4	17150740	17153663	2924	1	AT4G36250	260
913	Chr3	17289300	17289599	300	*	1000	Promoter (<=1kb)	3	17289369	17290963	1595	1	AT3G46950	0
914	Chr5	1990100	1991299	1200	*	1000	3' UTR	5	1989650	1994961	5312	2	AT5G06530	3662
915	Chr1	27383200	27383699	500	*	1000	Promoter (<=1kb)	1	27383320	27384524	1205	1	AT1G72750	0
916	Chr2	14929100	14929999	900	*	1000	Promoter (<=1kb)	2	14929243	14930898	1656	1	AT2G35550	0
917	Chr5	16315800	16316899	1100	*	1000	Promoter (<=1kb)	5	16314850	16317291	2442	2	AT5G40770	392
918	Chr3	19899900	19900299	400	*	1000	Promoter (<=1kb)	3	19898788	19900235	1448	2	AT3G53690	0
919	Chr1	12227600	12228799	1200	*	1000	Promoter (<=1kb)	1	12226852	12228556	1705	1	AT1G33730	748
920	Chr3	7567300	7567899	600	*	1000	Promoter (<=1kb)	3	7567394	7567465	72	2	AT3G21475	0
921	Chr1	18229000	18230099	1100	*	1000	Promoter (<=1kb)	1	18227122	18230330	3209	2	AT1G49270	231
922	Chr4	12861300	12862499	1200	*	1000	Promoter (<=1kb)	4	12860332	12861975	1644	2	AT4G25020	0
923	Chr3	18620600	18622299	1700	*	1000	Promoter (<=1kb)	3	18620450	18623251	2802	1	AT3G50230	150
924	Chr2	8116200	8117199	1000	*	1000	Promoter (<=1kb)	2	8114785	8117085	2301	2	AT2G18720	0
925	Chr4	18409900	18410999	1100	*	1000	Promoter (<=1kb)	4	18409846	18411069	1224	1	AT4G39670	54
926	Chr4	17386900	17387299	400	*	1000	Promoter (<=1kb)	4	17387358	17387610	253	2	AT4G09395	311
927	Chr5	18453600	18454199	600	*	1000	Promoter (<=1kb)	5	18449476	18453683	4208	2	AT5G45520	0
928	Chr2	19670100	19670499	400	*	1000	Promoter (<=1kb)	2	19668932	19670197	1266	2	AT2G48090	0
929	Chr4	8977800	8978499	700	*	1000	Promoter (<=1kb)	4	8977895	8978944	1050	1	AT4G15770	0
930	Chr1	19696300	19698699	2400	*	1000	Promoter (<=1kb)	1	19696923	19698482	1560	2	AT1G52890	0
931	Chr3	607400	608199	800	*	1000	Promoter (<=1kb)	3	606285	607907	1623	2	AT3G02800	0
932	Chr3	21566200	21567399	1200	*	1000	Promoter (<=1kb)	3	21564388	21566497	2110	2	AT3G58220	0
933	Chr2	7941800	7942999	1200	*	1000	Promoter (<=1kb)	2	7941778	7943388	1611	1	AT2G18260	22
934	Chr5	2970100	2971599	1500	*	1000	Promoter (<=1kb)	5	2970498	2972222	1725	1	AT5G09570	0
935	Chr3	10053400	10053799	400	*	1000	Promoter (<=1kb)	3	10051069	10053761	2693	2	AT3G27220	0
936	Chr1	21726900	21727499	600	*	1000	Promoter (<=1kb)	1	21726963	21728802	1840	1	AT1G58470	0
937	Chr4	1256200	1256999	800	*	1000	Promoter (<=1kb)	4	1256144	1257320	1177	1	AT4G02810	56
938	Chr5	2533100	2533999	900	*	1000	Promoter (<=1kb)	5	2533581	2540421	6841	1	AT5G07940	0
939	Chr3	22537100	22537699	600	*	1000	Promoter (<=1kb)	3	22537283	22537417	135	1	AT3G09515	0
940	Chr3	21711200	21711999	800	*	1000	Promoter (<=1kb)	3	21711445	21713104	1660	1	AT3G58700	0
941	Chr1	19152500	19152899	400	*	1000	Promoter (<=1kb)	1	19152508	19154051	1544	1	AT1G51650	0
942	Chr1	11436500	11436999	500	*	1000	Promoter (<=1kb)	1	11434060	11436607	2548	2	AT1G31860	0
943	Chr4	6404300	6404699	400	*	1000	Promoter (<=1kb)	4	6397271	6404672	7402	2	AT4G10320	0
944	Chr3	2237800	2238699	900	*	1000	Promoter (<=1kb)	3	2237897	2240266	2370	1	AT3G07070	0
945	Chr4	17137500	17138299	800	*	1000	Promoter (1-2kb)	4	17137313	17139777	2465	2	AT4G36220	1478
946	Chr3	1876100	1876999	900	*	1000	Promoter (<=1kb)	3	1874169	1876946	2778	2	AT3G06190	0
947	Chr1	29604000	29604599	600	*	1000	3' UTR	1	29601253	29604610	3358	1	AT1G78710	2747
948	Chr5	22310300	22312699	2400	*	1000	Promoter (<=1kb)	5	22309832	22310332	501	2	AT5G54950	0
949	Chr3	1362500	1363099	600	*	1000	Promoter (<=1kb)	3	1362497	1364799	2303	1	AT3G04930	3
950	Chr5	10061300	10063599	2300	*	1000	Promoter (1-2kb)	5	10059200	10064669	5470	2	AT5G28056	1070
951	Chr1	7428400	7429499	1100	*	1000	Promoter (<=1kb)	1	7428112	7428930	819	2	AT1G21220	0
952	Chr4	17477000	17477699	700	*	1000	Promoter (<=1kb)	4	17477154	17478729	1576	1	AT4G37090	0
953	Chr1	3685000	3685499	500	*	1000	Promoter (<=1kb)	1	3684568	3689892	5325	1	AT1G11060	432
954	Chr2	18973100	18973499	400	*	1000	Promoter (<=1kb)	2	18973209	18973330	122	1	AT2G09680	0
955	Chr1	18690600	18690999	400	*	1000	Promoter (<=1kb)	1	18687785	18690503	2719	2	AT1G50450	-97
956	Chr5	26766000	26766899	900	*	1000	Promoter (<=1kb)	5	26765992	26767257	1266	1	AT5G67060	8
957	Chr5	22939400	22940399	1000	*	1000	Promoter (<=1kb)	5	22939723	22941099	1377	1	AT5G56690	0
958	Chr5	6009300	6009899	600	*	1000	Promoter (<=1kb)	5	6008561	6009761	1201	2	AT5G18180	0
959	Chr3	19945500	19946599	1100	*	1000	Promoter (<=1kb)	3	19945571	19947844	2274	1	AT3G53840	0
960	Chr2	18332700	18333199	500	*	1000	3' UTR	2	18330447	18332936	2490	1	AT2G44420	2253
961	Chr3	22268500	22268999	500	*	1000	Promoter (<=1kb)	3	22268688	22270028	1341	1	AT3G60245	0
962	Chr3	4738900	4739399	500	*	1000	Promoter (<=1kb)	3	4737120	4739298	2179	2	AT3G14230	0
963	Chr2	19516200	19517299	1100	*	1000	Promoter (<=1kb)	2	19515764	19516922	1159	2	AT2G47570	0
964	Chr5	24172600	24173099	500	*	1000	Promoter (<=1kb)	5	24171888	24173046	1159	2	AT5G60030	0
965	Chr3	640000	640499	500	*	1000	Promoter (<=1kb)	3	640169	645692	5524	1	AT3G02890	0
966	Chr3	20893300	20893699	400	*	1000	Promoter (<=1kb)	3	20892007	20893478	1472	2	AT3G56340	0
967	Chr3	6809100	6809899	800	*	1000	Promoter (<=1kb)	3	6808585	6809508	924	2	AT3G19595	0
968	Chr2	883600	884399	800	*	1000	Promoter (<=1kb)	2	882645	884164	1520	2	AT2G03020	0
969	Chr1	27872800	27873499	700	*	1000	Promoter (<=1kb)	1	27871174	27873332	2159	2	AT1G74120	0
970	Chr1	28661600	28661899	300	*	1000	Promoter (<=1kb)	1	28658554	28661710	3157	2	AT1G76400	0
971	Chr2	6832900	6833899	1000	*	1000	Promoter (<=1kb)	2	6830995	6833777	2783	2	AT2G15690	0
972	Chr3	5841000	5841399	400	*	1000	Promoter (<=1kb)	3	5841046	5843624	2579	1	AT3G17120	0
973	Chr2	7118400	7119999	1600	*	1000	Exon (AT2G16420.1/AT2G16420, exon 1 of 1)	2	7116052	7119987	3936	1	AT2G16420	2348
974	Chr3	20500200	20500999	800	*	1000	Promoter (<=1kb)	3	20500234	20501738	1505	1	AT3G55280	0
975	Chr3	22461400	22461999	600	*	1000	Promoter (<=1kb)	3	22460189	22461779	1591	2	AT3G60770	0
976	Chr1	20203400	20204199	800	*	1000	Promoter (1-2kb)	1	20201806	20204412	2607	1	AT1G54115	1594
977	Chr1	19936100	19936799	700	*	1000	Promoter (1-2kb)	1	19934987	19941185	6199	1	AT1G53430	1113
978	Chr3	4357400	4357999	600	*	1000	Promoter (<=1kb)	3	4357483	4357969	487	1	AT3G00320	0
979	Chr3	18964100	18965399	1300	*	1000	Promoter (<=1kb)	3	18964129	18966405	2277	1	AT3G51060	0
980	Chr2	8262400	8262999	600	*	1000	Promoter (<=1kb)	2	8262696	8265138	2443	1	AT2G19080	0
981	Chr4	3843600	3844599	1000	*	1000	Exon (AT4G06656.1/AT4G06656, exon 1 of 1)	4	3841927	3850392	8466	2	AT4G06656	5793
982	Chr5	21220300	21221299	1000	*	1000	Promoter (<=1kb)	5	21220031	21221288	1258	1	AT5G52260	269
983	Chr5	26505400	26506699	1300	*	1000	Promoter (<=1kb)	5	26503115	26506809	3695	2	AT5G66350	110
984	Chr3	22956300	22956999	700	*	1000	Promoter (<=1kb)	3	22956000	22956966	967	2	AT3G61980	0
985	Chr2	18809700	18810999	1300	*	1000	Promoter (<=1kb)	2	18807505	18811125	3621	2	AT2G45660	126
986	Chr3	6935100	6936899	1800	*	1000	Promoter (<=1kb)	3	6934568	6937197	2630	1	AT3G19930	532
987	Chr3	18902000	18902399	400	*	1000	Promoter (<=1kb)	3	18901342	18902152	811	2	AT3G50850	0
988	Chr3	1718900	1719599	700	*	1000	Promoter (<=1kb)	3	1714941	1719608	4668	2	AT3G05780	9
989	Chr3	20752900	20753499	600	*	1000	Distal Intergenic	3	20753565	20756690	3126	2	AT3G55950	3191
990	Chr5	26141000	26141299	300	*	1000	Distal Intergenic	5	26138390	26138814	425	2	AT5G09365	-2186
991	Chr5	156600	157499	900	*	1000	Promoter (<=1kb)	5	155610	157601	1992	2	AT5G01380	102
992	Chr2	13450100	13450799	700	*	1000	Promoter (<=1kb)	2	13447936	13450145	2210	2	AT2G31600	0
993	Chr4	12046100	12046499	400	*	1000	Promoter (<=1kb)	4	12043869	12045840	1972	2	AT4G22980	-260
994	Chr1	8848700	8849399	700	*	1000	Promoter (<=1kb)	1	8849034	8851790	2757	1	AT1G25250	0
995	Chr4	10677100	10677399	300	*	1000	Promoter (<=1kb)	4	10677202	10681773	4572	1	AT4G19610	0
996	Chr1	1785900	1787199	1300	*	1000	Promoter (<=1kb)	1	1786849	1789737	2889	1	AT1G05900	0
997	Chr1	7488600	7489099	500	*	1000	Promoter (<=1kb)	1	7485636	7488780	3145	2	AT1G21380	0
998	Chr3	4608000	4609299	1300	*	1000	Promoter (<=1kb)	3	4608076	4610497	2422	1	AT3G13960	0
999	Chr4	5631400	5632299	900	*	1000	Promoter (<=1kb)	4	5631298	5633779	2482	1	AT4G08840	102
1000	Chr3	466600	467699	1100	*	1000	Promoter (<=1kb)	3	464279	467151	2873	2	AT3G02310	0
1001	Chr3	22399900	22400399	500	*	1000	Promoter (<=1kb)	3	22400110	22402724	2615	1	AT3G60600	0
1002	Chr3	21983000	21984099	1100	*	1000	Promoter (<=1kb)	3	21982989	21984598	1610	1	AT3G59480	11
1003	Chr3	1895800	1896699	900	*	1000	Promoter (<=1kb)	3	1895858	1898061	2204	1	AT3G06270	0
1004	Chr1	28624300	28625299	1000	*	1000	Promoter (<=1kb)	1	28623398	28625408	2011	2	AT1G76290	109
1005	Chr3	18004500	18005099	600	*	1000	Promoter (<=1kb)	3	18003818	18005272	1455	2	AT3G48570	173
1006	Chr1	3033700	3034599	900	*	1000	Promoter (<=1kb)	1	3033512	3035396	1885	2	AT1G09400	797
1007	Chr1	3058300	3058699	400	*	616	Promoter (<=1kb)	1	3057975	3060757	2783	1	AT1G09480	325
1008	Chr3	7825800	7826199	400	*	1000	Promoter (<=1kb)	3	7821997	7826196	4200	2	AT3G22170	0
1009	Chr2	16766500	16767399	900	*	1000	Promoter (<=1kb)	2	16765709	16769279	3571	1	AT2G40130	791
1010	Chr2	8656200	8656699	500	*	1000	Promoter (1-2kb)	2	8649434	8654819	5386	2	AT2G20050	-1381
1011	Chr2	13682300	13682699	400	*	1000	Promoter (<=1kb)	2	13679529	13682333	2805	2	AT2G32230	0
1012	Chr2	17909000	17910099	1100	*	1000	Promoter (<=1kb)	2	17909007	17910210	1204	1	AT2G43060	0
1013	Chr1	9027400	9027999	600	*	1000	Promoter (<=1kb)	1	9024341	9027955	3615	2	AT1G26110	0
1014	Chr2	18859300	18859599	300	*	1000	Promoter (<=1kb)	2	18859472	18862970	3499	1	AT2G45810	0
1015	Chr3	20347600	20347899	300	*	1000	Intron (AT3G54920.1/AT3G54920, intron 3 of 3)	3	20344785	20348659	3875	1	AT3G54920	2815
1016	Chr1	19782900	19783499	600	*	1000	Promoter (<=1kb)	1	19783185	19786902	3718	1	AT1G53090	0
1017	Chr3	12588200	12588799	600	*	1000	Promoter (<=1kb)	3	12588452	12589026	575	2	AT3G30840	227
1018	Chr1	2091700	2092999	1300	*	1000	Promoter (<=1kb)	1	2091738	2092539	802	2	AT1G06810	0
1019	Chr5	4757100	4757699	600	*	1000	Promoter (1-2kb)	5	4756057	4757744	1688	1	AT5G14730	1043
1020	Chr2	521400	522099	700	*	1000	Promoter (<=1kb)	2	518079	521737	3659	2	AT2G02080	0
1021	Chr5	2913000	2913599	600	*	1000	Promoter (<=1kb)	5	2911177	2913324	2148	2	AT5G09380	0
1022	Chr3	18329200	18329699	500	*	1000	Promoter (<=1kb)	3	18329330	18331431	2102	1	AT3G49420	0
1023	Chr4	7282900	7283899	1000	*	1000	Promoter (<=1kb)	4	7283248	7283739	492	2	AT4G12220	0
1024	Chr2	152200	152799	600	*	1000	Promoter (<=1kb)	2	152298	152827	530	2	AT2G01310	28
1025	Chr1	468600	469199	600	*	1000	Promoter (<=1kb)	1	469818	470693	876	1	AT1G02350	-619
1026	Chr1	26920300	26920699	400	*	1000	Promoter (<=1kb)	1	26920440	26921152	713	1	AT1G71430	0
1027	Chr2	11725200	11726099	900	*	1000	Promoter (<=1kb)	2	11724427	11725419	993	2	AT2G27410	0
1028	Chr3	7348000	7348499	500	*	1000	Promoter (<=1kb)	3	7348157	7350341	2185	1	AT3G20970	0
1029	Chr5	24906700	24907299	600	*	1000	Promoter (<=1kb)	5	24905537	24905816	280	2	AT5G09035	-884
1030	Chr3	4410900	4411299	400	*	1000	Promoter (<=1kb)	3	4411290	4411443	154	1	AT3G02725	0
1031	Chr5	22108600	22109699	1100	*	1000	Promoter (<=1kb)	5	22108273	22109379	1107	2	AT5G54450	0
1032	Chr2	18831000	18831399	400	*	1000	Promoter (<=1kb)	2	18831130	18832673	1544	1	AT2G45710	0
1033	Chr5	17861600	17862799	1200	*	1000	Promoter (<=1kb)	5	17862113	17863079	967	1	AT5G44345	0
1034	Chr1	2135600	2136199	600	*	1000	Promoter (<=1kb)	1	2130053	2135703	5651	2	AT1G06950	0
1035	Chr5	6063900	6064899	1000	*	1000	Promoter (1-2kb)	5	6064170	6066284	2115	2	AT5G18320	1385
1036	Chr3	15288900	15289199	300	*	1000	Exon (AT3G43350.1/AT3G43350, exon 6 of 8)	3	15286073	15290808	4736	1	AT3G43350	2827
1037	Chr5	464400	465299	900	*	1000	Promoter (1-2kb)	5	463073	465273	2201	1	AT5G02260	1327
1038	Chr5	15569200	15569799	600	*	1000	Promoter (<=1kb)	5	15562939	15569250	6312	2	AT5G38880	0
1039	Chr2	1098700	1099399	700	*	1000	Promoter (<=1kb)	2	1099070	1100202	1133	1	AT2G03610	0
1040	Chr1	15908900	15910399	1500	*	1000	Promoter (<=1kb)	1	15909367	15912626	3260	1	AT1G42450	0
1041	Chr3	3538000	3538899	900	*	1000	Promoter (<=1kb)	3	3535561	3537904	2344	2	AT3G11290	-96
1042	Chr4	14804000	14804699	700	*	1000	Promoter (<=1kb)	4	14802931	14804461	1531	2	AT4G30220	0
1043	Chr1	8405500	8406599	1100	*	1000	Promoter (<=1kb)	1	8405214	8406266	1053	2	AT1G23770	0
1044	Chr2	845900	847099	1200	*	1000	Promoter (<=1kb)	2	843913	846616	2704	2	AT2G02890	0
1045	Chr1	9392100	9393599	1500	*	1000	Promoter (<=1kb)	1	9391609	9393188	1580	1	AT1G27045	491
1046	Chr3	1846100	1846699	600	*	1000	Promoter (<=1kb)	3	1846442	1848259	1818	1	AT3G06120	0
1047	Chr5	8710200	8710599	400	*	1000	Distal Intergenic	5	8706745	8707885	1141	2	AT5G25190	-2315
1048	Chr3	995100	995999	900	*	1000	Promoter (<=1kb)	3	995062	997410	2349	1	AT3G03870	38
1049	Chr4	980500	981199	700	*	1000	Promoter (<=1kb)	4	979158	980698	1541	2	AT4G02230	0
1050	Chr4	14877800	14878699	900	*	1000	Promoter (<=1kb)	4	14876905	14878914	2010	1	AT4G30420	895
1051	Chr1	7128600	7129399	800	*	1000	Promoter (<=1kb)	1	7126747	7128762	2016	2	AT1G20575	0
1052	Chr3	6248200	6249299	1100	*	1000	Promoter (<=1kb)	3	6247900	6250007	2108	1	AT3G18220	300
1053	Chr4	11664700	11665899	1200	*	976	Promoter (1-2kb)	4	11663186	11666716	3531	1	AT4G22010	1514
1054	Chr5	24363400	24364299	900	*	1000	Promoter (<=1kb)	5	24363591	24365615	2025	1	AT5G60610	0
1055	Chr1	28580700	28581399	700	*	657	Promoter (<=1kb)	1	28577842	28581315	3474	2	AT1G76160	0
1056	Chr3	616200	616699	500	*	1000	Promoter (<=1kb)	3	616508	616632	125	1	AT3G01145	0
1057	Chr5	565600	566099	500	*	1000	Promoter (<=1kb)	5	564085	565925	1841	2	AT5G02530	0
1058	Chr1	4538000	4538699	700	*	661	Distal Intergenic	1	4542168	4543970	1803	1	AT1G13260	-3469
1059	Chr1	29333400	29333699	300	*	1000	Promoter (<=1kb)	1	29333412	29336484	3073	1	AT1G78010	0
1060	Chr5	1697900	1698399	500	*	1000	Promoter (<=1kb)	5	1695717	1698191	2475	2	AT5G05670	0
1061	Chr4	9401200	9401499	300	*	1000	Promoter (<=1kb)	4	9399865	9401408	1544	2	AT4G16720	0
1062	Chr4	854100	855099	1000	*	1000	Exon (AT4G01970.1/AT4G01970, exon 3 of 4)	4	853922	857401	3480	2	AT4G01970	2302
1063	Chr2	15922500	15923499	1000	*	1000	3' UTR	2	15922518	15925895	3378	2	AT2G38060	2396
1064	Chr1	4143400	4144499	1100	*	1000	Promoter (<=1kb)	1	4140875	4144114	3240	2	AT1G12211	0
1065	Chr1	11333000	11334099	1100	*	1000	Promoter (<=1kb)	1	11330924	11333540	2617	2	AT1G31660	0
1066	Chr2	18730800	18731399	600	*	1000	Promoter (<=1kb)	2	18730840	18733119	2280	1	AT2G45440	0
1067	Chr1	10335500	10335999	500	*	1000	Promoter (<=1kb)	1	10335910	10337854	1945	1	AT1G29570	0
1068	Chr1	18286700	18287099	400	*	1000	Promoter (<=1kb)	1	18285306	18287034	1729	2	AT1G49410	0
1069	Chr5	23619200	23619799	600	*	1000	Promoter (<=1kb)	5	23619459	23621094	1636	1	AT5G58420	0
1070	Chr4	36900	37699	800	*	1000	Promoter (<=1kb)	4	36916	38384	1469	1	AT4G00100	0
1071	Chr1	10692900	10693499	600	*	1000	Promoter (1-2kb)	1	10685822	10690988	5167	2	AT1G30330	-1912
1072	Chr5	9979200	9980899	1700	*	1000	Promoter (1-2kb)	5	9979367	9982856	3490	2	AT5G27947	1957
1073	Chr1	27473700	27474399	700	*	1000	Promoter (<=1kb)	1	27473763	27475122	1360	1	AT1G73030	0
1074	Chr3	11035300	11035999	700	*	1000	Promoter (<=1kb)	3	11035510	11035723	214	2	AT3G05655	0
1075	Chr3	16048800	16049399	600	*	1000	Promoter (<=1kb)	3	16044662	16049803	5142	2	AT3G44400	404
1076	Chr3	15399900	15400599	700	*	1000	Promoter (1-2kb)	3	15398859	15400079	1221	1	AT3G43490	1041
1077	Chr5	587300	587799	500	*	1000	Promoter (<=1kb)	5	587392	588859	1468	1	AT5G02610	0
1078	Chr3	8429400	8430499	1100	*	1000	Promoter (1-2kb)	3	8427557	8433340	5784	1	AT3G23510	1843
1079	Chr5	4222100	4222599	500	*	1000	Promoter (<=1kb)	5	4221882	4222321	440	2	AT5G02055	0
1080	Chr1	12122900	12123799	900	*	1000	Promoter (<=1kb)	1	12120886	12123576	2691	2	AT1G33420	0
1081	Chr5	21483500	21484399	900	*	1000	Promoter (<=1kb)	5	21482140	21483797	1658	2	AT5G52980	0
1082	Chr2	17989300	17989799	500	*	1000	Promoter (<=1kb)	2	17988175	17989491	1317	2	AT2G43270	0
1083	Chr5	15514100	15514999	900	*	1000	Promoter (<=1kb)	5	15512943	15514305	1363	2	AT5G38740	0
1084	Chr1	6521400	6523099	1700	*	1000	Promoter (<=1kb)	1	6520721	6523368	2648	1	AT1G18880	679
1085	Chr3	10433700	10434099	400	*	1000	Promoter (<=1kb)	3	10434924	10438484	3561	1	AT3G28040	-825
1086	Chr4	15045900	15046499	600	*	1000	3' UTR	4	15046457	15049438	2982	2	AT4G30920	2939
1087	Chr1	5734300	5735599	1300	*	1000	Promoter (<=1kb)	1	5734190	5737704	3515	1	AT1G16760	110
1088	Chr3	7904200	7905399	1200	*	1000	Promoter (<=1kb)	3	7904097	7905576	1480	1	AT3G22360	103
1089	Chr1	23399400	23400099	700	*	1000	Exon (AT1G63100.1/AT1G63100, exon 2 of 2)	1	23399112	23402176	3065	2	AT1G63100	2077
1090	Chr2	9324900	9325799	900	*	1000	Promoter (<=1kb)	2	9324633	9326426	1794	2	AT2G21880	627
1091	Chr5	8128300	8129799	1500	*	1000	Promoter (<=1kb)	5	8128353	8129402	1050	2	AT5G24050	0
1092	Chr5	23903000	23903999	1000	*	1000	Promoter (<=1kb)	5	23902462	23903767	1306	2	AT5G59240	0
1093	Chr2	12578900	12579999	1100	*	1000	Promoter (<=1kb)	2	12578909	12580780	1872	2	AT2G29250	781
1094	Chr3	5528300	5528799	500	*	1000	Promoter (<=1kb)	3	5526249	5528602	2354	2	AT3G16310	0
1095	Chr1	23202100	23202999	900	*	1000	Exon (AT1G62660.1/AT1G62660, exon 4 of 7)	1	23199612	23203808	4197	1	AT1G62660	2488
1096	Chr4	15306500	15306899	400	*	1000	Promoter (<=1kb)	4	15306544	15309035	2492	1	AT4G31580	0
1097	Chr3	15082400	15082799	400	*	1000	Promoter (<=1kb)	3	15081846	15082685	840	2	AT3G00680	0
1098	Chr5	7089500	7090299	800	*	1000	Promoter (<=1kb)	5	7086653	7090169	3517	2	AT5G20890	0
1099	Chr1	5170300	5170899	600	*	1000	Promoter (<=1kb)	1	5170210	5170307	98	2	AT1G05137	0
1100	Chr1	2213700	2214499	800	*	1000	Promoter (<=1kb)	1	2215216	2216982	1767	1	AT1G07210	-717
1101	Chr5	16833200	16834599	1400	*	1000	Promoter (<=1kb)	5	16833052	16835169	2118	2	AT5G42120	570
1102	Chr3	3318800	3319299	500	*	1000	Promoter (<=1kb)	3	3318194	3318881	688	2	AT3G10605	0
1103	Chr2	15151100	15151599	500	*	1000	Promoter (<=1kb)	2	15148259	15151634	3376	2	AT2G36080	35
1104	Chr5	25544100	25545199	1100	*	1000	Promoter (<=1kb)	5	25543331	25544898	1568	2	AT5G63830	0
1105	Chr5	1388100	1388599	500	*	1000	Promoter (<=1kb)	5	1388155	1388319	165	2	AT5G04790	0
1106	Chr3	6171600	6171899	300	*	1000	Promoter (<=1kb)	3	6168963	6172005	3043	2	AT3G18035	106
1107	Chr5	22119500	22120199	700	*	1000	Promoter (1-2kb)	5	22118004	22120166	2163	1	AT5G54480	1496
1108	Chr1	24613300	24614599	1300	*	1000	Promoter (<=1kb)	1	24612620	24614805	2186	1	AT1G66120	680
1109	Chr1	2007100	2007499	400	*	1000	Promoter (<=1kb)	1	2003627	2007212	3586	2	AT1G06550	0
1110	Chr5	5231300	5231999	700	*	1000	Promoter (1-2kb)	5	5229513	5232311	2799	1	AT5G16020	1787
1111	Chr2	7765000	7765499	500	*	1000	Promoter (<=1kb)	2	7763528	7765276	1749	2	AT2G17870	0
1112	Chr5	6660800	6662299	1500	*	1000	Promoter (<=1kb)	5	6660678	6662463	1786	2	AT5G19700	164
1113	Chr3	20822800	20823199	400	*	1000	Promoter (<=1kb)	3	20820135	20823106	2972	2	AT3G56110	0
1114	Chr3	20515300	20515699	400	*	1000	Promoter (<=1kb)	3	20513739	20515392	1654	2	AT3G55330	0
1115	Chr1	6208900	6209699	800	*	1000	Promoter (<=1kb)	1	6206871	6209528	2658	2	AT1G18040	0
1116	Chr1	389200	389799	600	*	1000	Promoter (<=1kb)	1	387277	389808	2532	2	AT1G02090	9
1117	Chr3	18255700	18257099	1400	*	1000	Promoter (<=1kb)	3	18255961	18258203	2243	1	AT3G49240	0
1118	Chr2	4417600	4418699	1100	*	1000	Promoter (<=1kb)	2	4416608	4418539	1932	2	AT2G11140	0
1119	Chr5	18213500	18213999	500	*	1000	Distal Intergenic	5	18218586	18220047	1462	1	AT5G45100	-4587
1120	Chr3	10230100	10230699	600	*	1000	Promoter (<=1kb)	3	10229045	10230707	1663	2	AT3G27620	8
1121	Chr3	22425200	22425899	700	*	1000	Promoter (<=1kb)	3	22424436	22426369	1934	2	AT3G60670	470
1122	Chr5	657600	658199	600	*	1000	Promoter (<=1kb)	5	657675	659800	2126	1	AT5G02870	0
1123	Chr3	20578900	20579299	400	*	1000	Promoter (<=1kb)	3	20578922	20582505	3584	1	AT3G55510	0
1124	Chr5	26937900	26938699	800	*	927	Promoter (<=1kb)	5	26937621	26938498	878	2	AT5G67510	0
1125	Chr4	785600	786399	800	*	1000	3' UTR	4	785551	790447	4897	2	AT4G01830	4048
1126	Chr3	17352600	17353099	500	*	1000	Promoter (<=1kb)	3	17350898	17352853	1956	2	AT3G47120	0
1127	Chr4	16862100	16862499	400	*	1000	Promoter (<=1kb)	4	16860452	16862420	1969	2	AT4G35510	0
1128	Chr1	23816400	23817699	1300	*	1000	Promoter (<=1kb)	1	23814984	23818481	3498	2	AT1G64170	782
1129	Chr1	26189700	26189999	300	*	1000	Promoter (<=1kb)	1	26189775	26191404	1630	1	AT1G69620	0
1130	Chr5	25552700	25553399	700	*	1000	Promoter (1-2kb)	5	25550937	25553656	2720	1	AT5G63850	1763
1131	Chr1	4540500	4541199	700	*	1000	Promoter (<=1kb)	1	4542168	4543970	1803	1	AT1G13260	-969
1132	Chr2	14320100	14320699	600	*	1000	Promoter (<=1kb)	2	14319617	14320199	583	1	AT2G08640	483
1133	Chr3	5656100	5656899	800	*	1000	Promoter (1-2kb)	3	5656215	5658335	2121	2	AT3G16610	1436
1134	Chr5	19005300	19005899	600	*	1000	Promoter (<=1kb)	5	19005547	19007770	2224	1	AT5G46840	0
1135	Chr1	30396800	30397299	500	*	1000	Promoter (<=1kb)	1	30394651	30397007	2357	2	AT1G80880	0
1136	Chr1	8416500	8416899	400	*	1000	Promoter (<=1kb)	1	8417495	8418566	1072	1	AT1G23810	-596
1137	Chr4	5358900	5359299	400	*	1000	Distal Intergenic	4	5364659	5364950	292	1	AT4G05485	-5360
1138	Chr5	9540600	9540999	400	*	1000	Promoter (<=1kb)	5	9538572	9540666	2095	2	AT5G27110	0
1139	Chr2	18426200	18426799	600	*	1000	Promoter (1-2kb)	2	18426481	18428397	1917	2	AT2G44680	1598
1140	Chr1	7272400	7273999	1600	*	1000	Promoter (<=1kb)	1	7272526	7274072	1547	1	AT1G20900	0
1141	Chr1	5023200	5023599	400	*	1000	Promoter (<=1kb)	1	5023426	5025955	2530	1	AT1G14640	0
1142	Chr3	3055400	3056399	1000	*	1000	3' UTR	3	3053237	3055510	2274	1	AT3G09930	2163
1143	Chr4	11211700	11212099	400	*	1000	Promoter (<=1kb)	4	11211244	11213696	2453	1	AT4G20960	456
1144	Chr3	16377100	16377399	300	*	1000	Promoter (<=1kb)	3	16374243	16377263	3021	2	AT3G44850	0
1145	Chr4	7893400	7893899	500	*	1000	Promoter (<=1kb)	4	7890249	7893761	3513	2	AT4G13575	0
1146	Chr5	23870500	23871599	1100	*	1000	Exon (AT5G59130.3/AT5G59130, exon 6 of 9)	5	23869980	23873849	3870	2	AT5G59130	2250
1147	Chr1	7043600	7044199	600	*	540	Promoter (<=1kb)	1	7043628	7044592	965	1	AT1G20350	0
1148	Chr5	19772600	19772899	300	*	1000	Promoter (<=1kb)	5	19771099	19772789	1691	2	AT5G48760	0
1149	Chr1	6723400	6724099	700	*	1000	Promoter (1-2kb)	1	6721417	6724151	2735	1	AT1G19420	1983
1150	Chr1	1718600	1719499	900	*	1000	Promoter (<=1kb)	1	1717389	1718909	1521	2	AT1G05720	0
1151	Chr1	13321700	13322499	800	*	1000	Promoter (<=1kb)	1	13320675	13322511	1837	2	AT1G35830	12
1152	Chr5	9808200	9808599	400	*	1000	Promoter (<=1kb)	5	9807236	9808513	1278	2	AT5G27700	0
1153	Chr2	8147900	8148899	1000	*	1000	Promoter (<=1kb)	2	8147939	8149469	1531	2	AT2G18810	570
1154	Chr1	29990400	29990999	600	*	1000	3' UTR	1	29990336	29993766	3431	2	AT1G79700	2767
1155	Chr5	15974100	15974799	700	*	1000	Promoter (<=1kb)	5	15974270	15976270	2001	1	AT5G39890	0
1156	Chr1	18778300	18778899	600	*	1000	Promoter (<=1kb)	1	18777601	18778614	1014	2	AT1G50680	0
1157	Chr5	13881300	13881899	600	*	1000	Promoter (<=1kb)	5	13881222	13882937	1716	1	AT5G35715	78
1158	Chr1	22074100	22074799	700	*	1000	Promoter (<=1kb)	1	22073352	22074931	1580	1	AT1G59970	748
1159	Chr5	4166100	4167199	1100	*	1000	Promoter (<=1kb)	5	4166609	4170643	4035	1	AT5G13130	0
1160	Chr5	5061900	5062299	400	*	1000	Promoter (<=1kb)	5	5058672	5062144	3473	2	AT5G15550	0
1161	Chr5	25982200	25982699	500	*	1000	Promoter (<=1kb)	5	25982254	25986435	4182	1	AT5G65050	0
1162	Chr5	8294900	8295699	800	*	1000	Promoter (1-2kb)	5	8295110	8297159	2050	2	AT5G24330	1460
1163	Chr5	26500000	26500399	400	*	1000	Promoter (<=1kb)	5	26499139	26499482	344	2	AT5G00725	-518
1164	Chr4	16637500	16639299	1800	*	1000	Promoter (<=1kb)	4	16637322	16638962	1641	1	AT4G34930	178
1165	Chr4	10884200	10884999	800	*	1000	Promoter (<=1kb)	4	10883921	10888270	4350	1	AT4G20140	279
1166	Chr2	7927600	7928299	700	*	1000	Promoter (<=1kb)	2	7927600	7927847	248	2	AT2G07055	0
1167	Chr5	15187300	15187699	400	*	1000	Promoter (<=1kb)	5	15187487	15189290	1804	1	AT5G38050	0
1168	Chr4	118100	118699	600	*	1000	Promoter (<=1kb)	4	117085	118643	1559	2	AT4G00270	0
1169	Chr3	677500	678399	900	*	1000	Promoter (<=1kb)	3	677240	678180	941	1	AT3G03000	260
1170	Chr5	1715700	1716899	1200	*	1000	Promoter (<=1kb)	5	1712670	1715731	3062	2	AT5G05700	0
1171	Chr4	16908400	16909099	700	*	1000	Promoter (<=1kb)	4	16908497	16910208	1712	1	AT4G35650	0
1172	Chr5	7749000	7749599	600	*	1000	Promoter (<=1kb)	5	7742940	7749020	6081	2	AT5G23080	0
1173	Chr3	4399100	4399599	500	*	1000	Promoter (<=1kb)	3	4395663	4399350	3688	2	AT3G13490	0
1174	Chr5	17223800	17224199	400	*	1000	Promoter (<=1kb)	5	17224270	17231384	7115	1	AT5G42950	-71
1175	Chr1	27113900	27115199	1300	*	1000	Promoter (<=1kb)	1	27111894	27114399	2506	2	AT1G72040	0
1176	Chr1	20958300	20958999	700	*	1000	Promoter (<=1kb)	1	20957098	20958550	1453	2	AT1G56030	0
1177	Chr3	23065600	23065899	300	*	1000	Promoter (<=1kb)	3	23062639	23065796	3158	2	AT3G62330	0
1178	Chr3	22539400	22540999	1600	*	1000	Promoter (<=1kb)	3	22541319	22552529	11211	1	AT3G60961	-320
1179	Chr3	12580600	12580999	400	*	1000	Exon (AT3G30838.1/AT3G30838, exon 1 of 1)	3	12579885	12585786	5902	2	AT3G30838	4787
1180	Chr1	27738900	27739499	600	*	1000	3' UTR	1	27736546	27739210	2665	1	AT1G73750	2354
1181	Chr1	1083800	1084699	900	*	1000	Promoter (<=1kb)	1	1081024	1084431	3408	2	AT1G04150	0
1182	Chr4	13300	13699	400	*	1000	Promoter (<=1kb)	4	10815	13359	2545	2	AT4G00026	0
1183	Chr3	1329400	1329999	600	*	1000	Promoter (<=1kb)	3	1329571	1331642	2072	1	AT3G04840	0
1184	Chr1	25144900	25145399	500	*	1000	Promoter (<=1kb)	1	25145045	25145523	479	1	AT1G08913	0
1185	Chr3	21980400	21980799	400	*	584	Promoter (<=1kb)	3	21978810	21980839	2030	2	AT3G59470	40
1186	Chr1	551000	551699	700	*	1000	Promoter (<=1kb)	1	551289	551529	241	2	AT1G04127	0
1187	Chr5	244100	244399	300	*	1000	Promoter (<=1kb)	5	242450	244111	1662	2	AT5G01650	0
1188	Chr4	2605900	2606599	700	*	1000	Promoter (1-2kb)	4	2608080	2608299	220	1	AT4G05087	-1481
1189	Chr5	23683500	23683799	300	*	1000	Promoter (<=1kb)	5	23683085	23683567	483	1	AT5G08855	415
1190	Chr3	5144000	5145099	1100	*	1000	Promoter (<=1kb)	3	5143965	5144750	786	2	AT3G15280	0
1191	Chr4	16890600	16891099	500	*	1000	Promoter (<=1kb)	4	16888386	16890877	2492	2	AT4G35580	0
1192	Chr5	14088600	14090099	1500	*	1000	Promoter (<=1kb)	5	14083388	14089891	6504	2	AT5G35935	0
1193	Chr4	2745400	2745799	400	*	1000	Promoter (<=1kb)	4	2742932	2745635	2704	2	AT4G05410	0
1194	Chr5	3260000	3260399	400	*	1000	Promoter (<=1kb)	5	3258404	3260254	1851	2	AT5G10360	0
1195	Chr3	3267800	3268399	600	*	1000	Promoter (<=1kb)	3	3267825	3271202	3378	1	AT3G10490	0
1196	Chr2	10182100	10182399	300	*	1000	Promoter (<=1kb)	2	10182251	10183370	1120	1	AT2G23930	0
1197	Chr5	20779500	20779899	400	*	1000	Promoter (<=1kb)	5	20779327	20781557	2231	1	AT5G51120	173
1198	Chr2	11818400	11818799	400	*	1000	Promoter (<=1kb)	2	11818230	11819646	1417	1	AT2G27720	170
1199	Chr5	6804600	6805399	800	*	1000	Promoter (<=1kb)	5	6803694	6805226	1533	2	AT5G20160	0
1200	Chr1	23601400	23602099	700	*	1000	Promoter (1-2kb)	1	23599413	23603164	3752	1	AT1G63650	1987
1201	Chr2	19461900	19463099	1200	*	1000	Promoter (<=1kb)	2	19459045	19464087	5043	2	AT2G47430	988
1202	Chr3	1621200	1621899	700	*	1000	Promoter (<=1kb)	3	1621355	1623052	1698	1	AT3G05590	0
1203	Chr1	4057900	4058499	600	*	1000	Promoter (<=1kb)	1	4058287	4058416	130	1	AT1G12013	0
1204	Chr5	18886400	18886999	600	*	1000	Promoter (<=1kb)	5	18884218	18886960	2743	2	AT5G46550	0
1205	Chr1	1877000	1877599	600	*	1000	Promoter (<=1kb)	1	1874885	1877573	2689	2	AT1G06148	0
1206	Chr3	4574500	4574899	400	*	1000	Promoter (<=1kb)	3	4574521	4576107	1587	1	AT3G13882	0
1207	Chr1	11675300	11676399	1100	*	1000	Promoter (<=1kb)	1	11675531	11676748	1218	1	AT1G32361	0
1208	Chr5	2316900	2317199	300	*	1000	Promoter (<=1kb)	5	2317126	2319843	2718	1	AT5G07340	0
1209	Chr3	6902100	6902899	800	*	1000	Promoter (<=1kb)	3	6898163	6901334	3172	2	AT3G19850	-766
1210	Chr1	23760200	23760699	500	*	1000	Promoter (<=1kb)	1	23758241	23760663	2423	2	AT1G64040	0
1211	Chr5	18338400	18339199	800	*	1000	Promoter (1-2kb)	5	18338754	18340436	1683	2	AT5G45276	1237
1212	Chr1	1114300	1114799	500	*	1000	Promoter (<=1kb)	1	1114375	1119739	5365	1	AT1G04210	0
1213	Chr3	8438800	8439699	900	*	1000	Exon (AT3G23530.1/AT3G23530, exon 4 of 23)	3	8436436	8442847	6412	1	AT3G23530	2364
1214	Chr3	100	699	600	*	1000	Distal Intergenic	3	1609	4159	2551	2	AT3G01015	3460
1215	Chr1	7442500	7443399	900	*	1000	Promoter (<=1kb)	1	7442218	7442979	762	2	AT1G21260	0
1216	Chr2	17147500	17148199	700	*	1000	Promoter (1-2kb)	2	17150095	17153693	3599	1	AT2G41140	-1896
1217	Chr1	10645600	10646199	600	*	1000	Promoter (<=1kb)	1	10641031	10646195	5165	2	AT1G30240	0
1218	Chr1	3511100	3512299	1200	*	1000	Promoter (<=1kb)	1	3509001	3512321	3321	2	AT1G10620	22
1219	Chr5	23405900	23406699	800	*	1000	Promoter (<=1kb)	5	23405189	23406479	1291	2	AT5G57780	0
1220	Chr5	10016800	10017299	500	*	1000	Promoter (<=1kb)	5	10015774	10016879	1106	2	AT5G27980	0
1221	Chr4	3443500	3443799	300	*	1000	Promoter (<=1kb)	4	3443530	3445107	1578	1	AT4G06551	0
1222	Chr4	12645600	12646599	1000	*	1000	Promoter (<=1kb)	4	12645542	12647985	2444	1	AT4G24470	58
1223	Chr5	26045300	26045999	700	*	1000	Promoter (<=1kb)	5	26045327	26048031	2705	1	AT5G65180	0
1224	Chr1	588200	589099	900	*	1000	Promoter (<=1kb)	1	588003	589480	1478	1	AT1G02700	197
1225	Chr1	29863800	29864599	800	*	1000	Promoter (<=1kb)	1	29863225	29864330	1106	2	AT1G79390	0
1226	Chr4	16716600	16717599	1000	*	1000	Promoter (<=1kb)	4	16716806	16718017	1212	1	AT4G35120	0
1227	Chr5	23344600	23345399	800	*	1000	Promoter (<=1kb)	5	23344436	23345621	1186	1	AT5G57640	164
1228	Chr3	2044300	2045099	800	*	1000	Promoter (<=1kb)	3	2044352	2047209	2858	1	AT3G06560	0
1229	Chr1	23844700	23845399	700	*	1000	Promoter (<=1kb)	1	23844954	23847206	2253	1	AT1G64255	0
1230	Chr1	1375900	1376499	600	*	1000	3' UTR	1	1375824	1379228	3405	2	AT1G04880	2729
1231	Chr3	18151400	18152199	800	*	1000	Promoter (<=1kb)	3	18150444	18151412	969	2	AT3G48960	0
1232	Chr3	6239800	6240999	1200	*	1000	Promoter (<=1kb)	3	6237902	6240605	2704	2	AT3G18210	0
1233	Chr1	1312700	1313199	500	*	1000	Promoter (<=1kb)	1	1313443	1315823	2381	1	AT1G04690	-244
1234	Chr4	12962500	12962899	400	*	1000	Promoter (<=1kb)	4	12959349	12962771	3423	2	AT4G25340	0
1235	Chr3	1120600	1121099	500	*	1000	Promoter (<=1kb)	3	1113914	1120933	7020	2	AT3G04240	0
1236	Chr3	2507700	2508399	700	*	1000	Promoter (<=1kb)	3	2507880	2509589	1710	1	AT3G07860	0
1237	Chr1	29911700	29912199	500	*	1000	Promoter (<=1kb)	1	29911623	29911708	86	2	AT1G09877	0
1238	Chr3	6210400	6210899	500	*	1000	Promoter (<=1kb)	3	6210090	6210572	483	2	AT3G18120	0
1239	Chr5	26250200	26250799	600	*	1000	Distal Intergenic	5	26253408	26256544	3137	1	AT5G65670	-2609
1240	Chr4	8203000	8203899	900	*	1000	Promoter (<=1kb)	4	8200334	8203251	2918	2	AT4G14230	0
1241	Chr5	1350900	1352199	1300	*	1000	Promoter (<=1kb)	5	1349576	1352589	3014	2	AT5G04690	390
1242	Chr1	26413300	26414399	1100	*	1000	Promoter (<=1kb)	1	26412500	26415258	2759	2	AT1G70140	859
1243	Chr5	16975700	16976199	500	*	1000	Promoter (<=1kb)	5	16975699	16975782	84	2	AT5G06305	0
1244	Chr4	13120600	13120999	400	*	1000	Promoter (<=1kb)	4	13120824	13122042	1219	1	AT4G25780	0
1245	Chr2	16335900	16336399	500	*	1000	Promoter (<=1kb)	2	16334546	16336297	1752	2	AT2G39170	0
1246	Chr3	6477300	6477899	600	*	1000	Promoter (<=1kb)	3	6477661	6479582	1922	1	AT3G18790	0
1247	Chr4	12853000	12854099	1100	*	1000	Promoter (<=1kb)	4	12851795	12853845	2051	2	AT4G25000	0
1248	Chr5	15709400	15710199	800	*	1000	Promoter (<=1kb)	5	15709951	15710264	314	1	AT5G00565	0
1249	Chr5	21045100	21045799	700	*	1000	Promoter (<=1kb)	5	21043083	21044194	1112	2	AT5G51795	-906
1250	Chr5	955800	956099	300	*	1000	Promoter (1-2kb)	5	957611	961047	3437	1	AT5G03680	-1512
1251	Chr2	15653900	15655499	1600	*	1000	Exon (AT2G37280.1/AT2G37280, exon 15 of 23)	2	15650169	15656657	6489	1	AT2G37280	3731
1252	Chr1	29009100	29010599	1500	*	1000	Promoter (1-2kb)	1	29008901	29012096	3196	2	AT1G77210	1497
1253	Chr3	21449200	21449499	300	*	1000	Promoter (<=1kb)	3	21449254	21456026	6773	1	AT3G57940	0
1254	Chr5	26350300	26350799	500	*	1000	Promoter (<=1kb)	5	26349717	26350027	311	2	AT5G09505	-273
1255	Chr5	12193100	12193799	700	*	1000	Promoter (<=1kb)	5	12192828	12193774	947	2	AT5G32525	0
1256	Chr2	17469200	17469999	800	*	1000	Promoter (<=1kb)	2	17467282	17470157	2876	2	AT2G41860	158
1257	Chr1	2354400	2355799	1400	*	1000	Promoter (<=1kb)	1	2353031	2356413	3383	2	AT1G07640	614
1258	Chr1	6620600	6621399	800	*	1000	Promoter (<=1kb)	1	6620854	6621071	218	2	AT1G05473	0
1259	Chr1	5166400	5166899	500	*	1000	Promoter (<=1kb)	1	5165489	5166939	1451	2	AT1G14980	40
1260	Chr1	19071000	19072499	1500	*	1000	Promoter (<=1kb)	1	19070798	19072753	1956	1	AT1G51440	202
1261	Chr4	15656500	15657199	700	*	1000	Promoter (<=1kb)	4	15656681	15660223	3543	1	AT4G32440	0
1262	Chr2	17105900	17107499	1600	*	1000	Promoter (<=1kb)	2	17105097	17107030	1934	2	AT2G40990	0
1263	Chr1	3377500	3378199	700	*	1000	Promoter (<=1kb)	1	3377878	3380414	2537	1	AT1G10300	0
1264	Chr3	4708400	4708999	600	*	1000	Promoter (<=1kb)	3	4706802	4709176	2375	2	AT3G14180	177
1265	Chr4	15638500	15638999	500	*	1000	Promoter (<=1kb)	4	15638353	15640517	2165	1	AT4G32400	147
1266	Chr3	6815400	6816999	1600	*	1000	Promoter (<=1kb)	3	6814966	6815403	438	2	AT3G19615	0
1267	Chr3	3705400	3705999	600	*	1000	Promoter (<=1kb)	3	3702048	3705716	3669	2	AT3G11710	0
1268	Chr5	24782700	24783099	400	*	1000	Promoter (<=1kb)	5	24782700	24782799	100	2	AT5G09020	0
1269	Chr5	339100	339999	900	*	1000	Promoter (<=1kb)	5	339838	340266	429	1	AT5G01881	0
1270	Chr4	14001800	14002299	500	*	1000	Promoter (<=1kb)	4	13999625	14002124	2500	2	AT4G28250	0
1271	Chr1	30104300	30104799	500	*	1000	Promoter (<=1kb)	1	30100473	30103899	3427	2	AT1G80020	-401
1272	Chr4	18417100	18417799	700	*	1000	Promoter (<=1kb)	4	18414306	18417608	3303	2	AT4G39680	0
1273	Chr1	23995300	23996599	1300	*	1000	Promoter (<=1kb)	1	23995909	23998832	2924	1	AT1G64600	0
1274	Chr3	11897600	11898299	700	*	1000	Promoter (<=1kb)	3	11897701	11898094	394	2	AT3G06025	0
1275	Chr1	17295300	17295799	500	*	1000	Promoter (<=1kb)	1	17295588	17296007	420	2	AT1G07323	208
1276	Chr1	22794300	22794799	500	*	1000	Promoter (<=1kb)	1	22793170	22794714	1545	2	AT1G61730	0
1277	Chr2	14426100	14426499	400	*	1000	Promoter (<=1kb)	2	14426108	14427488	1381	1	AT2G34160	0
1278	Chr3	12472200	12472999	800	*	1000	Promoter (<=1kb)	3	12467942	12471863	3922	2	AT3G30790	-337
1279	Chr3	9363300	9363899	600	*	1000	Distal Intergenic	3	9358719	9360582	1864	1	AT3G25700	4581
1280	Chr4	16138300	16138999	700	*	1000	Promoter (<=1kb)	4	16138251	16141624	3374	1	AT4G33580	49
1281	Chr4	5568600	5570599	2000	*	1000	Promoter (<=1kb)	4	5567742	5570572	2831	1	AT4G08710	858
1282	Chr2	14894900	14895299	400	*	1000	Promoter (<=1kb)	2	14894875	14894956	82	2	AT2G08725	0
1283	Chr5	24455300	24456299	1000	*	1000	Promoter (<=1kb)	5	24453258	24456115	2858	2	AT5G60790	0
1284	Chr5	2940300	2941199	900	*	1000	Promoter (<=1kb)	5	2940676	2941597	922	1	AT5G09445	0
1285	Chr1	3247800	3248199	400	*	1000	Promoter (<=1kb)	1	3247779	3248058	280	2	AT1G04753	0
1286	Chr4	6173500	6174299	800	*	1000	Promoter (<=1kb)	4	6173712	6175200	1489	1	AT4G09800	0
1287	Chr1	20152500	20153099	600	*	1000	Promoter (1-2kb)	1	20151016	20152752	1737	1	AT1G53990	1484
1288	Chr3	5830400	5830799	400	*	1000	Promoter (<=1kb)	3	5830190	5830545	356	2	AT3G03435	0
1289	Chr3	20073000	20073299	300	*	1000	Promoter (<=1kb)	3	20073028	20080384	7357	1	AT3G54230	0
1290	Chr3	3637700	3638999	1300	*	1000	Promoter (<=1kb)	3	3638178	3639348	1171	1	AT3G11550	0
1291	Chr3	13107400	13108199	800	*	1000	Exon (AT3G32112.1/AT3G32112, exon 1 of 1)	3	13105076	13108692	3617	1	AT3G32112	2324
1292	Chr3	22738200	22739199	1000	*	1000	Promoter (<=1kb)	3	22738353	22740112	1760	1	AT3G61450	0
1293	Chr3	20890200	20891099	900	*	1000	Promoter (<=1kb)	3	20890235	20892002	1768	1	AT3G56330	0
1294	Chr2	13835500	13835799	300	*	1000	Promoter (<=1kb)	2	13833545	13835758	2214	2	AT2G32600	0
1295	Chr1	4983200	4983699	500	*	1000	Promoter (<=1kb)	1	4983489	4987375	3887	1	AT1G14570	0
1296	Chr5	23820400	23820899	500	*	1000	3' UTR	5	23820034	23823317	3284	2	AT5G59010	2418
1297	Chr3	3885000	3885399	400	*	1000	Promoter (<=1kb)	3	3886183	3886992	810	1	AT3G12190	-784
1298	Chr3	11985200	11985499	300	*	1000	Promoter (<=1kb)	3	11984594	11985002	409	1	AT3G30383	606
1299	Chr3	6740400	6741299	900	*	1000	Promoter (<=1kb)	3	6740695	6743298	2604	1	AT3G19440	0
1300	Chr3	11514900	11515299	400	*	1000	Promoter (<=1kb)	3	11514936	11517766	2831	1	AT3G29648	0
1301	Chr5	22171100	22171599	500	*	1000	Promoter (<=1kb)	5	22171166	22173019	1854	1	AT5G54580	0
1302	Chr1	10966800	10967299	500	*	1000	Promoter (<=1kb)	1	10966907	10968878	1972	1	AT1G30835	0
1303	Chr5	24736400	24736899	500	*	1000	Promoter (<=1kb)	5	24733785	24736876	3092	2	AT5G61500	0
1304	Chr5	3982300	3982499	200	*	1000	Promoter (<=1kb)	5	3980179	3982528	2350	2	AT5G12310	29
1305	Chr4	47700	48599	900	*	1000	Promoter (<=1kb)	4	48114	49068	955	1	AT4G00130	0
1306	Chr3	21198900	21199699	800	*	1000	Promoter (<=1kb)	3	21196517	21199319	2803	2	AT3G57290	0
1307	Chr2	17349100	17350099	1000	*	1000	Promoter (<=1kb)	2	17349437	17349574	138	2	AT2G41616	0
1308	Chr1	167000	167999	1000	*	1000	Promoter (<=1kb)	1	166589	168088	1500	2	AT1G01453	89
1309	Chr5	22323000	22323499	500	*	1000	Promoter (1-2kb)	5	22321828	22322335	508	1	AT5G55010	1172
1310	Chr5	24812200	24813199	1000	*	998	3' UTR	5	24808406	24812739	4334	1	AT5G61740	3794
1311	Chr1	5065000	5065499	500	*	1000	Promoter (<=1kb)	1	5061694	5065303	3610	2	AT1G14710	0
1312	Chr2	8817100	8818599	1500	*	1000	Exon (AT2G20460.1/AT2G20460, exon 1 of 1)	2	8816237	8820622	4386	2	AT2G20460	2023
1313	Chr4	9858800	9859599	800	*	1000	Promoter (<=1kb)	4	9856255	9859288	3034	2	AT4G17710	0
1314	Chr5	4304100	4304499	400	*	1000	Promoter (<=1kb)	5	4301792	4304315	2524	2	AT5G13420	0
1315	Chr1	24969800	24970799	1000	*	1000	Promoter (<=1kb)	1	24969874	24970120	247	2	AT1G08867	0
1316	Chr1	29015800	29016499	700	*	1000	Promoter (<=1kb)	1	29016120	29019768	3649	1	AT1G77230	0
1317	Chr5	1528700	1530099	1400	*	1000	Promoter (<=1kb)	5	1527768	1530205	2438	1	AT5G05160	932
1318	Chr5	8976600	8976999	400	*	867	Promoter (<=1kb)	5	8973247	8976913	3667	2	AT5G25780	0
1319	Chr5	4958200	4958599	400	*	1000	Promoter (<=1kb)	5	4958303	4962102	3800	1	AT5G15270	0
1320	Chr3	5916400	5916999	600	*	1000	Promoter (<=1kb)	3	5915427	5916656	1230	2	AT3G17320	0
1321	Chr3	4319200	4319599	400	*	1000	3' UTR	3	4319490	4330218	10729	2	AT3G13330	10619
1322	Chr5	3439200	3439499	300	*	1000	Promoter (<=1kb)	5	3435949	3439384	3436	2	AT5G10900	0
1323	Chr3	9855100	9856599	1500	*	1000	Promoter (<=1kb)	3	9853828	9856212	2385	2	AT3G26790	0
1324	Chr4	7260600	7261199	600	*	1000	Promoter (<=1kb)	4	7256522	7261180	4659	2	AT4G12120	0
1325	Chr1	26872000	26872599	600	*	1000	Promoter (<=1kb)	1	26870093	26872152	2060	2	AT1G71280	0
1326	Chr2	320300	320799	500	*	1000	Promoter (<=1kb)	2	317030	320308	3279	2	AT2G01720	0
1327	Chr1	11057100	11057399	300	*	1000	Promoter (<=1kb)	1	11057105	11059037	1933	1	AT1G31020	0
1328	Chr3	20120200	20121799	1600	*	1000	Promoter (<=1kb)	3	20119140	20121314	2175	2	AT3G54340	0
1329	Chr1	957500	958399	900	*	1000	Promoter (<=1kb)	1	957104	958383	1280	2	AT1G03800	0
1330	Chr5	4156300	4156699	400	*	1000	Promoter (<=1kb)	5	4156501	4158554	2054	1	AT5G13100	0
1331	Chr3	5008400	5009299	900	*	1000	Promoter (<=1kb)	3	5008676	5013265	4590	1	AT3G14890	0
1332	Chr4	10221000	10222999	2000	*	1000	Promoter (<=1kb)	4	10221106	10223076	1971	2	AT4G18540	77
1333	Chr2	3753300	3754199	900	*	1000	Promoter (<=1kb)	2	3753396	3757208	3813	1	AT2G09910	0
1334	Chr1	6650000	6650599	600	*	1000	Promoter (<=1kb)	1	6649243	6650446	1204	2	AT1G19240	0
1335	Chr2	9868600	9868999	400	*	1000	Distal Intergenic	2	9863855	9866562	2708	2	AT2G23170	-2038
1336	Chr2	11823900	11824999	1100	*	1000	Promoter (<=1kb)	2	11823916	11824461	546	2	AT2G27750	0
1337	Chr3	21322100	21323199	1100	*	1000	Promoter (<=1kb)	3	21320491	21322379	1889	2	AT3G57580	0
1338	Chr1	9241100	9242099	1000	*	1000	Promoter (<=1kb)	1	9241036	9244918	3883	1	AT1G26730	64
1339	Chr1	19843100	19843499	400	*	1000	Promoter (<=1kb)	1	19840368	19843499	3132	2	AT1G53200	0
1340	Chr1	6696800	6697199	400	*	987	Promoter (<=1kb)	1	6697178	6697253	76	1	AT1G19373	0
1341	Chr1	7938600	7939099	500	*	1000	Promoter (1-2kb)	1	7938195	7940805	2611	2	AT1G22490	1706
1342	Chr4	13837500	13837999	500	*	1000	Promoter (<=1kb)	4	13833807	13836661	2855	2	AT4G27730	-839
1343	Chr2	6154400	6154699	300	*	1000	Promoter (<=1kb)	2	6154493	6155166	674	2	AT2G14460	467
1344	Chr3	864500	864899	400	*	1000	Promoter (<=1kb)	3	864583	864796	214	2	AT3G01275	0
1345	Chr2	7525800	7526299	500	*	1000	Promoter (<=1kb)	2	7524965	7525374	410	2	AT2G06935	-426
1346	Chr3	19370900	19371799	900	*	1000	Promoter (<=1kb)	3	19369362	19371074	1713	2	AT3G52220	0
1347	Chr2	17616800	17617399	600	*	1000	3' UTR	2	17616760	17619736	2977	2	AT2G42290	2337
1348	Chr5	16386700	16387099	400	*	1000	Promoter (1-2kb)	5	16381314	16385424	4111	2	AT5G40890	-1276
1349	Chr2	12054800	12056299	1500	*	1000	Promoter (<=1kb)	2	12054874	12055753	880	2	AT2G28280	0
1350	Chr2	17246100	17246399	300	*	1000	Promoter (<=1kb)	2	17245110	17245383	274	2	AT2G09255	-717
1351	Chr1	2882300	2882699	400	*	1000	Promoter (<=1kb)	1	2882491	2884342	1852	1	AT1G08970	0
1352	Chr5	21463000	21463499	500	*	1000	Promoter (<=1kb)	5	21457534	21463327	5794	2	AT5G52910	0
1353	Chr2	17774900	17775699	800	*	1000	Promoter (<=1kb)	2	17774832	17776320	1489	1	AT2G42680	68
1354	Chr4	10578200	10578799	600	*	1000	Promoter (<=1kb)	4	10578635	10578772	138	1	AT4G19395	0
1355	Chr1	9285300	9286299	1000	*	1000	Promoter (<=1kb)	1	9285025	9286395	1371	2	AT1G26800	96
1356	Chr1	19980900	19981499	600	*	1000	Promoter (<=1kb)	1	19981416	19981565	150	1	AT1G07897	0
1357	Chr1	30129600	30129899	300	*	1000	Promoter (<=1kb)	1	30127819	30129649	1831	2	AT1G80080	0
1358	Chr3	1490100	1491599	1500	*	1000	Promoter (1-2kb)	3	1488329	1491772	3444	1	AT3G05220	1771
1359	Chr1	28454300	28455899	1600	*	1000	Promoter (1-2kb)	1	28454781	28457528	2748	2	AT1G75790	1629
1360	Chr3	22571500	22572399	900	*	1000	3' UTR	3	22570958	22575310	4353	2	AT3G61010	2911
1361	Chr1	28071400	28071899	500	*	1000	Promoter (1-2kb)	1	28070295	28074177	3883	1	AT1G74710	1105
1362	Chr1	9733600	9734799	1200	*	989	Exon (AT1G27940.1/AT1G27940, exon 9 of 9)	1	9733430	9738236	4807	2	AT1G27940	3437
1363	Chr4	11216800	11217299	500	*	1000	Promoter (<=1kb)	4	11216881	11219638	2758	1	AT4G20980	0
1364	Chr4	16662000	16662599	600	*	1000	Promoter (<=1kb)	4	16661101	16662549	1449	2	AT4G34990	0
1365	Chr5	15538400	15538999	600	*	1000	Promoter (<=1kb)	5	15538141	15538889	749	2	AT5G38800	0
1366	Chr3	11784600	11784899	300	*	1000	Promoter (<=1kb)	3	11783650	11785377	1728	2	AT3G30160	478
1367	Chr5	16760700	16760999	300	*	1000	Promoter (<=1kb)	5	16760846	16764276	3431	1	AT5G41880	0
1368	Chr5	25986000	25986899	900	*	1000	3' UTR	5	25982254	25986435	4182	1	AT5G65050	3746
1369	Chr4	12358800	12359899	1100	*	1000	Promoter (<=1kb)	4	12358662	12359891	1230	1	AT4G23720	138
1370	Chr1	22149500	22150099	600	*	1000	Promoter (<=1kb)	1	22142604	22149527	6924	2	AT1G60070	0
1371	Chr1	27874400	27875999	1600	*	1000	Promoter (<=1kb)	1	27873611	27876033	2423	1	AT1G74130	789
1372	Chr3	15502100	15502799	700	*	1000	Promoter (<=1kb)	3	15502016	15503638	1623	1	AT3G43580	84
1373	Chr5	25143500	25144499	1000	*	1000	3' UTR	5	25143518	25146587	3070	2	AT5G62630	2088
1374	Chr1	12515600	12516599	1000	*	1000	Promoter (<=1kb)	1	12514106	12516521	2416	2	AT1G34315	0
1375	Chr2	13319200	13319699	500	*	1000	Promoter (<=1kb)	2	13317271	13319560	2290	2	AT2G31240	0
1376	Chr1	24290200	24291199	1000	*	1000	Promoter (<=1kb)	1	24289566	24291055	1490	2	AT1G65385	0
1377	Chr2	7953000	7953899	900	*	1000	Promoter (<=1kb)	2	7952404	7954785	2382	2	AT2G18300	886
1378	Chr1	29004300	29005499	1200	*	1000	Promoter (<=1kb)	1	29004163	29005281	1119	2	AT1G77200	0
1379	Chr1	5794300	5794999	700	*	1000	Promoter (<=1kb)	1	5793905	5794197	293	1	AT1G16945	395
1380	Chr1	5249300	5249799	500	*	1000	Promoter (<=1kb)	1	5248664	5249676	1013	2	AT1G15250	0
1381	Chr4	11336200	11336499	300	*	1000	Promoter (<=1kb)	4	11336318	11339052	2735	1	AT4G21300	0
1382	Chr2	880800	881299	500	*	1000	Promoter (1-2kb)	2	879247	881471	2225	1	AT2G03010	1553
1383	Chr1	23606700	23607399	700	*	1000	Promoter (<=1kb)	1	23603791	23607275	3485	2	AT1G63660	0
1384	Chr5	12604000	12604899	900	*	1000	Promoter (<=1kb)	5	12602468	12604832	2365	2	AT5G33370	0
1385	Chr2	8544000	8544499	500	*	1000	Promoter (1-2kb)	2	8545634	8547002	1369	1	AT2G19806	-1135
1386	Chr3	6397900	6398399	500	*	1000	Promoter (<=1kb)	3	6396747	6398261	1515	2	AT3G18580	0
1387	Chr1	2716100	2716599	500	*	1000	Promoter (<=1kb)	1	2714994	2716532	1539	2	AT1G08580	0
1388	Chr5	16531300	16532199	900	*	912	Exon (AT5G41315.2/AT5G41315, exon 5 of 7)	5	16529090	16533287	4198	1	AT5G41315	2210
1389	Chr4	17571200	17572199	1000	*	1000	Promoter (<=1kb)	4	17569740	17571743	2004	2	AT4G37370	0
1390	Chr4	12945600	12946599	1000	*	1000	Promoter (<=1kb)	4	12945120	12946778	1659	1	AT4G25300	480
1391	Chr3	8968800	8970299	1500	*	1000	Promoter (<=1kb)	3	8969162	8970298	1137	1	AT3G24580	0
1392	Chr1	8708600	8709699	1100	*	616	Promoter (1-2kb)	1	8706800	8709782	2983	1	AT1G24570	1800
1393	Chr1	6543600	6543799	200	*	1000	Promoter (<=1kb)	1	6543781	6545802	2022	1	AT1G18940	0
1394	Chr2	11816600	11817299	700	*	1000	Promoter (<=1kb)	2	11816634	11817972	1339	1	AT2G27710	0
1395	Chr2	10372400	10373199	800	*	1000	Promoter (<=1kb)	2	10369418	10373382	3965	2	AT2G24370	183
1396	Chr3	16092600	16093199	600	*	1000	Exon (AT3G44480.2/AT3G44480, exon 5 of 7)	3	16090460	16096477	6018	2	AT3G44480	3278
1397	Chr5	22546700	22547099	400	*	1000	Promoter (<=1kb)	5	22543728	22547062	3335	2	AT5G55670	0
1398	Chr3	824000	824699	700	*	1000	Promoter (<=1kb)	3	822896	824546	1651	2	AT3G03460	0
1399	Chr1	6759800	6760399	600	*	1000	Promoter (<=1kb)	1	6759859	6762847	2989	1	AT1G19520	0
1400	Chr1	9896000	9896399	400	*	1000	Distal Intergenic	1	9896867	9899876	3010	2	AT1G28300	3477
1401	Chr5	16330700	16331499	800	*	1000	Promoter (<=1kb)	5	16330041	16331276	1236	2	AT5G40790	0
1402	Chr5	23996600	23997699	1100	*	1000	Promoter (<=1kb)	5	23995850	23997821	1972	2	AT5G59540	122
1403	Chr1	20391600	20392199	600	*	1000	Promoter (1-2kb)	1	20391560	20393503	1944	2	AT1G54590	1304
1404	Chr5	9974400	9975399	1000	*	1000	Promoter (<=1kb)	5	9974411	9975203	793	1	AT5G27940	0
1405	Chr5	25009100	25009899	800	*	1000	Promoter (<=1kb)	5	25008843	25011666	2824	1	AT5G62260	257
1406	Chr2	8818900	8820299	1400	*	1000	Promoter (<=1kb)	2	8816237	8820622	4386	2	AT2G20460	323
1407	Chr1	28457300	28457799	500	*	1000	Promoter (<=1kb)	1	28454781	28457528	2748	2	AT1G75790	0
1408	Chr3	1080700	1081099	400	*	1000	Promoter (<=1kb)	3	1080942	1083690	2749	1	AT3G04120	0
1409	Chr1	20013400	20013699	300	*	1000	Promoter (1-2kb)	1	20014379	20015038	660	2	AT1G53625	1339
1410	Chr3	3558200	3558799	600	*	1000	Promoter (<=1kb)	3	3558495	3560078	1584	1	AT3G11350	0
1411	Chr1	29214100	29214999	900	*	1000	Promoter (<=1kb)	1	29214220	29215832	1613	1	AT1G77730	0
1412	Chr3	21225300	21225799	500	*	803	Promoter (<=1kb)	3	21220387	21225424	5038	2	AT3G57350	0
1413	Chr5	2126900	2127299	400	*	1000	3' UTR	5	2126944	2130509	3566	2	AT5G06850	3210
1414	Chr2	14901700	14902499	800	*	1000	Promoter (<=1kb)	2	14900704	14902385	1682	2	AT2G35430	0
1415	Chr2	9236300	9236899	600	*	1000	Promoter (<=1kb)	2	9236481	9237846	1366	1	AT2G21580	0
1416	Chr5	22899500	22900099	600	*	1000	Promoter (<=1kb)	5	22899724	22901985	2262	1	AT5G56560	0
1417	Chr1	1380800	1381699	900	*	1000	Promoter (<=1kb)	1	1380382	1382599	2218	2	AT1G04890	900
1418	Chr1	923200	923999	800	*	1000	Promoter (<=1kb)	1	923390	924730	1341	1	AT1G03710	0
1419	Chr5	17780200	17780599	400	*	1000	Promoter (<=1kb)	5	17780206	17781364	1159	1	AT5G44170	0
1420	Chr3	20619100	20620499	1400	*	1000	Promoter (<=1kb)	3	20619265	20619571	307	2	AT3G08545	0
1421	Chr1	840500	842299	1800	*	1000	Promoter (<=1kb)	1	841677	842158	482	1	AT1G03395	0
1422	Chr3	17444800	17445299	500	*	1000	Promoter (<=1kb)	3	17445266	17445329	64	1	AT3G07715	0
1423	Chr1	28503800	28504699	900	*	1000	Promoter (<=1kb)	1	28503779	28504403	625	2	AT1G09603	0
1424	Chr5	5037900	5038399	500	*	1000	Promoter (<=1kb)	5	5037021	5038754	1734	2	AT5G15520	355
1425	Chr5	24430900	24431299	400	*	1000	Promoter (<=1kb)	5	24430830	24433394	2565	1	AT5G60750	70
1426	Chr4	6302400	6302799	400	*	1000	Promoter (<=1kb)	4	6300019	6302744	2726	2	AT4G10080	0
1427	Chr4	15106300	15106699	400	*	1000	Promoter (<=1kb)	4	15106558	15108636	2079	1	AT4G31010	0
1428	Chr4	8817200	8817499	300	*	1000	Promoter (<=1kb)	4	8816922	8819783	2862	1	AT4G15415	278
1429	Chr2	18779200	18779799	600	*	1000	3' UTR	2	18779321	18781973	2653	2	AT2G45570	2174
1430	Chr5	26349700	26350099	400	*	1000	Promoter (<=1kb)	5	26349717	26350027	311	2	AT5G09505	0
1431	Chr1	8417200	8418199	1000	*	1000	Promoter (<=1kb)	1	8417495	8418566	1072	1	AT1G23810	0
1432	Chr4	13441500	13442099	600	*	1000	Promoter (<=1kb)	4	13437005	13441884	4880	2	AT4G26640	0
1433	Chr5	6967800	6968399	600	*	1000	Promoter (<=1kb)	5	6966178	6968033	1856	2	AT5G20600	0
1434	Chr3	21235100	21235999	900	*	1000	Promoter (1-2kb)	3	21233472	21235978	2507	1	AT3G57390	1628
1435	Chr4	14871400	14872399	1000	*	1000	Promoter (<=1kb)	4	14870984	14872267	1284	2	AT4G30410	0
1436	Chr4	516500	517599	1100	*	1000	Promoter (<=1kb)	4	516021	517516	1496	2	AT4G01230	0
1437	Chr3	8668400	8669099	700	*	1000	Promoter (<=1kb)	3	8668772	8672578	3807	1	AT3G23990	0
1438	Chr5	18093000	18093599	600	*	1000	Promoter (<=1kb)	5	18083277	18093907	10631	2	AT5G44800	308
1439	Chr2	8692500	8692799	300	*	1000	Promoter (<=1kb)	2	8692567	8695111	2545	1	AT2G20140	0
1440	Chr3	22537800	22538599	800	*	1000	3' UTR	3	22535676	22538684	3009	1	AT3G60960	2124
1441	Chr5	4450700	4451299	600	*	1000	Promoter (<=1kb)	5	4448862	4450958	2097	2	AT5G13790	0
1442	Chr3	249200	250399	1200	*	1000	3' UTR	3	247192	250472	3281	1	AT3G01670	2008
1443	Chr3	21150200	21151199	1000	*	1000	3' UTR	3	21147558	21150238	2681	1	AT3G57130	2642
1444	Chr2	7918900	7919499	600	*	1000	Promoter (<=1kb)	2	7917413	7919345	1933	2	AT2G18193	0
1445	Chr1	29142900	29143699	800	*	1000	Promoter (<=1kb)	1	29138277	29143050	4774	2	AT1G77550	0
1446	Chr3	10707100	10708099	1000	*	662	Promoter (<=1kb)	3	10707096	10708591	1496	1	AT3G28560	4
1447	Chr2	14754200	14754699	500	*	1000	Promoter (<=1kb)	2	14754234	14756323	2090	1	AT2G35010	0
1448	Chr1	5471200	5471799	600	*	1000	Promoter (<=1kb)	1	5471316	5473048	1733	1	AT1G15930	0
1449	Chr1	20962400	20962799	400	*	1000	Promoter (<=1kb)	1	20962570	20963546	977	1	AT1G56045	0
1450	Chr1	7448100	7448799	700	*	1000	Promoter (<=1kb)	1	7447490	7448483	994	2	AT1G21280	0
1451	Chr1	1240200	1240999	800	*	546	Promoter (<=1kb)	1	1240294	1242157	1864	1	AT1G04550	0
1452	Chr5	15914100	15914399	300	*	1000	Distal Intergenic	5	15911350	15912860	1511	1	AT5G39760	2750
1453	Chr3	11986900	11987099	200	*	1000	Promoter (<=1kb)	3	11986517	11986866	350	1	AT3G30384	383
1454	Chr1	28888900	28889299	400	*	1000	Promoter (<=1kb)	1	28889097	28890809	1713	1	AT1G09915	0
1455	Chr3	20435200	20436299	1100	*	1000	Promoter (<=1kb)	3	20433839	20436453	2615	2	AT3G55130	154
1456	Chr4	6194200	6194899	700	*	1000	Promoter (<=1kb)	4	6194709	6195301	593	2	AT4G09860	402
1457	Chr5	1867900	1868399	500	*	1000	Promoter (<=1kb)	5	1867197	1868244	1048	2	AT5G06165	0
1458	Chr3	16292400	16292799	400	*	1000	Promoter (<=1kb)	3	16291147	16292464	1318	2	AT3G44735	0
1459	Chr1	17910500	17910799	300	*	1000	Promoter (<=1kb)	1	17908503	17910523	2021	2	AT1G48450	0
1460	Chr4	17901600	17902299	700	*	1000	Promoter (<=1kb)	4	17900570	17902282	1713	2	AT4G38150	0
1461	Chr5	3693400	3694199	800	*	1000	Promoter (1-2kb)	5	3695792	3701549	5758	1	AT5G11530	-1593
1462	Chr1	22749900	22750399	500	*	1000	Promoter (<=1kb)	1	22746340	22749264	2925	2	AT1G61640	-636
1463	Chr1	28234000	28234799	800	*	1000	Promoter (<=1kb)	1	28234086	28237290	3205	1	AT1G75230	0
1464	Chr2	17891200	17891799	600	*	1000	Promoter (<=1kb)	2	17891503	17894635	3133	1	AT2G43020	0
1465	Chr5	13102200	13102599	400	*	1000	Promoter (<=1kb)	5	13101334	13101579	246	2	AT5G34852	-621
1466	Chr3	21832200	21832599	400	*	1000	Promoter (<=1kb)	3	21832192	21833041	850	1	AT3G59068	8
1467	Chr2	11135100	11135499	400	*	1000	Promoter (<=1kb)	2	11131578	11135465	3888	2	AT2G26140	0
1468	Chr1	4932300	4933699	1400	*	641	Promoter (<=1kb)	1	4931485	4933662	2178	2	AT1G14420	0
1469	Chr5	14995600	14996099	500	*	1000	Promoter (<=1kb)	5	14995757	14997060	1304	1	AT5G37750	0
1470	Chr2	738200	738799	600	*	1000	Promoter (<=1kb)	2	738504	739834	1331	1	AT2G02660	0
1471	Chr5	9634600	9635099	500	*	1000	Promoter (<=1kb)	5	9632703	9635174	2472	2	AT5G27330	75
1472	Chr3	11355900	11356999	1100	*	1000	Promoter (<=1kb)	3	11355655	11356974	1320	1	AT3G29550	245
1473	Chr3	18331500	18331899	400	*	1000	Promoter (<=1kb)	3	18331509	18335154	3646	1	AT3G49430	0
1474	Chr5	5268300	5268699	400	*	1000	Promoter (<=1kb)	5	5268421	5270199	1779	1	AT5G16130	0
1475	Chr2	19175600	19176599	1000	*	1000	Promoter (<=1kb)	2	19176108	19176277	170	1	AT2G46685	0
1476	Chr3	12533500	12534199	700	*	1000	Promoter (<=1kb)	3	12532940	12536466	3527	1	AT3G30825	560
1477	Chr5	25530700	25530999	300	*	1000	Promoter (<=1kb)	5	25530055	25535889	5835	1	AT5G63800	645
1478	Chr5	26139500	26139999	500	*	1000	Promoter (<=1kb)	5	26138390	26138814	425	2	AT5G09365	-686
1479	Chr5	18600100	18601399	1300	*	1000	Promoter (<=1kb)	5	18599746	18601661	1916	2	AT5G45850	262
1480	Chr2	282700	283299	600	*	1000	Promoter (<=1kb)	2	282830	284598	1769	1	AT2G01640	0
1481	Chr5	18111400	18111699	300	*	1000	Promoter (<=1kb)	5	18110018	18111813	1796	2	AT5G44860	114
1482	Chr2	11245700	11246099	400	*	1000	Promoter (<=1kb)	2	11243128	11246058	2931	2	AT2G26430	0
1483	Chr1	6183000	6183999	1000	*	1000	Promoter (<=1kb)	1	6180865	6183806	2942	2	AT1G17960	0
1484	Chr1	13300	13899	600	*	1000	Promoter (<=1kb)	1	11649	13714	2066	2	AT1G01030	0
1485	Chr5	19240700	19241299	600	*	1000	Promoter (<=1kb)	5	19235555	19241263	5709	2	AT5G47430	0
1486	Chr1	515100	515699	600	*	1000	Promoter (<=1kb)	1	513699	515422	1724	2	AT1G02475	0
1487	Chr1	21513400	21514099	700	*	1000	Promoter (<=1kb)	1	21512332	21514189	1858	2	AT1G58100	90
1488	Chr5	793500	794299	800	*	1000	Promoter (<=1kb)	5	793514	793717	204	1	AT5G03285	0
1489	Chr2	18843800	18845099	1300	*	1000	Promoter (1-2kb)	2	18842516	18845576	3061	1	AT2G45750	1284
1490	Chr3	23176700	23177599	900	*	1000	Promoter (<=1kb)	3	23176556	23178294	1739	2	AT3G62670	695
1491	Chr1	20379600	20380399	800	*	1000	Promoter (<=1kb)	1	20371469	20380156	8688	2	AT1G54560	0
1492	Chr2	5255100	5255399	300	*	1000	Exon (AT2G12800.1/AT2G12800, exon 1 of 1)	2	5252105	5257758	5654	1	AT2G12800	2995
1493	Chr1	1272200	1272699	500	*	1000	3' UTR	1	1261762	1272588	10827	1	AT1G04600	10438
1494	Chr1	19737100	19737599	500	*	1000	Promoter (<=1kb)	1	19737405	19740348	2944	1	AT1G52980	0
1495	Chr4	10866600	10867799	1200	*	1000	Promoter (1-2kb)	4	10865295	10867619	2325	1	AT4G20080	1305
1496	Chr3	10102400	10103299	900	*	1000	3' UTR	3	10095015	10102423	7409	1	AT3G27325	7385
1497	Chr5	23763900	23765599	1700	*	1000	Promoter (<=1kb)	5	23763945	23765556	1612	1	AT5G58850	0
1498	Chr5	24417700	24418099	400	*	1000	Promoter (<=1kb)	5	24417171	24417705	535	1	AT5G08970	529
1499	Chr5	8530800	8531099	300	*	1000	Promoter (<=1kb)	5	8530915	8533867	2953	1	AT5G24830	0
1500	Chr3	6005300	6006399	1100	*	1000	Promoter (<=1kb)	3	6005114	6006004	891	2	AT3G17550	0
1501	Chr1	11423200	11423999	800	*	1000	Promoter (<=1kb)	1	11423317	11423487	171	2	AT1G06453	0
1502	Chr1	10543000	10543899	900	*	1000	Promoter (<=1kb)	1	10543022	10544594	1573	1	AT1G30050	0
1503	Chr2	19260800	19261499	700	*	1000	Promoter (<=1kb)	2	19260906	19262533	1628	1	AT2G46870	0
1504	Chr3	17131400	17132799	1400	*	1000	3' UTR	3	17128211	17131466	3256	1	AT3G46520	3189
1505	Chr5	26296000	26296499	500	*	1000	Promoter (<=1kb)	5	26296025	26298091	2067	1	AT5G65720	0
1506	Chr1	7864600	7865699	1100	*	1000	Promoter (<=1kb)	1	7859630	7865263	5634	2	AT1G22260	0
1507	Chr2	13824500	13825299	800	*	1000	Promoter (<=1kb)	2	13824663	13827260	2598	1	AT2G32560	0
1508	Chr3	19802000	19802599	600	*	1000	Promoter (<=1kb)	3	19800951	19802328	1378	2	AT3G53410	0
1509	Chr1	368300	368799	500	*	1000	Promoter (1-2kb)	1	366945	367166	222	2	AT1G02067	-1134
1510	Chr4	16468900	16469699	800	*	1000	Promoter (<=1kb)	4	16469003	16469646	644	2	AT4G09005	0
1511	Chr4	9906900	9907599	700	*	1000	Promoter (<=1kb)	4	9906821	9908027	1207	1	AT4G17810	79
1512	Chr3	7885500	7886199	700	*	1000	Promoter (<=1kb)	3	7885637	7886876	1240	1	AT3G22300	0
1513	Chr3	18261500	18261699	200	*	1000	Promoter (<=1kb)	3	18255960	18260998	5039	2	AT3G49250	-502
1514	Chr3	231300	232099	800	*	1000	Promoter (<=1kb)	3	231610	235279	3670	1	AT3G01610	0
1515	Chr5	25955300	25955499	200	*	1000	Promoter (<=1kb)	5	25955374	25958995	3622	1	AT5G64960	0
1516	Chr4	9833900	9834799	900	*	1000	Promoter (<=1kb)	4	9833491	9834859	1369	2	AT4G17670	60
1517	Chr3	15379300	15381499	2200	*	1000	Promoter (1-2kb)	3	15377568	15381608	4041	1	AT3G43444	1732
1518	Chr3	7355900	7357299	1400	*	1000	Promoter (<=1kb)	3	7355963	7357966	2004	1	AT3G20980	0
1519	Chr3	13089700	13090299	600	*	1000	Promoter (1-2kb)	3	13088116	13091973	3858	2	AT3G32092	1674
1520	Chr3	4478500	4478999	500	*	1000	Promoter (<=1kb)	3	4477289	4478751	1463	2	AT3G13680	0
1521	Chr1	1344900	1345499	600	*	1000	Promoter (<=1kb)	1	1344989	1348868	3880	1	AT1G04790	0
1522	Chr5	7655300	7655799	500	*	887	Promoter (<=1kb)	5	7653257	7654835	1579	2	AT5G22890	-465
1523	Chr2	9055900	9056599	700	*	1000	Promoter (<=1kb)	2	9055398	9056481	1084	2	AT2G21130	0
1524	Chr1	3363000	3363999	1000	*	1000	Promoter (<=1kb)	1	3363432	3366493	3062	1	AT1G10270	0
1525	Chr4	2519500	2520299	800	*	1000	Promoter (<=1kb)	4	2517596	2520062	2467	2	AT4G04950	0
1526	Chr4	1004600	1005299	700	*	1000	Promoter (<=1kb)	4	1002338	1005305	2968	2	AT4G02290	6
1527	Chr1	9514800	9515599	800	*	1000	Promoter (<=1kb)	1	9513081	9515050	1970	2	AT1G27390	0
1528	Chr3	22843800	22845399	1600	*	1000	Promoter (<=1kb)	3	22843011	22845398	2388	2	AT3G61720	0
1529	Chr4	18095900	18096599	700	*	1000	Promoter (<=1kb)	4	18084652	18096218	11567	2	AT4G38760	0
1530	Chr2	10228300	10228999	700	*	1000	Promoter (<=1kb)	2	10225225	10228698	3474	2	AT2G24050	0
1531	Chr4	15145500	15146099	600	*	1000	Promoter (<=1kb)	4	15143217	15145640	2424	2	AT4G31150	0
1532	Chr3	16573600	16573799	200	*	1000	Promoter (<=1kb)	3	16570478	16573762	3285	2	AT3G45240	0
1533	Chr3	4142200	4142799	600	*	1000	Promoter (<=1kb)	3	4140878	4142548	1671	2	AT3G12970	0
1534	Chr2	5890000	5891699	1700	*	1000	Promoter (1-2kb)	2	5888321	5893026	4706	1	AT2G14010	1679
1535	Chr1	11756600	11757199	600	*	1000	Promoter (<=1kb)	1	11756691	11758118	1428	1	AT1G32510	0
1536	Chr1	7516800	7517599	800	*	1000	Promoter (<=1kb)	1	7516009	7517637	1629	2	AT1G21470	38
1537	Chr1	13391100	13391999	900	*	1000	Exon (AT1G35960.1/AT1G35960, exon 1 of 1)	1	13390829	13396127	5299	2	AT1G35960	4128
1538	Chr1	18118500	18118799	300	*	1000	Promoter (<=1kb)	1	18118017	18120667	2651	1	AT1G48980	483
1539	Chr1	8288300	8288799	500	*	995	Promoter (1-2kb)	1	8283644	8286969	3326	2	AT1G23340	-1331
1540	Chr2	14890500	14890899	400	*	1000	Promoter (<=1kb)	2	14889048	14891004	1957	2	AT2G35360	105
1541	Chr3	15779100	15779599	500	*	1000	Promoter (<=1kb)	3	15778275	15779360	1086	2	AT3G43980	0
1542	Chr1	528000	528699	700	*	1000	Exon (AT1G02520.1/AT1G02520, exon 10 of 11)	1	523536	529069	5534	1	AT1G02520	4464
1543	Chr4	15466400	15466899	500	*	947	Promoter (<=1kb)	4	15466895	15466974	80	1	AT4G08615	0
1544	Chr1	24967200	24967799	600	*	1000	Promoter (<=1kb)	1	24965134	24967586	2453	2	AT1G66920	0
1545	Chr3	18528500	18529599	1100	*	1000	Promoter (<=1kb)	3	18527061	18529525	2465	2	AT3G49970	0
1546	Chr1	18976500	18977099	600	*	1000	Promoter (<=1kb)	1	18977176	18980618	3443	1	AT1G51190	-77
1547	Chr4	17998400	17998799	400	*	1000	Promoter (<=1kb)	4	17998375	17998688	314	2	AT4G09705	0
1548	Chr4	11812600	11813199	600	*	1000	Promoter (<=1kb)	4	11811731	11813000	1270	2	AT4G22380	0
1549	Chr4	16249600	16249999	400	*	1000	Promoter (<=1kb)	4	16249614	16251383	1770	1	AT4G33890	0
1550	Chr5	10038800	10039299	500	*	1000	Promoter (<=1kb)	5	10035543	10039286	3744	2	AT5G28040	0
1551	Chr5	5057200	5057699	500	*	1000	Promoter (<=1kb)	5	5047515	5057666	10152	2	AT5G15540	0
1552	Chr5	20883300	20883799	500	*	1000	Promoter (<=1kb)	5	20880558	20883908	3351	2	AT5G51410	109
1553	Chr3	23004200	23004699	500	*	977	Promoter (<=1kb)	3	23001030	23004392	3363	2	AT3G62120	0
1554	Chr2	10402500	10403499	1000	*	1000	Promoter (<=1kb)	2	10403230	10403370	141	1	AT2G08035	0
1555	Chr3	22901900	22902599	700	*	1000	Promoter (<=1kb)	3	22900050	22902395	2346	2	AT3G61860	0
1556	Chr4	535000	535399	400	*	1000	Promoter (<=1kb)	4	535198	538098	2901	1	AT4G01280	0
1557	Chr1	9260900	9261899	1000	*	1000	Promoter (1-2kb)	1	9259432	9261313	1882	1	AT1G26770	1468
1558	Chr2	11913100	11913599	500	*	1000	Promoter (<=1kb)	2	11912151	11913425	1275	2	AT2G27970	0
1559	Chr3	10544400	10545299	900	*	1000	Promoter (<=1kb)	3	10544597	10545036	440	2	AT3G05465	0
1560	Chr3	13655900	13656299	400	*	1000	Distal Intergenic	3	13658664	13659333	670	2	AT3G33065	3034
1561	Chr5	21834500	21835999	1500	*	1000	Promoter (<=1kb)	5	21831518	21836800	5283	2	AT5G53775	801
1562	Chr3	9753500	9753899	400	*	1000	Promoter (<=1kb)	3	9749493	9753855	4363	2	AT3G26560	0
1563	Chr3	8032900	8033899	1000	*	1000	3' UTR	3	8032917	8036005	3089	2	AT3G22740	2106
1564	Chr1	1944900	1945599	700	*	1000	Promoter (<=1kb)	1	1942614	1944991	2378	2	AT1G06370	0
1565	Chr2	18286500	18288199	1700	*	1000	Promoter (<=1kb)	2	18286321	18288576	2256	1	AT2G44230	179
1566	Chr5	1779600	1780199	600	*	1000	Promoter (<=1kb)	5	1777547	1779867	2321	2	AT5G05920	0
1567	Chr5	26032300	26033799	1500	*	1000	Promoter (<=1kb)	5	26031184	26034030	2847	2	AT5G65160	231
1568	Chr4	9295900	9296299	400	*	1000	Promoter (<=1kb)	4	9293543	9296089	2547	2	AT4G16490	0
1569	Chr3	9482200	9482899	700	*	1000	Promoter (1-2kb)	3	9480746	9482962	2217	1	AT3G25900	1454
1570	Chr4	12763900	12764499	600	*	1000	Promoter (<=1kb)	4	12761233	12763900	2668	2	AT4G24760	0
1571	Chr1	952000	952599	600	*	1000	Promoter (<=1kb)	1	947520	951850	4331	2	AT1G03780	-150
1572	Chr3	22567700	22568099	400	*	1000	Promoter (<=1kb)	3	22565309	22566773	1465	2	AT3G60980	-927
1573	Chr3	21324600	21325799	1200	*	771	Exon (AT3G57586.1/AT3G57586, exon 1 of 1)	3	21322564	21329357	6794	1	AT3G57586	2036
1574	Chr1	18338800	18340299	1500	*	1000	Promoter (<=1kb)	1	18338841	18339830	990	1	AT1G49550	0
1575	Chr5	12594500	12595699	1200	*	1000	Promoter (<=1kb)	5	12594427	12596003	1577	1	AT5G33340	73
1576	Chr3	19219000	19219399	400	*	1000	Promoter (<=1kb)	3	19215930	19219128	3199	2	AT3G51820	0
1577	Chr1	26195300	26195799	500	*	1000	Promoter (<=1kb)	1	26193618	26195726	2109	2	AT1G69640	0
1578	Chr5	22658500	22659399	900	*	1000	Promoter (1-2kb)	5	22658112	22660505	2394	2	AT5G55950	1106
1579	Chr5	7825900	7826799	900	*	1000	Promoter (<=1kb)	5	7825858	7826611	754	2	AT5G23230	0
1580	Chr5	20706400	20706999	600	*	1000	Promoter (<=1kb)	5	20704724	20706842	2119	2	AT5G50900	0
1581	Chr1	4374700	4375299	600	*	1000	Promoter (<=1kb)	1	4374249	4375247	999	2	AT1G12830	0
1582	Chr1	2422000	2422399	400	*	1000	Promoter (<=1kb)	1	2421089	2422066	978	2	AT1G07820	0
1583	Chr1	29498300	29499599	1300	*	1000	Promoter (<=1kb)	1	29498194	29499682	1489	2	AT1G78400	83
1584	Chr3	21041400	21041899	500	*	1000	Promoter (<=1kb)	3	21039745	21041760	2016	2	AT3G56820	0
1585	Chr2	16946000	16946599	600	*	1000	Promoter (<=1kb)	2	16944984	16946548	1565	2	AT2G40590	0
1586	Chr4	11730200	11730599	400	*	1000	Promoter (<=1kb)	4	11727706	11730509	2804	2	AT4G22140	0
1587	Chr3	20587200	20588199	1000	*	1000	Promoter (<=1kb)	3	20587904	20588027	124	1	AT3G55512	0
1588	Chr5	5924000	5924599	600	*	1000	Promoter (<=1kb)	5	5924372	5927041	2670	1	AT5G17900	0
1589	Chr3	4351300	4352999	1700	*	1000	Promoter (<=1kb)	3	4350936	4353396	2461	2	AT3G13390	397
1590	Chr4	153000	153899	900	*	1000	Promoter (1-2kb)	4	151849	154178	2330	1	AT4G00350	1151
1591	Chr4	2567400	2567799	400	*	1000	Promoter (<=1kb)	4	2567183	2568437	1255	1	AT4G05010	217
1592	Chr5	19298900	19299399	500	*	1000	Promoter (<=1kb)	5	19297614	19299174	1561	2	AT5G47590	0
1593	Chr5	4218600	4218999	400	*	1000	Promoter (<=1kb)	5	4218551	4218856	306	2	AT5G02045	0
1594	Chr4	11023400	11023899	500	*	1000	Promoter (<=1kb)	4	11022036	11023851	1816	2	AT4G20440	0
1595	Chr4	16614100	16614899	800	*	1000	Promoter (<=1kb)	4	16614204	16615313	1110	1	AT4G34870	0
1596	Chr1	18969300	18971199	1900	*	1000	Promoter (<=1kb)	1	18965955	18971576	5622	2	AT1G51175	377
1597	Chr5	4819600	4820499	900	*	1000	Promoter (1-2kb)	5	4817997	4820601	2605	1	AT5G14890	1603
1598	Chr5	23180700	23181299	600	*	1000	3' UTR	5	23177525	23180853	3329	1	AT5G57200	3175
1599	Chr1	1933000	1933999	1000	*	1000	Promoter (<=1kb)	1	1933284	1934103	820	2	AT1G06340	104
1600	Chr1	29231100	29231699	600	*	1000	Promoter (<=1kb)	1	29229990	29231727	1738	2	AT1G77750	28
1601	Chr3	7492600	7493199	600	*	1000	Promoter (<=1kb)	3	7492980	7493434	455	1	AT3G21305	0
1602	Chr3	1516900	1517399	500	*	1000	Promoter (1-2kb)	3	1517409	1518599	1191	2	AT3G05327	1200
1603	Chr3	22532200	22533499	1300	*	1000	Promoter (<=1kb)	3	22530436	22532254	1819	2	AT3G60955	0
1604	Chr2	17996100	17996799	700	*	1000	Promoter (<=1kb)	2	17996262	17996462	201	2	AT2G09435	0
1605	Chr4	16635600	16637199	1600	*	1000	Promoter (<=1kb)	4	16635504	16636983	1480	1	AT4G34920	96
1606	Chr4	1205500	1206099	600	*	1000	Promoter (<=1kb)	4	1204089	1205892	1804	2	AT4G02720	0
1607	Chr1	4278500	4279299	800	*	1000	Promoter (1-2kb)	1	4277947	4281131	3185	2	AT1G12570	1832
1608	Chr5	20833500	20834099	600	*	1000	Promoter (<=1kb)	5	20831984	20833817	1834	2	AT5G51260	0
1609	Chr1	2001200	2001699	500	*	1000	Promoter (<=1kb)	1	2001382	2002802	1421	1	AT1G06530	0
1610	Chr3	21303800	21304199	400	*	1000	Promoter (<=1kb)	3	21301397	21303230	1834	2	AT3G57540	-570
1611	Chr3	13144800	13144999	200	*	1000	Promoter (1-2kb)	3	13143627	13144825	1199	1	AT3G32150	1173
1612	Chr5	25989600	25990899	1300	*	1000	3' UTR	5	25987309	25991412	4104	1	AT5G65060	2291
1613	Chr4	15730000	15730499	500	*	1000	Promoter (<=1kb)	4	15728084	15730433	2350	2	AT4G32610	0
1614	Chr3	8685700	8686299	600	*	1000	Promoter (<=1kb)	3	8685739	8687726	1988	1	AT3G24050	0
1615	Chr4	10301900	10302399	500	*	1000	Promoter (<=1kb)	4	10302001	10302073	73	1	AT4G18725	0
1616	Chr5	26316100	26316599	500	*	1000	5' UTR	5	26311311	26318857	7547	1	AT5G65780	4789
1617	Chr3	252400	253199	800	*	1000	Promoter (<=1kb)	3	251868	255513	3646	1	AT3G01680	532
1618	Chr5	24237000	24237599	600	*	1000	Distal Intergenic	5	24234431	24236242	1812	1	AT5G60190	2569
1619	Chr3	57000	57699	700	*	1000	Promoter (<=1kb)	3	54524	57541	3018	2	AT3G01160	0
1620	Chr5	4891000	4891699	700	*	1000	Promoter (<=1kb)	5	4888964	4891603	2640	2	AT5G15090	0
1621	Chr5	8967300	8967799	500	*	1000	Promoter (<=1kb)	5	8965145	8967640	2496	2	AT5G25757	0
1622	Chr2	9358000	9358399	400	*	1000	Promoter (<=1kb)	2	9358025	9358712	688	2	AT2G00730	313
1623	Chr3	10204800	10205099	300	*	1000	Promoter (<=1kb)	3	10205074	10207423	2350	1	AT3G27540	0
1624	Chr1	9427600	9428699	1100	*	1000	Promoter (<=1kb)	1	9427804	9428914	1111	1	AT1G27140	0
1625	Chr3	23060300	23060899	600	*	1000	Promoter (<=1kb)	3	23057240	23060731	3492	2	AT3G62310	0
1626	Chr5	5902400	5904499	2100	*	1000	Promoter (<=1kb)	5	5902394	5904532	2139	2	AT5G17860	33
1627	Chr4	7462400	7462799	400	*	1000	Promoter (<=1kb)	4	7459609	7462447	2839	2	AT4G12620	0
1628	Chr1	6856200	6856699	500	*	1000	3' UTR	1	6855899	6860563	4665	2	AT1G19835	3864
1629	Chr1	20574400	20574799	400	*	1000	Promoter (<=1kb)	1	20574474	20577351	2878	1	AT1G55150	0
1630	Chr5	26968600	26969599	1000	*	1000	Promoter (<=1kb)	5	26967378	26969400	2023	2	AT5G67630	0
1631	Chr3	13669500	13669899	400	*	1000	Promoter (1-2kb)	3	13663874	13667883	4010	2	AT3G33070	-1617
1632	Chr3	22189900	22190299	400	*	1000	Promoter (<=1kb)	3	22190782	22191748	967	1	AT3G60090	-483
1633	Chr2	19051400	19051799	400	*	1000	Promoter (1-2kb)	2	19049021	19050369	1349	2	AT2G46410	-1031
1634	Chr1	21688800	21689199	400	*	1000	Promoter (<=1kb)	1	21688935	21690290	1356	1	AT1G58380	0
1635	Chr5	15310600	15311199	600	*	1000	Promoter (<=1kb)	5	15310405	15311377	973	2	AT5G38310	178
1636	Chr4	6847000	6847499	500	*	1000	Promoter (<=1kb)	4	6847112	6849317	2206	1	AT4G11240	0
1637	Chr1	6516400	6517099	700	*	1000	Promoter (1-2kb)	1	6515373	6519395	4023	1	AT1G18870	1027
1638	Chr4	10891200	10892299	1100	*	1000	Promoter (<=1kb)	4	10890634	10895252	4619	1	AT4G20160	566
1639	Chr5	9119600	9120299	700	*	1000	Promoter (<=1kb)	5	9117907	9119841	1935	2	AT5G26110	0
1640	Chr4	16040300	16040899	600	*	1000	Promoter (<=1kb)	4	16038651	16040808	2158	2	AT4G33250	0
1641	Chr4	16744300	16744799	500	*	1000	Promoter (<=1kb)	4	16744983	16745191	209	2	AT4G09125	392
1642	Chr5	4780700	4781299	600	*	1000	Promoter (1-2kb)	5	4782909	4785847	2939	1	AT5G14790	-1610
1643	Chr2	16934400	16935399	1000	*	1000	Promoter (<=1kb)	2	16934621	16938272	3652	1	AT2G40550	0
1644	Chr5	8534700	8535299	600	*	1000	Promoter (<=1kb)	5	8533787	8535043	1257	2	AT5G24840	0
1645	Chr4	16378600	16378899	300	*	1000	Promoter (<=1kb)	4	16379003	16379528	526	1	AT4G34210	-104
1646	Chr1	4562600	4563599	1000	*	1000	Promoter (<=1kb)	1	4561028	4563160	2133	2	AT1G13310	0
1647	Chr2	8158100	8158399	300	*	1000	Promoter (<=1kb)	2	8158106	8160091	1986	1	AT2G18840	0
1648	Chr3	2254500	2255399	900	*	1000	Promoter (<=1kb)	3	2254434	2254936	503	2	AT3G01935	0
1649	Chr2	7839000	7839799	800	*	1000	Promoter (<=1kb)	2	7838773	7839199	427	1	AT2G18025	227
1650	Chr3	23153500	23153999	500	*	1000	Promoter (<=1kb)	3	23150779	23153649	2871	2	AT3G62600	0
1651	Chr3	19488400	19489099	700	*	1000	Promoter (1-2kb)	3	19487129	19488551	1423	1	AT3G52535	1271
1652	Chr5	18794500	18795399	900	*	1000	Exon (AT5G46330.1/AT5G46330, exon 1 of 2)	5	18791575	18795908	4334	1	AT5G46330	2925
1653	Chr3	4377000	4377499	500	*	1000	Promoter (<=1kb)	3	4377097	4379575	2479	1	AT3G13440	0
1654	Chr2	9322300	9322799	500	*	1000	Promoter (<=1kb)	2	9320190	9322867	2678	2	AT2G21870	68
1655	Chr5	18584500	18585599	1100	*	1000	Promoter (<=1kb)	5	18584676	18586590	1915	1	AT5G45810	0
1656	Chr5	12473800	12474099	300	*	1000	Promoter (1-2kb)	5	12472882	12475965	3084	2	AT5G33226	1866
1657	Chr4	901400	902099	700	*	901	Promoter (<=1kb)	4	900636	905591	4956	1	AT4G02060	764
1658	Chr1	26930300	26930599	300	*	1000	Promoter (<=1kb)	1	26927984	26930347	2364	2	AT1G71460	0
1659	Chr1	29753000	29753699	700	*	1000	Promoter (<=1kb)	1	29749101	29753330	4230	2	AT1G79090	0
1660	Chr4	11794900	11795699	800	*	1000	Promoter (<=1kb)	4	11795096	11795527	432	1	AT4G07070	0
1661	Chr3	23264500	23264899	400	*	1000	Promoter (<=1kb)	3	23262795	23264731	1937	2	AT3G62940	0
1662	Chr5	24233800	24234099	300	*	1000	Promoter (<=1kb)	5	24232875	24234135	1261	2	AT5G60180	36
1663	Chr3	20381300	20381799	500	*	1000	Promoter (<=1kb)	3	20381460	20383878	2419	1	AT3G55000	0
1664	Chr2	3754400	3755199	800	*	1000	Promoter (1-2kb)	2	3753396	3757208	3813	1	AT2G09910	1004
1665	Chr3	651200	651599	400	*	1000	3' UTR	3	651572	654487	2916	2	AT3G02920	2888
1666	Chr3	10328200	10328799	600	*	1000	Promoter (<=1kb)	3	10328657	10328743	87	1	AT3G05325	0
1667	Chr5	25492900	25493799	900	*	1000	Promoter (<=1kb)	5	25492772	25493699	928	2	AT5G63690	0
1668	Chr3	13508600	13508899	300	*	1000	Promoter (1-2kb)	3	13510191	13513415	3225	1	AT3G32966	-1292
1669	Chr4	10841900	10842499	600	*	1000	Promoter (<=1kb)	4	10841935	10844124	2190	1	AT4G20010	0
1670	Chr1	1105400	1106399	1000	*	1000	Promoter (<=1kb)	1	1104493	1106241	1749	1	AT1G04180	907
1671	Chr3	15601800	15602199	400	*	1000	Promoter (<=1kb)	3	15601754	15603898	2145	1	AT3G43700	46
1672	Chr5	5694800	5695099	300	*	979	Promoter (1-2kb)	5	5690225	5692992	2768	2	AT5G17300	-1808
1673	Chr4	12757500	12757899	400	*	1000	Promoter (<=1kb)	4	12754489	12757866	3378	2	AT4G24740	0
1674	Chr5	26660400	26660899	500	*	1000	Promoter (<=1kb)	5	26660311	26662919	2609	1	AT5G66770	89
1675	Chr1	22299000	22299399	400	*	1000	Promoter (<=1kb)	1	22299797	22301167	1371	1	AT1G60530	-398
1676	Chr4	14959900	14960599	700	*	1000	Promoter (<=1kb)	4	14958687	14960321	1635	2	AT4G30680	0
1677	Chr5	4684100	4684699	600	*	1000	Promoter (<=1kb)	5	4680540	4684472	3933	2	AT5G14520	0
1678	Chr3	17793100	17793999	900	*	1000	Promoter (<=1kb)	3	17792809	17793768	960	2	AT3G48185	0
1679	Chr1	4422700	4423399	700	*	1000	Promoter (<=1kb)	1	4422707	4423155	449	2	AT1G12960	0
1680	Chr2	9122500	9123399	900	*	731	Promoter (<=1kb)	2	9122622	9125212	2591	1	AT2G21310	0
1681	Chr1	26207500	26208099	600	*	972	Promoter (<=1kb)	1	26207814	26208030	217	2	AT1G09097	0
1682	Chr1	25337300	25337999	700	*	1000	Promoter (<=1kb)	1	25336235	25337747	1513	2	AT1G67600	0
1683	Chr3	10528700	10529799	1100	*	993	Promoter (<=1kb)	3	10527477	10528961	1485	2	AT3G28223	0
1684	Chr3	15780000	15780899	900	*	1000	Promoter (<=1kb)	3	15780877	15781834	958	1	AT3G06705	0
1685	Chr2	7558800	7559099	300	*	707	Promoter (<=1kb)	2	7558916	7563781	4866	1	AT2G17410	0
1686	Chr1	2972400	2972699	300	*	1000	3' UTR	1	2972638	2977002	4365	2	AT1G09210	4303
1687	Chr3	22670700	22670999	300	*	1000	Promoter (<=1kb)	3	22670729	22672751	2023	1	AT3G61250	0
1688	Chr4	10171600	10171999	400	*	1000	Promoter (<=1kb)	4	10171927	10174176	2250	1	AT4G18410	0
1689	Chr1	8756400	8756799	400	*	1000	Promoter (<=1kb)	1	8756253	8756570	318	2	AT1G05913	0
1690	Chr3	21325900	21327599	1700	*	1000	Exon (AT3G57586.1/AT3G57586, exon 1 of 1)	3	21322564	21329357	6794	1	AT3G57586	3336
1691	Chr1	3322900	3323499	600	*	1000	Promoter (<=1kb)	1	3322554	3323735	1182	2	AT1G10140	236
1692	Chr3	22702200	22702599	400	*	1000	Promoter (<=1kb)	3	22701034	22702530	1497	2	AT3G61340	0
1693	Chr2	14081100	14082199	1100	*	1000	Promoter (<=1kb)	2	14080319	14081971	1653	2	AT2G33230	0
1694	Chr1	609200	609599	400	*	1000	Promoter (<=1kb)	1	607799	609534	1736	2	AT1G02780	0
1695	Chr1	28530600	28530899	300	*	1000	Promoter (<=1kb)	1	28528059	28531771	3713	2	AT1G76010	872
1696	Chr3	23281600	23282199	600	*	1000	Promoter (<=1kb)	3	23282583	23283368	786	1	AT3G62990	-384
1697	Chr2	8762900	8763399	500	*	907	Promoter (<=1kb)	2	8761180	8763372	2193	2	AT2G20310	0
1698	Chr5	21104500	21104999	500	*	1000	Promoter (<=1kb)	5	21104551	21105947	1397	1	AT5G51940	0
1699	Chr5	25960400	25960899	500	*	1000	Promoter (<=1kb)	5	25958025	25960663	2639	2	AT5G64970	0
1700	Chr2	15068400	15069199	800	*	1000	Promoter (<=1kb)	2	15066614	15069359	2746	2	AT2G35890	160
1701	Chr2	893300	893699	400	*	1000	Promoter (<=1kb)	2	892666	893588	923	2	AT2G03040	0
1702	Chr4	16046300	16047099	800	*	1000	Promoter (<=1kb)	4	16044169	16046937	2769	2	AT4G33270	0
1703	Chr5	23022900	23023799	900	*	1000	Promoter (<=1kb)	5	23022862	23024257	1396	1	AT5G56910	38
1704	Chr5	24057300	24057699	400	*	1000	Promoter (<=1kb)	5	24057378	24062082	4705	1	AT5G59710	0
1705	Chr3	20837000	20837399	400	*	1000	Promoter (<=1kb)	3	20833410	20837275	3866	2	AT3G56150	0
1706	Chr1	4831400	4832399	1000	*	1000	Promoter (1-2kb)	1	4830297	4831915	1619	1	AT1G14110	1103
1707	Chr2	17502000	17502599	600	*	1000	Promoter (<=1kb)	2	17501629	17502686	1058	1	AT2G41930	371
1708	Chr1	12159800	12160899	1100	*	1000	Promoter (<=1kb)	1	12159884	12161314	1431	1	AT1G33530	0
1709	Chr4	9908400	9908899	500	*	1000	Promoter (1-2kb)	4	9906821	9908027	1207	1	AT4G17810	1579
1710	Chr4	14064200	14064799	600	*	1000	Promoter (<=1kb)	4	14061403	14064708	3306	2	AT4G28450	0
1711	Chr3	3578200	3578799	600	*	1000	Promoter (<=1kb)	3	3578234	3580569	2336	1	AT3G11400	0
1712	Chr1	24091500	24092599	1100	*	1000	Promoter (<=1kb)	1	24091137	24092579	1443	2	AT1G64830	0
1713	Chr4	1403000	1403399	400	*	1000	Promoter (<=1kb)	4	1403117	1404937	1821	1	AT4G03180	0
1714	Chr3	9494500	9494899	400	*	1000	Promoter (<=1kb)	3	9494626	9496092	1467	1	AT3G25940	0
1715	Chr3	23181800	23182299	500	*	1000	Promoter (<=1kb)	3	23181621	23182015	395	2	AT3G09855	0
1716	Chr4	17981100	17982199	1100	*	1000	Promoter (<=1kb)	4	17980678	17981766	1089	1	AT4G38410	422
1717	Chr4	8208800	8209899	1100	*	799	Promoter (<=1kb)	4	8208857	8210264	1408	2	AT4G14245	365
1718	Chr3	3624700	3625099	400	*	1000	Promoter (<=1kb)	3	3623448	3624961	1514	2	AT3G11510	0
1719	Chr5	5771800	5772599	800	*	1000	Promoter (<=1kb)	5	5769318	5772481	3164	2	AT5G17510	0
1720	Chr4	15568100	15568799	700	*	1000	Promoter (<=1kb)	4	15568264	15569564	1301	1	AT4G32240	0
1721	Chr2	8647700	8649499	1800	*	1000	Promoter (<=1kb)	2	8647721	8649225	1505	1	AT2G20030	0
1722	Chr5	5288800	5289199	400	*	1000	Promoter (1-2kb)	5	5289401	5290506	1106	2	AT5G16200	1307
1723	Chr2	18782800	18783799	1000	*	1000	Promoter (<=1kb)	2	18782231	18784530	2300	2	AT2G45580	731
1724	Chr3	16047000	16047299	300	*	1000	Exon (AT3G44400.3/AT3G44400, exon 4 of 5)	3	16044662	16049803	5142	2	AT3G44400	2504
1725	Chr2	4351800	4352999	1200	*	1000	Distal Intergenic	2	4348511	4349577	1067	1	AT2G11005	3289
1726	Chr3	3894600	3895299	700	*	1000	Promoter (<=1kb)	3	3891160	3894631	3472	2	AT3G12203	0
1727	Chr3	11515500	11515899	400	*	1000	Promoter (<=1kb)	3	11514936	11517766	2831	1	AT3G29648	564
1728	Chr5	22649100	22649699	600	*	1000	Promoter (<=1kb)	5	22645448	22649517	4070	2	AT5G55920	0
1729	Chr4	3687800	3687999	200	*	1000	Exon (AT4G06604.1/AT4G06604, exon 1 of 1)	4	3685906	3691542	5637	2	AT4G06604	3543
1730	Chr3	19761200	19761699	500	*	1000	Promoter (<=1kb)	3	19760475	19762357	1883	1	AT3G53300	725
1731	Chr3	2476300	2476699	400	*	1000	Promoter (<=1kb)	3	2476306	2478715	2410	1	AT3G07760	0
1732	Chr4	11273100	11273899	800	*	1000	3' UTR	4	11269985	11274007	4023	1	AT4G21120	3115
1733	Chr3	2904000	2905699	1700	*	1000	Promoter (<=1kb)	3	2905170	2905291	122	2	AT3G02205	0
1734	Chr3	7928600	7929599	1000	*	1000	Promoter (1-2kb)	3	7926728	7931351	4624	1	AT3G22400	1872
1735	Chr4	12954000	12954399	400	*	1000	Promoter (<=1kb)	4	12954077	12956588	2512	1	AT4G25320	0
1736	Chr1	4523900	4524299	400	*	1000	Promoter (1-2kb)	1	4525271	4525360	90	2	AT1G04993	1061
1737	Chr5	14984200	14984899	700	*	697	Promoter (<=1kb)	5	14981619	14984730	3112	2	AT5G37720	0
1738	Chr5	2411100	2411499	400	*	1000	Promoter (<=1kb)	5	2411148	2411231	84	1	AT5G07625	0
1739	Chr3	3866300	3866699	400	*	1000	Promoter (<=1kb)	3	3864071	3866681	2611	2	AT3G12130	0
1740	Chr5	22936500	22936899	400	*	1000	Promoter (<=1kb)	5	22936534	22939060	2527	1	AT5G56680	0
1741	Chr2	13116300	13116699	400	*	1000	Promoter (<=1kb)	2	13116448	13118970	2523	1	AT2G30780	0
1742	Chr1	29069700	29070199	500	*	1000	Promoter (<=1kb)	1	29068343	29070037	1695	2	AT1G77340	0
1743	Chr5	4612800	4613899	1100	*	1000	Promoter (<=1kb)	5	4613102	4614023	922	1	AT5G14300	0
1744	Chr1	22372200	22372499	300	*	1000	Promoter (<=1kb)	1	22372462	22372578	117	1	AT1G08337	0
1745	Chr5	25660300	25661299	1000	*	1000	Promoter (<=1kb)	5	25659257	25661007	1751	2	AT5G64120	0
1746	Chr5	5079300	5079799	500	*	1000	Promoter (<=1kb)	5	5079458	5082288	2831	1	AT5G15610	0
1747	Chr5	2548400	2548899	500	*	1000	Promoter (<=1kb)	5	2543742	2548829	5088	2	AT5G07970	0
1748	Chr5	2223100	2223899	800	*	1000	Promoter (<=1kb)	5	2222763	2225469	2707	1	AT5G07170	337
1749	Chr2	15050400	15050899	500	*	1000	Promoter (<=1kb)	2	15050498	15052239	1742	1	AT2G35820	0
1750	Chr2	15856500	15856899	400	*	859	Promoter (<=1kb)	2	15856528	15858986	2459	1	AT2G37860	0
1751	Chr5	15017800	15018599	800	*	1000	Distal Intergenic	5	15022612	15025656	3045	1	AT5G37793	-4013
1752	Chr3	22573400	22574899	1500	*	1000	Promoter (<=1kb)	3	22570958	22575310	4353	2	AT3G61010	411
1753	Chr4	16481700	16482599	900	*	1000	Promoter (1-2kb)	4	16480887	16484231	3345	2	AT4G34480	1632
1754	Chr2	19005100	19005799	700	*	1000	Promoter (<=1kb)	2	19003158	19005732	2575	2	AT2G46280	0
1755	Chr5	2968800	2969299	500	*	1000	Promoter (1-2kb)	5	2967170	2969491	2322	1	AT5G09560	1630
1756	Chr5	22073000	22073499	500	*	746	Promoter (<=1kb)	5	22074406	22074478	73	1	AT5G54365	-907
1757	Chr3	23236400	23236899	500	*	1000	Promoter (<=1kb)	3	23235490	23236816	1327	2	AT3G62840	0
1758	Chr2	13306700	13307399	700	*	1000	Promoter (<=1kb)	2	13306431	13307572	1142	2	AT2G31230	173
1759	Chr3	3732500	3732999	500	*	1000	Promoter (<=1kb)	3	3732628	3736471	3844	1	AT3G11830	0
1760	Chr4	658800	659399	600	*	1000	Promoter (<=1kb)	4	656407	659178	2772	2	AT4G01520	0
1761	Chr5	17803800	17804199	400	*	1000	Promoter (<=1kb)	5	17801737	17804203	2467	2	AT5G44200	4
1762	Chr2	14247700	14248599	900	*	1000	Promoter (<=1kb)	2	14248057	14251936	3880	1	AT2G33680	0
1763	Chr1	1435500	1436299	800	*	723	Promoter (1-2kb)	1	1435155	1437763	2609	2	AT1G05020	1464
1764	Chr4	792400	792999	600	*	999	Promoter (<=1kb)	4	793177	795237	2061	1	AT4G01840	-178
1765	Chr1	4742000	4743299	1300	*	1000	Promoter (<=1kb)	1	4743095	4743167	73	1	AT1G13850	0
1766	Chr3	15081600	15082299	700	*	1000	Promoter (<=1kb)	3	15081846	15082685	840	2	AT3G00680	386
1767	Chr3	7496300	7496699	400	*	1000	Promoter (<=1kb)	3	7492739	7496371	3633	2	AT3G21300	0
1768	Chr3	21147400	21148299	900	*	1000	Promoter (<=1kb)	3	21147558	21150238	2681	1	AT3G57130	0
1769	Chr1	17976300	17976699	400	*	1000	Promoter (<=1kb)	1	17973642	17976663	3022	2	AT1G48620	0
1770	Chr5	2398300	2398699	400	*	1000	Promoter (<=1kb)	5	2396432	2397423	992	2	AT5G07571	-877
1771	Chr1	14059100	14059499	400	*	1000	Promoter (<=1kb)	1	14056481	14058908	2428	2	AT1G37035	-192
1772	Chr2	11572400	11572799	400	*	1000	Promoter (<=1kb)	2	11572397	11576658	4262	1	AT2G27100	3
1773	Chr2	18083200	18083699	500	*	1000	Promoter (<=1kb)	2	18081304	18082776	1473	2	AT2G43590	-424
1774	Chr5	22935700	22936399	700	*	1000	Promoter (<=1kb)	5	22935211	22936084	874	2	AT5G56670	0
1775	Chr1	20048600	20049699	1100	*	1000	Promoter (<=1kb)	1	20048434	20050294	1861	1	AT1G53700	166
1776	Chr5	3099700	3100499	800	*	1000	Promoter (<=1kb)	5	3097555	3100291	2737	2	AT5G09930	0
1777	Chr3	4266700	4267499	800	*	1000	Promoter (<=1kb)	3	4266964	4268251	1288	1	AT3G13228	0
1778	Chr3	22802700	22803399	700	*	966	Promoter (<=1kb)	3	22801215	22804104	2890	2	AT3G61620	705
1779	Chr2	17675300	17675999	700	*	1000	Promoter (<=1kb)	2	17672102	17675100	2999	2	AT2G42450	-200
1780	Chr3	3806400	3806899	500	*	1000	Promoter (<=1kb)	3	3793731	3806743	13013	2	AT3G11964	0
1781	Chr4	3221900	3222299	400	*	1000	Distal Intergenic	4	3191800	3194253	2454	1	AT4G06510	30100
1782	Chr5	16459000	16459399	400	*	917	Promoter (<=1kb)	5	16455094	16459253	4160	2	AT5G41120	0
1783	Chr1	19910300	19911099	800	*	1000	Promoter (<=1kb)	1	19910516	19911646	1131	1	AT1G53370	0
1784	Chr3	4296400	4297599	1200	*	1000	Promoter (<=1kb)	3	4295327	4297000	1674	2	AT3G13280	0
1785	Chr1	4515500	4516299	800	*	1000	Promoter (<=1kb)	1	4515464	4520306	4843	1	AT1G13220	36
1786	Chr5	25756200	25756999	800	*	1000	Promoter (<=1kb)	5	25756272	25761516	5245	1	AT5G64420	0
1787	Chr4	16997100	16997899	800	*	1000	Promoter (<=1kb)	4	16997091	17000896	3806	1	AT4G35890	9
1788	Chr2	8117600	8117999	400	*	1000	Promoter (<=1kb)	2	8114785	8117085	2301	2	AT2G18720	-515
1789	Chr3	6780200	6780699	500	*	1000	Promoter (<=1kb)	3	6780563	6783166	2604	1	AT3G19540	0
1790	Chr2	15379800	15380499	700	*	1000	Promoter (<=1kb)	2	15379660	15382131	2472	1	AT2G36690	140
1791	Chr1	20793400	20793899	500	*	1000	Promoter (<=1kb)	1	20791635	20793581	1947	2	AT1G55630	0
1792	Chr3	10225400	10225799	400	*	1000	3' UTR	3	10225486	10228264	2779	2	AT3G27610	2465
1793	Chr3	85500	85799	300	*	1000	Promoter (<=1kb)	3	85551	88070	2520	1	AT3G01280	0
1794	Chr3	9922600	9922999	400	*	1000	Promoter (<=1kb)	3	9922719	9924725	2007	1	AT3G26922	0
1795	Chr2	7048000	7048499	500	*	1000	Promoter (<=1kb)	2	7045538	7048544	3007	2	AT2G16270	45
1796	Chr2	10319600	10320499	900	*	1000	Promoter (1-2kb)	2	10319213	10322423	3211	2	AT2G24260	1924
1797	Chr4	1043900	1044399	500	*	1000	Promoter (1-2kb)	4	1042235	1043283	1049	1	AT4G02370	1665
1798	Chr1	30323700	30324199	500	*	969	Promoter (<=1kb)	1	30320525	30323902	3378	2	AT1G80670	0
1799	Chr1	22737400	22737899	500	*	1000	Promoter (<=1kb)	1	22737475	22739443	1969	1	AT1G61620	0
1800	Chr5	17879300	17879999	700	*	777	Promoter (1-2kb)	5	17878672	17881495	2824	2	AT5G44380	1496
1801	Chr4	4644300	4644599	300	*	1000	Promoter (<=1kb)	4	4643747	4645338	1592	1	AT4G07825	553
1802	Chr1	28247900	28249299	1400	*	1000	Promoter (<=1kb)	1	28247641	28249485	1845	1	AT1G75260	259
1803	Chr5	23248400	23248999	600	*	1000	Promoter (<=1kb)	5	23246395	23249504	3110	2	AT5G57380	505
1804	Chr5	21826500	21826899	400	*	1000	Promoter (<=1kb)	5	21826656	21830091	3436	1	AT5G53770	0
1805	Chr5	17549900	17550399	500	*	1000	Promoter (<=1kb)	5	17550179	17551715	1537	1	AT5G43700	0
1806	Chr3	3189700	3190299	600	*	1000	Promoter (<=1kb)	3	3189918	3195302	5385	1	AT3G10310	0
1807	Chr4	3688900	3689199	300	*	1000	Exon (AT4G06604.1/AT4G06604, exon 1 of 1)	4	3685906	3691542	5637	2	AT4G06604	2343
1808	Chr5	15502700	15503799	1100	*	843	Promoter (1-2kb)	5	15501126	15504269	3144	1	AT5G38710	1574
1809	Chr4	10034200	10034899	700	*	1000	Promoter (<=1kb)	4	10034011	10034847	837	2	AT4G18090	0
1810	Chr2	17090000	17090599	600	*	1000	Promoter (<=1kb)	2	17087565	17090556	2992	2	AT2G40950	0
1811	Chr1	30019400	30020099	700	*	1000	Promoter (<=1kb)	1	30019744	30022486	2743	1	AT1G79810	0
1812	Chr4	8319900	8320199	300	*	1000	Promoter (<=1kb)	4	8320538	8322352	1815	1	AT4G14465	-339
1813	Chr4	12916600	12917599	1000	*	1000	Promoter (<=1kb)	4	12916926	12918110	1185	1	AT4G25200	0
1814	Chr1	975600	976099	500	*	1000	Promoter (1-2kb)	1	975871	977911	2041	2	AT1G03850	1812
1815	Chr3	8019400	8019899	500	*	1000	Promoter (<=1kb)	3	8017654	8019552	1899	2	AT3G22670	0
1816	Chr1	824300	824799	500	*	1000	Promoter (<=1kb)	1	822582	824410	1829	2	AT1G03350	0
1817	Chr5	25514400	25514999	600	*	1000	Promoter (<=1kb)	5	25512994	25514941	1948	2	AT5G63750	0
1818	Chr2	19457300	19457799	500	*	1000	Promoter (<=1kb)	2	19457374	19458924	1551	1	AT2G47420	0
1819	Chr5	21713200	21713499	300	*	1000	Promoter (<=1kb)	5	21713245	21717878	4634	1	AT5G53480	0
1820	Chr3	2513600	2513999	400	*	1000	Promoter (<=1kb)	3	2513925	2515983	2059	1	AT3G07880	0
1821	Chr1	2436700	2437399	700	*	1000	Promoter (<=1kb)	1	2435858	2436861	1004	2	AT1G07885	0
1822	Chr5	5169800	5170099	300	*	1000	Promoter (<=1kb)	5	5169699	5169907	209	2	AT5G02465	0
1823	Chr5	21870600	21871399	800	*	1000	Promoter (<=1kb)	5	21869774	21871391	1618	2	AT5G53870	0
1824	Chr3	18909600	18910199	600	*	1000	Promoter (<=1kb)	3	18910947	18912608	1662	1	AT3G50870	-748
1825	Chr5	15381800	15382399	600	*	1000	Promoter (<=1kb)	5	15380907	15382071	1165	2	AT5G38420	0
1826	Chr1	22342800	22343299	500	*	1000	Promoter (<=1kb)	1	22342290	22343269	980	2	AT1G60660	0
1827	Chr5	12596700	12597799	1100	*	1000	Promoter (<=1kb)	5	12596785	12598098	1314	1	AT5G33350	0
1828	Chr5	25022200	25022599	400	*	1000	Promoter (<=1kb)	5	25021200	25022564	1365	2	AT5G62300	0
1829	Chr3	9671100	9671999	900	*	1000	Promoter (<=1kb)	3	9669415	9671348	1934	2	AT3G26410	0
1830	Chr5	542100	542699	600	*	1000	3' UTR	5	542318	544955	2638	2	AT5G02470	2256
1831	Chr3	4289400	4290499	1100	*	1000	Promoter (<=1kb)	3	4289086	4289860	775	2	AT3G13275	0
1832	Chr1	15715000	15715999	1000	*	1000	Promoter (<=1kb)	1	15714408	15715882	1475	2	AT1G42070	0
1833	Chr5	2202100	2202499	400	*	1000	Promoter (<=1kb)	5	2202364	2204150	1787	1	AT5G07090	0
1834	Chr3	22105900	22107099	1200	*	1000	Promoter (<=1kb)	3	22105522	22106242	721	2	AT3G59840	0
1835	Chr4	16026500	16027499	1000	*	1000	Promoter (1-2kb)	4	16026315	16028879	2565	2	AT4G33230	1380
1836	Chr5	9584100	9584599	500	*	660	Promoter (<=1kb)	5	9584092	9588049	3958	1	AT5G27230	8
1837	Chr2	2141300	2141699	400	*	1000	Promoter (<=1kb)	2	2141329	2146678	5350	1	AT2G05710	0
1838	Chr4	13048000	13048499	500	*	1000	Promoter (<=1kb)	4	13042455	13048262	5808	2	AT4G25540	0
1839	Chr5	25056000	25056699	700	*	1000	Promoter (<=1kb)	5	25056025	25062670	6646	1	AT5G62410	0
1840	Chr5	4367100	4367599	500	*	974	Promoter (<=1kb)	5	4367262	4370429	3168	1	AT5G13570	0
1841	Chr1	28211900	28212199	300	*	1000	Promoter (<=1kb)	1	28212219	28212357	139	1	AT1G09533	-20
1842	Chr4	2198900	2199299	400	*	1000	Promoter (1-2kb)	4	2197650	2198150	501	1	AT4G04895	1250
1843	Chr5	16334700	16335999	1300	*	1000	Promoter (<=1kb)	5	16334581	16336017	1437	2	AT5G40800	18
1844	Chr5	26150400	26150599	200	*	1000	Promoter (<=1kb)	5	26148150	26150593	2444	2	AT5G65430	0
1845	Chr1	19902300	19902799	500	*	1000	Promoter (<=1kb)	1	19902474	19903808	1335	1	AT1G53345	0
1846	Chr3	6823400	6823799	400	*	1000	5' UTR	3	6820926	6823467	2542	1	AT3G19640	2474
1847	Chr3	22557900	22559299	1400	*	1000	Promoter (<=1kb)	3	22557282	22561716	4435	1	AT3G60970	618
1848	Chr4	12525800	12527099	1300	*	745	Promoter (1-2kb)	4	12524186	12527347	3162	1	AT4G24120	1614
1849	Chr1	4680200	4681099	900	*	1000	Promoter (1-2kb)	1	4680290	4682382	2093	2	AT1G13650	1283
1850	Chr4	258400	259599	1200	*	1000	Promoter (1-2kb)	4	258987	261289	2303	2	AT4G00620	1690
1851	Chr2	18219100	18219799	700	*	1000	Promoter (<=1kb)	2	18217559	18219559	2001	2	AT2G44020	0
1852	Chr4	12520200	12521099	900	*	807	Promoter (<=1kb)	4	12519907	12520898	992	2	AT4G24110	0
1853	Chr4	9900600	9901399	800	*	1000	Distal Intergenic	4	9895094	9896688	1595	2	AT4G17800	-3912
1854	Chr5	25090500	25091399	900	*	1000	Promoter (<=1kb)	5	25090091	25091559	1469	1	AT5G62490	409
1855	Chr5	5674700	5675299	600	*	1000	Promoter (<=1kb)	5	5674170	5675015	846	2	AT5G02645	0
1856	Chr3	18413500	18413999	500	*	1000	Promoter (<=1kb)	3	18413564	18415713	2150	1	AT3G49660	0
1857	Chr5	26466000	26466399	400	*	1000	Promoter (<=1kb)	5	26466172	26468484	2313	1	AT5G66240	0
1858	Chr3	18343800	18344299	500	*	1000	Promoter (<=1kb)	3	18342544	18344137	1594	2	AT3G49480	0
1859	Chr2	10400400	10400799	400	*	870	Promoter (<=1kb)	2	10397377	10400802	3426	2	AT2G24490	3
1860	Chr1	28516700	28517399	700	*	932	Promoter (<=1kb)	1	28516519	28517896	1378	1	AT1G75950	181
1861	Chr4	10764300	10765599	1300	*	1000	Promoter (<=1kb)	4	10763206	10765795	2590	2	AT4G19810	196
1862	Chr2	9249000	9249499	500	*	915	Promoter (<=1kb)	2	9248525	9250311	1787	1	AT2G21620	475
1863	Chr1	5628700	5629099	400	*	1000	Promoter (<=1kb)	1	5628923	5629213	291	1	AT1G05227	0
1864	Chr2	17791400	17791999	600	*	1000	Promoter (<=1kb)	2	17789404	17791582	2179	2	AT2G42730	0
1865	Chr2	2114700	2115399	700	*	1000	Promoter (<=1kb)	2	2108121	2114699	6579	2	AT2G05660	-1
1866	Chr1	28972800	28973599	800	*	1000	Exon (AT1G77110.1/AT1G77110, exon 3 of 7)	1	28970714	28974805	4092	1	AT1G77110	2086
1867	Chr1	23762100	23762699	600	*	1000	Promoter (<=1kb)	1	23762259	23766168	3910	1	AT1G64050	0
1868	Chr4	13376600	13376899	300	*	1000	Promoter (<=1kb)	4	13376647	13376970	324	2	AT4G26483	71
1869	Chr1	10393200	10393799	600	*	1000	3' UTR	1	10393659	10399873	6215	2	AT1G29720	6074
1870	Chr3	11974000	11974299	300	*	1000	Promoter (<=1kb)	3	11973971	11976909	2939	1	AT3G30380	29
1871	Chr4	1075300	1075799	500	*	943	Promoter (<=1kb)	4	1073753	1075930	2178	2	AT4G02450	131
1872	Chr1	1729700	1730199	500	*	1000	Promoter (<=1kb)	1	1728658	1729789	1132	2	AT1G05783	0
1873	Chr2	15672400	15672799	400	*	1000	Promoter (<=1kb)	2	15670147	15672700	2554	2	AT2G37340	0
1874	Chr1	4852900	4855199	2300	*	1000	Promoter (<=1kb)	1	4852522	4854307	1786	1	AT1G14190	378
1875	Chr1	23618000	23618699	700	*	948	Promoter (<=1kb)	1	23618012	23622396	4385	1	AT1G63690	0
1876	Chr5	20676200	20676799	600	*	1000	Promoter (<=1kb)	5	20675605	20676702	1098	2	AT5G50810	0
1877	Chr5	3595000	3595399	400	*	1000	Promoter (<=1kb)	5	3593335	3595073	1739	2	AT5G11260	0
1878	Chr4	12848600	12849299	700	*	1000	Promoter (<=1kb)	4	12848405	12848831	427	2	AT4G03105	0
1879	Chr5	5944100	5945199	1100	*	1000	Promoter (<=1kb)	5	5939994	5944481	4488	2	AT5G17930	0
1880	Chr3	15411000	15412099	1100	*	1000	Promoter (<=1kb)	3	15410702	15411245	544	1	AT3G06635	298
1881	Chr5	26702300	26702599	300	*	1000	Promoter (<=1kb)	5	26700986	26702702	1717	2	AT5G66860	103
1882	Chr1	20091400	20092199	800	*	1000	Promoter (<=1kb)	1	20091491	20092423	933	1	AT1G53820	0
1883	Chr2	17428000	17428499	500	*	921	Promoter (<=1kb)	2	17427922	17428812	891	1	AT2G41780	78
1884	Chr1	10789800	10790599	800	*	1000	Promoter (<=1kb)	1	10788226	10790241	2016	2	AT1G30475	0
1885	Chr1	19825300	19825699	400	*	1000	Distal Intergenic	1	19821337	19822399	1063	2	AT1G53170	-2901
1886	Chr1	1741100	1742199	1100	*	962	Promoter (<=1kb)	1	1741204	1742619	1416	1	AT1G05800	0
1887	Chr5	4672800	4673499	700	*	1000	Promoter (<=1kb)	5	4670289	4672958	2670	2	AT5G14490	0
1888	Chr5	21666300	21666699	400	*	1000	Promoter (1-2kb)	5	21667939	21668046	108	1	AT5G53410	-1240
1889	Chr1	28220100	28220599	500	*	1000	Promoter (<=1kb)	1	28219225	28220372	1148	1	AT1G75190	875
1890	Chr2	8600600	8601299	700	*	1000	Promoter (<=1kb)	2	8595605	8600931	5327	2	AT2G19910	0
1891	Chr3	795700	796999	1300	*	1000	Promoter (<=1kb)	3	794906	797013	2108	1	AT3G03360	794
1892	Chr1	28759300	28759999	700	*	1000	Promoter (<=1kb)	1	28759478	28765042	5565	1	AT1G76630	0
1893	Chr3	1077300	1078299	1000	*	777	Promoter (<=1kb)	3	1077236	1080504	3269	1	AT3G04110	64
1894	Chr4	17888100	17888499	400	*	1000	Promoter (<=1kb)	4	17886869	17888237	1369	2	AT4G38100	0
1895	Chr5	7384200	7385299	1100	*	1000	Promoter (<=1kb)	5	7383583	7385833	2251	2	AT5G22310	534
1896	Chr1	17721500	17721999	500	*	1000	Promoter (<=1kb)	1	17719584	17721891	2308	2	AT1G48040	0
1897	Chr5	5568200	5568699	500	*	814	Promoter (<=1kb)	5	5568388	5571859	3472	1	AT5G16930	0
1898	Chr1	25348200	25348499	300	*	1000	Promoter (<=1kb)	1	25344440	25348406	3967	2	AT1G67630	0
1899	Chr1	23259000	23259399	400	*	1000	Exon (AT1G62810.1/AT1G62810, exon 4 of 7)	1	23257610	23262002	4393	2	AT1G62810	2603
1900	Chr1	2635800	2636299	500	*	1000	Promoter (<=1kb)	1	2632810	2635866	3057	2	AT1G08350	0
1901	Chr3	11282300	11283399	1100	*	1000	Promoter (<=1kb)	3	11282407	11283524	1118	2	AT3G29380	125
1902	Chr4	13282000	13282399	400	*	1000	Promoter (<=1kb)	4	13281883	13283512	1630	1	AT4G26210	117
1903	Chr4	638900	639699	800	*	849	Promoter (<=1kb)	4	639247	640976	1730	1	AT4G01500	0
1904	Chr2	18773800	18774499	700	*	1000	Promoter (1-2kb)	2	18773517	18775797	2281	2	AT2G45550	1298
1905	Chr5	8428000	8428399	400	*	869	Promoter (<=1kb)	5	8428078	8429253	1176	1	AT5G24610	0
1906	Chr5	7014500	7015099	600	*	1000	Promoter (<=1kb)	5	7014727	7015030	304	2	AT5G03195	0
1907	Chr2	4807100	4807499	400	*	1000	Promoter (<=1kb)	2	4805480	4807441	1962	2	AT2G11910	0
1908	Chr2	13683900	13684699	800	*	1000	Promoter (<=1kb)	2	13682557	13684248	1692	2	AT2G32235	0
1909	Chr2	24100	24299	200	*	1000	Exon (AT2G01028.1/AT2G01028, exon 1 of 1)	2	23971	26923	2953	2	AT2G01028	2624
1910	Chr1	13241800	13242299	500	*	1000	Promoter (<=1kb)	1	13242545	13244065	1521	1	AT1G35740	-246
1911	Chr3	3330500	3331099	600	*	1000	Promoter (<=1kb)	3	3325074	3331282	6209	2	AT3G10650	183
1912	Chr5	898400	899199	800	*	1000	Promoter (1-2kb)	5	898165	900298	2134	2	AT5G03555	1099
1913	Chr5	17891700	17892499	800	*	791	Promoter (<=1kb)	5	17891132	17893067	1936	2	AT5G44410	568
1914	Chr1	21367300	21368499	1200	*	1000	Promoter (<=1kb)	1	21366721	21368150	1430	2	AT1G57690	0
1915	Chr1	2305600	2306199	600	*	916	Promoter (1-2kb)	1	2304435	2312399	7965	1	AT1G07510	1165
1916	Chr4	9411700	9412499	800	*	1000	Promoter (<=1kb)	4	9411823	9414897	3075	1	AT4G16745	0
1917	Chr5	12629100	12629399	300	*	1000	Promoter (1-2kb)	5	12628891	12630594	1704	2	AT5G33384	1195
1918	Chr5	21470100	21471799	1700	*	1000	Promoter (<=1kb)	5	21470299	21471861	1563	1	AT5G52930	0
1919	Chr3	2288800	2289599	800	*	1000	Promoter (<=1kb)	3	2288732	2290515	1784	1	AT3G07195	68
1920	Chr1	28378700	28379299	600	*	991	Promoter (1-2kb)	1	28377377	28378310	934	1	AT1G75580	1323
1921	Chr1	11629700	11630799	1100	*	1000	Promoter (<=1kb)	1	11625616	11630745	5130	2	AT1G32240	0
1922	Chr5	16153300	16153999	700	*	1000	Promoter (1-2kb)	5	16151522	16155215	3694	1	AT5G40380	1778
1923	Chr2	13433900	13434399	500	*	1000	Promoter (<=1kb)	2	13433797	13435207	1411	2	AT2G31550	808
1924	Chr5	13955300	13956199	900	*	1000	Promoter (<=1kb)	5	13955413	13956421	1009	1	AT5G35780	0
1925	Chr2	17835400	17835899	500	*	861	Promoter (<=1kb)	2	17835271	17835594	324	2	AT2G42865	0
1926	Chr4	13179900	13181099	1200	*	1000	Exon (AT4G25960.1/AT4G25960, exon 6 of 13)	4	13177356	13183692	6337	1	AT4G25960	2544
1927	Chr3	8307800	8308099	300	*	1000	Promoter (1-2kb)	3	8309209	8310910	1702	1	AT3G23250	-1110
1928	Chr4	11876100	11876399	300	*	1000	Promoter (1-2kb)	4	11875449	11877854	2406	2	AT4G22545	1455
1929	Chr5	11658400	11658799	400	*	1000	Promoter (<=1kb)	5	11657833	11659707	1875	1	AT5G31685	567
1930	Chr5	23789800	23790799	1000	*	1000	Promoter (1-2kb)	5	23789363	23792382	3020	2	AT5G58910	1583
1931	Chr1	13987700	13988299	600	*	1000	Promoter (<=1kb)	1	13987861	13988496	636	2	AT1G06997	197
1932	Chr5	25635300	25635899	600	*	1000	Promoter (<=1kb)	5	25633455	25635789	2335	2	AT5G64060	0
1933	Chr3	21898000	21898399	400	*	1000	Promoter (<=1kb)	3	21895948	21897787	1840	2	AT3G59230	-213
1934	Chr4	2741100	2741499	400	*	1000	Promoter (<=1kb)	4	2741124	2742949	1826	1	AT4G05400	0
1935	Chr4	268400	269199	800	*	1000	Promoter (<=1kb)	4	268901	271503	2603	1	AT4G00650	0
1936	Chr4	934900	935499	600	*	796	Promoter (<=1kb)	4	935006	940328	5323	1	AT4G02110	0
1937	Chr1	7192100	7192999	900	*	1000	Promoter (<=1kb)	1	7185288	7192841	7554	2	AT1G20720	0
1938	Chr1	3807000	3807399	400	*	1000	Promoter (<=1kb)	1	3806822	3808940	2119	1	AT1G11320	178
1939	Chr1	12118700	12119199	500	*	1000	Promoter (<=1kb)	1	12109561	12118861	9301	2	AT1G33410	0
1940	Chr5	925400	925799	400	*	1000	Promoter (<=1kb)	5	922048	924728	2681	2	AT5G03630	-672
1941	Chr5	14198000	14198699	700	*	1000	Promoter (<=1kb)	5	14198586	14199431	846	2	AT5G36120	732
1942	Chr4	5731800	5732299	500	*	856	Promoter (<=1kb)	4	5730797	5732195	1399	2	AT4G08940	0
1943	Chr5	2234500	2234999	500	*	656	Promoter (<=1kb)	5	2227439	2233587	6149	2	AT5G07180	-913
1944	Chr1	1164300	1164799	500	*	976	Promoter (<=1kb)	1	1162905	1164861	1957	2	AT1G04340	62
1945	Chr1	13372300	13373799	1500	*	1000	Promoter (<=1kb)	1	13372521	13375053	2533	1	AT1G35920	0
1946	Chr5	5411200	5411699	500	*	1000	Promoter (<=1kb)	5	5411197	5411631	435	1	AT5G02555	3
1947	Chr2	9463900	9464699	800	*	835	Promoter (<=1kb)	2	9463592	9465522	1931	1	AT2G22270	308
1948	Chr1	29982700	29983299	600	*	1000	Promoter (<=1kb)	1	29979973	29982819	2847	2	AT1G79680	0
1949	Chr2	12612500	12612699	200	*	1000	Promoter (<=1kb)	2	12610508	12612937	2430	2	AT2G29390	238
1950	Chr5	25649700	25650099	400	*	1000	Promoter (1-2kb)	5	25647913	25649768	1856	1	AT5G64090	1787
1951	Chr1	27538900	27539799	900	*	1000	Promoter (<=1kb)	1	27538190	27540235	2046	1	AT1G73220	710
1952	Chr5	4866000	4866399	400	*	1000	Promoter (<=1kb)	5	4866316	4866393	78	1	AT5G02295	0
1953	Chr5	14035000	14035599	600	*	1000	Promoter (<=1kb)	5	14029574	14035493	5920	2	AT5G35910	0
1954	Chr1	26822700	26823399	700	*	1000	Promoter (<=1kb)	1	26822517	26823671	1155	1	AT1G71130	183
1955	Chr2	17530200	17530899	700	*	1000	Promoter (<=1kb)	2	17529243	17530443	1201	2	AT2G42000	0
1956	Chr5	18737400	18738099	700	*	1000	Promoter (<=1kb)	5	18731371	18736815	5445	2	AT5G46210	-585
1957	Chr1	27896300	27896699	400	*	1000	Promoter (<=1kb)	1	27891494	27896436	4943	2	AT1G74170	0
1958	Chr2	3781300	3781699	400	*	1000	Promoter (<=1kb)	2	3781328	3782335	1008	1	AT2G09990	0
1959	Chr1	8520100	8520699	600	*	879	Promoter (<=1kb)	1	8520290	8520363	74	2	AT1G24080	0
1960	Chr3	16739400	16740199	800	*	1000	Promoter (<=1kb)	3	16739247	16740546	1300	2	AT3G45610	347
1961	Chr3	7887200	7887699	500	*	1000	Promoter (<=1kb)	3	7887276	7890153	2878	1	AT3G22310	0
1962	Chr4	15573000	15573599	600	*	1000	Promoter (<=1kb)	4	15570044	15573402	3359	2	AT4G32250	0
1963	Chr5	3334200	3335099	900	*	906	Promoter (<=1kb)	5	3332995	3334913	1919	2	AT5G10550	0
1964	Chr2	13487100	13487599	500	*	1000	Promoter (<=1kb)	2	13486237	13487507	1271	2	AT2G31725	0
1965	Chr5	12062100	12062299	200	*	1000	Distal Intergenic	5	12066202	12068976	2775	2	AT5G32433	6677
1966	Chr3	16036000	16036799	800	*	930	Promoter (<=1kb)	3	16036115	16037216	1102	2	AT3G44380	417
1967	Chr3	151600	152199	600	*	743	Promoter (<=1kb)	3	151725	153263	1539	1	AT3G01400	0
1968	Chr1	10400400	10401099	700	*	1000	3' UTR	1	10400564	10405913	5350	2	AT1G29730	4814
1969	Chr4	11038400	11038999	600	*	951	Promoter (1-2kb)	4	11036683	11039991	3309	1	AT4G20490	1717
1970	Chr1	653500	654099	600	*	1000	Promoter (<=1kb)	1	653604	654457	854	2	AT1G02900	358
1971	Chr5	14888400	14889199	800	*	1000	Promoter (<=1kb)	5	14887429	14889151	1723	1	AT5G37490	971
1972	Chr2	11696500	11696899	400	*	1000	Promoter (<=1kb)	2	11695032	11696799	1768	2	AT2G27330	0
1973	Chr1	245700	246699	1000	*	1000	Promoter (<=1kb)	1	242713	246054	3342	2	AT1G01670	0
1974	Chr1	1000400	1000699	300	*	777	3' UTR	1	996076	1000629	4554	1	AT1G03910	4324
1975	Chr5	21419500	21420199	700	*	1000	Promoter (1-2kb)	5	21419590	21421715	2126	2	AT5G52860	1516
1976	Chr3	6291900	6292599	700	*	1000	Promoter (<=1kb)	3	6291058	6292320	1263	2	AT3G18330	0
1977	Chr1	22339500	22339899	400	*	992	Promoter (<=1kb)	1	22337253	22339736	2484	2	AT1G60640	0
1978	Chr1	6060600	6061499	900	*	856	Promoter (1-2kb)	1	6059389	6060851	1463	1	AT1G17615	1211
1979	Chr5	16410600	16411199	600	*	1000	Promoter (<=1kb)	5	16410782	16412114	1333	1	AT5G40950	0
1980	Chr5	24818300	24818499	200	*	1000	Distal Intergenic	5	24821203	24826969	5767	1	AT5G61780	-2704
1981	Chr1	12371200	12371699	500	*	1000	Promoter (<=1kb)	1	12370065	12371554	1490	2	AT1G34030	0
1982	Chr4	7290100	7290999	900	*	1000	Promoter (<=1kb)	4	7289192	7291120	1929	2	AT4G12250	121
1983	Chr5	1191900	1192599	700	*	1000	Promoter (<=1kb)	5	1192259	1195759	3501	1	AT5G04280	0
1984	Chr1	13115900	13116899	1000	*	1000	Promoter (<=1kb)	1	13115824	13117235	1412	2	AT1G35560	336
1985	Chr2	12631600	12632399	800	*	1000	Promoter (<=1kb)	2	12631341	12632538	1198	2	AT2G29490	139
1986	Chr5	20871700	20872699	1000	*	1000	Promoter (<=1kb)	5	20871918	20872277	360	1	AT5G51360	0
1987	Chr1	8548000	8548299	300	*	1000	Promoter (<=1kb)	1	8549191	8552086	2896	1	AT1G24150	-892
1988	Chr3	3696300	3696799	500	*	1000	Promoter (1-2kb)	3	3694956	3696749	1794	1	AT3G11690	1344
1989	Chr2	1575400	1575899	500	*	1000	Promoter (<=1kb)	2	1574562	1575960	1399	2	AT2G04520	61
1990	Chr3	1754500	1755899	1400	*	968	Promoter (<=1kb)	3	1755886	1756147	262	1	AT3G01795	0
1991	Chr3	21063700	21064099	400	*	1000	Promoter (<=1kb)	3	21062800	21063717	918	2	AT3G56890	0
1992	Chr2	13421000	13421499	500	*	787	Promoter (<=1kb)	2	13416551	13421571	5021	2	AT2G31510	72
1993	Chr4	12421700	12422199	500	*	1000	Promoter (<=1kb)	4	12422036	12426475	4440	1	AT4G23895	0
1994	Chr1	8287400	8288299	900	*	1000	Promoter (<=1kb)	1	8283644	8286969	3326	2	AT1G23340	-431
1995	Chr1	6894500	6894899	400	*	1000	Promoter (<=1kb)	1	6891382	6894752	3371	2	AT1G19860	0
1996	Chr1	967400	968399	1000	*	1000	Promoter (1-2kb)	1	967470	970334	2865	2	AT1G03840	1935
1997	Chr2	7258600	7259199	600	*	1000	Promoter (1-2kb)	2	7255473	7256831	1359	2	AT2G16720	-1769
1998	Chr5	25679300	25680199	900	*	682	Promoter (<=1kb)	5	25679425	25681265	1841	1	AT5G64190	0
1999	Chr1	19888800	19889299	500	*	1000	Promoter (<=1kb)	1	19883935	19888413	4479	2	AT1G53310	-387
[truncated: 1,773 more rows]

## Sheet: peaks_TRB3
	TRB3_GRange.seqnames	TRB3_GRange.start	TRB3_GRange.end	TRB3_GRange.width	TRB3_GRange.strand	TRB3_GRange.Score	TRB3_GRange.annotation	TRB3_GRange.geneChr	TRB3_GRange.geneStart	TRB3_GRange.geneEnd	TRB3_GRange.geneLength	TRB3_GRange.geneStrand	TRB3_GRange.geneId	TRB3_GRange.distanceToTSS
1	Chr5	3695600	3697399	1800	*	1000	Promoter (<=1kb)	5	3695792	3701549	5758	1	AT5G11530	0
2	Chr4	658800	660099	1300	*	1000	Promoter (<=1kb)	4	656407	659178	2772	2	AT4G01520	0
3	Chr5	3694600	3695599	1000	*	1000	Promoter (<=1kb)	5	3695792	3701549	5758	1	AT5G11530	-193
4	Chr1	23065600	23066299	700	*	1000	Promoter (1-2kb)	1	23068047	23068354	308	1	AT1G08517	-1748
5	Chr1	3453000	3453399	400	*	1000	Promoter (<=1kb)	1	3453191	3460620	7430	1	AT1G10490	0
6	Chr1	10299900	10300399	500	*	1000	Promoter (<=1kb)	1	10300351	10300453	103	1	AT1G06233	0
7	Chr4	14530400	14530799	400	*	1000	Promoter (1-2kb)	4	14531601	14532454	854	2	AT4G29654	1655
8	Chr1	10684800	10685199	400	*	1000	Distal Intergenic	1	10680079	10683137	3059	1	AT1G30320	4721
9	Chr1	27214800	27215399	600	*	1000	Promoter (<=1kb)	1	27211821	27214688	2868	2	AT1G72280	-112
10	Chr3	604600	605299	700	*	1000	Promoter (<=1kb)	3	604785	605496	712	1	AT3G02790	0
11	Chr3	20634000	20634399	400	*	1000	Promoter (<=1kb)	3	20634057	20636555	2499	1	AT3G55620	0
12	Chr3	1970200	1971199	1000	*	1000	Promoter (<=1kb)	3	1968288	1970946	2659	2	AT3G06435	0
13	Chr2	1468000	1468499	500	*	1000	Promoter (1-2kb)	2	1469300	1469842	543	2	AT2G04250	1343
14	Chr1	25985400	25986599	1200	*	1000	Promoter (<=1kb)	1	25982294	25986349	4056	2	AT1G69120	0
15	Chr5	24585000	24585999	1000	*	1000	Promoter (<=1kb)	5	24582225	24585818	3594	2	AT5G61120	0
16	Chr3	7844300	7844699	400	*	1000	Promoter (<=1kb)	3	7843536	7844597	1062	2	AT3G22230	0
17	Chr5	25263800	25264299	500	*	1000	Promoter (<=1kb)	5	25262162	25264053	1892	2	AT5G62950	0
18	Chr5	17256300	17257299	1000	*	1000	Promoter (<=1kb)	5	17255205	17258077	2873	2	AT5G43020	778
19	Chr4	6242300	6242899	600	*	1000	Promoter (1-2kb)	4	6236375	6241281	4907	2	AT4G09960	-1019
20	Chr5	3988500	3989699	1200	*	1000	Promoter (<=1kb)	5	3987375	3989876	2502	2	AT5G12330	177
21	Chr1	20415000	20415499	500	*	1000	Promoter (<=1kb)	1	20415048	20415287	240	1	AT1G07983	0
22	Chr5	3179000	3179499	500	*	1000	Promoter (<=1kb)	5	3173382	3179448	6067	2	AT5G10140	0
23	Chr5	1950700	1951299	600	*	1000	Promoter (1-2kb)	5	1952505	1955796	3292	1	AT5G06390	-1206
24	Chr3	21510000	21510599	600	*	1000	Distal Intergenic	3	21506572	21507739	1168	2	AT3G58070	-2261
25	Chr1	1058600	1059399	800	*	1000	Promoter (1-2kb)	1	1057041	1059454	2414	1	AT1G04090	1559
26	Chr5	970700	971199	500	*	1000	Promoter (<=1kb)	5	970799	970879	81	2	AT5G03705	0
27	Chr1	875700	876199	500	*	1000	Promoter (<=1kb)	1	875679	875823	145	2	AT1G04197	0
28	Chr1	22741400	22741999	600	*	1000	Promoter (<=1kb)	1	22741575	22741816	242	1	AT1G08403	0
29	Chr2	18609000	18609499	500	*	1000	Promoter (<=1kb)	2	18608824	18610574	1751	1	AT2G45135	176
30	Chr5	5764400	5765699	1300	*	1000	Promoter (<=1kb)	5	5763989	5766246	2258	2	AT5G17490	547
31	Chr5	20091100	20092299	1200	*	1000	Promoter (<=1kb)	5	20090648	20093346	2699	1	AT5G49520	452
32	Chr3	20573700	20574199	500	*	1000	Promoter (<=1kb)	3	20571976	20573725	1750	2	AT3G55490	0
33	Chr5	5153400	5154399	1000	*	1000	Promoter (<=1kb)	5	5153720	5154168	449	1	AT5G02455	0
34	Chr2	18104500	18104799	300	*	1000	Promoter (<=1kb)	2	18103639	18104591	953	2	AT2G43660	0
35	Chr3	6388400	6388999	600	*	1000	Promoter (<=1kb)	3	6388495	6388929	435	2	AT3G03715	0
36	Chr4	18110700	18111199	500	*	1000	Promoter (<=1kb)	4	18101296	18111082	9787	2	AT4G38780	0
37	Chr3	7238700	7239399	700	*	1000	Promoter (<=1kb)	3	7237818	7239149	1332	2	AT3G20710	0
38	Chr1	12123200	12123599	400	*	1000	Promoter (<=1kb)	1	12120886	12123576	2691	2	AT1G33420	0
39	Chr3	6160600	6161699	1100	*	1000	Promoter (1-2kb)	3	6160733	6163453	2721	2	AT3G18010	1754
40	Chr2	7971700	7972499	800	*	1000	Promoter (<=1kb)	2	7971017	7972396	1380	2	AT2G18350	0
41	Chr3	10587300	10587999	700	*	1000	Promoter (<=1kb)	3	10586566	10587759	1194	2	AT3G28330	0
42	Chr4	1446200	1446699	500	*	1000	Promoter (<=1kb)	4	1446664	1447718	1055	1	AT4G03298	0
43	Chr4	14065700	14066199	500	*	1000	Promoter (<=1kb)	4	14065992	14066661	670	1	AT4G28460	0
44	Chr4	7221300	7221699	400	*	1000	Promoter (<=1kb)	4	7221449	7221655	207	1	AT4G05945	0
45	Chr1	17982700	17983499	800	*	1000	Promoter (<=1kb)	1	17981636	17983377	1742	2	AT1G48630	0
46	Chr5	2622300	2622999	700	*	1000	Promoter (<=1kb)	5	2621974	2622900	927	2	AT5G08150	0
47	Chr1	12239700	12239999	300	*	1000	Promoter (1-2kb)	1	12241614	12245292	3679	1	AT1G33770	-1615
48	Chr1	24838900	24839399	500	*	1000	Promoter (<=1kb)	1	24839090	24840806	1717	1	AT1G66580	0
49	Chr3	2117700	2118199	500	*	1000	Promoter (<=1kb)	3	2117127	2118074	948	2	AT3G06700	0
50	Chr1	20764100	20765299	1200	*	1000	Promoter (<=1kb)	1	20763844	20765823	1980	1	AT1G55580	256
51	Chr1	13281400	13281999	600	*	1000	Promoter (<=1kb)	1	13281163	13282042	880	2	AT1G09235	43
52	Chr5	16330000	16331399	1400	*	1000	Promoter (<=1kb)	5	16330041	16331276	1236	2	AT5G40790	0
53	Chr4	18333900	18334999	1100	*	1000	Promoter (<=1kb)	4	18332606	18334893	2288	2	AT4G39410	0
54	Chr4	8360700	8361399	700	*	1000	Promoter (<=1kb)	4	8360996	8362033	1038	1	AT4G14560	0
55	Chr1	28019700	28020199	500	*	1000	Promoter (<=1kb)	1	28017584	28020059	2476	2	AT1G74560	0
56	Chr1	26057400	26058399	1000	*	1000	Promoter (<=1kb)	1	26054275	26058383	4109	2	AT1G69310	0
57	Chr3	21001900	21002399	500	*	1000	Promoter (<=1kb)	3	20999409	21002155	2747	2	AT3G56700	0
58	Chr4	10649800	10650299	500	*	1000	Promoter (1-2kb)	4	10651744	10657282	5539	1	AT4G19530	-1445
59	Chr5	20795400	20795799	400	*	1000	Promoter (<=1kb)	5	20795723	20795828	106	1	AT5G07725	0
60	Chr1	8596200	8596899	700	*	1000	Promoter (<=1kb)	1	8593536	8596123	2588	2	AT1G24260	-77
61	Chr3	18168500	18169099	600	*	1000	Promoter (<=1kb)	3	18166708	18168700	1993	2	AT3G49010	0
62	Chr5	880300	880999	700	*	1000	Promoter (<=1kb)	5	880148	881347	1200	1	AT5G03510	152
63	Chr3	7177600	7178399	800	*	1000	Promoter (<=1kb)	3	7174436	7178020	3585	2	AT3G20550	0
64	Chr1	8716000	8716599	600	*	1000	Promoter (<=1kb)	1	8714365	8715378	1014	2	AT1G24590	-622
65	Chr3	22417200	22417599	400	*	1000	Promoter (1-2kb)	3	22415751	22417548	1798	1	AT3G60640	1449
66	Chr5	7258600	7259499	900	*	1000	Promoter (<=1kb)	5	7258037	7259568	1532	2	AT5G21960	69
67	Chr1	10887500	10887799	300	*	1000	Promoter (<=1kb)	1	10887607	10890407	2801	1	AT1G30690	0
68	Chr2	17504700	17504999	300	*	1000	Promoter (<=1kb)	2	17504551	17504932	382	2	AT2G09320	0
69	Chr1	24704000	24704299	300	*	1000	Promoter (<=1kb)	1	24699868	24703166	3299	2	AT1G66270	-834
70	Chr5	4132600	4132999	400	*	1000	Promoter (<=1kb)	5	4129154	4133023	3870	2	AT5G13020	24
71	Chr1	6506200	6506699	500	*	1000	Promoter (<=1kb)	1	6504677	6506542	1866	2	AT1G18850	0
72	Chr1	6483400	6483799	400	*	1000	Promoter (<=1kb)	1	6481113	6483646	2534	2	AT1G18800	0
73	Chr4	18022800	18023299	500	*	1000	Promoter (<=1kb)	4	18023121	18025027	1907	1	AT4G38540	0
74	Chr3	11784400	11785499	1100	*	1000	Promoter (<=1kb)	3	11783650	11785377	1728	2	AT3G30160	0
75	Chr3	2953500	2953899	400	*	1000	Promoter (<=1kb)	3	2953693	2955748	2056	1	AT3G09630	0
76	Chr1	23371100	23372399	1300	*	1000	Promoter (<=1kb)	1	23371327	23372073	747	1	AT1G63040	0
77	Chr3	9295200	9295599	400	*	1000	Promoter (<=1kb)	3	9295175	9298746	3572	1	AT3G25585	25
78	Chr1	17424400	17424999	600	*	1000	Promoter (<=1kb)	1	17424473	17427475	3003	1	AT1G47490	0
79	Chr5	19034600	19035699	1100	*	1000	3' UTR	5	19030844	19035959	5116	1	AT5G46880	3756
80	Chr5	21044800	21045599	800	*	1000	Promoter (<=1kb)	5	21043083	21044194	1112	2	AT5G51795	-606
81	Chr4	9319300	9319999	700	*	1000	Promoter (<=1kb)	4	9318319	9319814	1496	2	AT4G16545	0
82	Chr3	669800	670599	800	*	1000	Promoter (<=1kb)	3	668998	670567	1570	2	AT3G02970	0
83	Chr4	14982200	14982699	500	*	1000	Promoter (<=1kb)	4	14982320	14982545	226	1	AT4G08335	0
84	Chr4	133900	135099	1200	*	1000	Promoter (<=1kb)	4	133643	135502	1860	1	AT4G00310	257
85	Chr5	6035400	6035899	500	*	1000	Promoter (<=1kb)	5	6035619	6037641	2023	1	AT5G18255	0
86	Chr3	3498500	3499399	900	*	1000	Promoter (<=1kb)	3	3497806	3499090	1285	2	AT3G11165	0
87	Chr1	5686300	5686599	300	*	1000	Promoter (<=1kb)	1	5685503	5686368	866	2	AT1G16635	0
88	Chr3	3779200	3779699	500	*	1000	Promoter (<=1kb)	3	3777824	3779545	1722	2	AT3G11940	0
89	Chr5	3343000	3343599	600	*	1000	Promoter (<=1kb)	5	3343190	3343998	809	1	AT5G01775	0
90	Chr2	18628400	18628999	600	*	1000	Promoter (1-2kb)	2	18628252	18630779	2528	2	AT2G45190	1780
91	Chr5	21886600	21886999	400	*	1000	Promoter (<=1kb)	5	21885808	21886224	417	2	AT5G08065	-376
92	Chr1	27985000	27985399	400	*	1000	Promoter (<=1kb)	1	27984975	27985042	68	2	AT1G09467	0
93	Chr4	2330100	2330399	300	*	1000	Promoter (<=1kb)	4	2328442	2330590	2149	2	AT4G04620	191
94	Chr2	18187900	18188199	300	*	1000	Promoter (<=1kb)	2	18184409	18187358	2950	2	AT2G43910	-542
95	Chr5	16029700	16030499	800	*	1000	Promoter (<=1kb)	5	16029703	16030335	633	2	AT5G40040	0
96	Chr1	8314600	8315199	600	*	1000	Promoter (<=1kb)	1	8314853	8315737	885	1	AT1G23410	0
97	Chr5	957500	958499	1000	*	1000	Promoter (<=1kb)	5	957611	961047	3437	1	AT5G03680	0
98	Chr3	20474300	20474999	700	*	1000	Promoter (<=1kb)	3	20473335	20475332	1998	2	AT3G55240	333
99	Chr4	18498300	18498799	500	*	1000	Promoter (<=1kb)	4	18498300	18498531	232	2	AT4G09945	0
100	Chr3	18461600	18462299	700	*	1000	Promoter (<=1kb)	3	18460890	18461876	987	2	AT3G49770	0
101	Chr2	17461200	17461699	500	*	1000	Promoter (<=1kb)	2	17459685	17461539	1855	2	AT2G41840	0
102	Chr2	10170000	10170599	600	*	1000	Promoter (<=1kb)	2	10165992	10170262	4271	2	AT2G23880	0
103	Chr1	20901000	20901399	400	*	1000	Promoter (<=1kb)	1	20898793	20901247	2455	2	AT1G55880	0
104	Chr5	5616000	5616899	900	*	1000	Promoter (<=1kb)	5	5613307	5616233	2927	2	AT5G17070	0
105	Chr3	8025400	8026099	700	*	1000	Promoter (<=1kb)	3	8024794	8025906	1113	2	AT3G22700	0
106	Chr1	7272500	7273999	1500	*	1000	Promoter (<=1kb)	1	7272526	7274072	1547	1	AT1G20900	0
107	Chr3	16068600	16069199	600	*	1000	Promoter (<=1kb)	3	16068618	16069046	429	2	AT3G44435	0
108	Chr4	7842800	7843499	700	*	1000	Promoter (<=1kb)	4	7842967	7846774	3808	1	AT4G13495	0
109	Chr5	24577300	24578499	1200	*	1000	Promoter (<=1kb)	5	24574652	24578200	3549	2	AT5G61090	0
110	Chr3	23238700	23239399	700	*	1000	Promoter (<=1kb)	3	23237487	23239155	1669	2	AT3G62850	0
111	Chr3	5841100	5841399	300	*	1000	Promoter (<=1kb)	3	5841046	5843624	2579	1	AT3G17120	54
112	Chr1	17825300	17825699	400	*	1000	Promoter (<=1kb)	1	17825685	17825857	173	1	AT1G48267	0
113	Chr2	16339000	16340199	1200	*	1000	Promoter (<=1kb)	2	16339187	16339531	345	2	AT2G09010	0
114	Chr1	3071800	3072199	400	*	1000	Promoter (<=1kb)	1	3070915	3072074	1160	2	AT1G09520	0
115	Chr2	6985100	6985499	400	*	1000	Promoter (<=1kb)	2	6983846	6985620	1775	2	AT2G16070	121
116	Chr3	18413600	18413799	200	*	1000	Promoter (<=1kb)	3	18413564	18415713	2150	1	AT3G49660	36
117	Chr3	19505300	19505799	500	*	1000	Promoter (<=1kb)	3	19505379	19506932	1554	1	AT3G52590	0
118	Chr4	13685900	13686299	400	*	1000	Promoter (<=1kb)	4	13685896	13686488	593	2	AT4G07805	189
119	Chr4	8713300	8713799	500	*	1000	Promoter (<=1kb)	4	8713226	8713353	128	2	AT4G15258	0
120	Chr4	12861400	12862099	700	*	1000	Promoter (<=1kb)	4	12860332	12861975	1644	2	AT4G25020	0
121	Chr4	18274600	18275199	600	*	1000	Promoter (<=1kb)	4	18273829	18275216	1388	2	AT4G39260	17
122	Chr1	928200	928999	800	*	1000	Promoter (<=1kb)	1	926989	927200	212	2	AT1G04207	-1000
123	Chr4	9715500	9715799	300	*	1000	Promoter (<=1kb)	4	9714092	9715648	1557	2	AT4G17390	0
124	Chr1	24728400	24728799	400	*	1000	Promoter (<=1kb)	1	24726812	24728637	1826	2	AT1G66320	0
125	Chr3	390900	391999	1100	*	1000	Promoter (<=1kb)	3	390720	392767	2048	1	AT3G02150	180
126	Chr2	8490900	8491699	800	*	1000	Promoter (<=1kb)	2	8490181	8491110	930	2	AT2G19630	0
127	Chr2	12563000	12564699	1700	*	1000	Promoter (<=1kb)	2	12562629	12564691	2063	2	AT2G29220	0
128	Chr3	18862000	18862499	500	*	1000	Promoter (<=1kb)	3	18861749	18863397	1649	2	AT3G50750	898
129	Chr5	24381400	24381799	400	*	1000	Promoter (<=1kb)	5	24380504	24381599	1096	2	AT5G60670	0
130	Chr5	981800	982099	300	*	1000	Promoter (<=1kb)	5	981859	984289	2431	1	AT5G03740	0
131	Chr5	5622000	5622699	700	*	1000	Promoter (<=1kb)	5	5621249	5622542	1294	2	AT5G17090	0
132	Chr5	14642300	14642699	400	*	1000	Promoter (<=1kb)	5	14641442	14642513	1072	2	AT5G37055	0
133	Chr3	18964000	18965299	1300	*	1000	Promoter (<=1kb)	3	18964129	18966405	2277	1	AT3G51060	0
134	Chr5	22493100	22493299	200	*	1000	Promoter (<=1kb)	5	22492892	22496064	3173	1	AT5G55530	208
135	Chr3	4789200	4789499	300	*	1000	Promoter (1-2kb)	3	4791448	4793684	2237	1	AT3G14360	-1949
136	Chr1	883300	883699	400	*	1000	Promoter (<=1kb)	1	880384	883599	3216	2	AT1G03530	0
137	Chr5	24288500	24288899	400	*	1000	Promoter (<=1kb)	5	24288596	24291020	2425	1	AT5G60390	0
138	Chr1	4887900	4888299	400	*	1000	Promoter (<=1kb)	1	4886768	4887933	1166	2	AT1G14315	0
139	Chr1	23395200	23395699	500	*	1000	Distal Intergenic	1	23390968	23392873	1906	2	AT1G63090	-2327
140	Chr5	5141000	5141499	500	*	1000	Promoter (<=1kb)	5	5141035	5142890	1856	1	AT5G15750	0
141	Chr2	18727400	18728799	1400	*	1000	Promoter (<=1kb)	2	18727504	18729272	1769	1	AT2G45430	0
142	Chr5	6583000	6583399	400	*	1000	Promoter (<=1kb)	5	6581658	6583248	1591	2	AT5G19510	0
143	Chr3	10654700	10655399	700	*	1000	Promoter (<=1kb)	3	10654470	10655555	1086	2	AT3G28420	156
144	Chr2	18867100	18867499	400	*	1000	Promoter (1-2kb)	2	18865923	18868542	2620	1	AT2G45830	1177
145	Chr5	24721600	24721999	400	*	1000	Promoter (<=1kb)	5	24714076	24721970	7895	2	AT5G61460	0
146	Chr2	7864000	7864599	600	*	1000	Promoter (<=1kb)	2	7864175	7867820	3646	1	AT2G18090	0
147	Chr1	22411000	22411299	300	*	1000	Promoter (<=1kb)	1	22411575	22412180	606	1	AT1G60880	-276
148	Chr3	9550400	9550799	400	*	1000	Promoter (<=1kb)	3	9550560	9551135	576	1	AT3G04975	0
149	Chr5	26766100	26766599	500	*	1000	Promoter (<=1kb)	5	26765992	26767257	1266	1	AT5G67060	108
150	Chr1	25126200	25127299	1100	*	1000	Promoter (<=1kb)	1	25124819	25127098	2280	2	AT1G67160	0
151	Chr3	365100	365499	400	*	1000	Promoter (<=1kb)	3	363881	365376	1496	2	AT3G02080	0
152	Chr1	10018500	10019499	1000	*	1000	Promoter (<=1kb)	1	10018691	10020479	1789	1	AT1G28500	0
153	Chr2	15030100	15030599	500	*	1000	Promoter (<=1kb)	2	15029957	15030182	226	2	AT2G08770	0
154	Chr2	6018100	6018899	800	*	776	Promoter (<=1kb)	2	6018558	6023863	5306	1	AT2G14210	0
155	Chr1	558200	558899	700	*	1000	Promoter (<=1kb)	1	558071	558492	422	2	AT1G04133	0
156	Chr5	17559300	17559699	400	*	1000	Promoter (<=1kb)	5	17557088	17559412	2325	2	AT5G43720	0
157	Chr1	26672900	26673199	300	*	1000	Promoter (<=1kb)	1	26668646	26673166	4521	2	AT1G70730	0
158	Chr5	955800	956099	300	*	1000	Promoter (1-2kb)	5	957611	961047	3437	1	AT5G03680	-1512
159	Chr5	23145000	23146299	1300	*	1000	Promoter (<=1kb)	5	23144947	23149615	4669	1	AT5G57130	53
160	Chr5	2633000	2633599	600	*	1000	Promoter (<=1kb)	5	2631516	2633890	2375	2	AT5G08180	291
161	Chr5	390000	390399	400	*	1000	Promoter (<=1kb)	5	389893	389963	71	2	AT5G02025	-37
162	Chr1	28485600	28485999	400	*	1000	Promoter (<=1kb)	1	28484129	28486077	1949	2	AT1G75860	78
163	Chr2	15351700	15352199	500	*	1000	Promoter (<=1kb)	2	15350268	15352013	1746	2	AT2G36620	0
164	Chr1	12840300	12840699	400	*	1000	Promoter (<=1kb)	1	12833398	12840997	7600	2	AT1G35110	298
165	Chr4	7893500	7893899	400	*	1000	Promoter (<=1kb)	4	7890249	7893761	3513	2	AT4G13575	0
166	Chr2	7200700	7201099	400	*	1000	Promoter (<=1kb)	2	7200423	7201755	1333	1	AT2G16600	277
167	Chr5	13834200	13834999	800	*	1000	Promoter (<=1kb)	5	13834633	13835641	1009	1	AT5G35640	0
168	Chr3	20872400	20872799	400	*	1000	Promoter (<=1kb)	3	20872790	20873571	782	1	AT3G56275	0
169	Chr1	12059100	12059599	500	*	1000	Promoter (<=1kb)	1	12057198	12059792	2595	2	AT1G33250	193
170	Chr1	2538400	2538799	400	*	854	Promoter (<=1kb)	1	2538615	2539661	1047	1	AT1G08120	0
171	Chr5	26505500	26506599	1100	*	1000	Promoter (<=1kb)	5	26503115	26506809	3695	2	AT5G66350	210
172	Chr5	4448300	4448799	500	*	1000	Promoter (<=1kb)	5	4447259	4448675	1417	2	AT5G13780	0
173	Chr5	19071800	19072199	400	*	1000	Promoter (<=1kb)	5	19071824	19079453	7630	1	AT5G47010	0
174	Chr1	2354700	2355799	1100	*	1000	Promoter (<=1kb)	1	2353031	2356413	3383	2	AT1G07640	614
175	Chr2	10319600	10320399	800	*	1000	3' UTR	2	10319213	10322423	3211	2	AT2G24260	2024
176	Chr4	171900	172999	1100	*	1000	Promoter (<=1kb)	4	171487	172845	1359	2	AT4G00390	0
177	Chr5	22837100	22838099	1000	*	1000	Promoter (<=1kb)	5	22835931	22837972	2042	2	AT5G56370	0
178	Chr1	26621400	26621799	400	*	1000	Promoter (<=1kb)	1	26620821	26621779	959	2	AT1G70600	0
179	Chr5	2142700	2143499	800	*	1000	Promoter (<=1kb)	5	2142858	2143919	1062	1	AT5G06920	0
180	Chr3	5764500	5764899	400	*	1000	Promoter (<=1kb)	3	5763497	5764760	1264	2	AT3G16870	0
181	Chr3	9363400	9363899	500	*	610	Distal Intergenic	3	9358719	9360582	1864	1	AT3G25700	4681
182	Chr4	13249700	13250199	500	*	1000	Promoter (<=1kb)	4	13250324	13250814	491	1	AT4G07535	-125
183	Chr1	8067800	8068099	300	*	1000	Promoter (<=1kb)	1	8067864	8069356	1493	1	AT1G22780	0
184	Chr4	5668800	5669299	500	*	1000	Promoter (<=1kb)	4	5669154	5669541	388	2	AT4G05650	242
185	Chr5	26189600	26190199	600	*	1000	Promoter (<=1kb)	5	26189716	26190591	876	2	AT5G65520	392
186	Chr3	23097000	23097899	900	*	1000	Promoter (<=1kb)	3	23096104	23097726	1623	2	AT3G62440	0
187	Chr1	6740200	6740799	600	*	1000	Promoter (<=1kb)	1	6740500	6740591	92	1	AT1G19464	0
188	Chr5	895400	895699	300	*	1000	Promoter (<=1kb)	5	894582	895517	936	1	AT5G03545	818
189	Chr3	19810200	19810599	400	*	1000	Promoter (<=1kb)	3	19809313	19810520	1208	2	AT3G53430	0
190	Chr1	2842000	2842399	400	*	1000	Promoter (<=1kb)	1	2841969	2846350	4382	1	AT1G08860	31
191	Chr5	4222200	4222499	300	*	1000	Promoter (<=1kb)	5	4221882	4222321	440	2	AT5G02055	0
192	Chr3	466500	467399	900	*	1000	Promoter (<=1kb)	3	464279	467151	2873	2	AT3G02310	0
193	Chr3	19016600	19017899	1300	*	1000	Promoter (<=1kb)	3	19016519	19017547	1029	2	AT3G51190	0
194	Chr1	10103000	10103499	500	*	1000	Promoter (<=1kb)	1	10103081	10104883	1803	1	AT1G28760	0
195	Chr3	3096300	3098399	2100	*	1000	Promoter (<=1kb)	3	3096345	3098417	2073	2	AT3G10040	18
196	Chr4	16548500	16549099	600	*	1000	Promoter (<=1kb)	4	16548600	16550549	1950	1	AT4G34670	0
197	Chr2	18077000	18077499	500	*	1000	Promoter (<=1kb)	2	18076166	18077517	1352	2	AT2G43570	18
198	Chr3	19888600	19889099	500	*	1000	Promoter (<=1kb)	3	19887007	19888935	1929	2	AT3G53640	0
199	Chr3	23031100	23032199	1100	*	1000	Promoter (<=1kb)	3	23029018	23031155	2138	2	AT3G62220	0
200	Chr5	142700	142999	300	*	1000	Promoter (<=1kb)	5	142551	142633	83	2	AT5G00755	-67
201	Chr1	4058000	4058299	300	*	1000	Promoter (<=1kb)	1	4058287	4058416	130	1	AT1G12013	0
202	Chr4	18257200	18257599	400	*	1000	Promoter (<=1kb)	4	18257334	18258900	1567	1	AT4G39200	0
203	Chr5	20851700	20852299	600	*	1000	Promoter (<=1kb)	5	20848794	20852384	3591	2	AT5G51300	85
204	Chr1	12371300	12371799	500	*	1000	Promoter (<=1kb)	1	12370065	12371554	1490	2	AT1G34030	0
205	Chr3	8375200	8375499	300	*	1000	Promoter (<=1kb)	3	8375333	8376436	1104	1	AT3G23390	0
206	Chr5	5379300	5379699	400	*	1000	Promoter (<=1kb)	5	5379359	5380512	1154	1	AT5G16470	0
207	Chr4	11216800	11217199	400	*	1000	Promoter (<=1kb)	4	11216881	11219638	2758	1	AT4G20980	0
208	Chr5	8229500	8230199	700	*	1000	Promoter (<=1kb)	5	8228829	8230964	2136	1	AT5G24230	671
209	Chr5	18968000	18968799	800	*	1000	Promoter (<=1kb)	5	18965271	18968798	3528	2	AT5G46740	0
210	Chr3	18392700	18393399	700	*	886	Promoter (<=1kb)	3	18393747	18397050	3304	1	AT3G49620	-348
211	Chr2	13392700	13392999	300	*	1000	Promoter (<=1kb)	2	13391881	13392927	1047	2	AT2G31410	0
212	Chr3	20587400	20588099	700	*	1000	Promoter (<=1kb)	3	20587904	20588027	124	1	AT3G55512	0
213	Chr1	30073400	30073699	300	*	1000	Promoter (<=1kb)	1	30073524	30080778	7255	1	AT1G79950	0
214	Chr4	1176200	1176999	800	*	1000	Promoter (1-2kb)	4	1176000	1178624	2625	2	AT4G02670	1625
215	Chr1	2499000	2499999	1000	*	1000	Promoter (1-2kb)	1	2498794	2501581	2788	2	AT1G08050	1582
216	Chr4	17784800	17785199	400	*	1000	Promoter (<=1kb)	4	17785254	17787477	2224	1	AT4G37820	-55
217	Chr1	7163100	7163599	500	*	1000	Promoter (<=1kb)	1	7161846	7163686	1841	2	AT1G20657	87
218	Chr5	26131300	26131699	400	*	1000	Promoter (<=1kb)	5	26131283	26133310	2028	1	AT5G65400	17
219	Chr2	2184800	2185399	600	*	1000	Promoter (<=1kb)	2	2184672	2184820	149	2	AT2G04955	0
220	Chr4	13196100	13196499	400	*	1000	Promoter (<=1kb)	4	13197069	13199841	2773	1	AT4G26000	-570
221	Chr2	17106700	17107399	700	*	1000	Promoter (<=1kb)	2	17105097	17107030	1934	2	AT2G40990	0
222	Chr3	13632900	13633599	700	*	1000	Promoter (<=1kb)	3	13631493	13634029	2537	2	AT3G33072	430
223	Chr2	18137400	18137699	300	*	1000	Promoter (<=1kb)	2	18136108	18137803	1696	2	AT2G43780	104
224	Chr4	12116900	12117199	300	*	1000	Distal Intergenic	4	12117491	12120220	2730	2	AT4G23130	3021
225	Chr5	620100	620999	900	*	1000	Promoter (<=1kb)	5	619865	621180	1316	1	AT5G02750	235
226	Chr5	17022200	17022699	500	*	1000	Promoter (<=1kb)	5	17021218	17022723	1506	2	AT5G42570	24
227	Chr3	6594000	6594899	900	*	1000	Promoter (<=1kb)	3	6593773	6594977	1205	1	AT3G19070	227
228	Chr4	6828900	6829499	600	*	1000	Promoter (<=1kb)	4	6827758	6829496	1739	2	AT4G11200	0
229	Chr3	4594700	4595099	400	*	1000	Promoter (<=1kb)	3	4592248	4595080	2833	2	AT3G13920	0
230	Chr5	23227900	23228299	400	*	1000	Promoter (1-2kb)	5	23225951	23229298	3348	1	AT5G57340	1949
231	Chr1	26235000	26235499	500	*	862	Promoter (<=1kb)	1	26235071	26238542	3472	1	AT1G69750	0
232	Chr2	9494600	9494799	200	*	1000	Promoter (<=1kb)	2	9495178	9495376	199	1	AT2G07575	-379
233	Chr5	7812100	7812499	400	*	1000	Promoter (1-2kb)	5	7810645	7815089	4445	1	AT5G23210	1455
[truncated: 613 more rows]
