# Supplementary material for: Epigenetic gene regulation is controlled by distinct regulatory complexes utilizing specialized paralogs of TELOMERE REPEAT BINDING FACTORS
Source: PLoS Genet. 2026 Apr 21;22(4):e1012114. doi: 10.1371/journal.pgen.1012114 (PMC13132431; doi:10.1371/journal.pgen.1012114)
Supplement: S3 File — Tab final_database_bins: Table of 11 regulatory protein occupancy of 300 bp wide genomic bins, assigned regulatory complexes, and combination of TRB paralogs. Tab final_database_genes: Table of 11 regulatory protein occupancy of genes, associated RNAseq Cluster, assigned regulatory complexes, and combination of TRB paralogs. (XLSX) [file pgen.1012114.s009.xlsx]

## Sheet: database_bins
Column1	bin_number	tiled_genome	UBP5	EPCR1	PWWP1	HAM1	EPL1B	CLF	SWN	JMJ14	TRB1	TRB2	TRB3	cum	PEAT	NuA4	PRC2	JMJ14_Cluster	Category	TRB_Combination
127926	343416	Chr5:8792659-8792952	0	0	0	0	0	5	4	7	10	10	10	30	NA	NA	PRC2	JMJ14	PRC2+JMJ14	TRB1+2+3
127927	343417	Chr5:8792953-8793246	0	0	0	0	0	5	4	7	10	10	10	30	NA	NA	PRC2	JMJ14	PRC2+JMJ14	TRB1+2+3
127928	343418	Chr5:8793247-8793540	0	0	0	0	0	5	4	7	10	10	10	30	NA	NA	PRC2	JMJ14	PRC2+JMJ14	TRB1+2+3
129855	363312	Chr5:14642083-14642376	0	10	8	0	0	0	0	1	10	10	10	30	PEAT	NA	NA	JMJ14	PEAT+JMJ14	TRB1+2+3
129856	363313	Chr5:14642377-14642670	0	10	8	0	0	0	10	4	10	10	10	30	PEAT	NA	NA	JMJ14	PEAT+JMJ14	TRB1+2+3
129857	363314	Chr5:14642671-14642964	0	10	0	0	0	0	10	4	10	10	10	30	NA	NA	NA	JMJ14	JMJ14	TRB1+2+3
130487	366108	Chr5:15464107-15464400	0	7	0	0	0	0	0	9	10	10	10	30	NA	NA	NA	JMJ14	JMJ14	TRB1+2+3
130488	366109	Chr5:15464401-15464694	0	7	0	0	0	0	0	9	10	10	10	30	NA	NA	NA	JMJ14	JMJ14	TRB1+2+3
130489	366110	Chr5:15464695-15464988	0	7	0	0	0	0	0	9	10	10	10	30	NA	NA	NA	JMJ14	JMJ14	TRB1+2+3
130879	367575	Chr5:15895405-15895698	0	9	8	1	0	0	0	0	10	10	10	30	PEAT	NA	NA	NA	PEAT	TRB1+2+3
130880	367576	Chr5:15895699-15895992	2	9	8	1	0	0	0	0	10	10	10	30	PEAT	NA	NA	NA	PEAT	TRB1+2+3
130881	367577	Chr5:15895993-15896286	2	9	8	1	0	0	0	0	10	10	10	30	PEAT	NA	NA	NA	PEAT	TRB1+2+3
131041	368031	Chr5:16029469-16029762	0	0	0	0	0	10	10	10	10	10	10	30	NA	NA	PRC2	JMJ14	PRC2+JMJ14	TRB1+2+3
131042	368032	Chr5:16029763-16030056	0	0	0	0	0	10	10	10	10	10	10	30	NA	NA	PRC2	JMJ14	PRC2+JMJ14	TRB1+2+3
131043	368033	Chr5:16030057-16030350	0	1	0	0	0	10	10	10	10	10	10	30	NA	NA	PRC2	JMJ14	PRC2+JMJ14	TRB1+2+3
131044	368034	Chr5:16030351-16030644	0	1	0	0	0	10	10	10	10	10	10	30	NA	NA	PRC2	JMJ14	PRC2+JMJ14	TRB1+2+3
132240	371263	Chr5:16979677-16979970	5	8	6	1	0	6	5	0	10	10	10	30	PEAT	NA	PRC2	NA	PEAT+PRC2	TRB1+2+3
132241	371264	Chr5:16979971-16980264	5	8	6	1	0	6	5	0	10	10	10	30	PEAT	NA	PRC2	NA	PEAT+PRC2	TRB1+2+3
132571	372203	Chr5:17256037-17256330	0	0	0	0	0	6	4	0	10	10	10	30	NA	NA	PRC2	NA	PRC2	TRB1+2+3
132572	372204	Chr5:17256331-17256624	0	0	0	0	0	6	4	0	10	10	10	30	NA	NA	PRC2	NA	PRC2	TRB1+2+3
132573	372205	Chr5:17256625-17256918	0	0	0	0	0	6	4	0	10	10	10	30	NA	NA	PRC2	NA	PRC2	TRB1+2+3
132574	372206	Chr5:17256919-17257212	0	0	0	0	0	6	4	0	10	10	10	30	NA	NA	PRC2	NA	PRC2	TRB1+2+3
132931	373234	Chr5:17559151-17559444	5	10	9	4	1	0	0	0	10	10	10	30	PEAT	NuA4	NA	NA	PEAT+NuA4	TRB1+2+3
132932	373235	Chr5:17559445-17559738	5	10	9	4	1	0	0	0	10	10	10	30	PEAT	NuA4	NA	NA	PEAT+NuA4	TRB1+2+3
133039	373538	Chr5:17648527-17648820	0	4	0	4	0	2	2	10	10	10	10	30	NA	NA	PRC2	JMJ14	PRC2+JMJ14	TRB1+2+3
133040	373539	Chr5:17648821-17649114	0	4	0	4	0	2	2	10	10	10	10	30	NA	NA	PRC2	JMJ14	PRC2+JMJ14	TRB1+2+3
133041	373540	Chr5:17649115-17649408	0	4	0	4	0	2	2	10	10	10	10	30	NA	NA	PRC2	JMJ14	PRC2+JMJ14	TRB1+2+3
133362	374262	Chr5:17861383-17861676	0	0	0	4	3	10	9	0	10	10	10	30	NA	NuA4	PRC2	NA	PRC2+NuA4	TRB1+2+3
133363	374263	Chr5:17861677-17861970	0	0	0	4	3	10	9	5	10	10	10	30	NA	NuA4	PRC2	JMJ14	PRC2+NuA4+JMJ14	TRB1+2+3
133364	374264	Chr5:17861971-17862264	0	0	0	0	3	10	9	5	10	10	10	30	NA	NA	PRC2	JMJ14	PRC2+JMJ14	TRB1+2+3
133365	374265	Chr5:17862265-17862558	0	0	0	0	0	10	9	5	10	10	10	30	NA	NA	PRC2	JMJ14	PRC2+JMJ14	TRB1+2+3
134697	378026	Chr5:18967999-18968292	10	10	10	8	0	0	0	0	10	10	10	30	PEAT	NA	NA	NA	PEAT	TRB1+2+3
134698	378027	Chr5:18968293-18968586	10	10	10	8	0	0	0	1	10	10	10	30	PEAT	NA	NA	JMJ14	PEAT+JMJ14	TRB1+2+3
134699	378028	Chr5:18968587-18968880	10	10	10	8	0	0	0	1	10	10	10	30	PEAT	NA	NA	JMJ14	PEAT+JMJ14	TRB1+2+3
134805	378252	Chr5:19034443-19034736	0	0	0	0	0	7	4	9	10	10	10	30	NA	NA	PRC2	JMJ14	PRC2+JMJ14	TRB1+2+3
134806	378253	Chr5:19034737-19035030	0	0	0	0	0	7	4	9	10	10	10	30	NA	NA	PRC2	JMJ14	PRC2+JMJ14	TRB1+2+3
134807	378254	Chr5:19035031-19035324	0	0	0	0	0	7	4	9	10	10	10	30	NA	NA	PRC2	JMJ14	PRC2+JMJ14	TRB1+2+3
134808	378255	Chr5:19035325-19035618	0	0	0	0	0	7	4	0	10	10	10	30	NA	NA	PRC2	NA	PRC2	TRB1+2+3
134809	378256	Chr5:19035619-19035912	0	0	0	0	0	7	4	0	10	10	10	30	NA	NA	PRC2	NA	PRC2	TRB1+2+3
134852	378379	Chr5:19071781-19072074	10	10	10	10	0	0	0	0	10	10	10	30	PEAT	NA	NA	NA	PEAT	TRB1+2+3
134853	378380	Chr5:19072075-19072368	10	10	10	10	0	0	0	0	10	10	10	30	PEAT	NA	NA	NA	PEAT	TRB1+2+3
137021	384434	Chr5:20851951-20852244	9	10	10	4	0	0	0	0	10	10	10	30	PEAT	NA	NA	NA	PEAT	TRB1+2+3
137022	384435	Chr5:20852245-20852538	9	10	10	4	0	0	0	0	10	10	10	30	PEAT	NA	NA	NA	PEAT	TRB1+2+3
137811	386126	Chr5:21349399-21349692	2	7	0	0	0	8	8	6	10	10	10	30	PEAT	NA	PRC2	JMJ14	PEAT+PRC2+JMJ14	TRB1+2+3
137812	386127	Chr5:21349693-21349986	0	7	3	0	0	8	8	6	10	10	10	30	PEAT	NA	PRC2	JMJ14	PEAT+PRC2+JMJ14	TRB1+2+3
137813	386128	Chr5:21349987-21350280	0	7	3	0	0	8	8	0	10	10	10	30	PEAT	NA	PRC2	NA	PEAT+PRC2	TRB1+2+3
138596	387953	Chr5:21886537-21886830	0	4	0	6	0	1	1	0	10	10	10	30	NA	NA	PRC2	NA	PRC2	TRB1+2+3
138597	387954	Chr5:21886831-21887124	0	4	0	6	0	1	1	0	10	10	10	30	NA	NA	PRC2	NA	PRC2	TRB1+2+3
139589	390016	Chr5:22493059-22493352	3	7	0	10	10	0	0	0	10	10	10	30	PEAT	NuA4	NA	NA	PEAT+NuA4	TRB1+2+3
140166	391186	Chr5:22837039-22837332	10	10	0	0	0	8	9	5	10	10	10	30	PEAT	NA	PRC2	JMJ14	PEAT+PRC2+JMJ14	TRB1+2+3
140167	391187	Chr5:22837333-22837626	10	10	5	4	0	8	9	5	10	10	10	30	PEAT	NA	PRC2	JMJ14	PEAT+PRC2+JMJ14	TRB1+2+3
140168	391188	Chr5:22837627-22837920	10	10	5	4	0	8	9	5	10	10	10	30	PEAT	NA	PRC2	JMJ14	PEAT+PRC2+JMJ14	TRB1+2+3
140169	391189	Chr5:22837921-22838214	10	10	5	4	0	8	9	5	10	10	10	30	PEAT	NA	PRC2	JMJ14	PEAT+PRC2+JMJ14	TRB1+2+3
140170	391189	Chr5:22837921-22838214	10	10	5	4	0	8	9	5	10	10	10	30	PEAT	NA	PRC2	JMJ14	PEAT+PRC2+JMJ14	TRB1+2+3
142920	396438	Chr5:24381127-24381420	0	9	3	7	0	0	0	0	10	10	10	30	PEAT	NA	NA	NA	PEAT	TRB1+2+3
142921	396439	Chr5:24381421-24381714	0	9	3	7	0	0	0	0	10	10	10	30	PEAT	NA	NA	NA	PEAT	TRB1+2+3
142922	396440	Chr5:24381715-24382008	0	9	3	7	0	0	0	0	10	10	10	30	PEAT	NA	NA	NA	PEAT	TRB1+2+3
143131	396870	Chr5:24508135-24508428	0	0	0	5	7	10	10	0	10	10	10	30	NA	NuA4	PRC2	NA	PRC2+NuA4	TRB1+2+3
143132	396871	Chr5:24508429-24508722	0	0	0	5	7	10	10	0	10	10	10	30	NA	NuA4	PRC2	NA	PRC2+NuA4	TRB1+2+3
143133	396872	Chr5:24508723-24509016	0	0	0	5	7	10	10	0	10	10	10	30	NA	NuA4	PRC2	NA	PRC2+NuA4	TRB1+2+3
143298	397131	Chr5:24584869-24585162	0	0	0	0	0	10	10	10	10	10	10	30	NA	NA	PRC2	JMJ14	PRC2+JMJ14	TRB1+2+3
143299	397132	Chr5:24585163-24585456	4	3	0	9	0	10	10	10	10	10	10	30	PEAT	NA	PRC2	JMJ14	PEAT+PRC2+JMJ14	TRB1+2+3
143300	397133	Chr5:24585457-24585750	4	3	0	9	7	10	10	10	10	10	10	30	PEAT	NuA4	PRC2	JMJ14	PEAT+PRC2+NuA4+JMJ14	TRB1+2+3
143301	397134	Chr5:24585751-24586044	4	3	0	9	7	10	10	10	10	10	10	30	PEAT	NuA4	PRC2	JMJ14	PEAT+PRC2+NuA4+JMJ14	TRB1+2+3
143519	397596	Chr5:24721579-24721872	9	10	10	8	0	0	0	0	10	10	10	30	PEAT	NA	NA	NA	PEAT	TRB1+2+3
143520	397597	Chr5:24721873-24722166	9	10	10	8	0	0	0	0	10	10	10	30	PEAT	NA	NA	NA	PEAT	TRB1+2+3
144492	399440	Chr5:25263715-25264008	2	9	4	8	0	0	0	0	10	10	10	30	PEAT	NA	NA	NA	PEAT	TRB1+2+3
144493	399441	Chr5:25264009-25264302	2	9	4	8	0	0	0	0	10	10	10	30	PEAT	NA	NA	NA	PEAT	TRB1+2+3
144804	399935	Chr5:25409245-25409538	4	8	6	7	0	9	6	9	10	10	10	30	PEAT	NA	PRC2	JMJ14	PEAT+PRC2+JMJ14	TRB1+2+3
144805	399936	Chr5:25409539-25409832	4	8	6	7	1	9	6	9	10	10	10	30	PEAT	NuA4	PRC2	JMJ14	PEAT+PRC2+NuA4+JMJ14	TRB1+2+3
144806	399937	Chr5:25409833-25410126	4	8	6	7	1	9	6	9	10	10	10	30	PEAT	NuA4	PRC2	JMJ14	PEAT+PRC2+NuA4+JMJ14	TRB1+2+3
144807	399938	Chr5:25410127-25410420	4	8	6	7	1	9	6	9	10	10	10	30	PEAT	NuA4	PRC2	JMJ14	PEAT+PRC2+NuA4+JMJ14	TRB1+2+3
146084	402098	Chr5:26045167-26045460	10	10	10	9	5	0	0	0	10	10	10	30	PEAT	NuA4	NA	NA	PEAT+NuA4	TRB1+2+3
146085	402099	Chr5:26045461-26045754	10	10	10	9	5	0	0	0	10	10	10	30	PEAT	NuA4	NA	NA	PEAT+NuA4	TRB1+2+3
146086	402100	Chr5:26045755-26046048	10	10	10	0	0	0	0	0	10	10	10	30	PEAT	NA	NA	NA	PEAT	TRB1+2+3
146267	402390	Chr5:26131015-26131308	0	9	0	0	0	0	0	0	10	10	10	30	NA	NA	NA	NA	Unassigned	TRB1+2+3
146268	402391	Chr5:26131309-26131602	9	9	9	0	0	0	0	0	10	10	10	30	PEAT	NA	NA	NA	PEAT	TRB1+2+3
146269	402392	Chr5:26131603-26131896	9	9	9	0	0	0	0	0	10	10	10	30	PEAT	NA	NA	NA	PEAT	TRB1+2+3
146379	402589	Chr5:26189521-26189814	5	10	6	9	6	0	0	0	10	10	10	30	PEAT	NuA4	NA	NA	PEAT+NuA4	TRB1+2+3
146380	402590	Chr5:26189815-26190108	5	10	6	9	6	0	0	0	10	10	10	30	PEAT	NuA4	NA	NA	PEAT+NuA4	TRB1+2+3
119582	324879	Chr5:3342781-3343074	0	9	0	5	0	0	0	0	9	9	10	28	NA	NA	NA	NA	Unassigned	TRB1+2+3
119583	324880	Chr5:3343075-3343368	6	9	5	5	0	0	0	0	9	9	10	28	PEAT	NA	NA	NA	PEAT	TRB1+2+3
119584	324881	Chr5:3343369-3343662	6	9	5	5	0	0	0	0	9	9	10	28	PEAT	NA	NA	NA	PEAT	TRB1+2+3
120200	326075	Chr5:3694405-3694698	0	0	0	10	10	10	10	0	9	9	10	28	NA	NuA4	PRC2	NA	PRC2+NuA4	TRB1+2+3
120201	326076	Chr5:3694699-3694992	0	8	0	10	10	10	10	0	9	9	10	28	NA	NuA4	PRC2	NA	PRC2+NuA4	TRB1+2+3
120202	326077	Chr5:3694993-3695286	10	8	0	10	10	10	10	0	9	9	10	28	PEAT	NuA4	PRC2	NA	PEAT+PRC2+NuA4	TRB1+2+3
120203	326078	Chr5:3695287-3695580	10	8	0	10	10	10	10	0	9	9	10	28	PEAT	NuA4	PRC2	NA	PEAT+PRC2+NuA4	TRB1+2+3
120204	326079	Chr5:3695581-3695874	10	8	10	10	10	10	10	0	9	9	10	28	PEAT	NuA4	PRC2	NA	PEAT+PRC2+NuA4	TRB1+2+3
120205	326079	Chr5:3695581-3695874	10	8	10	10	10	10	10	0	9	9	10	28	PEAT	NuA4	PRC2	NA	PEAT+PRC2+NuA4	TRB1+2+3
120206	326080	Chr5:3695875-3696168	10	8	10	10	10	10	10	0	9	9	10	28	PEAT	NuA4	PRC2	NA	PEAT+PRC2+NuA4	TRB1+2+3
120207	326081	Chr5:3696169-3696462	10	8	10	10	10	10	10	0	9	9	10	28	PEAT	NuA4	PRC2	NA	PEAT+PRC2+NuA4	TRB1+2+3
120208	326082	Chr5:3696463-3696756	10	8	10	10	10	10	10	0	9	9	10	28	PEAT	NuA4	PRC2	NA	PEAT+PRC2+NuA4	TRB1+2+3
120209	326083	Chr5:3696757-3697050	10	8	10	10	0	10	10	0	9	9	10	28	PEAT	NA	PRC2	NA	PEAT+PRC2	TRB1+2+3
120959	327565	Chr5:4132465-4132758	10	10	10	9	9	0	0	0	9	9	10	28	PEAT	NuA4	NA	NA	PEAT+NuA4	TRB1+2+3
120960	327566	Chr5:4132759-4133052	10	10	10	9	9	0	0	0	9	9	10	28	PEAT	NuA4	NA	NA	PEAT+NuA4	TRB1+2+3
121132	327870	Chr5:4222135-4222428	7	8	6	0	0	0	1	0	9	9	10	28	PEAT	NA	NA	NA	PEAT	TRB1+2+3
121133	327871	Chr5:4222429-4222722	7	8	6	0	0	0	1	0	9	9	10	28	PEAT	NA	NA	NA	PEAT	TRB1+2+3
121510	328639	Chr5:4448221-4448514	10	10	10	6	6	0	0	0	9	9	10	28	PEAT	NuA4	NA	NA	PEAT+NuA4	TRB1+2+3
121511	328640	Chr5:4448515-4448808	10	10	10	6	6	0	7	0	9	9	10	28	PEAT	NuA4	NA	NA	PEAT+NuA4	TRB1+2+3
122670	330995	Chr5:5140885-5141178	10	10	10	5	3	0	0	0	9	9	10	28	PEAT	NuA4	NA	NA	PEAT+NuA4	TRB1+2+3
122671	330996	Chr5:5141179-5141472	10	10	10	5	3	0	0	0	9	9	10	28	PEAT	NuA4	NA	NA	PEAT+NuA4	TRB1+2+3
122672	330997	Chr5:5141473-5141766	10	10	10	0	0	0	0	0	9	9	10	28	PEAT	NA	NA	NA	PEAT	TRB1+2+3
122769	331167	Chr5:5191453-5191746	0	2	0	0	0	0	0	9	9	9	10	28	NA	NA	NA	JMJ14	JMJ14	TRB1+2+3
122770	331168	Chr5:5191747-5192040	0	2	0	0	0	0	0	9	9	9	10	28	NA	NA	NA	JMJ14	JMJ14	TRB1+2+3
122771	331169	Chr5:5192041-5192334	0	2	0	0	0	0	0	9	9	9	10	28	NA	NA	NA	JMJ14	JMJ14	TRB1+2+3
123064	331805	Chr5:5379025-5379318	10	10	10	9	9	0	0	0	9	9	10	28	PEAT	NuA4	NA	NA	PEAT+NuA4	TRB1+2+3
123065	331806	Chr5:5379319-5379612	10	10	10	9	9	0	0	0	9	9	10	28	PEAT	NuA4	NA	NA	PEAT+NuA4	TRB1+2+3
123066	331807	Chr5:5379613-5379906	10	10	10	9	9	0	0	0	9	9	10	28	PEAT	NuA4	NA	NA	PEAT+NuA4	TRB1+2+3
123451	332538	Chr5:5594527-5594820	9	9	10	8	8	9	3	0	9	9	10	28	PEAT	NuA4	PRC2	NA	PEAT+PRC2+NuA4	TRB1+2+3
123452	332539	Chr5:5594821-5595114	9	9	10	8	8	9	3	0	9	9	10	28	PEAT	NuA4	PRC2	NA	PEAT+PRC2+NuA4	TRB1+2+3
123453	332540	Chr5:5595115-5595408	9	9	10	8	0	0	0	0	9	9	10	28	PEAT	NA	NA	NA	PEAT	TRB1+2+3
123485	332611	Chr5:5615989-5616282	9	9	8	10	0	10	10	0	9	9	10	28	PEAT	NA	PRC2	NA	PEAT+PRC2	TRB1+2+3
123486	332612	Chr5:5616283-5616576	9	9	8	10	0	10	10	0	9	9	10	28	PEAT	NA	PRC2	NA	PEAT+PRC2	TRB1+2+3
123487	332613	Chr5:5616577-5616870	0	0	0	10	0	10	10	0	9	9	10	28	NA	NA	PRC2	NA	PRC2	TRB1+2+3
123488	332614	Chr5:5616871-5617164	0	0	0	0	0	10	10	0	9	9	10	28	NA	NA	PRC2	NA	PRC2	TRB1+2+3
123710	333116	Chr5:5764459-5764752	9	10	10	10	10	7	3	9	9	9	10	28	PEAT	NuA4	PRC2	JMJ14	PEAT+PRC2+NuA4+JMJ14	TRB1+2+3
123711	333117	Chr5:5764753-5765046	9	10	10	10	10	7	3	9	9	9	10	28	PEAT	NuA4	PRC2	JMJ14	PEAT+PRC2+NuA4+JMJ14	TRB1+2+3
123712	333118	Chr5:5765047-5765340	9	10	10	10	10	7	3	9	9	9	10	28	PEAT	NuA4	PRC2	JMJ14	PEAT+PRC2+NuA4+JMJ14	TRB1+2+3
123713	333119	Chr5:5765341-5765634	9	10	10	10	10	7	3	9	9	9	10	28	PEAT	NuA4	PRC2	JMJ14	PEAT+PRC2+NuA4+JMJ14	TRB1+2+3
123714	333120	Chr5:5765635-5765928	9	10	10	10	10	7	3	9	9	9	10	28	PEAT	NuA4	PRC2	JMJ14	PEAT+PRC2+NuA4+JMJ14	TRB1+2+3
124156	334037	Chr5:6035233-6035526	10	10	10	7	5	0	0	0	9	9	10	28	PEAT	NuA4	NA	NA	PEAT+NuA4	TRB1+2+3
124157	334038	Chr5:6035527-6035820	10	10	10	7	5	0	0	0	9	9	10	28	PEAT	NuA4	NA	NA	PEAT+NuA4	TRB1+2+3
124158	334039	Chr5:6035821-6036114	10	10	10	7	5	0	0	0	9	9	10	28	PEAT	NuA4	NA	NA	PEAT+NuA4	TRB1+2+3
124968	335900	Chr5:6582955-6583248	7	10	4	0	0	0	0	0	9	9	10	28	PEAT	NA	NA	NA	PEAT	TRB1+2+3
124969	335901	Chr5:6583249-6583542	7	10	4	0	0	0	0	0	9	9	10	28	PEAT	NA	NA	NA	PEAT	TRB1+2+3
126603	340080	Chr5:7811875-7812168	0	0	0	5	0	0	0	0	9	9	10	28	NA	NA	NA	NA	Unassigned	TRB1+2+3
126604	340081	Chr5:7812169-7812462	0	0	0	5	0	0	3	0	9	9	10	28	NA	NA	NA	NA	Unassigned	TRB1+2+3
126605	340082	Chr5:7812463-7812756	0	0	0	5	0	0	3	0	9	9	10	28	NA	NA	NA	NA	Unassigned	TRB1+2+3
104851	296844	Chr4:13685701-13685994	0	0	0	7	10	9	9	0	9	9	9	27	NA	NuA4	PRC2	NA	PRC2+NuA4	TRB1+2+3
104852	296845	Chr4:13685995-13686288	0	0	0	7	10	9	9	0	9	9	9	27	NA	NuA4	PRC2	NA	PRC2+NuA4	TRB1+2+3
105483	298136	Chr4:14065549-14065842	0	8	0	0	0	0	0	9	9	9	9	27	NA	NA	NA	JMJ14	JMJ14	TRB1+2+3
105484	298137	Chr4:14065843-14066136	0	8	1	0	0	0	0	9	9	9	9	27	PEAT	NA	NA	JMJ14	PEAT+JMJ14	TRB1+2+3
105485	298138	Chr4:14066137-14066430	0	8	1	0	0	0	0	9	9	9	9	27	PEAT	NA	NA	JMJ14	PEAT+JMJ14	TRB1+2+3
106235	299717	Chr4:14530363-14530656	0	0	0	0	0	0	0	0	9	9	9	27	NA	NA	NA	NA	Unassigned	TRB1+2+3
106236	299718	Chr4:14530657-14530950	0	0	0	0	0	0	0	0	9	9	9	27	NA	NA	NA	NA	Unassigned	TRB1+2+3
106967	301253	Chr4:14981947-14982240	9	10	10	5	0	0	0	0	9	9	9	27	PEAT	NA	NA	NA	PEAT	TRB1+2+3
106968	301254	Chr4:14982241-14982534	9	10	10	5	8	0	0	0	9	9	9	27	PEAT	NuA4	NA	NA	PEAT+NuA4	TRB1+2+3
106969	301255	Chr4:14982535-14982828	9	10	10	5	8	0	0	0	9	9	9	27	PEAT	NuA4	NA	NA	PEAT+NuA4	TRB1+2+3
107874	303242	Chr4:15566713-15567006	0	6	5	0	0	8	8	0	9	9	9	27	PEAT	NA	PRC2	NA	PEAT+PRC2	TRB1+2+3
107875	303243	Chr4:15567007-15567300	0	6	5	0	0	8	8	0	9	9	9	27	PEAT	NA	PRC2	NA	PEAT+PRC2	TRB1+2+3
109551	306581	Chr4:16548379-16548672	3	9	5	3	0	0	0	0	9	9	9	27	PEAT	NA	NA	NA	PEAT	TRB1+2+3
109552	306582	Chr4:16548673-16548966	3	9	5	3	0	0	0	0	9	9	9	27	PEAT	NA	NA	NA	PEAT	TRB1+2+3
109910	307153	Chr4:16716547-16716840	0	3	0	0	0	5	4	8	9	9	9	27	NA	NA	PRC2	JMJ14	PRC2+JMJ14	TRB1+2+3
109911	307154	Chr4:16716841-16717134	0	3	0	0	0	5	4	8	9	9	9	27	NA	NA	PRC2	JMJ14	PRC2+JMJ14	TRB1+2+3
109912	307155	Chr4:16717135-16717428	0	3	0	0	0	5	4	8	9	9	9	27	NA	NA	PRC2	JMJ14	PRC2+JMJ14	TRB1+2+3
109913	307156	Chr4:16717429-16717722	0	3	0	0	0	5	4	8	9	9	9	27	NA	NA	PRC2	JMJ14	PRC2+JMJ14	TRB1+2+3
111399	309878	Chr4:17517697-17517990	6	6	0	6	3	0	0	8	9	9	9	27	PEAT	NuA4	NA	JMJ14	PEAT+NuA4+JMJ14	TRB1+2+3
111400	309879	Chr4:17517991-17518284	6	6	1	6	3	0	0	8	9	9	9	27	PEAT	NuA4	NA	JMJ14	PEAT+NuA4+JMJ14	TRB1+2+3
111401	309880	Chr4:17518285-17518578	6	6	1	6	3	0	0	8	9	9	9	27	PEAT	NuA4	NA	JMJ14	PEAT+NuA4+JMJ14	TRB1+2+3
111402	309881	Chr4:17518579-17518872	6	0	0	6	0	0	0	8	9	9	9	27	NA	NA	NA	JMJ14	JMJ14	TRB1+2+3
111893	310786	Chr4:17784649-17784942	0	5	0	3	0	6	8	0	9	9	9	27	NA	NA	PRC2	NA	PRC2	TRB1+2+3
111894	310787	Chr4:17784943-17785236	8	5	0	3	0	6	8	0	9	9	9	27	PEAT	NA	PRC2	NA	PEAT+PRC2	TRB1+2+3
112113	311184	Chr4:17901661-17901954	8	10	9	2	0	0	0	0	9	9	9	27	PEAT	NA	NA	NA	PEAT	TRB1+2+3
112114	311185	Chr4:17901955-17902248	8	10	9	2	0	0	0	0	9	9	9	27	PEAT	NA	NA	NA	PEAT	TRB1+2+3
112115	311186	Chr4:17902249-17902542	8	10	9	2	0	0	0	0	9	9	9	27	PEAT	NA	NA	NA	PEAT	TRB1+2+3
112310	311596	Chr4:18022789-18023082	0	8	3	5	0	0	0	0	9	9	9	27	PEAT	NA	NA	NA	PEAT	TRB1+2+3
112311	311597	Chr4:18023083-18023376	0	8	3	5	0	0	0	0	9	9	9	27	PEAT	NA	NA	NA	PEAT	TRB1+2+3
112478	311895	Chr4:18110695-18110988	7	8	5	2	0	0	0	10	9	9	9	27	PEAT	NA	NA	JMJ14	PEAT+JMJ14	TRB1+2+3
112479	311896	Chr4:18110989-18111282	7	8	5	2	0	0	0	10	9	9	9	27	PEAT	NA	NA	JMJ14	PEAT+JMJ14	TRB1+2+3
112760	312393	Chr4:18257107-18257400	6	9	5	4	0	0	0	0	9	9	9	27	PEAT	NA	NA	NA	PEAT	TRB1+2+3
112761	312394	Chr4:18257401-18257694	6	9	5	4	0	0	0	0	9	9	9	27	PEAT	NA	NA	NA	PEAT	TRB1+2+3
112798	312452	Chr4:18274453-18274746	0	0	0	0	0	0	0	0	9	9	9	27	NA	NA	NA	NA	Unassigned	TRB1+2+3
112799	312453	Chr4:18274747-18275040	0	0	0	0	0	0	0	0	9	9	9	27	NA	NA	NA	NA	Unassigned	TRB1+2+3
112800	312454	Chr4:18275041-18275334	0	0	0	0	0	0	0	0	9	9	9	27	NA	NA	NA	NA	Unassigned	TRB1+2+3
112851	312554	Chr4:18304441-18304734	7	7	3	3	3	0	0	0	9	9	9	27	PEAT	NuA4	NA	NA	PEAT+NuA4	TRB1+2+3
112852	312555	Chr4:18304735-18305028	7	7	3	3	3	0	0	0	9	9	9	27	PEAT	NuA4	NA	NA	PEAT+NuA4	TRB1+2+3
113228	313213	Chr4:18498187-18498480	3	8	6	7	0	8	9	5	9	9	9	27	PEAT	NA	PRC2	JMJ14	PEAT+PRC2+JMJ14	TRB1+2+3
113229	313214	Chr4:18498481-18498774	3	8	6	7	0	8	9	5	9	9	9	27	PEAT	NA	PRC2	JMJ14	PEAT+PRC2+JMJ14	TRB1+2+3
113230	313215	Chr4:18498775-18499068	0	0	0	0	0	8	9	0	9	9	9	27	NA	NA	PRC2	NA	PRC2	TRB1+2+3
113656	313994	Chr5:142591-142884	2	8	0	8	3	0	0	0	9	9	9	27	PEAT	NuA4	NA	NA	PEAT+NuA4	TRB1+2+3
113657	313995	Chr5:142885-143178	2	8	0	8	3	0	0	0	9	9	9	27	PEAT	NuA4	NA	NA	PEAT+NuA4	TRB1+2+3
114115	314835	Chr5:389845-390138	0	4	0	10	0	0	0	0	9	9	9	27	NA	NA	NA	NA	Unassigned	TRB1+2+3
114116	314836	Chr5:390139-390432	0	4	0	10	0	0	0	0	9	9	9	27	NA	NA	NA	NA	Unassigned	TRB1+2+3
114580	315618	Chr5:620047-620340	0	3	4	4	0	0	3	0	9	9	9	27	PEAT	NA	NA	NA	PEAT	TRB1+2+3
114581	315619	Chr5:620341-620634	0	3	4	4	0	0	3	0	9	9	9	27	PEAT	NA	NA	NA	PEAT	TRB1+2+3
114582	315620	Chr5:620635-620928	0	3	4	4	0	0	3	0	9	9	9	27	PEAT	NA	NA	NA	PEAT	TRB1+2+3
115135	316503	Chr5:880237-880530	0	0	0	3	0	0	0	10	9	9	9	27	NA	NA	NA	JMJ14	JMJ14	TRB1+2+3
115136	316504	Chr5:880531-880824	0	0	0	3	0	0	0	10	9	9	9	27	NA	NA	NA	JMJ14	JMJ14	TRB1+2+3
115137	316505	Chr5:880825-881118	0	0	0	0	0	0	0	10	9	9	9	27	NA	NA	NA	JMJ14	JMJ14	TRB1+2+3
115162	316554	Chr5:895231-895524	0	1	0	6	0	0	0	8	9	9	9	27	NA	NA	NA	JMJ14	JMJ14	TRB1+2+3
115163	316555	Chr5:895525-895818	0	1	0	6	0	0	0	8	9	9	9	27	NA	NA	NA	JMJ14	JMJ14	TRB1+2+3
115342	316848	Chr5:981667-981960	8	10	10	8	6	0	0	0	9	9	9	27	PEAT	NuA4	NA	NA	PEAT+NuA4	TRB1+2+3
115343	316849	Chr5:981961-982254	8	10	10	8	6	0	0	0	9	9	9	27	PEAT	NuA4	NA	NA	PEAT+NuA4	TRB1+2+3
115727	317633	Chr5:1212457-1212750	9	10	10	10	8	1	0	9	9	9	9	27	PEAT	NuA4	NA	JMJ14	PEAT+NuA4+JMJ14	TRB1+2+3
115728	317634	Chr5:1212751-1213044	9	10	10	10	8	1	0	9	9	9	9	27	PEAT	NuA4	NA	JMJ14	PEAT+NuA4+JMJ14	TRB1+2+3
115729	317635	Chr5:1213045-1213338	9	10	10	10	8	1	4	9	9	9	9	27	PEAT	NuA4	PRC2	JMJ14	PEAT+PRC2+NuA4+JMJ14	TRB1+2+3
117127	320275	Chr5:1989205-1989498	0	0	0	0	0	0	0	9	9	9	9	27	NA	NA	NA	JMJ14	JMJ14	TRB1+2+3
117128	320276	Chr5:1989499-1989792	0	0	0	0	0	0	0	9	9	9	9	27	NA	NA	NA	JMJ14	JMJ14	TRB1+2+3
117391	320797	Chr5:2142673-2142966	0	6	0	0	0	0	0	9	9	9	9	27	NA	NA	NA	JMJ14	JMJ14	TRB1+2+3
117392	320798	Chr5:2142967-2143260	0	6	0	0	0	0	0	9	9	9	9	27	NA	NA	NA	JMJ14	JMJ14	TRB1+2+3
117393	320799	Chr5:2143261-2143554	0	0	0	0	0	0	0	9	9	9	9	27	NA	NA	NA	JMJ14	JMJ14	TRB1+2+3
118233	322465	Chr5:2633065-2633358	3	10	6	3	0	0	0	0	9	9	9	27	PEAT	NA	NA	NA	PEAT	TRB1+2+3
118234	322466	Chr5:2633359-2633652	3	10	6	3	0	0	0	0	9	9	9	27	PEAT	NA	NA	NA	PEAT	TRB1+2+3
118302	322576	Chr5:2665699-2665992	10	10	10	10	10	0	0	0	9	9	9	27	PEAT	NuA4	NA	NA	PEAT+NuA4	TRB1+2+3
118303	322577	Chr5:2665993-2666286	10	10	10	10	10	0	0	0	9	9	9	27	PEAT	NuA4	NA	NA	PEAT+NuA4	TRB1+2+3
100286	286384	Chr4:10610461-10610754	0	7	3	0	0	0	0	10	8	9	9	26	PEAT	NA	NA	JMJ14	PEAT+JMJ14	TRB1+2+3
100287	286385	Chr4:10610755-10611048	1	7	3	0	0	0	0	10	8	9	9	26	PEAT	NA	NA	JMJ14	PEAT+JMJ14	TRB1+2+3
100288	286386	Chr4:10611049-10611342	1	7	3	0	0	0	0	10	8	9	9	26	PEAT	NA	NA	JMJ14	PEAT+JMJ14	TRB1+2+3
100289	286387	Chr4:10611343-10611636	0	7	3	5	0	0	0	10	8	9	9	26	PEAT	NA	NA	JMJ14	PEAT+JMJ14	TRB1+2+3
100329	286517	Chr4:10649563-10649856	0	5	0	8	9	0	0	0	8	9	9	26	NA	NuA4	NA	NA	NuA4	TRB1+2+3
100330	286518	Chr4:10649857-10650150	0	5	0	8	9	0	0	0	8	9	9	26	NA	NuA4	NA	NA	NuA4	TRB1+2+3
100331	286519	Chr4:10650151-10650444	0	5	0	8	9	0	0	0	8	9	9	26	NA	NuA4	NA	NA	NuA4	TRB1+2+3
100952	288041	Chr4:11097619-11097912	0	0	0	0	0	2	7	0	8	9	9	26	NA	NA	PRC2	NA	PRC2	TRB1+2+3
100953	288042	Chr4:11097913-11098206	0	0	0	0	0	2	7	0	8	9	9	26	NA	NA	PRC2	NA	PRC2	TRB1+2+3
100954	288043	Chr4:11098207-11098500	0	0	0	0	0	2	7	0	8	9	9	26	NA	NA	PRC2	NA	PRC2	TRB1+2+3
101125	288446	Chr4:11216689-11216982	6	10	9	9	5	0	0	0	8	9	9	26	PEAT	NuA4	NA	NA	PEAT+NuA4	TRB1+2+3
101126	288447	Chr4:11216983-11217276	6	10	9	9	5	0	0	0	8	9	9	26	PEAT	NuA4	NA	NA	PEAT+NuA4	TRB1+2+3
102082	290889	Chr4:11934931-11935224	0	0	0	0	0	2	3	8	8	9	9	26	NA	NA	PRC2	JMJ14	PRC2+JMJ14	TRB1+2+3
102083	290890	Chr4:11935225-11935518	0	0	0	0	0	2	3	8	8	9	9	26	NA	NA	PRC2	JMJ14	PRC2+JMJ14	TRB1+2+3
103492	293997	Chr4:12848683-12848976	0	5	0	0	0	8	8	0	8	9	9	26	NA	NA	PRC2	NA	PRC2	TRB1+2+3
103493	293998	Chr4:12848977-12849270	0	5	0	4	0	8	8	0	8	9	9	26	NA	NA	PRC2	NA	PRC2	TRB1+2+3
103494	293999	Chr4:12849271-12849564	0	5	0	4	0	8	0	0	8	9	9	26	NA	NA	NA	NA	Unassigned	TRB1+2+3
104078	295178	Chr4:13195897-13196190	0	9	8	10	8	3	7	0	8	9	9	26	PEAT	NuA4	PRC2	NA	PEAT+PRC2+NuA4	TRB1+2+3
104079	295179	Chr4:13196191-13196484	0	9	8	10	8	3	7	0	8	9	9	26	PEAT	NuA4	PRC2	NA	PEAT+PRC2+NuA4	TRB1+2+3
104080	295180	Chr4:13196485-13196778	0	9	8	10	8	3	7	0	8	9	9	26	PEAT	NuA4	PRC2	NA	PEAT+PRC2+NuA4	TRB1+2+3
104162	295361	Chr4:13249699-13249992	0	3	0	8	8	8	7	0	8	9	9	26	NA	NuA4	PRC2	NA	PRC2+NuA4	TRB1+2+3
104163	295362	Chr4:13249993-13250286	0	3	0	8	8	8	7	0	8	9	9	26	NA	NuA4	PRC2	NA	PRC2+NuA4	TRB1+2+3
145948	401884	Chr5:25982251-25982544	10	10	10	8	0	0	0	0	10	10	6	26	PEAT	NA	NA	NA	PEAT	TRB1+2+3
145949	401885	Chr5:25982545-25982838	10	10	10	8	0	0	0	0	10	10	6	26	PEAT	NA	NA	NA	PEAT	TRB1+2+3
86970	241934	Chr3:21002185-21002478	0	5	0	0	0	10	8	6	8	8	9	25	NA	NA	PRC2	JMJ14	PRC2+JMJ14	TRB1+2+3
88142	244150	Chr3:21653689-21653982	10	10	10	10	0	0	0	0	8	8	9	25	PEAT	NA	NA	NA	PEAT	TRB1+2+3
88143	244151	Chr3:21653983-21654276	10	10	10	10	0	0	0	0	8	8	9	25	PEAT	NA	NA	NA	PEAT	TRB1+2+3
88144	244152	Chr3:21654277-21654570	10	10	10	10	0	0	0	0	8	8	9	25	PEAT	NA	NA	NA	PEAT	TRB1+2+3
88695	245299	Chr3:21991495-21991788	0	9	4	6	0	0	0	0	8	8	9	25	PEAT	NA	NA	NA	PEAT	TRB1+2+3
88696	245300	Chr3:21991789-21992082	3	9	4	6	0	0	0	0	8	8	9	25	PEAT	NA	NA	NA	PEAT	TRB1+2+3
89388	246746	Chr3:22416913-22417206	7	6	0	10	0	8	8	0	8	8	9	25	PEAT	NA	PRC2	NA	PEAT+PRC2	TRB1+2+3
89389	246747	Chr3:22417207-22417500	7	6	0	10	5	8	8	0	8	8	9	25	PEAT	NuA4	PRC2	NA	PEAT+PRC2+NuA4	TRB1+2+3
89390	246748	Chr3:22417501-22417794	0	6	0	10	5	8	8	0	8	8	9	25	NA	NuA4	PRC2	NA	PRC2+NuA4	TRB1+2+3
89857	247593	Chr3:22665931-22666224	7	10	8	2	4	0	0	0	8	8	9	25	PEAT	NuA4	NA	NA	PEAT+NuA4	TRB1+2+3
89858	247594	Chr3:22666225-22666518	7	10	8	2	4	0	0	0	8	8	9	25	PEAT	NuA4	NA	NA	PEAT+NuA4	TRB1+2+3
90591	248835	Chr3:23031079-23031372	6	7	5	5	6	6	7	0	8	8	9	25	PEAT	NuA4	PRC2	NA	PEAT+PRC2+NuA4	TRB1+2+3
90592	248836	Chr3:23031373-23031666	6	7	5	5	6	6	7	0	8	8	9	25	PEAT	NuA4	PRC2	NA	PEAT+PRC2+NuA4	TRB1+2+3
90714	249059	Chr3:23096935-23097228	8	7	0	0	0	10	10	6	8	8	9	25	PEAT	NA	PRC2	JMJ14	PEAT+PRC2+JMJ14	TRB1+2+3
90715	249060	Chr3:23097229-23097522	8	7	0	2	0	10	10	6	8	8	9	25	PEAT	NA	PRC2	JMJ14	PEAT+PRC2+JMJ14	TRB1+2+3
90716	249061	Chr3:23097523-23097816	8	7	2	2	0	10	10	6	8	8	9	25	PEAT	NA	PRC2	JMJ14	PEAT+PRC2+JMJ14	TRB1+2+3
90717	249062	Chr3:23097817-23098110	8	7	2	2	0	10	10	0	8	8	9	25	PEAT	NA	PRC2	NA	PEAT+PRC2	TRB1+2+3
91011	249541	Chr3:23238643-23238936	5	5	0	0	0	0	0	10	8	8	9	25	PEAT	NA	NA	JMJ14	PEAT+JMJ14	TRB1+2+3
91012	249542	Chr3:23238937-23239230	5	5	0	0	0	0	0	10	8	8	9	25	PEAT	NA	NA	JMJ14	PEAT+JMJ14	TRB1+2+3
91013	249543	Chr3:23239231-23239524	0	5	0	0	0	0	0	10	8	8	9	25	NA	NA	NA	JMJ14	JMJ14	TRB1+2+3
91171	249795	Chr3:23313319-23313612	10	10	9	1	0	0	0	0	8	8	9	25	PEAT	NA	NA	NA	PEAT	TRB1+2+3
91172	249796	Chr3:23313613-23313906	10	10	9	1	0	0	0	0	8	8	9	25	PEAT	NA	NA	NA	PEAT	TRB1+2+3
91733	250880	Chr4:172285-172578	6	7	6	0	0	10	10	3	8	8	9	25	PEAT	NA	PRC2	JMJ14	PEAT+PRC2+JMJ14	TRB1+2+3
91734	250881	Chr4:172579-172872	6	7	6	0	0	10	10	3	8	8	9	25	PEAT	NA	PRC2	JMJ14	PEAT+PRC2+JMJ14	TRB1+2+3
91735	250882	Chr4:172873-173166	0	7	0	0	0	10	10	0	8	8	9	25	NA	NA	PRC2	NA	PRC2	TRB1+2+3
91790	251029	Chr4:216091-216384	0	0	0	0	0	0	0	7	8	8	9	25	NA	NA	NA	JMJ14	JMJ14	TRB1+2+3
91791	251030	Chr4:216385-216678	0	0	0	0	0	0	0	7	8	8	9	25	NA	NA	NA	JMJ14	JMJ14	TRB1+2+3
91792	251031	Chr4:216679-216972	0	0	0	0	0	0	0	7	8	8	9	25	NA	NA	NA	JMJ14	JMJ14	TRB1+2+3
93303	254626	Chr4:1273609-1273902	0	0	0	0	0	0	0	7	8	8	9	25	NA	NA	NA	JMJ14	JMJ14	TRB1+2+3
93304	254627	Chr4:1273903-1274196	0	6	4	3	0	0	0	7	8	8	9	25	PEAT	NA	NA	JMJ14	PEAT+JMJ14	TRB1+2+3
93305	254628	Chr4:1274197-1274490	0	6	4	3	0	0	0	7	8	8	9	25	PEAT	NA	NA	JMJ14	PEAT+JMJ14	TRB1+2+3
93517	255213	Chr4:1446187-1446480	7	10	9	4	3	7	8	0	8	8	9	25	PEAT	NuA4	PRC2	NA	PEAT+PRC2+NuA4	TRB1+2+3
93518	255214	Chr4:1446481-1446774	0	10	9	4	3	7	8	0	8	8	9	25	PEAT	NuA4	PRC2	NA	PEAT+PRC2+NuA4	TRB1+2+3
93869	258219	Chr4:2329951-2330244	3	8	4	0	0	0	0	5	8	8	9	25	PEAT	NA	NA	JMJ14	PEAT+JMJ14	TRB1+2+3
93870	258220	Chr4:2330245-2330538	0	8	4	0	0	0	0	0	8	8	9	25	PEAT	NA	NA	NA	PEAT	TRB1+2+3
94707	269575	Chr4:5668615-5668908	0	0	0	0	0	10	10	0	8	8	9	25	NA	NA	PRC2	NA	PRC2	TRB1+2+3
94708	269576	Chr4:5668909-5669202	0	1	0	0	0	10	10	0	8	8	9	25	NA	NA	PRC2	NA	PRC2	TRB1+2+3
94709	269577	Chr4:5669203-5669496	0	1	0	0	0	10	10	0	8	8	9	25	NA	NA	PRC2	NA	PRC2	TRB1+2+3
95092	271534	Chr4:6244561-6244854	0	0	0	0	0	3	2	10	8	8	9	25	NA	NA	PRC2	JMJ14	PRC2+JMJ14	TRB1+2+3
95093	271535	Chr4:6244855-6245148	0	0	0	0	0	3	2	10	8	8	9	25	NA	NA	PRC2	JMJ14	PRC2+JMJ14	TRB1+2+3
95094	271536	Chr4:6245149-6245442	0	6	0	10	10	3	2	10	8	8	9	25	NA	NuA4	PRC2	JMJ14	PRC2+NuA4+JMJ14	TRB1+2+3
95095	271537	Chr4:6245443-6245736	0	6	0	10	10	3	2	10	8	8	9	25	NA	NuA4	PRC2	JMJ14	PRC2+NuA4+JMJ14	TRB1+2+3
95214	272077	Chr4:6404203-6404496	5	10	10	0	0	0	0	0	8	8	9	25	PEAT	NA	NA	NA	PEAT	TRB1+2+3
95215	272078	Chr4:6404497-6404790	5	10	10	0	0	0	0	0	8	8	9	25	PEAT	NA	NA	NA	PEAT	TRB1+2+3
95292	272281	Chr4:6464179-6464472	0	8	0	0	0	0	0	1	8	8	9	25	NA	NA	NA	JMJ14	JMJ14	TRB1+2+3
95293	272282	Chr4:6464473-6464766	0	8	0	0	0	0	0	1	8	8	9	25	NA	NA	NA	JMJ14	JMJ14	TRB1+2+3
95403	272804	Chr4:6617941-6618234	0	0	0	0	0	7	7	0	8	8	9	25	NA	NA	PRC2	NA	PRC2	TRB1+2+3
95404	272805	Chr4:6618235-6618528	0	9	10	7	0	7	7	0	8	8	9	25	PEAT	NA	PRC2	NA	PEAT+PRC2	TRB1+2+3
95405	272806	Chr4:6618529-6618822	2	9	10	7	8	7	7	0	8	8	9	25	PEAT	NuA4	PRC2	NA	PEAT+PRC2+NuA4	TRB1+2+3
95406	272807	Chr4:6618823-6619116	2	9	10	7	8	0	0	0	8	8	9	25	PEAT	NuA4	NA	NA	PEAT+NuA4	TRB1+2+3
95528	273274	Chr4:6756121-6756414	8	10	10	4	0	0	0	0	8	8	9	25	PEAT	NA	NA	NA	PEAT	TRB1+2+3
95529	273275	Chr4:6756415-6756708	8	10	10	4	0	0	0	0	8	8	9	25	PEAT	NA	NA	NA	PEAT	TRB1+2+3
97235	278731	Chr4:8360479-8360772	0	0	0	2	0	10	9	0	8	8	9	25	NA	NA	PRC2	NA	PRC2	TRB1+2+3
97236	278732	Chr4:8360773-8361066	0	3	0	2	0	10	9	0	8	8	9	25	NA	NA	PRC2	NA	PRC2	TRB1+2+3
97237	278733	Chr4:8361067-8361360	0	3	0	2	0	10	9	0	8	8	9	25	NA	NA	PRC2	NA	PRC2	TRB1+2+3
97238	278734	Chr4:8361361-8361654	0	3	0	2	0	10	9	0	8	8	9	25	NA	NA	PRC2	NA	PRC2	TRB1+2+3
97532	279486	Chr4:8582449-8582742	0	0	0	0	0	0	0	8	8	8	9	25	NA	NA	NA	JMJ14	JMJ14	TRB1+2+3
97533	279487	Chr4:8582743-8583036	0	0	0	0	0	0	0	8	8	8	9	25	NA	NA	NA	JMJ14	JMJ14	TRB1+2+3
97534	279488	Chr4:8583037-8583330	0	0	0	0	0	0	0	8	8	8	9	25	NA	NA	NA	JMJ14	JMJ14	TRB1+2+3
97535	279489	Chr4:8583331-8583624	0	0	0	0	0	0	0	8	8	8	9	25	NA	NA	NA	JMJ14	JMJ14	TRB1+2+3
97536	279490	Chr4:8583625-8583918	0	0	0	0	0	0	0	8	8	8	9	25	NA	NA	NA	JMJ14	JMJ14	TRB1+2+3
97666	279931	Chr4:8713279-8713572	0	0	0	0	0	0	0	0	8	8	9	25	NA	NA	NA	NA	Unassigned	TRB1+2+3
97667	279932	Chr4:8713573-8713866	0	0	0	0	0	0	0	0	8	8	9	25	NA	NA	NA	NA	Unassigned	TRB1+2+3
98764	282810	Chr4:9559705-9559998	0	3	0	0	0	4	3	0	8	8	9	25	NA	NA	PRC2	NA	PRC2	TRB1+2+3
98765	282811	Chr4:9559999-9560292	0	3	0	0	0	4	3	0	8	8	9	25	NA	NA	PRC2	NA	PRC2	TRB1+2+3
98934	283339	Chr4:9715231-9715524	10	10	10	9	6	0	0	0	8	8	9	25	PEAT	NuA4	NA	NA	PEAT+NuA4	TRB1+2+3
98935	283340	Chr4:9715525-9715818	10	10	10	9	6	0	0	0	8	8	9	25	PEAT	NuA4	NA	NA	PEAT+NuA4	TRB1+2+3
134055	376457	Chr5:18506713-18507006	0	0	0	0	0	5	9	0	10	10	5	25	NA	NA	PRC2	NA	PRC2	TRB1+2+3
134056	376458	Chr5:18507007-18507300	0	0	0	0	0	5	9	0	10	10	5	25	NA	NA	PRC2	NA	PRC2	TRB1+2+3
136031	381441	Chr5:19972009-19972302	0	0	0	0	0	2	0	6	10	10	5	25	NA	NA	NA	JMJ14	JMJ14	TRB1+2+3
136032	381442	Chr5:19972303-19972596	0	0	0	0	0	2	0	6	10	10	5	25	NA	NA	NA	JMJ14	JMJ14	TRB1+2+3
136033	381443	Chr5:19972597-19972890	0	0	0	0	0	2	0	6	10	10	5	25	NA	NA	NA	JMJ14	JMJ14	TRB1+2+3
136034	381444	Chr5:19972891-19973184	0	0	0	0	0	2	0	6	10	10	5	25	NA	NA	NA	JMJ14	JMJ14	TRB1+2+3
141030	392803	Chr5:23312437-23312730	7	0	4	0	0	0	0	0	10	10	5	25	PEAT	NA	NA	NA	PEAT	TRB1+2+3
141031	392804	Chr5:23312731-23313024	7	0	4	0	0	0	0	0	10	10	5	25	PEAT	NA	NA	NA	PEAT	TRB1+2+3
143425	397419	Chr5:24669541-24669834	0	4	0	0	0	0	0	10	10	10	5	25	NA	NA	NA	JMJ14	JMJ14	TRB1+2+3
143426	397420	Chr5:24669835-24670128	1	4	0	0	0	0	0	10	10	10	5	25	PEAT	NA	NA	JMJ14	PEAT+JMJ14	TRB1+2+3
143427	397421	Chr5:24670129-24670422	1	4	0	0	0	0	0	10	10	10	5	25	PEAT	NA	NA	JMJ14	PEAT+JMJ14	TRB1+2+3
83466	234654	Chr3:18861865-18862158	0	0	0	0	0	0	0	7	8	8	8	24	NA	NA	NA	JMJ14	JMJ14	TRB1+2+3
83467	234655	Chr3:18862159-18862452	0	0	0	0	0	0	0	7	8	8	8	24	NA	NA	NA	JMJ14	JMJ14	TRB1+2+3
83468	234656	Chr3:18862453-18862746	0	0	0	0	0	0	0	7	8	8	8	24	NA	NA	NA	JMJ14	JMJ14	TRB1+2+3
83540	234790	Chr3:18901849-18902142	5	8	8	9	4	0	0	0	8	8	8	24	PEAT	NuA4	NA	NA	PEAT+NuA4	TRB1+2+3
83541	234791	Chr3:18902143-18902436	5	8	8	9	4	0	0	0	8	8	8	24	PEAT	NuA4	NA	NA	PEAT+NuA4	TRB1+2+3
83756	235181	Chr3:19016803-19017096	0	0	0	0	0	7	9	9	8	8	8	24	NA	NA	PRC2	JMJ14	PRC2+JMJ14	TRB1+2+3
83757	235182	Chr3:19017097-19017390	0	6	0	1	0	7	9	9	8	8	8	24	NA	NA	PRC2	JMJ14	PRC2+JMJ14	TRB1+2+3
83758	235183	Chr3:19017391-19017684	0	6	0	1	0	7	9	9	8	8	8	24	NA	NA	PRC2	JMJ14	PRC2+JMJ14	TRB1+2+3
83759	235184	Chr3:19017685-19017978	0	6	0	0	0	7	9	0	8	8	8	24	NA	NA	PRC2	NA	PRC2	TRB1+2+3
84516	236842	Chr3:19505137-19505430	0	9	3	7	3	0	0	0	8	8	8	24	PEAT	NuA4	NA	NA	PEAT+NuA4	TRB1+2+3
84517	236843	Chr3:19505431-19505724	4	9	3	7	3	0	0	0	8	8	8	24	PEAT	NuA4	NA	NA	PEAT+NuA4	TRB1+2+3
84518	236844	Chr3:19505725-19506018	4	9	3	7	3	0	0	0	8	8	8	24	PEAT	NuA4	NA	NA	PEAT+NuA4	TRB1+2+3
85095	238146	Chr3:19888513-19888806	3	10	4	0	0	3	3	8	8	8	8	24	PEAT	NA	PRC2	JMJ14	PEAT+PRC2+JMJ14	TRB1+2+3
85096	238147	Chr3:19888807-19889100	3	10	4	6	1	3	3	8	8	8	8	24	PEAT	NuA4	PRC2	JMJ14	PEAT+PRC2+NuA4+JMJ14	TRB1+2+3
85986	239974	Chr3:20425945-20426238	3	3	0	0	0	8	7	0	8	8	8	24	PEAT	NA	PRC2	NA	PEAT+PRC2	TRB1+2+3
85987	239975	Chr3:20426239-20426532	3	3	0	0	0	8	7	0	8	8	8	24	PEAT	NA	PRC2	NA	PEAT+PRC2	TRB1+2+3
85988	239976	Chr3:20426533-20426826	3	3	0	0	0	8	7	0	8	8	8	24	PEAT	NA	PRC2	NA	PEAT+PRC2	TRB1+2+3
86213	240476	Chr3:20573533-20573826	3	8	1	0	0	0	0	0	8	8	8	24	PEAT	NA	NA	NA	PEAT	TRB1+2+3
86214	240477	Chr3:20573827-20574120	3	8	1	0	0	0	0	0	8	8	8	24	PEAT	NA	NA	NA	PEAT	TRB1+2+3
86327	240681	Chr3:20633803-20634096	0	10	10	0	0	0	0	0	8	8	8	24	PEAT	NA	NA	NA	PEAT	TRB1+2+3
86328	240682	Chr3:20634097-20634390	9	10	10	0	0	0	0	0	8	8	8	24	PEAT	NA	NA	NA	PEAT	TRB1+2+3
86329	240683	Chr3:20634391-20634684	9	10	10	0	0	0	0	0	8	8	8	24	PEAT	NA	NA	NA	PEAT	TRB1+2+3
86597	241215	Chr3:20790799-20791092	6	9	8	6	3	0	0	0	8	8	8	24	PEAT	NuA4	NA	NA	PEAT+NuA4	TRB1+2+3
86598	241216	Chr3:20791093-20791386	6	9	8	6	3	0	0	0	8	8	8	24	PEAT	NuA4	NA	NA	PEAT+NuA4	TRB1+2+3
86743	241492	Chr3:20872237-20872530	0	7	0	7	9	0	0	0	8	8	8	24	NA	NuA4	NA	NA	NuA4	TRB1+2+3
86744	241493	Chr3:20872531-20872824	0	7	0	7	9	0	0	0	8	8	8	24	NA	NuA4	NA	NA	NuA4	TRB1+2+3
86969	241933	Chr3:21001891-21002184	0	5	0	0	0	10	8	6	8	8	8	24	NA	NA	PRC2	JMJ14	PRC2+JMJ14	TRB1+2+3
125952	338261	Chr5:7277089-7277382	10	9	10	6	5	0	0	0	9	9	6	24	PEAT	NuA4	NA	NA	PEAT+NuA4	TRB1+2+3
125953	338262	Chr5:7277383-7277676	10	9	10	6	5	0	0	0	9	9	6	24	PEAT	NuA4	NA	NA	PEAT+NuA4	TRB1+2+3
130576	366361	Chr5:15538489-15538782	0	1	0	0	0	5	4	7	10	10	4	24	NA	NA	PRC2	JMJ14	PRC2+JMJ14	TRB1+2+3
130577	366362	Chr5:15538783-15539076	0	1	0	0	0	5	4	7	10	10	4	24	NA	NA	PRC2	JMJ14	PRC2+JMJ14	TRB1+2+3
134594	377729	Chr5:18880681-18880974	0	0	0	0	0	0	0	7	10	10	4	24	NA	NA	NA	JMJ14	JMJ14	TRB1+2+3
134595	377730	Chr5:18880975-18881268	0	0	0	0	0	0	0	7	10	10	4	24	NA	NA	NA	JMJ14	JMJ14	TRB1+2+3
79728	219199	Chr3:14318095-14318388	0	4	0	6	0	0	0	0	7	8	8	23	NA	NA	NA	NA	Unassigned	TRB1+2+3
79729	219200	Chr3:14318389-14318682	0	4	0	6	0	0	0	0	7	8	8	23	NA	NA	NA	NA	Unassigned	TRB1+2+3
79933	223226	Chr3:15502033-15502326	0	8	5	0	0	1	0	0	7	8	8	23	PEAT	NA	NA	NA	PEAT	TRB1+2+3
79934	223227	Chr3:15502327-15502620	0	8	5	3	0	1	0	0	7	8	8	23	PEAT	NA	NA	NA	PEAT	TRB1+2+3
79935	223228	Chr3:15502621-15502914	0	8	5	3	0	1	0	0	7	8	8	23	PEAT	NA	NA	NA	PEAT	TRB1+2+3
80028	224168	Chr3:15778981-15779274	0	9	7	0	0	0	0	0	7	8	8	23	PEAT	NA	NA	NA	PEAT	TRB1+2+3
80029	224169	Chr3:15779275-15779568	0	9	7	0	0	0	0	0	7	8	8	23	PEAT	NA	NA	NA	PEAT	TRB1+2+3
80030	224170	Chr3:15779569-15779862	0	0	0	0	0	0	0	0	7	8	8	23	NA	NA	NA	NA	Unassigned	TRB1+2+3
80194	225089	Chr3:16049755-16050048	0	3	0	1	0	3	5	10	7	8	8	23	NA	NA	PRC2	JMJ14	PRC2+JMJ14	TRB1+2+3
80195	225090	Chr3:16050049-16050342	0	3	0	1	0	3	5	10	7	8	8	23	NA	NA	PRC2	JMJ14	PRC2+JMJ14	TRB1+2+3
80196	225091	Chr3:16050343-16050636	0	0	0	0	0	3	5	10	7	8	8	23	NA	NA	PRC2	JMJ14	PRC2+JMJ14	TRB1+2+3
80210	225153	Chr3:16068571-16068864	0	9	9	9	4	0	0	0	7	8	8	23	PEAT	NuA4	NA	NA	PEAT+NuA4	TRB1+2+3
80211	225154	Chr3:16068865-16069158	0	9	9	9	4	0	0	0	7	8	8	23	PEAT	NuA4	NA	NA	PEAT+NuA4	TRB1+2+3
80212	225155	Chr3:16069159-16069452	0	9	9	9	0	0	0	0	7	8	8	23	PEAT	NA	NA	NA	PEAT	TRB1+2+3
80355	225932	Chr3:16297597-16297890	0	7	5	0	0	0	0	0	7	8	8	23	PEAT	NA	NA	NA	PEAT	TRB1+2+3
80356	225933	Chr3:16297891-16298184	0	7	5	0	0	0	0	0	7	8	8	23	PEAT	NA	NA	NA	PEAT	TRB1+2+3
80357	225934	Chr3:16298185-16298478	0	7	0	0	0	0	0	0	7	8	8	23	NA	NA	NA	NA	Unassigned	TRB1+2+3
82425	232295	Chr3:18168319-18168612	0	9	0	3	0	6	8	0	7	8	8	23	NA	NA	PRC2	NA	PRC2	TRB1+2+3
82426	232296	Chr3:18168613-18168906	0	9	2	3	0	6	8	0	7	8	8	23	PEAT	NA	PRC2	NA	PEAT+PRC2	TRB1+2+3
82427	232297	Chr3:18168907-18169200	0	9	2	0	0	6	8	0	7	8	8	23	PEAT	NA	PRC2	NA	PEAT+PRC2	TRB1+2+3
82759	233129	Chr3:18413515-18413808	9	10	10	3	0	0	0	0	7	8	8	23	PEAT	NA	NA	NA	PEAT	TRB1+2+3
82959	233437	Chr3:18504067-18504360	4	9	4	8	3	0	0	0	7	8	8	23	PEAT	NuA4	NA	NA	PEAT+NuA4	TRB1+2+3
82960	233438	Chr3:18504361-18504654	4	9	4	8	3	0	0	0	7	8	8	23	PEAT	NuA4	NA	NA	PEAT+NuA4	TRB1+2+3
106098	299511	Chr4:14469799-14470092	4	9	4	7	7	0	0	0	9	9	5	23	PEAT	NuA4	NA	NA	PEAT+NuA4	TRB1+2+3
106099	299512	Chr4:14470093-14470386	4	9	4	7	7	0	0	0	9	9	5	23	PEAT	NuA4	NA	NA	PEAT+NuA4	TRB1+2+3
106100	299513	Chr4:14470387-14470680	0	9	4	7	7	0	0	0	9	9	5	23	PEAT	NuA4	NA	NA	PEAT+NuA4	TRB1+2+3
116787	319562	Chr5:1779583-1779876	8	10	6	3	1	0	0	0	9	9	5	23	PEAT	NuA4	NA	NA	PEAT+NuA4	TRB1+2+3
116788	319563	Chr5:1779877-1780170	8	10	6	3	1	0	0	0	9	9	5	23	PEAT	NuA4	NA	NA	PEAT+NuA4	TRB1+2+3
118508	323013	Chr5:2794177-2794470	7	10	8	5	0	0	0	0	9	9	5	23	PEAT	NA	NA	NA	PEAT	TRB1+2+3
118509	323014	Chr5:2794471-2794764	7	10	8	5	0	0	0	0	9	9	5	23	PEAT	NA	NA	NA	PEAT	TRB1+2+3
122878	331388	Chr5:5256427-5256720	0	0	0	0	0	0	0	10	9	9	5	23	NA	NA	NA	JMJ14	JMJ14	TRB1+2+3
122879	331389	Chr5:5256721-5257014	0	6	0	0	0	0	0	10	9	9	5	23	NA	NA	NA	JMJ14	JMJ14	TRB1+2+3
122880	331390	Chr5:5257015-5257308	0	6	0	2	0	0	0	10	9	9	5	23	NA	NA	NA	JMJ14	JMJ14	TRB1+2+3
122881	331391	Chr5:5257309-5257602	0	6	0	2	0	0	0	10	9	9	5	23	NA	NA	NA	JMJ14	JMJ14	TRB1+2+3
123703	333099	Chr5:5759461-5759754	0	8	6	7	2	4	4	0	9	9	5	23	PEAT	NuA4	PRC2	NA	PEAT+PRC2+NuA4	TRB1+2+3
127896	343367	Chr5:8778253-8778546	0	2	0	0	0	10	10	0	10	10	3	23	NA	NA	PRC2	NA	PRC2	TRB1+2+3
127897	343368	Chr5:8778547-8778840	0	2	0	0	0	10	10	0	10	10	3	23	NA	NA	PRC2	NA	PRC2	TRB1+2+3
127898	343369	Chr5:8778841-8779134	0	0	0	0	0	10	10	0	10	10	3	23	NA	NA	PRC2	NA	PRC2	TRB1+2+3
129658	361247	Chr5:14034973-14035266	1	10	9	0	0	0	0	0	10	10	3	23	PEAT	NA	NA	NA	PEAT	TRB1+2+3
129659	361248	Chr5:14035267-14035560	1	10	9	0	0	0	0	0	10	10	3	23	PEAT	NA	NA	NA	PEAT	TRB1+2+3
129660	361249	Chr5:14035561-14035854	0	10	9	0	0	0	0	0	10	10	3	23	PEAT	NA	NA	NA	PEAT	TRB1+2+3
140471	391713	Chr5:22991977-22992270	0	0	0	6	9	10	9	0	3	10	10	23	NA	NuA4	PRC2	NA	PRC2+NuA4	TRB1+2+3
140472	391714	Chr5:22992271-22992564	0	0	0	6	0	10	9	0	3	10	10	23	NA	NA	PRC2	NA	PRC2	TRB1+2+3
141074	392882	Chr5:23335663-23335956	0	1	0	0	0	7	6	9	10	10	3	23	NA	NA	PRC2	JMJ14	PRC2+JMJ14	TRB1+2+3
141075	392883	Chr5:23335957-23336250	0	1	0	0	0	7	6	9	10	10	3	23	NA	NA	PRC2	JMJ14	PRC2+JMJ14	TRB1+2+3
141076	392884	Chr5:23336251-23336544	0	1	0	0	0	7	6	9	10	10	3	23	NA	NA	PRC2	JMJ14	PRC2+JMJ14	TRB1+2+3
141174	393121	Chr5:23405929-23406222	0	0	0	0	0	9	9	0	3	10	10	23	NA	NA	PRC2	NA	PRC2	TRB1+2+3
141175	393122	Chr5:23406223-23406516	0	0	0	7	0	9	9	0	3	10	10	23	NA	NA	PRC2	NA	PRC2	TRB1+2+3
143578	397695	Chr5:24750685-24750978	0	0	0	0	0	0	0	10	10	10	3	23	NA	NA	NA	JMJ14	JMJ14	TRB1+2+3
143579	397696	Chr5:24750979-24751272	0	1	0	0	0	0	0	10	10	10	3	23	NA	NA	NA	JMJ14	JMJ14	TRB1+2+3
143580	397697	Chr5:24751273-24751566	0	1	0	0	0	0	0	10	10	10	3	23	NA	NA	NA	JMJ14	JMJ14	TRB1+2+3
143581	397698	Chr5:24751567-24751860	0	0	0	0	0	0	0	10	10	10	3	23	NA	NA	NA	JMJ14	JMJ14	TRB1+2+3
62287	171739	Chr3:364855-365148	7	10	9	4	5	0	0	0	7	7	8	22	PEAT	NuA4	NA	NA	PEAT+NuA4	TRB1+2+3
62288	171740	Chr3:365149-365442	7	10	9	4	5	0	0	0	7	7	8	22	PEAT	NuA4	NA	NA	PEAT+NuA4	TRB1+2+3
62289	171741	Chr3:365443-365736	7	10	9	4	5	0	0	0	7	7	8	22	PEAT	NuA4	NA	NA	PEAT+NuA4	TRB1+2+3
62325	171786	Chr3:378673-378966	3	0	0	0	0	0	0	10	7	7	8	22	NA	NA	NA	JMJ14	JMJ14	TRB1+2+3
62326	171787	Chr3:378967-379260	3	0	0	7	0	0	0	10	7	7	8	22	NA	NA	NA	JMJ14	JMJ14	TRB1+2+3
62327	171788	Chr3:379261-379554	3	0	0	7	8	0	0	10	7	7	8	22	NA	NuA4	NA	JMJ14	NuA4+JMJ14	TRB1+2+3
62796	172540	Chr3:600349-600642	10	10	10	9	0	0	0	0	7	7	8	22	PEAT	NA	NA	NA	PEAT	TRB1+2+3
62797	172541	Chr3:600643-600936	10	10	10	9	0	0	0	0	7	7	8	22	PEAT	NA	NA	NA	PEAT	TRB1+2+3
62810	172554	Chr3:604465-604758	10	10	10	7	2	0	0	8	7	7	8	22	PEAT	NuA4	NA	JMJ14	PEAT+NuA4+JMJ14	TRB1+2+3
62811	172555	Chr3:604759-605052	10	10	10	7	2	0	0	8	7	7	8	22	PEAT	NuA4	NA	JMJ14	PEAT+NuA4+JMJ14	TRB1+2+3
62812	172556	Chr3:605053-605346	10	10	10	7	2	0	0	8	7	7	8	22	PEAT	NuA4	NA	JMJ14	PEAT+NuA4+JMJ14	TRB1+2+3
62956	172776	Chr3:669733-670026	0	5	0	0	0	5	3	9	7	7	8	22	NA	NA	PRC2	JMJ14	PRC2+JMJ14	TRB1+2+3
62957	172777	Chr3:670027-670320	0	5	0	0	0	5	3	9	7	7	8	22	NA	NA	PRC2	JMJ14	PRC2+JMJ14	TRB1+2+3
62958	172778	Chr3:670321-670614	0	5	0	0	0	5	3	9	7	7	8	22	NA	NA	PRC2	JMJ14	PRC2+JMJ14	TRB1+2+3
63442	173682	Chr3:936097-936390	0	0	0	0	0	0	0	6	7	7	8	22	NA	NA	NA	JMJ14	JMJ14	TRB1+2+3
63443	173683	Chr3:936391-936684	0	0	0	0	0	0	0	6	7	7	8	22	NA	NA	NA	JMJ14	JMJ14	TRB1+2+3
64691	175987	Chr3:1613767-1614060	4	9	7	0	0	0	0	0	7	7	8	22	PEAT	NA	NA	NA	PEAT	TRB1+2+3
64692	175988	Chr3:1614061-1614354	4	9	7	3	0	0	0	0	7	7	8	22	PEAT	NA	NA	NA	PEAT	TRB1+2+3
64693	175989	Chr3:1614355-1614648	4	9	7	3	0	0	0	0	7	7	8	22	PEAT	NA	NA	NA	PEAT	TRB1+2+3
65241	176912	Chr3:1885717-1886010	1	0	0	0	0	0	4	8	7	7	8	22	NA	NA	NA	JMJ14	JMJ14	TRB1+2+3
65402	177200	Chr3:1970389-1970682	0	9	4	10	10	10	8	0	7	7	8	22	PEAT	NuA4	PRC2	NA	PEAT+PRC2+NuA4	TRB1+2+3
65403	177201	Chr3:1970683-1970976	0	9	4	10	10	10	8	0	7	7	8	22	PEAT	NuA4	PRC2	NA	PEAT+PRC2+NuA4	TRB1+2+3
65404	177202	Chr3:1970977-1971270	0	9	0	10	10	10	8	0	7	7	8	22	NA	NuA4	PRC2	NA	PRC2+NuA4	TRB1+2+3
65630	177701	Chr3:2117683-2117976	6	10	8	4	5	0	0	0	7	7	8	22	PEAT	NuA4	NA	NA	PEAT+NuA4	TRB1+2+3
65631	177702	Chr3:2117977-2118270	6	10	8	4	5	0	0	0	7	7	8	22	PEAT	NuA4	NA	NA	PEAT+NuA4	TRB1+2+3
65855	178090	Chr3:2232049-2232342	10	10	10	10	8	0	0	0	7	7	8	22	PEAT	NuA4	NA	NA	PEAT+NuA4	TRB1+2+3
65856	178091	Chr3:2232343-2232636	10	10	10	10	8	0	0	0	7	7	8	22	PEAT	NuA4	NA	NA	PEAT+NuA4	TRB1+2+3
67514	181024	Chr3:3094645-3094938	10	10	10	10	5	0	0	0	7	7	8	22	PEAT	NuA4	NA	NA	PEAT+NuA4	TRB1+2+3
67515	181025	Chr3:3094939-3095232	10	10	10	10	5	0	0	0	7	7	8	22	PEAT	NuA4	NA	NA	PEAT+NuA4	TRB1+2+3
67523	181035	Chr3:3097879-3098172	10	10	10	10	10	0	0	0	7	7	8	22	PEAT	NuA4	NA	NA	PEAT+NuA4	TRB1+2+3
67524	181036	Chr3:3098173-3098466	10	10	10	10	10	0	0	0	7	7	8	22	PEAT	NuA4	NA	NA	PEAT+NuA4	TRB1+2+3
68071	182027	Chr3:3389527-3389820	0	4	0	0	0	0	0	10	7	7	8	22	NA	NA	NA	JMJ14	JMJ14	TRB1+2+3
68072	182028	Chr3:3389821-3390114	4	4	0	0	0	0	0	10	7	7	8	22	PEAT	NA	NA	JMJ14	PEAT+JMJ14	TRB1+2+3
68073	182029	Chr3:3390115-3390408	4	4	0	0	0	0	0	10	7	7	8	22	PEAT	NA	NA	JMJ14	PEAT+JMJ14	TRB1+2+3
68257	182397	Chr3:3498307-3498600	4	0	0	0	0	10	10	0	7	7	8	22	NA	NA	PRC2	NA	PRC2	TRB1+2+3
68258	182398	Chr3:3498601-3498894	4	7	0	0	0	10	10	0	7	7	8	22	PEAT	NA	PRC2	NA	PEAT+PRC2	TRB1+2+3
68259	182399	Chr3:3498895-3499188	4	7	0	10	0	10	10	0	7	7	8	22	PEAT	NA	PRC2	NA	PEAT+PRC2	TRB1+2+3
68260	182400	Chr3:3499189-3499482	4	7	0	10	0	10	10	0	7	7	8	22	PEAT	NA	PRC2	NA	PEAT+PRC2	TRB1+2+3
68762	183352	Chr3:3779077-3779370	5	10	6	5	5	0	0	0	7	7	8	22	PEAT	NuA4	NA	NA	PEAT+NuA4	TRB1+2+3
68763	183353	Chr3:3779371-3779664	5	10	6	5	5	0	0	0	7	7	8	22	PEAT	NuA4	NA	NA	PEAT+NuA4	TRB1+2+3
68764	183354	Chr3:3779665-3779958	0	10	0	5	0	0	0	0	7	7	8	22	NA	NA	NA	NA	Unassigned	TRB1+2+3
69314	184414	Chr3:4091305-4091598	9	10	9	7	0	0	0	8	7	7	8	22	PEAT	NA	NA	JMJ14	PEAT+JMJ14	TRB1+2+3
69315	184414	Chr3:4091305-4091598	9	10	9	7	0	0	0	6	7	7	8	22	PEAT	NA	NA	JMJ14	PEAT+JMJ14	TRB1+2+3
69316	184415	Chr3:4091599-4091892	9	10	9	7	0	0	0	6	7	7	8	22	PEAT	NA	NA	JMJ14	PEAT+JMJ14	TRB1+2+3
70602	186787	Chr3:4788967-4789260	0	7	0	3	4	0	0	0	7	7	8	22	NA	NuA4	NA	NA	NuA4	TRB1+2+3
70603	186788	Chr3:4789261-4789554	0	7	0	3	4	0	0	0	7	7	8	22	NA	NuA4	NA	NA	NuA4	TRB1+2+3
72141	190105	Chr3:5764459-5764752	7	9	8	0	1	0	0	0	7	7	8	22	PEAT	NA	NA	NA	PEAT	TRB1+2+3
72142	190106	Chr3:5764753-5765046	7	9	8	0	1	0	0	0	7	7	8	22	PEAT	NA	NA	NA	PEAT	TRB1+2+3
72252	190365	Chr3:5840899-5841192	0	0	0	9	8	0	0	0	7	7	8	22	NA	NuA4	NA	NA	NuA4	TRB1+2+3
72253	190366	Chr3:5841193-5841486	0	0	0	9	8	0	0	0	7	7	8	22	NA	NuA4	NA	NA	NuA4	TRB1+2+3
72793	191452	Chr3:6160477-6160770	0	0	0	9	6	10	10	0	7	7	8	22	NA	NuA4	PRC2	NA	PRC2+NuA4	TRB1+2+3
72794	191453	Chr3:6160771-6161064	5	0	0	9	6	10	10	0	7	7	8	22	NA	NuA4	PRC2	NA	PRC2+NuA4	TRB1+2+3
72795	191454	Chr3:6161065-6161358	5	0	0	9	6	10	10	0	7	7	8	22	NA	NuA4	PRC2	NA	PRC2+NuA4	TRB1+2+3
72796	191455	Chr3:6161359-6161652	0	0	0	9	0	10	10	0	7	7	8	22	NA	NA	PRC2	NA	PRC2	TRB1+2+3
72797	191456	Chr3:6161653-6161946	0	0	0	9	0	10	10	0	7	7	8	22	NA	NA	PRC2	NA	PRC2	TRB1+2+3
72955	191722	Chr3:6239857-6240150	9	10	10	0	0	0	0	0	7	7	8	22	PEAT	NA	NA	NA	PEAT	TRB1+2+3
72956	191723	Chr3:6240151-6240444	9	10	10	8	0	0	0	1	7	7	8	22	PEAT	NA	NA	JMJ14	PEAT+JMJ14	TRB1+2+3
72957	191724	Chr3:6240445-6240738	9	10	10	8	8	0	0	1	7	7	8	22	PEAT	NuA4	NA	JMJ14	PEAT+NuA4+JMJ14	TRB1+2+3
74394	195119	Chr3:7238575-7238868	0	7	2	5	0	9	8	7	7	7	8	22	PEAT	NA	PRC2	JMJ14	PEAT+PRC2+JMJ14	TRB1+2+3
74395	195120	Chr3:7238869-7239162	0	7	2	5	0	9	8	7	7	7	8	22	PEAT	NA	PRC2	JMJ14	PEAT+PRC2+JMJ14	TRB1+2+3
74396	195121	Chr3:7239163-7239456	0	7	2	5	1	9	8	7	7	7	8	22	PEAT	NuA4	PRC2	JMJ14	PEAT+PRC2+NuA4+JMJ14	TRB1+2+3
75088	196627	Chr3:7681927-7682220	1	9	6	3	2	2	8	0	7	7	8	22	PEAT	NuA4	PRC2	NA	PEAT+PRC2+NuA4	TRB1+2+3
75089	196628	Chr3:7682221-7682514	1	9	6	3	2	0	0	0	7	7	8	22	PEAT	NuA4	NA	NA	PEAT+NuA4	TRB1+2+3
75332	197179	Chr3:7844215-7844508	0	9	8	2	3	0	0	0	7	7	8	22	PEAT	NuA4	NA	NA	PEAT+NuA4	TRB1+2+3
75333	197180	Chr3:7844509-7844802	0	9	8	2	3	0	3	0	7	7	8	22	PEAT	NuA4	NA	NA	PEAT+NuA4	TRB1+2+3
75609	197795	Chr3:8025319-8025612	1	7	0	0	0	7	4	2	7	7	8	22	PEAT	NA	PRC2	JMJ14	PEAT+PRC2+JMJ14	TRB1+2+3
75610	197796	Chr3:8025613-8025906	1	7	3	1	0	7	4	2	7	7	8	22	PEAT	NA	PRC2	JMJ14	PEAT+PRC2+JMJ14	TRB1+2+3
75611	197797	Chr3:8025907-8026200	1	7	3	1	0	7	4	2	7	7	8	22	PEAT	NA	PRC2	JMJ14	PEAT+PRC2+JMJ14	TRB1+2+3
76055	198985	Chr3:8375179-8375472	0	0	0	0	0	0	0	0	7	7	8	22	NA	NA	NA	NA	Unassigned	TRB1+2+3
76056	198986	Chr3:8375473-8375766	0	0	0	0	0	0	0	0	7	7	8	22	NA	NA	NA	NA	Unassigned	TRB1+2+3
76078	199028	Chr3:8387821-8388114	0	0	0	0	0	0	0	10	7	7	8	22	NA	NA	NA	JMJ14	JMJ14	TRB1+2+3
76079	199029	Chr3:8388115-8388408	0	0	0	0	0	0	0	10	7	7	8	22	NA	NA	NA	JMJ14	JMJ14	TRB1+2+3
76080	199030	Chr3:8388409-8388702	0	0	0	0	0	0	0	10	7	7	8	22	NA	NA	NA	JMJ14	JMJ14	TRB1+2+3
76081	199031	Chr3:8388703-8388996	0	0	0	0	0	0	0	10	7	7	8	22	NA	NA	NA	JMJ14	JMJ14	TRB1+2+3
76082	199032	Chr3:8388997-8389290	0	0	0	0	0	0	0	10	7	7	8	22	NA	NA	NA	JMJ14	JMJ14	TRB1+2+3
76083	199033	Chr3:8389291-8389584	0	0	0	0	0	0	0	10	7	7	8	22	NA	NA	NA	JMJ14	JMJ14	TRB1+2+3
77022	202114	Chr3:9295105-9295398	0	10	5	0	0	0	0	0	7	7	8	22	PEAT	NA	NA	NA	PEAT	TRB1+2+3
77023	202115	Chr3:9295399-9295692	0	10	5	0	0	0	0	0	7	7	8	22	PEAT	NA	NA	NA	PEAT	TRB1+2+3
77462	202982	Chr3:9550297-9550590	5	8	7	7	0	0	0	0	7	7	8	22	PEAT	NA	NA	NA	PEAT	TRB1+2+3
77463	202983	Chr3:9550591-9550884	5	8	7	7	0	0	0	0	7	7	8	22	PEAT	NA	NA	NA	PEAT	TRB1+2+3
78370	205401	Chr3:10261483-10261776	8	10	10	9	0	4	3	0	7	7	8	22	PEAT	NA	PRC2	NA	PEAT+PRC2	TRB1+2+3
78371	205402	Chr3:10261777-10262070	8	10	10	9	0	4	3	0	7	7	8	22	PEAT	NA	PRC2	NA	PEAT+PRC2	TRB1+2+3
78673	206509	Chr3:10587235-10587528	0	7	0	0	0	8	8	1	7	7	8	22	NA	NA	PRC2	JMJ14	PRC2+JMJ14	TRB1+2+3
78674	206510	Chr3:10587529-10587822	0	7	2	0	0	8	8	1	7	7	8	22	PEAT	NA	PRC2	JMJ14	PEAT+PRC2+JMJ14	TRB1+2+3
78675	206511	Chr3:10587823-10588116	0	7	2	0	0	8	8	1	7	7	8	22	PEAT	NA	PRC2	JMJ14	PEAT+PRC2+JMJ14	TRB1+2+3
79337	210581	Chr3:11784403-11784696	0	0	0	0	0	5	8	9	7	7	8	22	NA	NA	PRC2	JMJ14	PRC2+JMJ14	TRB1+2+3
79338	210582	Chr3:11784697-11784990	0	0	0	0	0	5	8	9	7	7	8	22	NA	NA	PRC2	JMJ14	PRC2+JMJ14	TRB1+2+3
101132	288482	Chr4:11227273-11227566	0	5	0	0	0	9	9	6	8	9	5	22	NA	NA	PRC2	JMJ14	PRC2+JMJ14	TRB1+2+3
101133	288483	Chr4:11227567-11227860	0	5	0	0	0	9	9	6	8	9	5	22	NA	NA	PRC2	JMJ14	PRC2+JMJ14	TRB1+2+3
102207	291145	Chr4:12010195-12010488	0	0	0	0	0	0	0	10	8	9	5	22	NA	NA	NA	JMJ14	JMJ14	TRB1+2+3
102208	291146	Chr4:12010489-12010782	0	1	0	0	0	0	0	10	8	9	5	22	NA	NA	NA	JMJ14	JMJ14	TRB1+2+3
102209	291147	Chr4:12010783-12011076	0	1	0	0	0	0	0	10	8	9	5	22	NA	NA	NA	JMJ14	JMJ14	TRB1+2+3
102210	291148	Chr4:12011077-12011370	0	0	0	0	0	0	0	10	8	9	5	22	NA	NA	NA	JMJ14	JMJ14	TRB1+2+3
107007	301317	Chr4:15000763-15001056	9	10	9	3	0	0	0	0	9	9	4	22	PEAT	NA	NA	NA	PEAT	TRB1+2+3
107008	301318	Chr4:15001057-15001350	9	10	9	3	0	0	0	0	9	9	4	22	PEAT	NA	NA	NA	PEAT	TRB1+2+3
107009	301319	Chr4:15001351-15001644	9	10	9	3	0	0	0	0	9	9	4	22	PEAT	NA	NA	NA	PEAT	TRB1+2+3
114946	316208	Chr5:793507-793800	0	0	0	0	0	0	0	0	9	9	4	22	NA	NA	NA	NA	Unassigned	TRB1+2+3
114947	316209	Chr5:793801-794094	4	0	0	0	0	0	0	0	9	9	4	22	NA	NA	NA	NA	Unassigned	TRB1+2+3
114948	316210	Chr5:794095-794388	4	0	0	0	0	0	0	0	9	9	4	22	NA	NA	NA	NA	Unassigned	TRB1+2+3
115464	317022	Chr5:1032823-1033116	0	0	0	0	0	0	0	9	9	9	4	22	NA	NA	NA	JMJ14	JMJ14	TRB1+2+3
115465	317023	Chr5:1033117-1033410	0	0	0	0	0	0	0	9	9	9	4	22	NA	NA	NA	JMJ14	JMJ14	TRB1+2+3
115466	317024	Chr5:1033411-1033704	0	0	0	0	0	0	0	9	9	9	4	22	NA	NA	NA	JMJ14	JMJ14	TRB1+2+3
115467	317025	Chr5:1033705-1033998	0	0	0	0	0	0	0	9	9	9	4	22	NA	NA	NA	JMJ14	JMJ14	TRB1+2+3
122700	331038	Chr5:5153527-5153820	3	0	0	0	0	10	10	0	3	9	10	22	NA	NA	PRC2	NA	PRC2	TRB1+2+3
122701	331039	Chr5:5153821-5154114	3	0	0	0	0	10	10	0	3	9	10	22	NA	NA	PRC2	NA	PRC2	TRB1+2+3
122702	331040	Chr5:5154115-5154408	3	0	0	0	0	10	10	0	3	9	10	22	NA	NA	PRC2	NA	PRC2	TRB1+2+3
125044	336165	Chr5:6660865-6661158	0	2	0	0	0	9	10	8	9	9	4	22	NA	NA	PRC2	JMJ14	PRC2+JMJ14	TRB1+2+3
125045	336166	Chr5:6661159-6661452	0	2	0	0	0	9	10	8	9	9	4	22	NA	NA	PRC2	JMJ14	PRC2+JMJ14	TRB1+2+3
125046	336167	Chr5:6661453-6661746	0	2	0	0	0	9	10	8	9	9	4	22	NA	NA	PRC2	JMJ14	PRC2+JMJ14	TRB1+2+3
125047	336168	Chr5:6661747-6662040	0	2	0	0	0	9	10	8	9	9	4	22	NA	NA	PRC2	JMJ14	PRC2+JMJ14	TRB1+2+3
132290	371407	Chr5:17022013-17022306	7	10	10	9	6	2	0	0	2	10	10	22	PEAT	NuA4	NA	NA	PEAT+NuA4	TRB1+2+3
132291	371408	Chr5:17022307-17022600	7	10	10	9	6	2	2	0	2	10	10	22	PEAT	NuA4	PRC2	NA	PEAT+PRC2+NuA4	TRB1+2+3
139648	390154	Chr5:22533631-22533924	10	10	10	9	0	0	0	3	10	10	2	22	PEAT	NA	NA	JMJ14	PEAT+JMJ14	TRB1+2+3
139649	390155	Chr5:22533925-22534218	10	10	10	9	3	0	0	3	10	10	2	22	PEAT	NuA4	NA	JMJ14	PEAT+NuA4+JMJ14	TRB1+2+3
140370	391534	Chr5:22939351-22939644	0	2	1	2	0	0	0	0	10	10	2	22	PEAT	NA	NA	NA	PEAT	TRB1+2+3
140371	391535	Chr5:22939645-22939938	0	2	1	2	0	0	0	4	10	10	2	22	PEAT	NA	NA	JMJ14	PEAT+JMJ14	TRB1+2+3
140372	391536	Chr5:22939939-22940232	0	0	0	0	0	0	0	4	10	10	2	22	NA	NA	NA	JMJ14	JMJ14	TRB1+2+3
140918	392585	Chr5:23248345-23248638	0	6	0	0	0	9	10	0	10	10	2	22	NA	NA	PRC2	NA	PRC2	TRB1+2+3
140919	392586	Chr5:23248639-23248932	0	6	0	0	0	9	10	0	10	10	2	22	NA	NA	PRC2	NA	PRC2	TRB1+2+3
143277	397106	Chr5:24577519-24577812	2	3	0	6	0	10	10	0	2	10	10	22	PEAT	NA	PRC2	NA	PEAT+PRC2	TRB1+2+3
143278	397107	Chr5:24577813-24578106	2	3	3	6	0	10	10	2	2	10	10	22	PEAT	NA	PRC2	JMJ14	PEAT+PRC2+JMJ14	TRB1+2+3
145236	400752	Chr5:25649443-25649736	5	6	0	6	2	0	0	0	10	10	2	22	PEAT	NuA4	NA	NA	PEAT+NuA4	TRB1+2+3
145237	400753	Chr5:25649737-25650030	5	6	0	6	2	0	6	0	10	10	2	22	PEAT	NuA4	NA	NA	PEAT+NuA4	TRB1+2+3
146293	402424	Chr5:26141011-26141304	0	6	0	9	0	0	6	0	10	10	2	22	NA	NA	NA	NA	Unassigned	TRB1+2+3
147552	404550	Chr5:26766055-26766348	2	3	2	5	0	9	5	0	2	10	10	22	PEAT	NA	PRC2	NA	PEAT+PRC2	TRB1+2+3
147553	404551	Chr5:26766349-26766642	2	3	2	5	0	9	5	0	2	10	10	22	PEAT	NA	PRC2	NA	PEAT+PRC2	TRB1+2+3
59865	167670	Chr2:18866863-18867156	0	6	0	9	5	0	0	0	6	7	8	21	NA	NuA4	NA	NA	NuA4	TRB1+2+3
59866	167671	Chr2:18867157-18867450	0	6	0	9	5	7	5	1	6	7	8	21	NA	NuA4	PRC2	JMJ14	PRC2+NuA4+JMJ14	TRB1+2+3
59867	167672	Chr2:18867451-18867744	0	6	0	9	0	7	5	1	6	7	8	21	NA	NA	PRC2	JMJ14	PRC2+JMJ14	TRB1+2+3
61275	169924	Chr2:19529539-19529832	0	8	5	0	5	0	0	0	6	7	8	21	PEAT	NA	NA	NA	PEAT	TRB1+2+3
61276	169925	Chr2:19529833-19530126	1	8	5	0	5	0	0	0	6	7	8	21	PEAT	NA	NA	NA	PEAT	TRB1+2+3
85263	238376	Chr3:19956133-19956426	5	8	5	5	6	0	0	0	8	8	5	21	PEAT	NuA4	NA	NA	PEAT+NuA4	TRB1+2+3
85264	238377	Chr3:19956427-19956720	5	8	5	5	6	0	0	0	8	8	5	21	PEAT	NuA4	NA	NA	PEAT+NuA4	TRB1+2+3
90166	248200	Chr3:22844389-22844682	1	0	0	0	0	7	9	8	8	8	5	21	NA	NA	PRC2	JMJ14	PRC2+JMJ14	TRB1+2+3
90167	248201	Chr3:22844683-22844976	0	1	0	0	0	7	9	8	8	8	5	21	NA	NA	PRC2	JMJ14	PRC2+JMJ14	TRB1+2+3
90168	248202	Chr3:22844977-22845270	0	1	0	0	0	7	9	8	8	8	5	21	NA	NA	PRC2	JMJ14	PRC2+JMJ14	TRB1+2+3
90169	248203	Chr3:22845271-22845564	0	0	0	0	0	7	9	8	8	8	5	21	NA	NA	PRC2	JMJ14	PRC2+JMJ14	TRB1+2+3
91492	250419	Chr4:36751-37044	0	10	9	0	0	0	0	0	8	8	5	21	PEAT	NA	NA	NA	PEAT	TRB1+2+3
91493	250420	Chr4:37045-37338	0	10	9	0	0	0	0	0	8	8	5	21	PEAT	NA	NA	NA	PEAT	TRB1+2+3
91494	250421	Chr4:37339-37632	0	10	9	0	0	0	0	0	8	8	5	21	PEAT	NA	NA	NA	PEAT	TRB1+2+3
93992	258789	Chr4:2497531-2497824	9	10	10	9	4	0	0	0	8	8	5	21	PEAT	NuA4	NA	NA	PEAT+NuA4	TRB1+2+3
93993	258790	Chr4:2497825-2498118	9	10	10	9	4	0	0	0	8	8	5	21	PEAT	NuA4	NA	NA	PEAT+NuA4	TRB1+2+3
94904	270645	Chr4:5983195-5983488	0	0	0	0	0	2	0	5	8	8	5	21	NA	NA	NA	JMJ14	JMJ14	TRB1+2+3
94905	270646	Chr4:5983489-5983782	0	0	0	0	0	2	0	5	8	8	5	21	NA	NA	NA	JMJ14	JMJ14	TRB1+2+3
94906	270647	Chr4:5983783-5984076	0	0	0	0	0	2	0	0	8	8	5	21	NA	NA	NA	NA	Unassigned	TRB1+2+3
99142	283868	Chr4:9870757-9871050	8	10	10	0	0	0	0	0	8	9	4	21	PEAT	NA	NA	NA	PEAT	TRB1+2+3
99143	283869	Chr4:9871051-9871344	8	10	10	9	0	0	0	0	8	9	4	21	PEAT	NA	NA	NA	PEAT	TRB1+2+3
99144	283870	Chr4:9871345-9871638	8	10	10	9	0	0	0	0	8	9	4	21	PEAT	NA	NA	NA	PEAT	TRB1+2+3
101099	288410	Chr4:11206105-11206398	0	7	5	0	0	0	0	5	8	9	4	21	PEAT	NA	NA	JMJ14	PEAT+JMJ14	TRB1+2+3
101100	288411	Chr4:11206399-11206692	0	7	5	0	0	4	9	5	8	9	4	21	PEAT	NA	PRC2	JMJ14	PEAT+PRC2+JMJ14	TRB1+2+3
102351	291507	Chr4:12116623-12116916	0	0	0	0	0	0	0	6	3	9	9	21	NA	NA	NA	JMJ14	JMJ14	TRB1+2+3
102352	291508	Chr4:12116917-12117210	0	0	0	6	0	0	0	6	3	9	9	21	NA	NA	NA	JMJ14	JMJ14	TRB1+2+3
103956	294921	Chr4:13120339-13120632	0	0	0	4	0	8	10	0	3	9	9	21	NA	NA	PRC2	NA	PRC2	TRB1+2+3
103957	294922	Chr4:13120633-13120926	0	2	2	4	0	8	10	0	3	9	9	21	PEAT	NA	PRC2	NA	PEAT+PRC2	TRB1+2+3
103958	294923	Chr4:13120927-13121220	0	2	2	4	0	8	10	0	3	9	9	21	PEAT	NA	PRC2	NA	PEAT+PRC2	TRB1+2+3
109780	306967	Chr4:16661863-16662156	0	6	0	0	0	2	2	0	9	9	3	21	NA	NA	PRC2	NA	PRC2	TRB1+2+3
109781	306968	Chr4:16662157-16662450	0	6	0	0	0	2	2	0	9	9	3	21	NA	NA	PRC2	NA	PRC2	TRB1+2+3
113413	313507	Chr4:18584623-18584916	0	0	0	0	0	0	0	0	9	9	3	21	NA	NA	NA	NA	Unassigned	TRB1+2+3
113414	313508	Chr4:18584917-18585056	0	0	0	0	0	0	0	0	9	9	3	21	NA	NA	NA	NA	Unassigned	TRB1+2+3
114210	314968	Chr5:428947-429240	0	0	0	0	0	0	0	10	9	9	3	21	NA	NA	NA	JMJ14	JMJ14	TRB1+2+3
114211	314969	Chr5:429241-429534	0	1	0	0	0	0	0	10	9	9	3	21	NA	NA	NA	JMJ14	JMJ14	TRB1+2+3
114212	314970	Chr5:429535-429828	0	1	0	0	0	0	0	10	9	9	3	21	NA	NA	NA	JMJ14	JMJ14	TRB1+2+3
114213	314971	Chr5:429829-430122	0	0	0	0	0	0	0	10	9	9	3	21	NA	NA	NA	JMJ14	JMJ14	TRB1+2+3
117038	320144	Chr5:1950691-1950984	0	0	0	0	0	9	8	0	3	9	9	21	NA	NA	PRC2	NA	PRC2	TRB1+2+3
117039	320145	Chr5:1950985-1951278	0	0	0	10	8	9	8	0	3	9	9	21	NA	NuA4	PRC2	NA	PRC2+NuA4	TRB1+2+3
117040	320146	Chr5:1951279-1951572	0	0	0	10	8	9	8	0	3	9	9	21	NA	NuA4	PRC2	NA	PRC2+NuA4	TRB1+2+3
118339	322656	Chr5:2689219-2689512	10	10	10	6	0	0	4	0	9	9	3	21	PEAT	NA	NA	NA	PEAT	TRB1+2+3
118340	322657	Chr5:2689513-2689806	10	10	10	6	0	0	4	2	9	9	3	21	PEAT	NA	NA	JMJ14	PEAT+JMJ14	TRB1+2+3
118341	322658	Chr5:2689807-2690100	10	10	10	6	0	0	4	2	9	9	3	21	PEAT	NA	NA	JMJ14	PEAT+JMJ14	TRB1+2+3
119292	324323	Chr5:3179317-3179610	5	6	4	3	0	10	10	0	2	9	10	21	PEAT	NA	PRC2	NA	PEAT+PRC2	TRB1+2+3
123727	333141	Chr5:5771809-5772102	10	10	10	0	0	0	0	0	9	9	3	21	PEAT	NA	NA	NA	PEAT	TRB1+2+3
123728	333142	Chr5:5772103-5772396	10	10	10	3	0	0	0	0	9	9	3	21	PEAT	NA	NA	NA	PEAT	TRB1+2+3
123729	333143	Chr5:5772397-5772690	10	10	10	3	0	0	0	0	9	9	3	21	PEAT	NA	NA	NA	PEAT	TRB1+2+3
127108	341159	Chr5:8129101-8129394	0	0	0	0	0	0	0	7	10	10	1	21	NA	NA	NA	JMJ14	JMJ14	TRB1+2+3
127109	341160	Chr5:8129395-8129688	0	0	0	0	0	0	0	7	10	10	1	21	NA	NA	NA	JMJ14	JMJ14	TRB1+2+3
127265	341500	Chr5:8229355-8229648	0	5	1	5	0	9	9	0	1	10	10	21	PEAT	NA	PRC2	NA	PEAT+PRC2	TRB1+2+3
127266	341501	Chr5:8229649-8229942	0	5	1	5	0	9	9	0	1	10	10	21	PEAT	NA	PRC2	NA	PEAT+PRC2	TRB1+2+3
127267	341502	Chr5:8229943-8230236	0	5	0	5	0	9	9	0	1	10	10	21	NA	NA	PRC2	NA	PRC2	TRB1+2+3
130942	367724	Chr5:15939211-15939504	0	0	0	0	0	0	0	10	10	10	1	21	NA	NA	NA	JMJ14	JMJ14	TRB1+2+3
130943	367725	Chr5:15939505-15939798	0	0	0	0	0	0	0	10	10	10	1	21	NA	NA	NA	JMJ14	JMJ14	TRB1+2+3
130944	367726	Chr5:15939799-15940092	0	0	0	0	0	0	0	10	10	10	1	21	NA	NA	NA	JMJ14	JMJ14	TRB1+2+3
130945	367727	Chr5:15940093-15940386	0	0	0	0	0	0	0	10	10	10	1	21	NA	NA	NA	JMJ14	JMJ14	TRB1+2+3
133379	374300	Chr5:17872555-17872848	0	0	0	0	0	0	0	9	10	10	1	21	NA	NA	NA	JMJ14	JMJ14	TRB1+2+3
133380	374301	Chr5:17872849-17873142	0	0	0	0	0	0	0	9	10	10	1	21	NA	NA	NA	JMJ14	JMJ14	TRB1+2+3
133381	374302	Chr5:17873143-17873436	0	0	0	0	0	0	0	9	10	10	1	21	NA	NA	NA	JMJ14	JMJ14	TRB1+2+3
133398	374333	Chr5:17882257-17882550	0	0	0	2	0	0	0	9	10	10	1	21	NA	NA	NA	JMJ14	JMJ14	TRB1+2+3
133399	374334	Chr5:17882551-17882844	0	0	0	0	0	0	0	9	10	10	1	21	NA	NA	NA	JMJ14	JMJ14	TRB1+2+3
133400	374335	Chr5:17882845-17883138	0	0	0	0	0	0	0	9	10	10	1	21	NA	NA	NA	JMJ14	JMJ14	TRB1+2+3
134176	376733	Chr5:18587857-18588150	0	0	0	0	0	4	0	9	10	10	1	21	NA	NA	NA	JMJ14	JMJ14	TRB1+2+3
134177	376734	Chr5:18588151-18588444	0	0	0	0	0	4	0	9	10	10	1	21	NA	NA	NA	JMJ14	JMJ14	TRB1+2+3
134178	376735	Chr5:18588445-18588738	0	0	0	0	0	4	0	9	10	10	1	21	NA	NA	NA	JMJ14	JMJ14	TRB1+2+3
144031	398574	Chr5:25009111-25009404	8	9	7	6	0	0	0	9	10	10	1	21	PEAT	NA	NA	JMJ14	PEAT+JMJ14	TRB1+2+3
144032	398575	Chr5:25009405-25009698	8	9	7	6	0	0	0	9	10	10	1	21	PEAT	NA	NA	JMJ14	PEAT+JMJ14	TRB1+2+3
144033	398576	Chr5:25009699-25009992	8	9	7	6	0	0	0	9	10	10	1	21	PEAT	NA	NA	JMJ14	PEAT+JMJ14	TRB1+2+3
55533	159533	Chr2:16474585-16474878	0	9	7	8	10	0	0	0	6	7	7	20	PEAT	NuA4	NA	NA	PEAT+NuA4	TRB1+2+3
55534	159534	Chr2:16474879-16475172	0	9	7	8	10	0	0	0	6	7	7	20	PEAT	NuA4	NA	NA	PEAT+NuA4	TRB1+2+3
56162	160832	Chr2:16856491-16856784	6	10	6	0	0	0	0	0	6	7	7	20	PEAT	NA	NA	NA	PEAT	TRB1+2+3
56163	160833	Chr2:16856785-16857078	0	10	6	0	0	0	0	0	6	7	7	20	PEAT	NA	NA	NA	PEAT	TRB1+2+3
57164	162888	Chr2:17460955-17461248	0	0	0	0	0	0	0	0	6	7	7	20	NA	NA	NA	NA	Unassigned	TRB1+2+3
57165	162889	Chr2:17461249-17461542	0	0	0	0	0	0	0	0	6	7	7	20	NA	NA	NA	NA	Unassigned	TRB1+2+3
57166	162890	Chr2:17461543-17461836	0	0	0	0	0	0	0	0	6	7	7	20	NA	NA	NA	NA	Unassigned	TRB1+2+3
57982	164352	Chr2:17891371-17891664	5	5	7	8	7	2	2	0	6	7	7	20	PEAT	NuA4	PRC2	NA	PEAT+PRC2+NuA4	TRB1+2+3
57983	164353	Chr2:17891665-17891958	5	5	7	8	7	2	2	0	6	7	7	20	PEAT	NuA4	PRC2	NA	PEAT+PRC2+NuA4	TRB1+2+3
58119	164685	Chr2:17989273-17989566	0	0	0	5	0	10	10	1	6	7	7	20	NA	NA	PRC2	JMJ14	PRC2+JMJ14	TRB1+2+3
58120	164686	Chr2:17989567-17989860	0	0	0	5	0	10	10	0	6	7	7	20	NA	NA	PRC2	NA	PRC2	TRB1+2+3
58289	165004	Chr2:18083059-18083352	0	0	0	0	0	0	8	0	6	7	7	20	NA	NA	NA	NA	Unassigned	TRB1+2+3
58290	165005	Chr2:18083353-18083646	0	0	0	0	0	0	8	0	6	7	7	20	NA	NA	NA	NA	Unassigned	TRB1+2+3
58332	165076	Chr2:18104227-18104520	0	0	0	0	0	9	10	0	6	7	7	20	NA	NA	PRC2	NA	PRC2	TRB1+2+3
58333	165077	Chr2:18104521-18104814	0	0	0	0	0	9	10	0	6	7	7	20	NA	NA	PRC2	NA	PRC2	TRB1+2+3
58392	165188	Chr2:18137155-18137448	9	9	7	6	0	0	0	0	6	7	7	20	PEAT	NA	NA	NA	PEAT	TRB1+2+3
58393	165189	Chr2:18137449-18137742	9	9	7	6	0	0	0	0	6	7	7	20	PEAT	NA	NA	NA	PEAT	TRB1+2+3
58485	165360	Chr2:18187723-18188016	0	5	0	6	8	7	0	0	6	7	7	20	NA	NuA4	NA	NA	NuA4	TRB1+2+3
58486	165361	Chr2:18188017-18188310	0	5	0	6	8	7	0	0	6	7	7	20	NA	NuA4	NA	NA	NuA4	TRB1+2+3
58705	165742	Chr2:18300031-18300324	8	10	9	8	5	0	0	0	6	7	7	20	PEAT	NuA4	NA	NA	PEAT+NuA4	TRB1+2+3
65898	178157	Chr3:2251747-2252040	7	9	8	5	0	0	0	0	7	7	6	20	PEAT	NA	NA	NA	PEAT	TRB1+2+3
65899	178158	Chr3:2252041-2252334	7	9	8	5	0	0	0	0	7	7	6	20	PEAT	NA	NA	NA	PEAT	TRB1+2+3
76786	201328	Chr3:9064021-9064314	3	8	4	0	0	0	0	0	7	7	6	20	PEAT	NA	NA	NA	PEAT	TRB1+2+3
76787	201329	Chr3:9064315-9064608	3	8	4	2	2	0	0	0	7	7	6	20	PEAT	NuA4	NA	NA	PEAT+NuA4	TRB1+2+3
76788	201330	Chr3:9064609-9064902	3	8	4	2	2	0	0	0	7	7	6	20	PEAT	NuA4	NA	NA	PEAT+NuA4	TRB1+2+3
81363	229481	Chr3:17341003-17341296	0	0	0	8	0	0	0	9	7	8	5	20	NA	NA	NA	JMJ14	JMJ14	TRB1+2+3
81364	229482	Chr3:17341297-17341590	0	0	0	8	0	0	0	9	7	8	5	20	NA	NA	NA	JMJ14	JMJ14	TRB1+2+3
81365	229483	Chr3:17341591-17341884	0	0	0	0	0	0	0	9	7	8	5	20	NA	NA	NA	JMJ14	JMJ14	TRB1+2+3
82726	233058	Chr3:18392641-18392934	0	7	3	9	6	0	0	0	7	8	5	20	PEAT	NuA4	NA	NA	PEAT+NuA4	TRB1+2+3
82727	233059	Chr3:18392935-18393228	0	7	3	9	6	0	4	0	7	8	5	20	PEAT	NuA4	NA	NA	PEAT+NuA4	TRB1+2+3
82728	233060	Chr3:18393229-18393522	0	7	3	9	6	0	4	0	7	8	5	20	PEAT	NuA4	NA	NA	PEAT+NuA4	TRB1+2+3
82918	233365	Chr3:18482899-18483192	3	1	0	0	0	0	0	10	7	8	5	20	PEAT	NA	NA	JMJ14	PEAT+JMJ14	TRB1+2+3
82919	233366	Chr3:18483193-18483486	3	1	0	0	0	0	0	10	7	8	5	20	PEAT	NA	NA	JMJ14	PEAT+JMJ14	TRB1+2+3
84509	236835	Chr3:19503079-19503372	6	9	7	2	0	0	0	0	8	8	4	20	PEAT	NA	NA	NA	PEAT	TRB1+2+3
84510	236836	Chr3:19503373-19503666	6	9	7	2	0	0	0	0	8	8	4	20	PEAT	NA	NA	NA	PEAT	TRB1+2+3
86088	240226	Chr3:20500033-20500326	5	9	6	8	0	0	0	0	8	8	4	20	PEAT	NA	NA	NA	PEAT	TRB1+2+3
86089	240227	Chr3:20500327-20500620	5	9	6	8	0	0	0	0	8	8	4	20	PEAT	NA	NA	NA	PEAT	TRB1+2+3
89357	246688	Chr3:22399861-22400154	0	8	0	7	8	0	0	0	8	8	4	20	NA	NuA4	NA	NA	NuA4	TRB1+2+3
89358	246689	Chr3:22400155-22400448	8	8	8	7	8	0	0	0	8	8	4	20	PEAT	NuA4	NA	NA	PEAT+NuA4	TRB1+2+3
93176	254294	Chr4:1176001-1176294	0	4	0	9	7	9	9	8	3	8	9	20	NA	NuA4	PRC2	JMJ14	PRC2+NuA4+JMJ14	TRB1+2+3
93177	254295	Chr4:1176295-1176588	0	4	0	9	7	9	9	8	3	8	9	20	NA	NuA4	PRC2	JMJ14	PRC2+NuA4+JMJ14	TRB1+2+3
93178	254296	Chr4:1176589-1176882	0	4	0	9	7	9	9	8	3	8	9	20	NA	NuA4	PRC2	JMJ14	PRC2+NuA4+JMJ14	TRB1+2+3
93179	254297	Chr4:1176883-1177176	0	0	0	0	0	9	9	8	3	8	9	20	NA	NA	PRC2	JMJ14	PRC2+JMJ14	TRB1+2+3
94193	259617	Chr4:2740963-2741256	0	9	8	6	0	0	0	0	8	8	4	20	PEAT	NA	NA	NA	PEAT	TRB1+2+3
94194	259618	Chr4:2741257-2741550	0	9	8	6	0	0	0	0	8	8	4	20	PEAT	NA	NA	NA	PEAT	TRB1+2+3
94875	270441	Chr4:5923219-5923512	0	9	3	0	0	0	0	0	8	8	4	20	PEAT	NA	NA	NA	PEAT	TRB1+2+3
94876	270442	Chr4:5923513-5923806	0	9	3	0	0	0	0	0	8	8	4	20	PEAT	NA	NA	NA	PEAT	TRB1+2+3
99108	283811	Chr4:9853999-9854292	0	2	0	0	0	3	3	9	8	9	3	20	NA	NA	PRC2	JMJ14	PRC2+JMJ14	TRB1+2+3
99109	283812	Chr4:9854293-9854586	0	2	0	0	0	3	3	9	8	9	3	20	NA	NA	PRC2	JMJ14	PRC2+JMJ14	TRB1+2+3
99110	283813	Chr4:9854587-9854880	0	0	0	0	0	3	3	9	8	9	3	20	NA	NA	PRC2	JMJ14	PRC2+JMJ14	TRB1+2+3
99111	283814	Chr4:9854881-9855174	0	0	0	0	0	3	3	9	8	9	3	20	NA	NA	PRC2	JMJ14	PRC2+JMJ14	TRB1+2+3
111347	309795	Chr4:17493295-17493588	1	0	0	0	0	0	0	8	9	9	2	20	NA	NA	NA	JMJ14	JMJ14	TRB1+2+3
111348	309796	Chr4:17493589-17493882	0	0	1	0	0	0	0	8	9	9	2	20	NA	NA	NA	JMJ14	JMJ14	TRB1+2+3
111349	309797	Chr4:17493883-17494176	0	0	1	0	0	0	0	8	9	9	2	20	NA	NA	NA	JMJ14	JMJ14	TRB1+2+3
112910	312655	Chr4:18334135-18334428	0	0	0	0	0	10	10	0	2	9	9	20	NA	NA	PRC2	NA	PRC2	TRB1+2+3
112911	312656	Chr4:18334429-18334722	0	0	0	0	0	10	10	0	2	9	9	20	NA	NA	PRC2	NA	PRC2	TRB1+2+3
112912	312657	Chr4:18334723-18335016	0	0	0	0	0	10	10	0	2	9	9	20	NA	NA	PRC2	NA	PRC2	TRB1+2+3
115366	316876	Chr5:989899-990192	3	2	1	0	0	0	0	10	9	9	2	20	PEAT	NA	NA	JMJ14	PEAT+JMJ14	TRB1+2+3
115367	316877	Chr5:990193-990486	3	2	0	0	0	0	0	10	9	9	2	20	PEAT	NA	NA	JMJ14	PEAT+JMJ14	TRB1+2+3
115902	318010	Chr5:1323295-1323588	9	10	10	0	0	0	0	0	9	9	2	20	PEAT	NA	NA	NA	PEAT	TRB1+2+3
115903	318011	Chr5:1323589-1323882	9	10	10	0	0	0	0	0	9	9	2	20	PEAT	NA	NA	NA	PEAT	TRB1+2+3
118778	323565	Chr5:2956465-2956758	5	7	4	0	0	0	0	0	9	9	2	20	PEAT	NA	NA	NA	PEAT	TRB1+2+3
118779	323566	Chr5:2956759-2957052	0	7	0	0	0	0	0	0	9	9	2	20	NA	NA	NA	NA	Unassigned	TRB1+2+3
118850	323648	Chr5:2980867-2981160	5	0	0	0	0	0	0	7	9	9	2	20	NA	NA	NA	JMJ14	JMJ14	TRB1+2+3
118851	323649	Chr5:2981161-2981454	0	0	0	0	0	0	0	7	9	9	2	20	NA	NA	NA	JMJ14	JMJ14	TRB1+2+3
119291	324322	Chr5:3179023-3179316	5	6	4	3	0	10	10	0	2	9	9	20	PEAT	NA	PRC2	NA	PEAT+PRC2	TRB1+2+3
121518	328647	Chr5:4450573-4450866	10	8	4	4	0	9	7	0	9	9	2	20	PEAT	NA	PRC2	NA	PEAT+PRC2	TRB1+2+3
121519	328648	Chr5:4450867-4451160	10	8	4	4	0	9	7	0	9	9	2	20	PEAT	NA	PRC2	NA	PEAT+PRC2	TRB1+2+3
121520	328649	Chr5:4451161-4451454	10	8	4	4	0	9	7	0	9	9	2	20	PEAT	NA	PRC2	NA	PEAT+PRC2	TRB1+2+3
123505	332631	Chr5:5621869-5622162	2	4	2	0	0	10	10	2	1	9	10	20	PEAT	NA	PRC2	JMJ14	PEAT+PRC2+JMJ14	TRB1+2+3
123506	332632	Chr5:5622163-5622456	2	4	2	3	0	10	10	2	1	9	10	20	PEAT	NA	PRC2	JMJ14	PEAT+PRC2+JMJ14	TRB1+2+3
123507	332633	Chr5:5622457-5622750	2	4	2	3	0	10	10	2	1	9	10	20	PEAT	NA	PRC2	JMJ14	PEAT+PRC2+JMJ14	TRB1+2+3
127105	341156	Chr5:8128219-8128512	0	0	0	0	0	0	0	7	10	9	1	20	NA	NA	NA	JMJ14	JMJ14	TRB1+2+3
127106	341157	Chr5:8128513-8128806	0	0	0	0	0	0	0	7	10	9	1	20	NA	NA	NA	JMJ14	JMJ14	TRB1+2+3
127107	341158	Chr5:8128807-8129100	0	0	0	0	0	0	0	7	10	9	1	20	NA	NA	NA	JMJ14	JMJ14	TRB1+2+3
127110	341161	Chr5:8129689-8129982	0	0	0	0	0	0	0	0	10	10	0	20	NA	NA	NA	NA	Unassigned	TRB1+2
127324	341722	Chr5:8294623-8294916	0	0	0	0	0	0	0	0	10	10	0	20	NA	NA	NA	NA	Unassigned	TRB1+2
127325	341723	Chr5:8294917-8295210	0	0	0	0	0	0	0	9	10	10	0	20	NA	NA	NA	JMJ14	JMJ14	TRB1+2
127326	341724	Chr5:8295211-8295504	0	0	0	0	0	0	0	9	10	10	0	20	NA	NA	NA	JMJ14	JMJ14	TRB1+2
127327	341725	Chr5:8295505-8295798	0	0	0	0	0	0	0	9	10	10	0	20	NA	NA	NA	JMJ14	JMJ14	TRB1+2
127350	341819	Chr5:8323141-8323434	0	0	0	9	6	0	0	0	10	10	0	20	NA	NuA4	NA	NA	NuA4	TRB1+2
127351	341820	Chr5:8323435-8323728	5	8	8	9	6	0	0	9	10	10	0	20	PEAT	NuA4	NA	JMJ14	PEAT+NuA4+JMJ14	TRB1+2
127352	341821	Chr5:8323729-8324022	5	8	8	9	6	0	0	9	10	10	0	20	PEAT	NuA4	NA	JMJ14	PEAT+NuA4+JMJ14	TRB1+2
127353	341822	Chr5:8324023-8324316	5	8	8	9	0	0	0	9	10	10	0	20	PEAT	NA	NA	JMJ14	PEAT+JMJ14	TRB1+2
127354	341823	Chr5:8324317-8324610	5	8	8	9	0	0	0	9	10	10	0	20	PEAT	NA	NA	JMJ14	PEAT+JMJ14	TRB1+2
127663	342525	Chr5:8530705-8530998	7	9	10	0	0	0	0	0	10	10	0	20	PEAT	NA	NA	NA	PEAT	TRB1+2
127664	342526	Chr5:8530999-8531292	7	9	10	0	0	0	0	0	10	10	0	20	PEAT	NA	NA	NA	PEAT	TRB1+2
127668	342538	Chr5:8534527-8534820	5	10	8	2	0	0	0	0	10	10	0	20	PEAT	NA	NA	NA	PEAT	TRB1+2
127669	342539	Chr5:8534821-8535114	5	10	8	2	0	0	0	0	10	10	0	20	PEAT	NA	NA	NA	PEAT	TRB1+2
127670	342540	Chr5:8535115-8535408	0	10	8	2	0	0	0	0	10	10	0	20	PEAT	NA	NA	NA	PEAT	TRB1+2
127692	342598	Chr5:8552167-8552460	0	0	0	4	0	0	0	5	10	10	0	20	NA	NA	NA	JMJ14	JMJ14	TRB1+2
127693	342599	Chr5:8552461-8552754	0	0	0	0	0	0	0	5	10	10	0	20	NA	NA	NA	JMJ14	JMJ14	TRB1+2
127694	342600	Chr5:8552755-8553048	0	0	0	0	0	0	0	5	10	10	0	20	NA	NA	NA	JMJ14	JMJ14	TRB1+2
127836	343135	Chr5:8710045-8710338	0	0	0	1	3	0	0	0	10	10	0	20	NA	NuA4	NA	NA	NuA4	TRB1+2
127837	343136	Chr5:8710339-8710632	0	0	0	1	3	0	0	0	10	10	0	20	NA	NuA4	NA	NA	NuA4	TRB1+2
127895	343366	Chr5:8777959-8778252	0	0	0	0	0	0	0	0	10	10	0	20	NA	NA	NA	NA	Unassigned	TRB1+2
127925	343415	Chr5:8792365-8792658	0	0	0	0	0	5	4	0	10	10	0	20	NA	NA	PRC2	NA	PRC2	TRB1+2
128270	344528	Chr5:9119587-9119880	3	10	8	4	0	0	0	0	10	10	0	20	PEAT	NA	NA	NA	PEAT	TRB1+2
128271	344529	Chr5:9119881-9120174	0	10	8	4	0	0	0	0	10	10	0	20	PEAT	NA	NA	NA	PEAT	TRB1+2
128336	344951	Chr5:9243949-9244242	0	7	2	0	0	0	0	6	10	10	0	20	PEAT	NA	NA	JMJ14	PEAT+JMJ14	TRB1+2
128337	344952	Chr5:9244243-9244536	0	7	2	0	0	0	0	6	10	10	0	20	PEAT	NA	NA	JMJ14	PEAT+JMJ14	TRB1+2
128338	344953	Chr5:9244537-9244830	0	7	0	0	0	0	0	6	10	10	0	20	NA	NA	NA	JMJ14	JMJ14	TRB1+2
128339	344954	Chr5:9244831-9245124	0	7	0	8	0	2	0	6	10	10	0	20	NA	NA	NA	JMJ14	JMJ14	TRB1+2
128340	344955	Chr5:9245125-9245418	0	7	0	8	0	2	5	6	10	10	0	20	NA	NA	PRC2	JMJ14	PRC2+JMJ14	TRB1+2
128562	345847	Chr5:9507373-9507666	0	2	0	0	0	0	0	8	10	10	0	20	NA	NA	NA	JMJ14	JMJ14	TRB1+2
128563	345848	Chr5:9507667-9507960	0	2	0	0	0	0	0	8	10	10	0	20	NA	NA	NA	JMJ14	JMJ14	TRB1+2
128564	345849	Chr5:9507961-9508254	0	2	0	0	0	0	0	8	10	10	0	20	NA	NA	NA	JMJ14	JMJ14	TRB1+2
128565	345850	Chr5:9508255-9508548	0	2	0	0	0	0	0	8	10	10	0	20	NA	NA	NA	JMJ14	JMJ14	TRB1+2
128566	345851	Chr5:9508549-9508842	0	0	0	0	0	0	0	8	10	10	0	20	NA	NA	NA	JMJ14	JMJ14	TRB1+2
128606	345960	Chr5:9540595-9540888	0	9	5	1	0	0	0	0	10	10	0	20	PEAT	NA	NA	NA	PEAT	TRB1+2
128607	345961	Chr5:9540889-9541182	0	9	5	1	0	0	0	0	10	10	0	20	PEAT	NA	NA	NA	PEAT	TRB1+2
128691	346280	Chr5:9634675-9634968	7	10	7	0	0	0	0	0	10	10	0	20	PEAT	NA	NA	NA	PEAT	TRB1+2
128692	346281	Chr5:9634969-9635262	7	10	7	0	0	0	0	0	10	10	0	20	PEAT	NA	NA	NA	PEAT	TRB1+2
128764	346546	Chr5:9712879-9713172	0	2	0	0	0	3	1	6	10	10	0	20	NA	NA	PRC2	JMJ14	PRC2+JMJ14	TRB1+2
128765	346547	Chr5:9713173-9713466	0	2	0	0	0	3	1	6	10	10	0	20	NA	NA	PRC2	JMJ14	PRC2+JMJ14	TRB1+2
128766	346548	Chr5:9713467-9713760	0	0	0	0	0	3	1	6	10	10	0	20	NA	NA	PRC2	JMJ14	PRC2+JMJ14	TRB1+2
128767	346549	Chr5:9713761-9714054	0	0	0	0	0	3	1	6	10	10	0	20	NA	NA	PRC2	JMJ14	PRC2+JMJ14	TRB1+2
128768	346550	Chr5:9714055-9714348	0	0	0	0	0	0	0	0	10	10	0	20	NA	NA	NA	NA	Unassigned	TRB1+2
128824	346838	Chr5:9798727-9799020	5	10	6	3	0	0	0	0	10	10	0	20	PEAT	NA	NA	NA	PEAT	TRB1+2
128825	346839	Chr5:9799021-9799314	5	10	6	3	0	0	0	0	10	10	0	20	PEAT	NA	NA	NA	PEAT	TRB1+2
128837	346870	Chr5:9808135-9808428	0	8	4	0	0	0	0	0	10	10	0	20	PEAT	NA	NA	NA	PEAT	TRB1+2
128838	346871	Chr5:9808429-9808722	0	8	4	0	0	0	0	0	10	10	0	20	PEAT	NA	NA	NA	PEAT	TRB1+2
128901	347089	Chr5:9872521-9872814	0	0	0	0	0	0	0	0	10	0	10	20	NA	NA	NA	NA	Unassigned	TRB1+3
128902	347090	Chr5:9872815-9873108	0	8	5	8	1	0	0	0	10	0	10	20	PEAT	NuA4	NA	NA	PEAT+NuA4	TRB1+3
128903	347091	Chr5:9873109-9873402	0	8	5	8	1	0	0	0	10	0	10	20	PEAT	NuA4	NA	NA	PEAT+NuA4	TRB1+3
128965	347435	Chr5:9974245-9974538	0	2	0	0	0	0	0	8	10	10	0	20	NA	NA	NA	JMJ14	JMJ14	TRB1+2
128966	347436	Chr5:9974539-9974832	0	2	0	0	0	0	0	8	10	10	0	20	NA	NA	NA	JMJ14	JMJ14	TRB1+2
128967	347437	Chr5:9974833-9975126	0	2	0	0	0	0	0	8	10	10	0	20	NA	NA	NA	JMJ14	JMJ14	TRB1+2
128968	347438	Chr5:9975127-9975420	0	0	0	0	0	0	0	8	10	10	0	20	NA	NA	NA	JMJ14	JMJ14	TRB1+2
129000	347579	Chr5:10016581-10016874	0	9	7	2	0	0	0	0	10	10	0	20	PEAT	NA	NA	NA	PEAT	TRB1+2
129001	347580	Chr5:10016875-10017168	0	9	7	2	0	0	0	0	10	10	0	20	PEAT	NA	NA	NA	PEAT	TRB1+2
129002	347581	Chr5:10017169-10017462	0	9	7	2	0	0	0	0	10	10	0	20	PEAT	NA	NA	NA	PEAT	TRB1+2
129010	347655	Chr5:10038925-10039218	0	0	0	0	8	0	0	0	10	10	0	20	NA	NA	NA	NA	Unassigned	TRB1+2
129011	347656	Chr5:10039219-10039512	0	0	0	0	8	0	0	0	10	10	0	20	NA	NA	NA	NA	Unassigned	TRB1+2
129035	347762	Chr5:10070383-10070676	0	9	0	0	0	0	0	0	10	10	0	20	NA	NA	NA	NA	Unassigned	TRB1+2
129036	347763	Chr5:10070677-10070970	0	9	0	0	0	0	0	0	10	10	0	20	NA	NA	NA	NA	Unassigned	TRB1+2
129037	347764	Chr5:10070971-10071264	0	9	0	0	0	0	0	0	10	10	0	20	NA	NA	NA	NA	Unassigned	TRB1+2
129292	352216	Chr5:11379859-11380152	5	10	9	0	0	0	0	0	10	10	0	20	PEAT	NA	NA	NA	PEAT	TRB1+2
129293	352217	Chr5:11380153-11380446	5	10	9	0	0	0	0	0	10	10	0	20	PEAT	NA	NA	NA	PEAT	TRB1+2
129397	356372	Chr5:12601723-12602016	0	0	0	0	0	0	0	0	10	10	0	20	NA	NA	NA	NA	Unassigned	TRB1+2
129398	356373	Chr5:12602017-12602310	0	0	0	0	0	0	0	0	10	10	0	20	NA	NA	NA	NA	Unassigned	TRB1+2
129430	358074	Chr5:13102111-13102404	9	10	10	6	0	0	0	0	10	10	0	20	PEAT	NA	NA	NA	PEAT	TRB1+2
129431	358075	Chr5:13102405-13102698	9	10	10	6	0	0	0	0	10	10	0	20	PEAT	NA	NA	NA	PEAT	TRB1+2
129590	360724	Chr5:13881211-13881504	0	0	0	0	0	0	0	7	10	10	0	20	NA	NA	NA	JMJ14	JMJ14	TRB1+2
129591	360725	Chr5:13881505-13881798	0	0	0	0	0	0	0	7	10	10	0	20	NA	NA	NA	JMJ14	JMJ14	TRB1+2
129592	360726	Chr5:13881799-13882092	0	0	0	0	0	0	0	7	10	10	0	20	NA	NA	NA	JMJ14	JMJ14	TRB1+2
129632	360976	Chr5:13955299-13955592	0	2	0	0	0	0	0	6	10	10	0	20	NA	NA	NA	JMJ14	JMJ14	TRB1+2
129633	360977	Chr5:13955593-13955886	0	2	0	0	0	0	0	6	10	10	0	20	NA	NA	NA	JMJ14	JMJ14	TRB1+2
129634	360978	Chr5:13955887-13956180	0	2	0	0	0	0	0	6	10	10	0	20	NA	NA	NA	JMJ14	JMJ14	TRB1+2
129635	360979	Chr5:13956181-13956474	0	0	0	0	0	0	0	6	10	10	0	20	NA	NA	NA	JMJ14	JMJ14	TRB1+2
129858	363315	Chr5:14642965-14643258	0	0	0	0	0	6	10	4	10	10	0	20	NA	NA	PRC2	JMJ14	PRC2+JMJ14	TRB1+2
129970	363904	Chr5:14816131-14816424	10	10	10	5	7	0	0	0	10	10	0	20	PEAT	NuA4	NA	NA	PEAT+NuA4	TRB1+2
129971	363905	Chr5:14816425-14816718	10	10	10	5	7	0	0	0	10	10	0	20	PEAT	NuA4	NA	NA	PEAT+NuA4	TRB1+2
130001	364003	Chr5:14845237-14845530	0	10	8	5	0	0	0	0	10	10	0	20	PEAT	NA	NA	NA	PEAT	TRB1+2
130002	364004	Chr5:14845531-14845824	0	10	8	5	0	0	0	0	10	10	0	20	PEAT	NA	NA	NA	PEAT	TRB1+2
130003	364005	Chr5:14845825-14846118	0	10	0	0	0	0	0	0	10	10	0	20	NA	NA	NA	NA	Unassigned	TRB1+2
130114	364514	Chr5:14995471-14995764	8	9	8	0	0	0	0	0	10	10	0	20	PEAT	NA	NA	NA	PEAT	TRB1+2
130115	364515	Chr5:14995765-14996058	8	9	8	3	0	0	0	0	10	10	0	20	PEAT	NA	NA	NA	PEAT	TRB1+2
130116	364516	Chr5:14996059-14996352	8	9	8	3	0	0	0	0	10	10	0	20	PEAT	NA	NA	NA	PEAT	TRB1+2
130126	364562	Chr5:15009583-15009876	9	10	9	7	0	0	0	5	10	10	0	20	PEAT	NA	NA	JMJ14	PEAT+JMJ14	TRB1+2
130127	364563	Chr5:15009877-15010170	9	10	9	7	0	0	0	5	10	10	0	20	PEAT	NA	NA	JMJ14	PEAT+JMJ14	TRB1+2
130128	364564	Chr5:15010171-15010464	9	10	9	7	0	0	0	0	10	10	0	20	PEAT	NA	NA	NA	PEAT	TRB1+2
130129	364565	Chr5:15010465-15010758	9	10	9	7	0	0	0	0	10	10	0	20	PEAT	NA	NA	NA	PEAT	TRB1+2
130251	365166	Chr5:15187159-15187452	10	10	10	2	0	0	0	0	10	10	0	20	PEAT	NA	NA	NA	PEAT	TRB1+2
130252	365167	Chr5:15187453-15187746	10	10	10	2	0	0	0	0	10	10	0	20	PEAT	NA	NA	NA	PEAT	TRB1+2
130486	366107	Chr5:15463813-15464106	0	0	0	0	0	0	0	9	10	10	0	20	NA	NA	NA	JMJ14	JMJ14	TRB1+2
130548	366265	Chr5:15510265-15510558	7	10	9	7	0	0	0	0	10	10	0	20	PEAT	NA	NA	NA	PEAT	TRB1+2
130549	366266	Chr5:15510559-15510852	7	10	9	7	0	0	0	0	10	10	0	20	PEAT	NA	NA	NA	PEAT	TRB1+2
130554	366278	Chr5:15514087-15514380	0	8	8	0	0	0	0	4	10	10	0	20	PEAT	NA	NA	JMJ14	PEAT+JMJ14	TRB1+2
130555	366279	Chr5:15514381-15514674	0	8	8	8	0	0	0	4	10	10	0	20	PEAT	NA	NA	JMJ14	PEAT+JMJ14	TRB1+2
130556	366280	Chr5:15514675-15514968	0	8	8	8	2	0	0	0	10	10	0	20	PEAT	NuA4	NA	NA	PEAT+NuA4	TRB1+2
130557	366281	Chr5:15514969-15515262	6	8	8	8	2	0	0	0	10	10	0	20	PEAT	NuA4	NA	NA	PEAT+NuA4	TRB1+2
130592	366404	Chr5:15551131-15551424	9	10	10	7	0	0	0	0	10	10	0	20	PEAT	NA	NA	NA	PEAT	TRB1+2
130593	366405	Chr5:15551425-15551718	9	10	10	7	0	0	0	0	10	10	0	20	PEAT	NA	NA	NA	PEAT	TRB1+2
130609	366465	Chr5:15569065-15569358	8	10	10	8	5	0	0	0	10	10	0	20	PEAT	NuA4	NA	NA	PEAT+NuA4	TRB1+2
130610	366466	Chr5:15569359-15569652	8	10	10	8	5	0	0	0	10	10	0	20	PEAT	NuA4	NA	NA	PEAT+NuA4	TRB1+2
130611	366467	Chr5:15569653-15569946	8	10	10	8	0	0	0	0	10	10	0	20	PEAT	NA	NA	NA	PEAT	TRB1+2
130677	366672	Chr5:15629923-15630216	0	0	0	1	0	0	0	0	10	10	0	20	NA	NA	NA	NA	Unassigned	TRB1+2
130678	366673	Chr5:15630217-15630510	0	0	0	1	0	0	0	0	10	10	0	20	NA	NA	NA	NA	Unassigned	TRB1+2
130679	366674	Chr5:15630511-15630804	0	0	0	6	0	0	0	0	10	10	0	20	NA	NA	NA	NA	Unassigned	TRB1+2
130680	366675	Chr5:15630805-15631098	0	0	0	6	0	0	0	0	10	10	0	20	NA	NA	NA	NA	Unassigned	TRB1+2
130681	366676	Chr5:15631099-15631392	0	0	0	6	0	0	0	0	10	10	0	20	NA	NA	NA	NA	Unassigned	TRB1+2
130696	366942	Chr5:15709303-15709596	0	0	0	0	0	0	4	10	10	10	0	20	NA	NA	NA	JMJ14	JMJ14	TRB1+2
130697	366943	Chr5:15709597-15709890	0	0	0	0	0	0	4	10	10	10	0	20	NA	NA	NA	JMJ14	JMJ14	TRB1+2
130890	367600	Chr5:15902755-15903048	0	9	0	1	0	0	0	0	10	10	0	20	NA	NA	NA	NA	Unassigned	TRB1+2
130891	367601	Chr5:15903049-15903342	0	9	7	1	0	0	0	0	10	10	0	20	PEAT	NA	NA	NA	PEAT	TRB1+2
130892	367602	Chr5:15903343-15903636	0	9	7	1	0	0	0	0	10	10	0	20	PEAT	NA	NA	NA	PEAT	TRB1+2
130912	367638	Chr5:15913927-15914220	0	0	0	3	0	0	0	0	10	10	0	20	NA	NA	NA	NA	Unassigned	TRB1+2
130913	367639	Chr5:15914221-15914514	0	0	0	3	0	0	0	0	10	10	0	20	NA	NA	NA	NA	Unassigned	TRB1+2
131160	368365	Chr5:16127665-16127958	0	0	0	0	0	4	3	0	0	10	10	20	NA	NA	PRC2	NA	PRC2	TRB2+3
131161	368366	Chr5:16127959-16128252	0	0	0	0	0	4	3	0	0	10	10	20	NA	NA	PRC2	NA	PRC2	TRB2+3
131162	368367	Chr5:16128253-16128546	0	0	0	0	0	4	3	0	0	10	10	20	NA	NA	PRC2	NA	PRC2	TRB2+3
131260	368613	Chr5:16200577-16200870	0	0	0	5	0	0	0	0	10	10	0	20	NA	NA	NA	NA	Unassigned	TRB1+2
131261	368614	Chr5:16200871-16201164	0	0	0	5	0	0	0	0	10	10	0	20	NA	NA	NA	NA	Unassigned	TRB1+2
131360	368918	Chr5:16290247-16290540	0	0	0	1	0	0	0	6	10	10	0	20	NA	NA	NA	JMJ14	JMJ14	TRB1+2
131361	368918	Chr5:16290247-16290540	0	0	0	1	0	0	0	7	10	10	0	20	NA	NA	NA	JMJ14	JMJ14	TRB1+2
131362	368919	Chr5:16290541-16290834	0	2	0	1	0	0	0	7	10	10	0	20	NA	NA	NA	JMJ14	JMJ14	TRB1+2
131363	368920	Chr5:16290835-16291128	0	2	0	1	0	0	0	7	10	10	0	20	NA	NA	NA	JMJ14	JMJ14	TRB1+2
131381	368946	Chr5:16298479-16298772	3	7	5	9	2	0	3	7	10	10	0	20	PEAT	NuA4	NA	JMJ14	PEAT+NuA4+JMJ14	TRB1+2
131382	368947	Chr5:16298773-16299066	4	7	5	9	0	0	3	7	10	10	0	20	PEAT	NA	NA	JMJ14	PEAT+JMJ14	TRB1+2
131402	369006	Chr5:16316119-16316412	7	9	7	0	0	0	0	3	10	10	0	20	PEAT	NA	NA	JMJ14	PEAT+JMJ14	TRB1+2
131403	369007	Chr5:16316413-16316706	7	9	7	1	0	0	0	3	10	10	0	20	PEAT	NA	NA	JMJ14	PEAT+JMJ14	TRB1+2
131404	369008	Chr5:16316707-16317000	7	9	7	1	0	0	0	0	10	10	0	20	PEAT	NA	NA	NA	PEAT	TRB1+2
131426	369055	Chr5:16330525-16330818	1	0	0	0	0	10	10	0	0	10	10	20	NA	NA	PRC2	NA	PRC2	TRB2+3
131428	369056	Chr5:16330819-16331112	1	0	0	1	0	10	10	0	0	10	10	20	NA	NA	PRC2	NA	PRC2	TRB2+3
131429	369057	Chr5:16331113-16331406	0	0	0	1	0	10	10	0	0	10	10	20	NA	NA	PRC2	NA	PRC2	TRB2+3
131494	369218	Chr5:16378447-16378740	0	8	4	4	0	0	0	0	10	10	0	20	PEAT	NA	NA	NA	PEAT	TRB1+2
131495	369219	Chr5:16378741-16379034	7	8	4	4	0	0	0	0	10	10	0	20	PEAT	NA	NA	NA	PEAT	TRB1+2
131513	369246	Chr5:16386679-16386972	0	0	0	1	6	0	0	0	10	10	0	20	NA	NuA4	NA	NA	NuA4	TRB1+2
131514	369247	Chr5:16386973-16387266	0	0	0	0	6	0	0	0	10	10	0	20	NA	NA	NA	NA	Unassigned	TRB1+2
131541	369327	Chr5:16410493-16410786	7	10	10	8	9	0	0	0	10	10	0	20	PEAT	NuA4	NA	NA	PEAT+NuA4	TRB1+2
131542	369328	Chr5:16410787-16411080	7	10	10	8	9	0	0	0	10	10	0	20	PEAT	NuA4	NA	NA	PEAT+NuA4	TRB1+2
131543	369329	Chr5:16411081-16411374	7	10	10	8	9	0	0	0	10	10	0	20	PEAT	NuA4	NA	NA	PEAT+NuA4	TRB1+2
131585	369398	Chr5:16431367-16431660	0	0	0	0	0	0	0	10	10	10	0	20	NA	NA	NA	JMJ14	JMJ14	TRB1+2
131586	369399	Chr5:16431661-16431954	0	0	0	0	0	0	0	10	10	10	0	20	NA	NA	NA	JMJ14	JMJ14	TRB1+2
131587	369400	Chr5:16431955-16432248	0	0	0	0	0	0	0	10	10	10	0	20	NA	NA	NA	JMJ14	JMJ14	TRB1+2
131588	369401	Chr5:16432249-16432542	0	0	0	0	0	0	0	10	10	10	0	20	NA	NA	NA	JMJ14	JMJ14	TRB1+2
131589	369402	Chr5:16432543-16432836	0	1	0	0	0	0	0	10	10	10	0	20	NA	NA	NA	JMJ14	JMJ14	TRB1+2
131590	369403	Chr5:16432837-16433130	0	1	0	0	2	0	0	10	10	10	0	20	NA	NA	NA	JMJ14	JMJ14	TRB1+2
131809	370006	Chr5:16610119-16610412	1	9	7	1	0	0	0	0	10	10	0	20	PEAT	NA	NA	NA	PEAT	TRB1+2
131810	370007	Chr5:16610413-16610706	1	9	7	1	0	0	0	0	10	10	0	20	PEAT	NA	NA	NA	PEAT	TRB1+2
131811	370008	Chr5:16610707-16611000	0	9	7	0	0	0	0	0	10	10	0	20	PEAT	NA	NA	NA	PEAT	TRB1+2
131943	370387	Chr5:16722133-16722426	0	2	0	10	9	0	0	4	10	10	0	20	NA	NuA4	NA	JMJ14	NuA4+JMJ14	TRB1+2
131944	370388	Chr5:16722427-16722720	0	2	0	10	9	0	0	8	10	10	0	20	NA	NuA4	NA	JMJ14	NuA4+JMJ14	TRB1+2
131945	370389	Chr5:16722721-16723014	0	2	0	10	0	0	0	8	10	10	0	20	NA	NA	NA	JMJ14	JMJ14	TRB1+2
131946	370390	Chr5:16723015-16723308	0	0	0	0	0	0	0	8	10	10	0	20	NA	NA	NA	JMJ14	JMJ14	TRB1+2
131967	370427	Chr5:16733893-16734186	2	7	7	6	0	0	0	10	10	10	0	20	PEAT	NA	NA	JMJ14	PEAT+JMJ14	TRB1+2
131968	370428	Chr5:16734187-16734480	0	7	7	6	0	0	0	10	10	10	0	20	PEAT	NA	NA	JMJ14	PEAT+JMJ14	TRB1+2
131969	370429	Chr5:16734481-16734774	2	7	0	6	0	0	0	10	10	10	0	20	PEAT	NA	NA	JMJ14	PEAT+JMJ14	TRB1+2
131970	370430	Chr5:16734775-16735068	2	7	0	6	0	0	0	10	10	10	0	20	PEAT	NA	NA	JMJ14	PEAT+JMJ14	TRB1+2
131986	370449	Chr5:16740361-16740654	0	8	0	9	0	0	0	9	10	10	0	20	NA	NA	NA	JMJ14	JMJ14	TRB1+2
131987	370450	Chr5:16740655-16740948	0	8	2	0	0	0	7	9	10	10	0	20	PEAT	NA	NA	JMJ14	PEAT+JMJ14	TRB1+2
131988	370451	Chr5:16740949-16741242	0	8	2	0	0	0	7	9	10	10	0	20	PEAT	NA	NA	JMJ14	PEAT+JMJ14	TRB1+2
131996	370518	Chr5:16760647-16760940	4	8	6	2	0	0	0	0	10	10	0	20	PEAT	NA	NA	NA	PEAT	TRB1+2
131997	370519	Chr5:16760941-16761234	4	8	6	2	0	0	0	0	10	10	0	20	PEAT	NA	NA	NA	PEAT	TRB1+2
132231	371249	Chr5:16975561-16975854	3	5	3	3	0	2	0	0	10	10	0	20	PEAT	NA	NA	NA	PEAT	TRB1+2
132232	371250	Chr5:16975855-16976148	3	5	3	3	0	2	7	0	10	10	0	20	PEAT	NA	PRC2	NA	PEAT+PRC2	TRB1+2
132239	371262	Chr5:16979383-16979676	0	8	0	0	0	6	5	0	10	10	0	20	NA	NA	PRC2	NA	PRC2	TRB1+2
132292	371409	Chr5:17022601-17022894	7	10	10	9	6	2	2	0	0	10	10	20	PEAT	NuA4	PRC2	NA	PEAT+PRC2+NuA4	TRB2+3
132401	371698	Chr5:17107567-17107860	0	9	0	0	0	0	0	0	10	10	0	20	NA	NA	NA	NA	Unassigned	TRB1+2
132402	371699	Chr5:17107861-17108154	9	9	9	0	0	0	0	0	10	10	0	20	PEAT	NA	NA	NA	PEAT	TRB1+2
132403	371700	Chr5:17108155-17108448	9	9	9	0	0	0	0	0	10	10	0	20	PEAT	NA	NA	NA	PEAT	TRB1+2
132527	372093	Chr5:17223697-17223990	0	7	0	10	10	0	0	0	10	10	0	20	NA	NuA4	NA	NA	NuA4	TRB1+2
132528	372094	Chr5:17223991-17224284	5	7	7	10	10	0	0	0	10	10	0	20	PEAT	NuA4	NA	NA	PEAT+NuA4	TRB1+2
132805	372869	Chr5:17451841-17452134	0	2	0	3	0	0	0	10	10	10	0	20	NA	NA	NA	JMJ14	JMJ14	TRB1+2
132806	372870	Chr5:17452135-17452428	0	2	1	3	0	0	0	10	10	10	0	20	PEAT	NA	NA	JMJ14	PEAT+JMJ14	TRB1+2
132807	372871	Chr5:17452429-17452722	0	2	1	3	0	0	0	10	10	10	0	20	PEAT	NA	NA	JMJ14	PEAT+JMJ14	TRB1+2
132808	372872	Chr5:17452723-17453016	0	2	1	3	0	0	0	10	10	10	0	20	PEAT	NA	NA	JMJ14	PEAT+JMJ14	TRB1+2
132809	372873	Chr5:17453017-17453310	0	0	0	3	0	0	0	0	10	10	0	20	NA	NA	NA	NA	Unassigned	TRB1+2
132921	373202	Chr5:17549743-17550036	0	3	0	9	10	0	0	0	10	10	0	20	NA	NuA4	NA	NA	NuA4	TRB1+2
132922	373203	Chr5:17550037-17550330	0	3	0	9	10	0	0	0	10	10	0	20	NA	NuA4	NA	NA	NuA4	TRB1+2
132923	373204	Chr5:17550331-17550624	0	3	0	9	10	0	0	0	10	10	0	20	NA	NuA4	NA	NA	NuA4	TRB1+2
132930	373233	Chr5:17558857-17559150	5	10	9	4	0	0	0	0	10	10	0	20	PEAT	NA	NA	NA	PEAT	TRB1+2
133042	373541	Chr5:17649409-17649702	0	2	2	4	0	0	2	10	10	10	0	20	PEAT	NA	NA	JMJ14	PEAT+JMJ14	TRB1+2
133147	373785	Chr5:17721145-17721438	10	10	10	7	0	0	0	0	10	10	0	20	PEAT	NA	NA	NA	PEAT	TRB1+2
133148	373786	Chr5:17721439-17721732	10	10	10	7	4	0	0	0	10	10	0	20	PEAT	NuA4	NA	NA	PEAT+NuA4	TRB1+2
133249	373985	Chr5:17779945-17780238	0	7	7	0	0	0	2	0	10	10	0	20	PEAT	NA	NA	NA	PEAT	TRB1+2
133250	373986	Chr5:17780239-17780532	5	7	7	1	0	0	0	0	10	10	0	20	PEAT	NA	NA	NA	PEAT	TRB1+2
133283	374066	Chr5:17803759-17804052	5	9	9	4	0	0	0	0	10	10	0	20	PEAT	NA	NA	NA	PEAT	TRB1+2
133284	374067	Chr5:17804053-17804346	5	9	9	4	0	0	0	0	10	10	0	20	PEAT	NA	NA	NA	PEAT	TRB1+2
133353	374245	Chr5:17856385-17856678	6	9	8	7	4	0	0	0	10	10	0	20	PEAT	NuA4	NA	NA	PEAT+NuA4	TRB1+2
133354	374246	Chr5:17856679-17856972	6	9	8	7	4	0	0	0	10	10	0	20	PEAT	NuA4	NA	NA	PEAT+NuA4	TRB1+2
133355	374247	Chr5:17856973-17857266	0	9	8	7	0	0	0	0	10	10	0	20	PEAT	NA	NA	NA	PEAT	TRB1+2
133366	374266	Chr5:17862559-17862852	0	0	0	0	0	10	9	5	10	10	0	20	NA	NA	PRC2	JMJ14	PRC2+JMJ14	TRB1+2
133372	374272	Chr5:17864323-17864616	5	7	7	10	0	10	9	0	10	10	0	20	PEAT	NA	PRC2	NA	PEAT+PRC2	TRB1+2
133373	374273	Chr5:17864617-17864910	5	7	7	10	5	10	9	0	10	10	0	20	PEAT	NuA4	PRC2	NA	PEAT+PRC2+NuA4	TRB1+2
133374	374274	Chr5:17864911-17865204	5	7	7	10	5	10	9	0	10	10	0	20	PEAT	NuA4	PRC2	NA	PEAT+PRC2+NuA4	TRB1+2
133378	374299	Chr5:17872261-17872554	0	0	0	0	0	0	0	9	10	10	0	20	NA	NA	NA	JMJ14	JMJ14	TRB1+2
133382	374303	Chr5:17873437-17873730	0	0	0	0	0	0	0	9	10	10	0	20	NA	NA	NA	JMJ14	JMJ14	TRB1+2
133383	374304	Chr5:17873731-17874024	0	0	0	0	0	0	0	9	10	10	0	20	NA	NA	NA	JMJ14	JMJ14	TRB1+2
133386	374315	Chr5:17876965-17877258	9	10	9	9	0	0	0	0	10	10	0	20	PEAT	NA	NA	NA	PEAT	TRB1+2
133387	374316	Chr5:17877259-17877552	9	10	9	9	5	0	0	0	10	10	0	20	PEAT	NuA4	NA	NA	PEAT+NuA4	TRB1+2
133388	374317	Chr5:17877553-17877846	9	10	9	9	5	0	0	0	10	10	0	20	PEAT	NuA4	NA	NA	PEAT+NuA4	TRB1+2
133397	374332	Chr5:17881963-17882256	0	0	0	2	0	0	0	9	10	10	0	20	NA	NA	NA	JMJ14	JMJ14	TRB1+2
133401	374336	Chr5:17883139-17883432	0	0	0	0	0	0	0	9	10	10	0	20	NA	NA	NA	JMJ14	JMJ14	TRB1+2
133402	374337	Chr5:17883433-17883726	0	0	0	0	0	0	0	9	10	10	0	20	NA	NA	NA	JMJ14	JMJ14	TRB1+2
133612	374944	Chr5:18061891-18062184	0	0	0	0	0	0	0	8	10	10	0	20	NA	NA	NA	JMJ14	JMJ14	TRB1+2
133613	374945	Chr5:18062185-18062478	0	4	0	0	0	0	0	8	10	10	0	20	NA	NA	NA	JMJ14	JMJ14	TRB1+2
133614	374946	Chr5:18062479-18062772	0	4	0	0	0	0	0	8	10	10	0	20	NA	NA	NA	JMJ14	JMJ14	TRB1+2
133615	374947	Chr5:18062773-18063066	0	4	0	0	0	0	0	8	10	10	0	20	NA	NA	NA	JMJ14	JMJ14	TRB1+2
133629	374980	Chr5:18072475-18072768	8	9	8	0	0	0	0	0	10	10	0	20	PEAT	NA	NA	NA	PEAT	TRB1+2
133630	374981	Chr5:18072769-18073062	8	9	8	0	4	0	0	0	10	10	0	20	PEAT	NA	NA	NA	PEAT	TRB1+2
133631	374982	Chr5:18073063-18073356	8	9	8	0	4	0	0	0	10	10	0	20	PEAT	NA	NA	NA	PEAT	TRB1+2
133632	374983	Chr5:18073357-18073650	0	9	0	0	0	0	0	0	10	10	0	20	NA	NA	NA	NA	Unassigned	TRB1+2
133641	375050	Chr5:18093055-18093348	8	10	10	8	0	0	0	0	10	10	0	20	PEAT	NA	NA	NA	PEAT	TRB1+2
133642	375051	Chr5:18093349-18093642	8	10	10	8	0	0	0	0	10	10	0	20	PEAT	NA	NA	NA	PEAT	TRB1+2
133652	375112	Chr5:18111283-18111576	10	10	10	2	2	0	0	0	10	10	0	20	PEAT	NuA4	NA	NA	PEAT+NuA4	TRB1+2
133653	375113	Chr5:18111577-18111870	10	10	10	2	2	0	0	0	10	10	0	20	PEAT	NuA4	NA	NA	PEAT+NuA4	TRB1+2
133728	375459	Chr5:18213301-18213594	0	0	0	10	9	0	0	0	10	10	0	20	NA	NuA4	NA	NA	NuA4	TRB1+2
133729	375460	Chr5:18213595-18213888	0	0	0	10	9	0	0	0	10	10	0	20	NA	NuA4	NA	NA	NuA4	TRB1+2
133730	375461	Chr5:18213889-18214182	0	0	0	10	9	0	0	0	10	10	0	20	NA	NuA4	NA	NA	NuA4	TRB1+2
133806	375690	Chr5:18281215-18281508	10	10	10	6	0	0	0	0	10	10	0	20	PEAT	NA	NA	NA	PEAT	TRB1+2
133807	375691	Chr5:18281509-18281802	10	10	10	6	0	0	0	0	10	10	0	20	PEAT	NA	NA	NA	PEAT	TRB1+2
133808	375692	Chr5:18281803-18282096	10	10	10	6	0	0	0	0	10	10	0	20	PEAT	NA	NA	NA	PEAT	TRB1+2
134009	376276	Chr5:18453499-18453792	0	0	0	0	0	0	0	9	10	10	0	20	NA	NA	NA	JMJ14	JMJ14	TRB1+2
134010	376277	Chr5:18453793-18454086	0	0	0	0	0	0	0	9	10	10	0	20	NA	NA	NA	JMJ14	JMJ14	TRB1+2
134011	376278	Chr5:18454087-18454380	0	0	0	0	0	0	0	9	10	10	0	20	NA	NA	NA	JMJ14	JMJ14	TRB1+2
134057	376459	Chr5:18507301-18507594	0	0	0	0	0	5	9	0	10	10	0	20	NA	NA	PRC2	NA	PRC2	TRB1+2
134058	376460	Chr5:18507595-18507888	0	0	0	0	0	5	9	0	10	10	0	20	NA	NA	PRC2	NA	PRC2	TRB1+2
134165	376721	Chr5:18584329-18584622	0	0	0	0	0	0	0	10	10	10	0	20	NA	NA	NA	JMJ14	JMJ14	TRB1+2
134166	376722	Chr5:18584623-18584916	0	0	0	0	0	0	0	10	10	10	0	20	NA	NA	NA	JMJ14	JMJ14	TRB1+2
134167	376723	Chr5:18584917-18585210	0	0	1	0	0	0	0	10	10	10	0	20	NA	NA	NA	JMJ14	JMJ14	TRB1+2
134168	376724	Chr5:18585211-18585504	0	0	1	0	0	0	0	10	10	10	0	20	NA	NA	NA	JMJ14	JMJ14	TRB1+2
134169	376725	Chr5:18585505-18585798	0	0	0	0	0	0	0	10	10	10	0	20	NA	NA	NA	JMJ14	JMJ14	TRB1+2
134174	376731	Chr5:18587269-18587562	0	0	0	0	0	4	0	9	10	10	0	20	NA	NA	NA	JMJ14	JMJ14	TRB1+2
134175	376732	Chr5:18587563-18587856	0	0	0	0	0	4	0	9	10	10	0	20	NA	NA	NA	JMJ14	JMJ14	TRB1+2
134209	376775	Chr5:18600205-18600498	0	0	0	0	0	0	0	9	10	10	0	20	NA	NA	NA	JMJ14	JMJ14	TRB1+2
134210	376776	Chr5:18600499-18600792	0	0	0	0	0	0	0	9	10	10	0	20	NA	NA	NA	JMJ14	JMJ14	TRB1+2
134211	376777	Chr5:18600793-18601086	0	0	0	0	0	0	0	9	10	10	0	20	NA	NA	NA	JMJ14	JMJ14	TRB1+2
134212	376778	Chr5:18601087-18601380	0	0	0	0	0	0	0	9	10	10	0	20	NA	NA	NA	JMJ14	JMJ14	TRB1+2
134253	376948	Chr5:18651067-18651360	0	2	0	1	0	10	10	10	10	10	0	20	NA	NA	PRC2	JMJ14	PRC2+JMJ14	TRB1+2
134254	376949	Chr5:18651361-18651654	0	2	0	1	0	10	10	10	10	10	0	20	NA	NA	PRC2	JMJ14	PRC2+JMJ14	TRB1+2
134255	376950	Chr5:18651655-18651948	0	0	0	0	0	10	10	10	10	10	0	20	NA	NA	PRC2	JMJ14	PRC2+JMJ14	TRB1+2
134520	377570	Chr5:18833935-18834228	0	7	6	0	0	0	0	2	10	10	0	20	PEAT	NA	NA	JMJ14	PEAT+JMJ14	TRB1+2
134521	377571	Chr5:18834229-18834522	0	7	6	6	0	0	0	2	10	10	0	20	PEAT	NA	NA	JMJ14	PEAT+JMJ14	TRB1+2
134522	377572	Chr5:18834523-18834816	0	7	1	6	4	0	0	2	10	10	0	20	PEAT	NuA4	NA	JMJ14	PEAT+NuA4+JMJ14	TRB1+2
134523	377573	Chr5:18834817-18835110	0	7	1	6	4	0	0	2	10	10	0	20	PEAT	NuA4	NA	JMJ14	PEAT+NuA4+JMJ14	TRB1+2
134592	377727	Chr5:18880093-18880386	0	0	0	0	0	0	0	7	10	10	0	20	NA	NA	NA	JMJ14	JMJ14	TRB1+2
134593	377728	Chr5:18880387-18880680	0	0	0	0	0	0	0	7	10	10	0	20	NA	NA	NA	JMJ14	JMJ14	TRB1+2
134596	377731	Chr5:18881269-18881562	0	0	0	0	0	0	0	7	10	10	0	20	NA	NA	NA	JMJ14	JMJ14	TRB1+2
134602	377748	Chr5:18886267-18886560	10	10	10	0	0	0	0	0	10	10	0	20	PEAT	NA	NA	NA	PEAT	TRB1+2
134603	377749	Chr5:18886561-18886854	10	10	10	5	0	0	0	0	10	10	0	20	PEAT	NA	NA	NA	PEAT	TRB1+2
134604	377750	Chr5:18886855-18887148	10	10	10	5	0	0	0	0	10	10	0	20	PEAT	NA	NA	NA	PEAT	TRB1+2
134700	378029	Chr5:18968881-18969174	10	10	10	8	0	0	0	0	10	10	0	20	PEAT	NA	NA	NA	PEAT	TRB1+2
134762	378152	Chr5:19005043-19005336	0	10	10	0	0	0	0	0	10	10	0	20	PEAT	NA	NA	NA	PEAT	TRB1+2
134763	378153	Chr5:19005337-19005630	9	10	10	7	0	0	0	0	10	10	0	20	PEAT	NA	NA	NA	PEAT	TRB1+2
134764	378154	Chr5:19005631-19005924	9	10	10	7	0	0	0	0	10	10	0	20	PEAT	NA	NA	NA	PEAT	TRB1+2
134803	378250	Chr5:19033855-19034148	1	0	0	0	0	7	4	9	10	10	0	20	NA	NA	PRC2	JMJ14	PRC2+JMJ14	TRB1+2
134804	378251	Chr5:19034149-19034442	0	0	0	0	0	7	4	9	10	10	0	20	NA	NA	PRC2	JMJ14	PRC2+JMJ14	TRB1+2
134851	378378	Chr5:19071487-19071780	10	10	10	10	0	0	0	0	10	10	0	20	PEAT	NA	NA	NA	PEAT	TRB1+2
134854	378381	Chr5:19072369-19072662	10	10	10	0	0	0	0	0	10	10	0	20	PEAT	NA	NA	NA	PEAT	TRB1+2
135055	378953	Chr5:19240537-19240830	0	0	0	0	0	0	0	0	10	10	0	20	NA	NA	NA	NA	Unassigned	TRB1+2
135056	378954	Chr5:19240831-19241124	0	0	0	0	0	0	0	0	10	10	0	20	NA	NA	NA	NA	Unassigned	TRB1+2
135057	378955	Chr5:19241125-19241418	0	0	0	0	0	0	0	0	10	10	0	20	NA	NA	NA	NA	Unassigned	TRB1+2
135161	379151	Chr5:19298749-19299042	0	3	0	1	0	0	7	3	10	10	0	20	NA	NA	NA	JMJ14	JMJ14	TRB1+2
135162	379152	Chr5:19299043-19299336	0	3	0	1	0	0	7	3	10	10	0	20	NA	NA	NA	JMJ14	JMJ14	TRB1+2
135163	379153	Chr5:19299337-19299630	0	3	0	1	0	9	7	0	10	10	0	20	NA	NA	PRC2	NA	PRC2	TRB1+2
135189	379185	Chr5:19308745-19309038	0	8	9	10	10	0	0	0	10	10	0	20	PEAT	NuA4	NA	NA	PEAT+NuA4	TRB1+2
135190	379186	Chr5:19309039-19309332	8	8	9	10	10	0	0	0	10	10	0	20	PEAT	NuA4	NA	NA	PEAT+NuA4	TRB1+2
135219	379252	Chr5:19328443-19328736	0	8	5	5	0	0	0	0	10	10	0	20	PEAT	NA	NA	NA	PEAT	TRB1+2
135220	379253	Chr5:19328737-19329030	0	8	5	5	3	0	0	0	10	10	0	20	PEAT	NuA4	NA	NA	PEAT+NuA4	TRB1+2
135221	379254	Chr5:19329031-19329324	0	8	5	5	3	0	0	0	10	10	0	20	PEAT	NuA4	NA	NA	PEAT+NuA4	TRB1+2
135269	379329	Chr5:19351081-19351374	9	10	10	8	4	0	0	0	10	10	0	20	PEAT	NuA4	NA	NA	PEAT+NuA4	TRB1+2
135270	379330	Chr5:19351375-19351668	9	10	10	8	4	0	0	0	10	10	0	20	PEAT	NuA4	NA	NA	PEAT+NuA4	TRB1+2
135306	379425	Chr5:19379305-19379598	0	1	0	0	0	0	0	8	10	10	0	20	NA	NA	NA	JMJ14	JMJ14	TRB1+2
135307	379426	Chr5:19379599-19379892	0	0	0	0	0	0	0	8	10	10	0	20	NA	NA	NA	JMJ14	JMJ14	TRB1+2
135308	379427	Chr5:19379893-19380186	0	5	0	0	0	0	0	8	10	10	0	20	NA	NA	NA	JMJ14	JMJ14	TRB1+2
135309	379428	Chr5:19380187-19380480	0	5	0	0	0	0	0	8	10	10	0	20	NA	NA	NA	JMJ14	JMJ14	TRB1+2
135310	379429	Chr5:19380481-19380774	0	5	2	6	0	0	0	8	10	10	0	20	PEAT	NA	NA	JMJ14	PEAT+JMJ14	TRB1+2
135468	379996	Chr5:19547179-19547472	0	0	0	0	0	0	0	9	10	10	0	20	NA	NA	NA	JMJ14	JMJ14	TRB1+2
135469	379997	Chr5:19547473-19547766	0	5	0	0	0	0	0	9	10	10	0	20	NA	NA	NA	JMJ14	JMJ14	TRB1+2
135470	379998	Chr5:19547767-19548060	0	5	0	0	0	0	0	9	10	10	0	20	NA	NA	NA	JMJ14	JMJ14	TRB1+2
135471	379999	Chr5:19548061-19548354	0	5	0	0	0	0	0	0	10	10	0	20	NA	NA	NA	NA	Unassigned	TRB1+2
135479	380036	Chr5:19558939-19559232	3	9	6	3	0	0	0	0	10	10	0	20	PEAT	NA	NA	NA	PEAT	TRB1+2
135480	380037	Chr5:19559233-19559526	3	9	6	0	0	0	0	0	10	10	0	20	PEAT	NA	NA	NA	PEAT	TRB1+2
135526	380143	Chr5:19590397-19590690	9	10	9	0	0	0	0	0	10	10	0	20	PEAT	NA	NA	NA	PEAT	TRB1+2
135527	380144	Chr5:19590691-19590984	9	10	9	0	0	0	0	0	10	10	0	20	PEAT	NA	NA	NA	PEAT	TRB1+2
135535	380160	Chr5:19595395-19595688	0	8	1	6	2	0	0	0	10	10	0	20	PEAT	NuA4	NA	NA	PEAT+NuA4	TRB1+2
135536	380161	Chr5:19595689-19595982	3	8	1	6	0	0	0	0	10	10	0	20	PEAT	NA	NA	NA	PEAT	TRB1+2
135584	380257	Chr5:19623913-19624206	3	7	6	9	8	0	0	0	10	10	0	20	PEAT	NuA4	NA	NA	PEAT+NuA4	TRB1+2
135585	380258	Chr5:19624207-19624500	3	7	6	9	8	0	0	0	10	10	0	20	PEAT	NuA4	NA	NA	PEAT+NuA4	TRB1+2
135769	380762	Chr5:19772383-19772676	3	9	8	3	0	0	0	0	10	10	0	20	PEAT	NA	NA	NA	PEAT	TRB1+2
135770	380763	Chr5:19772677-19772970	3	9	8	3	0	0	0	0	10	10	0	20	PEAT	NA	NA	NA	PEAT	TRB1+2
136050	381484	Chr5:19984651-19984944	9	8	8	2	0	0	0	4	10	10	0	20	PEAT	NA	NA	JMJ14	PEAT+JMJ14	TRB1+2
136051	381485	Chr5:19984945-19985238	9	8	8	2	0	0	0	4	10	10	0	20	PEAT	NA	NA	JMJ14	PEAT+JMJ14	TRB1+2
136052	381486	Chr5:19985239-19985532	9	8	8	3	0	0	0	4	10	10	0	20	PEAT	NA	NA	JMJ14	PEAT+JMJ14	TRB1+2
136053	381486	Chr5:19985239-19985532	9	8	8	3	0	0	0	4	10	10	0	20	PEAT	NA	NA	JMJ14	PEAT+JMJ14	TRB1+2
136054	381487	Chr5:19985533-19985826	9	8	8	3	3	0	0	4	10	10	0	20	PEAT	NuA4	NA	JMJ14	PEAT+NuA4+JMJ14	TRB1+2
136055	381488	Chr5:19985827-19986120	9	8	8	3	3	0	0	4	10	10	0	20	PEAT	NuA4	NA	JMJ14	PEAT+NuA4+JMJ14	TRB1+2
136083	381561	Chr5:20007289-20007582	0	0	0	0	0	0	0	10	10	10	0	20	NA	NA	NA	JMJ14	JMJ14	TRB1+2
136084	381562	Chr5:20007583-20007876	0	0	0	0	0	0	0	10	10	10	0	20	NA	NA	NA	JMJ14	JMJ14	TRB1+2
136085	381563	Chr5:20007877-20008170	0	0	0	0	0	0	0	10	10	10	0	20	NA	NA	NA	JMJ14	JMJ14	TRB1+2
136087	381564	Chr5:20008171-20008464	0	0	0	0	0	0	0	10	10	10	0	20	NA	NA	NA	JMJ14	JMJ14	TRB1+2
136123	381656	Chr5:20035219-20035512	0	0	0	0	0	0	0	10	10	10	0	20	NA	NA	NA	JMJ14	JMJ14	TRB1+2
136124	381657	Chr5:20035513-20035806	2	3	0	0	0	0	0	10	10	10	0	20	PEAT	NA	NA	JMJ14	PEAT+JMJ14	TRB1+2
136125	381658	Chr5:20035807-20036100	2	3	0	0	0	0	0	10	10	10	0	20	PEAT	NA	NA	JMJ14	PEAT+JMJ14	TRB1+2
136126	381659	Chr5:20036101-20036394	0	3	0	0	0	0	0	10	10	10	0	20	NA	NA	NA	JMJ14	JMJ14	TRB1+2
136127	381660	Chr5:20036395-20036688	0	0	0	0	0	0	0	0	10	10	0	20	NA	NA	NA	NA	Unassigned	TRB1+2
136199	381846	Chr5:20091079-20091372	0	2	5	0	0	10	10	0	0	10	10	20	PEAT	NA	PRC2	NA	PEAT+PRC2	TRB2+3
136200	381847	Chr5:20091373-20091666	0	2	5	0	0	10	10	0	0	10	10	20	PEAT	NA	PRC2	NA	PEAT+PRC2	TRB2+3
136201	381848	Chr5:20091667-20091960	0	2	0	0	0	10	10	0	0	10	10	20	NA	NA	PRC2	NA	PRC2	TRB2+3
136202	381849	Chr5:20091961-20092254	0	0	0	0	0	10	10	0	0	10	10	20	NA	NA	PRC2	NA	PRC2	TRB2+3
136203	381850	Chr5:20092255-20092548	0	0	0	0	0	10	10	0	0	10	10	20	NA	NA	PRC2	NA	PRC2	TRB2+3
136224	381900	Chr5:20106955-20107248	0	0	0	0	0	0	0	0	10	10	0	20	NA	NA	NA	NA	Unassigned	TRB1+2
136225	381901	Chr5:20107249-20107542	0	0	0	0	0	0	0	0	10	10	0	20	NA	NA	NA	NA	Unassigned	TRB1+2
136772	383836	Chr5:20676139-20676432	3	9	9	0	0	0	0	0	10	10	0	20	PEAT	NA	NA	NA	PEAT	TRB1+2
136773	383837	Chr5:20676433-20676726	3	9	9	0	0	0	0	0	10	10	0	20	PEAT	NA	NA	NA	PEAT	TRB1+2
136774	383838	Chr5:20676727-20677020	0	9	9	0	0	0	0	0	10	10	0	20	PEAT	NA	NA	NA	PEAT	TRB1+2
136827	383939	Chr5:20706421-20706714	0	0	0	0	0	0	0	0	10	10	0	20	NA	NA	NA	NA	Unassigned	TRB1+2
136828	383940	Chr5:20706715-20707008	0	0	0	0	0	0	0	0	10	10	0	20	NA	NA	NA	NA	Unassigned	TRB1+2
136936	384187	Chr5:20779333-20779626	8	10	10	7	2	0	0	0	10	10	0	20	PEAT	NuA4	NA	NA	PEAT+NuA4	TRB1+2
136937	384188	Chr5:20779627-20779920	8	10	10	7	2	0	0	0	10	10	0	20	PEAT	NuA4	NA	NA	PEAT+NuA4	TRB1+2
136997	384371	Chr5:20833429-20833722	10	10	10	10	8	0	0	9	10	10	0	20	PEAT	NuA4	NA	JMJ14	PEAT+NuA4+JMJ14	TRB1+2
136998	384372	Chr5:20833723-20834016	10	10	10	10	8	0	0	9	10	10	0	20	PEAT	NuA4	NA	JMJ14	PEAT+NuA4+JMJ14	TRB1+2
136999	384373	Chr5:20834017-20834310	0	10	10	10	8	0	0	0	10	10	0	20	PEAT	NuA4	NA	NA	PEAT+NuA4	TRB1+2
137020	384433	Chr5:20851657-20851950	9	10	10	4	0	0	0	0	0	10	10	20	PEAT	NA	NA	NA	PEAT	TRB2+3
137089	384541	Chr5:20883409-20883702	10	10	10	0	0	0	0	0	10	10	0	20	PEAT	NA	NA	NA	PEAT	TRB1+2
137090	384542	Chr5:20883703-20883996	10	10	10	0	0	0	0	0	10	10	0	20	PEAT	NA	NA	NA	PEAT	TRB1+2
137336	385090	Chr5:21044815-21045108	0	0	0	0	0	10	10	0	0	10	10	20	NA	NA	PRC2	NA	PRC2	TRB2+3
137337	385091	Chr5:21045109-21045402	0	0	0	0	0	10	10	0	0	10	10	20	NA	NA	PRC2	NA	PRC2	TRB2+3
137338	385092	Chr5:21045403-21045696	0	0	0	0	0	10	10	0	0	10	10	20	NA	NA	PRC2	NA	PRC2	TRB2+3
137420	385262	Chr5:21095383-21095676	8	10	9	10	10	0	0	0	10	10	0	20	PEAT	NuA4	NA	NA	PEAT+NuA4	TRB1+2
137421	385263	Chr5:21095677-21095970	8	10	9	10	10	0	0	0	10	10	0	20	PEAT	NuA4	NA	NA	PEAT+NuA4	TRB1+2
137422	385264	Chr5:21095971-21096264	0	0	0	10	10	0	0	0	10	10	0	20	NA	NuA4	NA	NA	NuA4	TRB1+2
137424	385268	Chr5:21097147-21097440	0	0	0	0	0	0	0	10	10	10	0	20	NA	NA	NA	JMJ14	JMJ14	TRB1+2
137425	385269	Chr5:21097441-21097734	0	0	0	0	0	0	0	10	10	10	0	20	NA	NA	NA	JMJ14	JMJ14	TRB1+2
137426	385270	Chr5:21097735-21098028	0	1	0	0	0	0	0	10	10	10	0	20	NA	NA	NA	JMJ14	JMJ14	TRB1+2
137427	385271	Chr5:21098029-21098322	0	1	0	0	0	0	0	10	10	10	0	20	NA	NA	NA	JMJ14	JMJ14	TRB1+2
137428	385272	Chr5:21098323-21098616	0	1	0	0	0	0	0	10	10	10	0	20	NA	NA	NA	JMJ14	JMJ14	TRB1+2
137429	385273	Chr5:21098617-21098910	0	0	0	0	0	0	0	0	10	10	0	20	NA	NA	NA	NA	Unassigned	TRB1+2
137501	385439	Chr5:21147421-21147714	0	0	0	0	0	0	0	7	10	10	0	20	NA	NA	NA	JMJ14	JMJ14	TRB1+2
137502	385440	Chr5:21147715-21148008	0	0	0	0	0	0	0	7	10	10	0	20	NA	NA	NA	JMJ14	JMJ14	TRB1+2
137503	385441	Chr5:21148009-21148302	0	0	0	0	0	0	0	7	10	10	0	20	NA	NA	NA	JMJ14	JMJ14	TRB1+2
137592	385686	Chr5:21220039-21220332	0	0	0	0	0	0	0	9	10	10	0	20	NA	NA	NA	JMJ14	JMJ14	TRB1+2
137593	385687	Chr5:21220333-21220626	0	0	0	0	0	0	0	9	10	10	0	20	NA	NA	NA	JMJ14	JMJ14	TRB1+2
137594	385688	Chr5:21220627-21220920	0	0	0	0	0	0	0	9	10	10	0	20	NA	NA	NA	JMJ14	JMJ14	TRB1+2
137595	385689	Chr5:21220921-21221214	0	0	0	0	0	0	0	9	10	10	0	20	NA	NA	NA	JMJ14	JMJ14	TRB1+2
137645	385788	Chr5:21250027-21250320	0	0	0	0	0	0	0	0	10	10	0	20	NA	NA	NA	NA	Unassigned	TRB1+2
137646	385789	Chr5:21250321-21250614	0	2	0	1	0	0	0	0	10	10	0	20	NA	NA	NA	NA	Unassigned	TRB1+2
137647	385790	Chr5:21250615-21250908	0	2	0	1	0	0	0	1	10	10	0	20	NA	NA	NA	JMJ14	JMJ14	TRB1+2
137648	385791	Chr5:21250909-21251202	0	2	0	0	0	0	0	1	10	10	0	20	NA	NA	NA	JMJ14	JMJ14	TRB1+2
137649	385791	Chr5:21250909-21251202	0	2	0	0	0	0	0	2	10	10	0	20	NA	NA	NA	JMJ14	JMJ14	TRB1+2
137714	385934	Chr5:21292951-21293244	0	0	0	0	0	8	4	6	10	10	0	20	NA	NA	PRC2	JMJ14	PRC2+JMJ14	TRB1+2
137715	385935	Chr5:21293245-21293538	0	0	0	0	0	8	4	6	10	10	0	20	NA	NA	PRC2	JMJ14	PRC2+JMJ14	TRB1+2
137716	385936	Chr5:21293539-21293832	0	0	0	0	0	8	4	6	10	10	0	20	NA	NA	PRC2	JMJ14	PRC2+JMJ14	TRB1+2
137717	385937	Chr5:21293833-21294126	4	8	3	1	0	8	4	6	10	10	0	20	PEAT	NA	PRC2	JMJ14	PEAT+PRC2+JMJ14	TRB1+2
137718	385938	Chr5:21294127-21294420	4	8	3	1	0	0	4	0	10	10	0	20	PEAT	NA	NA	NA	PEAT	TRB1+2
137728	385952	Chr5:21298243-21298536	0	0	0	0	0	0	0	7	10	10	0	20	NA	NA	NA	JMJ14	JMJ14	TRB1+2
137729	385953	Chr5:21298537-21298830	0	0	0	0	0	0	0	7	10	10	0	20	NA	NA	NA	JMJ14	JMJ14	TRB1+2
137730	385954	Chr5:21298831-21299124	0	0	0	0	0	0	0	7	10	10	0	20	NA	NA	NA	JMJ14	JMJ14	TRB1+2
137731	385955	Chr5:21299125-21299418	0	0	0	0	0	0	0	7	10	10	0	20	NA	NA	NA	JMJ14	JMJ14	TRB1+2
137810	386125	Chr5:21349105-21349398	2	7	0	0	0	8	8	6	10	10	0	20	PEAT	NA	PRC2	JMJ14	PEAT+PRC2+JMJ14	TRB1+2
137965	386512	Chr5:21462883-21463176	0	7	3	0	0	0	0	0	10	10	0	20	PEAT	NA	NA	NA	PEAT	TRB1+2
137966	386513	Chr5:21463177-21463470	0	7	3	4	0	0	0	0	10	10	0	20	PEAT	NA	NA	NA	PEAT	TRB1+2
137967	386514	Chr5:21463471-21463764	4	7	3	4	0	0	0	0	10	10	0	20	PEAT	NA	NA	NA	PEAT	TRB1+2
137971	386536	Chr5:21469939-21470232	0	1	0	3	0	0	0	6	10	10	0	20	NA	NA	NA	JMJ14	JMJ14	TRB1+2
137972	386537	Chr5:21470233-21470526	0	1	0	3	0	0	0	6	10	10	0	20	NA	NA	NA	JMJ14	JMJ14	TRB1+2
137973	386538	Chr5:21470527-21470820	0	1	0	0	0	0	0	6	10	10	0	20	NA	NA	NA	JMJ14	JMJ14	TRB1+2
137995	386582	Chr5:21483463-21483756	9	9	9	9	5	0	0	0	10	10	0	20	PEAT	NuA4	NA	NA	PEAT+NuA4	TRB1+2
137996	386583	Chr5:21483757-21484050	9	9	9	9	5	0	0	6	10	10	0	20	PEAT	NuA4	NA	JMJ14	PEAT+NuA4+JMJ14	TRB1+2
137997	386584	Chr5:21484051-21484344	9	9	9	9	0	0	0	6	10	10	0	20	PEAT	NA	NA	JMJ14	PEAT+JMJ14	TRB1+2
138206	387046	Chr5:21619879-21620172	0	0	0	9	0	0	0	0	10	10	0	20	NA	NA	NA	NA	Unassigned	TRB1+2
138207	387047	Chr5:21620173-21620466	0	0	0	9	0	0	0	0	10	10	0	20	NA	NA	NA	NA	Unassigned	TRB1+2
138271	387203	Chr5:21666037-21666330	0	0	0	8	4	0	0	0	10	10	0	20	NA	NuA4	NA	NA	NuA4	TRB1+2
138272	387204	Chr5:21666331-21666624	0	0	0	8	4	0	0	0	10	10	0	20	NA	NuA4	NA	NA	NuA4	TRB1+2
138324	387363	Chr5:21713077-21713370	9	10	10	9	5	0	0	0	10	10	0	20	PEAT	NuA4	NA	NA	PEAT+NuA4	TRB1+2
138325	387364	Chr5:21713371-21713664	9	10	10	9	5	0	0	0	10	10	0	20	PEAT	NuA4	NA	NA	PEAT+NuA4	TRB1+2
138529	387749	Chr5:21826561-21826854	6	10	6	4	0	0	0	0	10	10	0	20	PEAT	NA	NA	NA	PEAT	TRB1+2
138530	387750	Chr5:21826855-21827148	6	10	6	4	0	0	0	0	10	10	0	20	PEAT	NA	NA	NA	PEAT	TRB1+2
138569	387899	Chr5:21870661-21870954	0	0	0	0	0	2	2	8	10	10	0	20	NA	NA	PRC2	JMJ14	PRC2+JMJ14	TRB1+2
138570	387900	Chr5:21870955-21871248	0	0	0	0	0	2	2	8	10	10	0	20	NA	NA	PRC2	JMJ14	PRC2+JMJ14	TRB1+2
138571	387901	Chr5:21871249-21871542	0	0	0	0	0	0	0	8	10	10	0	20	NA	NA	NA	JMJ14	JMJ14	TRB1+2
138595	387952	Chr5:21886243-21886536	0	0	0	6	0	1	1	0	10	10	0	20	NA	NA	PRC2	NA	PRC2	TRB1+2
138712	388194	Chr5:21957391-21957684	0	3	0	9	0	0	0	5	10	10	0	20	NA	NA	NA	JMJ14	JMJ14	TRB1+2
138713	388195	Chr5:21957685-21957978	0	3	0	9	9	0	0	5	10	10	0	20	NA	NuA4	NA	JMJ14	NuA4+JMJ14	TRB1+2
138714	388196	Chr5:21957979-21958272	4	3	4	9	9	0	0	0	10	10	0	20	PEAT	NuA4	NA	NA	PEAT+NuA4	TRB1+2
138841	388591	Chr5:22074109-22074402	0	3	0	5	0	9	7	0	10	10	0	20	NA	NA	PRC2	NA	PRC2	TRB1+2
138842	388592	Chr5:22074403-22074696	0	3	0	5	0	0	7	3	10	10	0	20	NA	NA	NA	JMJ14	JMJ14	TRB1+2
138843	388593	Chr5:22074697-22074990	0	3	0	0	0	0	7	3	10	10	0	20	NA	NA	NA	JMJ14	JMJ14	TRB1+2
138844	388593	Chr5:22074697-22074990	0	3	0	0	0	0	7	8	10	10	0	20	NA	NA	NA	JMJ14	JMJ14	TRB1+2
138900	388709	Chr5:22108801-22109094	0	3	0	0	0	0	0	9	10	10	0	20	NA	NA	NA	JMJ14	JMJ14	TRB1+2
138901	388710	Chr5:22109095-22109388	0	3	0	3	0	0	0	9	10	10	0	20	NA	NA	NA	JMJ14	JMJ14	TRB1+2
138902	388711	Chr5:22109389-22109682	0	3	0	3	0	0	0	9	10	10	0	20	NA	NA	NA	JMJ14	JMJ14	TRB1+2
138903	388712	Chr5:22109683-22109976	0	3	0	3	0	0	0	0	10	10	0	20	NA	NA	NA	NA	Unassigned	TRB1+2
138926	388745	Chr5:22119385-22119678	0	0	0	0	0	0	0	6	10	10	0	20	NA	NA	NA	JMJ14	JMJ14	TRB1+2
138927	388746	Chr5:22119679-22119972	0	0	0	0	0	0	0	6	10	10	0	20	NA	NA	NA	JMJ14	JMJ14	TRB1+2
138928	388747	Chr5:22119973-22120266	0	0	0	0	0	0	0	6	10	10	0	20	NA	NA	NA	JMJ14	JMJ14	TRB1+2
139007	388920	Chr5:22170835-22171128	9	9	9	3	3	0	0	0	10	10	0	20	PEAT	NuA4	NA	NA	PEAT+NuA4	TRB1+2
139008	388921	Chr5:22171129-22171422	9	9	9	3	3	0	0	0	10	10	0	20	PEAT	NuA4	NA	NA	PEAT+NuA4	TRB1+2
139242	389402	Chr5:22312543-22312836	5	0	10	10	9	0	0	0	10	10	0	20	PEAT	NuA4	NA	NA	PEAT+NuA4	TRB1+2
139243	389402	Chr5:22312543-22312836	5	0	10	10	9	0	0	0	10	10	0	20	PEAT	NuA4	NA	NA	PEAT+NuA4	TRB1+2
139244	389403	Chr5:22312837-22313130	5	0	10	10	9	0	0	0	10	10	0	20	PEAT	NuA4	NA	NA	PEAT+NuA4	TRB1+2
139245	389404	Chr5:22313131-22313424	5	0	10	10	9	0	0	0	10	10	0	20	PEAT	NuA4	NA	NA	PEAT+NuA4	TRB1+2
139256	389437	Chr5:22322833-22323126	0	6	0	9	9	0	0	0	10	10	0	20	NA	NuA4	NA	NA	NuA4	TRB1+2
139257	389438	Chr5:22323127-22323420	0	6	2	9	9	0	0	0	10	10	0	20	PEAT	NuA4	NA	NA	PEAT+NuA4	TRB1+2
139258	389439	Chr5:22323421-22323714	0	6	2	9	9	0	0	0	10	10	0	20	PEAT	NuA4	NA	NA	PEAT+NuA4	TRB1+2
139302	389519	Chr5:22346941-22347234	9	9	9	6	0	0	0	0	10	10	0	20	PEAT	NA	NA	NA	PEAT	TRB1+2
139303	389520	Chr5:22347235-22347528	9	9	9	6	0	0	0	0	10	10	0	20	PEAT	NA	NA	NA	PEAT	TRB1+2
139588	390015	Chr5:22492765-22493058	3	7	0	10	10	0	0	0	10	10	0	20	PEAT	NuA4	NA	NA	PEAT+NuA4	TRB1+2
139590	390017	Chr5:22493353-22493646	3	7	0	10	10	0	0	0	10	10	0	20	PEAT	NuA4	NA	NA	PEAT+NuA4	TRB1+2
139650	390156	Chr5:22534219-22534512	10	10	10	9	3	0	0	0	10	10	0	20	PEAT	NuA4	NA	NA	PEAT+NuA4	TRB1+2
139679	390226	Chr5:22554799-22555092	9	10	8	2	0	0	0	0	10	10	0	20	PEAT	NA	NA	NA	PEAT	TRB1+2
139680	390227	Chr5:22555093-22555386	9	10	8	2	0	0	0	0	10	10	0	20	PEAT	NA	NA	NA	PEAT	TRB1+2
139681	390228	Chr5:22555387-22555680	9	10	8	2	0	0	0	0	10	10	0	20	PEAT	NA	NA	NA	PEAT	TRB1+2
139682	390229	Chr5:22555681-22555974	9	10	8	0	0	0	0	0	10	10	0	20	PEAT	NA	NA	NA	PEAT	TRB1+2
139844	390578	Chr5:22658287-22658580	0	9	0	9	0	0	0	8	10	10	0	20	NA	NA	NA	JMJ14	JMJ14	TRB1+2
139868	390618	Chr5:22670047-22670340	0	2	0	0	0	0	0	8	10	10	0	20	NA	NA	NA	JMJ14	JMJ14	TRB1+2
139869	390619	Chr5:22670341-22670634	0	2	0	0	0	0	0	8	10	10	0	20	NA	NA	NA	JMJ14	JMJ14	TRB1+2
139870	390620	Chr5:22670635-22670928	0	0	0	0	0	0	0	0	10	10	0	20	NA	NA	NA	NA	Unassigned	TRB1+2
140171	391190	Chr5:22838215-22838508	0	10	0	0	0	0	0	5	10	10	0	20	NA	NA	NA	JMJ14	JMJ14	TRB1+2
140298	391398	Chr5:22899367-22899660	0	0	0	0	0	3	2	4	10	10	0	20	NA	NA	PRC2	JMJ14	PRC2+JMJ14	TRB1+2
140299	391399	Chr5:22899661-22899954	0	0	0	0	0	3	2	4	10	10	0	20	NA	NA	PRC2	JMJ14	PRC2+JMJ14	TRB1+2
140300	391400	Chr5:22899955-22900248	0	0	0	0	0	3	2	4	10	10	0	20	NA	NA	PRC2	JMJ14	PRC2+JMJ14	TRB1+2
140362	391522	Chr5:22935823-22936116	4	10	8	5	2	0	0	0	10	10	0	20	PEAT	NuA4	NA	NA	PEAT+NuA4	TRB1+2
140363	391523	Chr5:22936117-22936410	0	10	8	5	2	0	0	0	10	10	0	20	PEAT	NuA4	NA	NA	PEAT+NuA4	TRB1+2
140364	391524	Chr5:22936411-22936704	6	10	8	5	0	0	0	0	10	10	0	20	PEAT	NA	NA	NA	PEAT	TRB1+2
140365	391525	Chr5:22936705-22936998	6	10	8	5	0	0	0	0	10	10	0	20	PEAT	NA	NA	NA	PEAT	TRB1+2
140726	392162	Chr5:23123983-23124276	10	10	10	7	0	0	0	0	10	10	0	20	PEAT	NA	NA	NA	PEAT	TRB1+2
140727	392163	Chr5:23124277-23124570	10	10	10	7	3	0	0	0	10	10	0	20	PEAT	NuA4	NA	NA	PEAT+NuA4	TRB1+2
140728	392164	Chr5:23124571-23124864	10	10	10	7	3	0	0	0	10	10	0	20	PEAT	NuA4	NA	NA	PEAT+NuA4	TRB1+2
140740	392233	Chr5:23144857-23145150	0	0	0	0	0	10	9	0	0	10	10	20	NA	NA	PRC2	NA	PRC2	TRB2+3
140741	392234	Chr5:23145151-23145444	0	0	0	0	0	10	9	0	0	10	10	20	NA	NA	PRC2	NA	PRC2	TRB2+3
140742	392235	Chr5:23145445-23145738	0	0	0	0	0	10	9	0	0	10	10	20	NA	NA	PRC2	NA	PRC2	TRB2+3
140743	392236	Chr5:23145739-23146032	0	1	0	1	0	10	9	0	0	10	10	20	NA	NA	PRC2	NA	PRC2	TRB2+3
140744	392237	Chr5:23146033-23146326	2	1	0	1	0	10	9	0	0	10	10	20	PEAT	NA	PRC2	NA	PEAT+PRC2	TRB2+3
140882	392515	Chr5:23227765-23228058	0	0	0	5	1	8	5	0	0	10	10	20	NA	NuA4	PRC2	NA	PRC2+NuA4	TRB2+3
140883	392516	Chr5:23228059-23228352	0	0	0	5	1	8	5	0	0	10	10	20	NA	NuA4	PRC2	NA	PRC2+NuA4	TRB2+3
140894	392526	Chr5:23230999-23231292	0	0	0	1	0	0	0	8	10	10	0	20	NA	NA	NA	JMJ14	JMJ14	TRB1+2
140895	392527	Chr5:23231293-23231586	0	0	0	1	0	0	0	8	10	10	0	20	NA	NA	NA	JMJ14	JMJ14	TRB1+2
140896	392528	Chr5:23231587-23231880	0	0	0	0	0	0	0	8	10	10	0	20	NA	NA	NA	JMJ14	JMJ14	TRB1+2
141028	392801	Chr5:23311849-23312142	7	0	0	0	0	0	0	0	10	10	0	20	NA	NA	NA	NA	Unassigned	TRB1+2
141029	392802	Chr5:23312143-23312436	7	0	0	0	0	0	0	0	10	10	0	20	NA	NA	NA	NA	Unassigned	TRB1+2
141033	392806	Chr5:23313319-23313612	0	9	9	0	0	0	0	0	10	10	0	20	PEAT	NA	NA	NA	PEAT	TRB1+2
141034	392807	Chr5:23313613-23313906	8	9	9	0	0	0	0	2	10	10	0	20	PEAT	NA	NA	JMJ14	PEAT+JMJ14	TRB1+2
141035	392808	Chr5:23313907-23314200	8	9	9	0	0	0	0	2	10	10	0	20	PEAT	NA	NA	JMJ14	PEAT+JMJ14	TRB1+2
141036	392809	Chr5:23314201-23314494	8	9	9	0	0	0	0	2	10	10	0	20	PEAT	NA	NA	JMJ14	PEAT+JMJ14	TRB1+2
141037	392810	Chr5:23314495-23314788	8	9	9	0	0	0	0	0	10	10	0	20	PEAT	NA	NA	NA	PEAT	TRB1+2
141073	392881	Chr5:23335369-23335662	0	0	0	0	0	7	6	9	10	10	0	20	NA	NA	PRC2	JMJ14	PRC2+JMJ14	TRB1+2
141313	393352	Chr5:23473843-23474136	7	9	7	6	10	0	0	0	10	10	0	20	PEAT	NuA4	NA	NA	PEAT+NuA4	TRB1+2
141314	393353	Chr5:23474137-23474430	7	9	7	6	10	0	0	0	10	10	0	20	PEAT	NuA4	NA	NA	PEAT+NuA4	TRB1+2
141575	393846	Chr5:23619079-23619372	0	8	4	1	0	0	0	0	10	10	0	20	PEAT	NA	NA	NA	PEAT	TRB1+2
141576	393847	Chr5:23619373-23619666	4	8	4	1	0	0	0	0	10	10	0	20	PEAT	NA	NA	NA	PEAT	TRB1+2
141577	393848	Chr5:23619667-23619960	4	8	4	1	0	0	0	0	10	10	0	20	PEAT	NA	NA	NA	PEAT	TRB1+2
141692	394065	Chr5:23683465-23683758	5	5	0	2	0	0	0	0	10	10	0	20	PEAT	NA	NA	NA	PEAT	TRB1+2
141693	394066	Chr5:23683759-23684052	0	5	0	2	0	0	0	0	10	10	0	20	NA	NA	NA	NA	Unassigned	TRB1+2
141748	394136	Chr5:23704339-23704632	0	0	0	0	0	0	0	9	10	10	0	20	NA	NA	NA	JMJ14	JMJ14	TRB1+2
141749	394137	Chr5:23704633-23704926	0	0	0	0	0	0	0	9	10	10	0	20	NA	NA	NA	JMJ14	JMJ14	TRB1+2
141750	394138	Chr5:23704927-23705220	0	0	0	0	0	0	0	9	10	10	0	20	NA	NA	NA	JMJ14	JMJ14	TRB1+2
141751	394139	Chr5:23705221-23705514	0	0	0	0	0	0	0	9	10	10	0	20	NA	NA	NA	JMJ14	JMJ14	TRB1+2
141894	394371	Chr5:23773429-23773722	10	9	10	6	7	0	0	0	10	10	0	20	PEAT	NuA4	NA	NA	PEAT+NuA4	TRB1+2
141895	394372	Chr5:23773723-23774016	10	9	10	6	7	0	0	0	10	10	0	20	PEAT	NuA4	NA	NA	PEAT+NuA4	TRB1+2
141896	394373	Chr5:23774017-23774310	10	9	10	6	7	0	0	0	10	10	0	20	PEAT	NuA4	NA	NA	PEAT+NuA4	TRB1+2
141921	394427	Chr5:23789893-23790186	2	2	0	0	0	5	7	9	10	10	0	20	PEAT	NA	PRC2	JMJ14	PEAT+PRC2+JMJ14	TRB1+2
141922	394428	Chr5:23790187-23790480	2	2	0	0	0	5	7	9	10	10	0	20	PEAT	NA	PRC2	JMJ14	PEAT+PRC2+JMJ14	TRB1+2
141923	394429	Chr5:23790481-23790774	0	0	0	0	0	5	7	9	10	10	0	20	NA	NA	PRC2	JMJ14	PRC2+JMJ14	TRB1+2
142150	394805	Chr5:23901025-23901318	8	8	7	10	2	0	0	8	10	10	0	20	PEAT	NuA4	NA	JMJ14	PEAT+NuA4+JMJ14	TRB1+2
142151	394806	Chr5:23901319-23901612	8	8	7	10	0	0	0	8	10	10	0	20	PEAT	NA	NA	JMJ14	PEAT+JMJ14	TRB1+2
142152	394807	Chr5:23901613-23901906	8	8	7	10	0	0	0	8	10	10	0	20	PEAT	NA	NA	JMJ14	PEAT+JMJ14	TRB1+2
142158	394813	Chr5:23903377-23903670	8	8	4	0	0	0	0	3	10	10	0	20	PEAT	NA	NA	JMJ14	PEAT+JMJ14	TRB1+2
142159	394814	Chr5:23903671-23903964	8	8	4	0	0	0	0	3	10	10	0	20	PEAT	NA	NA	JMJ14	PEAT+JMJ14	TRB1+2
142160	394815	Chr5:23903965-23904258	8	8	4	0	0	0	0	0	10	10	0	20	PEAT	NA	NA	NA	PEAT	TRB1+2
142342	395125	Chr5:23995105-23995398	1	0	0	0	0	0	0	7	10	10	0	20	NA	NA	NA	JMJ14	JMJ14	TRB1+2
142344	395126	Chr5:23995399-23995692	1	0	2	0	0	0	0	7	10	10	0	20	PEAT	NA	NA	JMJ14	PEAT+JMJ14	TRB1+2
142345	395127	Chr5:23995693-23995986	1	2	2	5	0	0	0	7	10	10	0	20	PEAT	NA	NA	JMJ14	PEAT+JMJ14	TRB1+2
142410	395336	Chr5:24057139-24057432	10	10	10	4	0	0	0	0	10	10	0	20	PEAT	NA	NA	NA	PEAT	TRB1+2
142411	395337	Chr5:24057433-24057726	10	10	10	4	0	0	0	0	10	10	0	20	PEAT	NA	NA	NA	PEAT	TRB1+2
142496	395527	Chr5:24113293-24113586	4	8	5	5	1	0	0	0	10	10	0	20	PEAT	NuA4	NA	NA	PEAT+NuA4	TRB1+2
142497	395528	Chr5:24113587-24113880	4	8	5	5	1	0	0	0	10	10	0	20	PEAT	NuA4	NA	NA	PEAT+NuA4	TRB1+2
142498	395529	Chr5:24113881-24114174	4	8	0	0	1	0	0	0	10	10	0	20	PEAT	NA	NA	NA	PEAT	TRB1+2
142584	395691	Chr5:24161509-24161802	0	0	0	0	0	9	6	9	10	10	0	20	NA	NA	PRC2	JMJ14	PRC2+JMJ14	TRB1+2
142585	395692	Chr5:24161803-24162096	0	0	0	0	0	9	6	9	10	10	0	20	NA	NA	PRC2	JMJ14	PRC2+JMJ14	TRB1+2
142586	395693	Chr5:24162097-24162390	0	0	0	0	0	9	6	9	10	10	0	20	NA	NA	PRC2	JMJ14	PRC2+JMJ14	TRB1+2
142587	395694	Chr5:24162391-24162684	0	0	0	0	0	9	6	9	10	10	0	20	NA	NA	PRC2	JMJ14	PRC2+JMJ14	TRB1+2
142594	395729	Chr5:24172681-24172974	8	10	10	8	0	0	0	0	10	10	0	20	PEAT	NA	NA	NA	PEAT	TRB1+2
142595	395730	Chr5:24172975-24173268	8	10	10	8	5	0	0	0	10	10	0	20	PEAT	NuA4	NA	NA	PEAT+NuA4	TRB1+2
142612	395788	Chr5:24190027-24190320	0	2	0	0	0	0	0	10	10	10	0	20	NA	NA	NA	JMJ14	JMJ14	TRB1+2
142613	395789	Chr5:24190321-24190614	0	2	0	0	0	0	4	10	10	10	0	20	NA	NA	NA	JMJ14	JMJ14	TRB1+2
142614	395790	Chr5:24190615-24190908	0	2	0	0	0	0	4	10	10	10	0	20	NA	NA	NA	JMJ14	JMJ14	TRB1+2
142615	395791	Chr5:24190909-24191202	0	0	0	0	0	0	4	10	10	10	0	20	NA	NA	NA	JMJ14	JMJ14	TRB1+2
142619	395798	Chr5:24192967-24193260	0	0	0	0	0	0	0	9	10	10	0	20	NA	NA	NA	JMJ14	JMJ14	TRB1+2
142620	395799	Chr5:24193261-24193554	0	0	0	0	0	0	0	9	10	10	0	20	NA	NA	NA	JMJ14	JMJ14	TRB1+2
142621	395800	Chr5:24193555-24193848	0	0	0	0	0	0	0	9	10	10	0	20	NA	NA	NA	JMJ14	JMJ14	TRB1+2
142622	395801	Chr5:24193849-24194142	0	0	0	0	0	0	0	9	10	10	0	20	NA	NA	NA	JMJ14	JMJ14	TRB1+2
142623	395802	Chr5:24194143-24194436	0	0	0	0	0	0	0	9	10	10	0	20	NA	NA	NA	JMJ14	JMJ14	TRB1+2
142624	395803	Chr5:24194437-24194730	0	0	0	0	0	0	0	9	10	10	0	20	NA	NA	NA	JMJ14	JMJ14	TRB1+2
142628	395807	Chr5:24195613-24195906	0	0	0	0	0	0	0	9	10	10	0	20	NA	NA	NA	JMJ14	JMJ14	TRB1+2
142629	395808	Chr5:24195907-24196200	0	0	0	0	0	0	0	9	10	10	0	20	NA	NA	NA	JMJ14	JMJ14	TRB1+2
142630	395809	Chr5:24196201-24196494	0	0	0	0	0	0	0	9	10	10	0	20	NA	NA	NA	JMJ14	JMJ14	TRB1+2
142631	395810	Chr5:24196495-24196788	0	2	0	0	0	0	0	9	10	10	0	20	NA	NA	NA	JMJ14	JMJ14	TRB1+2
142632	395811	Chr5:24196789-24197082	0	2	0	0	0	0	0	9	10	10	0	20	NA	NA	NA	JMJ14	JMJ14	TRB1+2
142633	395812	Chr5:24197083-24197376	0	2	0	0	0	0	0	9	10	10	0	20	NA	NA	NA	JMJ14	JMJ14	TRB1+2
142634	395813	Chr5:24197377-24197670	0	0	0	0	0	0	0	9	10	10	0	20	NA	NA	NA	JMJ14	JMJ14	TRB1+2
142635	395814	Chr5:24197671-24197964	0	0	0	0	0	0	0	9	10	10	0	20	NA	NA	NA	JMJ14	JMJ14	TRB1+2
142777	396122	Chr5:24288223-24288516	0	0	0	0	0	0	0	0	0	10	10	20	NA	NA	NA	NA	Unassigned	TRB2+3
142778	396123	Chr5:24288517-24288810	0	0	2	0	0	0	0	0	0	10	10	20	NA	NA	NA	NA	Unassigned	TRB2+3
142779	396124	Chr5:24288811-24289104	0	0	2	0	0	0	0	0	0	10	10	20	NA	NA	NA	NA	Unassigned	TRB2+3
142895	396378	Chr5:24363487-24363780	0	4	0	0	0	10	9	0	0	10	10	20	NA	NA	PRC2	NA	PRC2	TRB2+3
142896	396379	Chr5:24363781-24364074	0	4	0	0	0	10	9	0	0	10	10	20	NA	NA	PRC2	NA	PRC2	TRB2+3
142897	396380	Chr5:24364075-24364368	0	4	0	0	0	10	9	0	0	10	10	20	NA	NA	PRC2	NA	PRC2	TRB2+3
142923	396441	Chr5:24382009-24382302	0	9	0	7	0	0	0	0	10	10	0	20	NA	NA	NA	NA	Unassigned	TRB1+2
142953	396539	Chr5:24410821-24411114	0	4	2	6	0	0	0	5	10	10	0	20	PEAT	NA	NA	JMJ14	PEAT+JMJ14	TRB1+2
142954	396540	Chr5:24411115-24411408	0	4	2	6	0	0	0	5	10	10	0	20	PEAT	NA	NA	JMJ14	PEAT+JMJ14	TRB1+2
142955	396541	Chr5:24411409-24411702	0	4	0	0	0	0	0	5	10	10	0	20	NA	NA	NA	JMJ14	JMJ14	TRB1+2
142966	396562	Chr5:24417583-24417876	0	0	0	5	0	0	0	0	10	10	0	20	NA	NA	NA	NA	Unassigned	TRB1+2
142967	396563	Chr5:24417877-24418170	0	0	0	0	0	0	0	0	10	10	0	20	NA	NA	NA	NA	Unassigned	TRB1+2
142981	396607	Chr5:24430813-24431106	10	9	10	4	0	0	0	0	10	10	0	20	PEAT	NA	NA	NA	PEAT	TRB1+2
142982	396608	Chr5:24431107-24431400	10	9	10	4	0	0	0	0	10	10	0	20	PEAT	NA	NA	NA	PEAT	TRB1+2
142987	396627	Chr5:24436693-24436986	0	0	0	10	6	0	0	0	10	10	0	20	NA	NuA4	NA	NA	NuA4	TRB1+2
142988	396628	Chr5:24436987-24437280	0	0	0	10	6	0	0	0	10	10	0	20	NA	NuA4	NA	NA	NuA4	TRB1+2
142989	396629	Chr5:24437281-24437574	0	0	0	0	0	0	0	0	10	10	0	20	NA	NA	NA	NA	Unassigned	TRB1+2
143026	396691	Chr5:24455509-24455802	8	10	9	7	4	0	0	0	10	10	0	20	PEAT	NuA4	NA	NA	PEAT+NuA4	TRB1+2
143027	396692	Chr5:24455803-24456096	8	10	9	7	4	0	0	0	10	10	0	20	PEAT	NuA4	NA	NA	PEAT+NuA4	TRB1+2
143028	396693	Chr5:24456097-24456390	8	10	9	7	4	0	0	0	10	10	0	20	PEAT	NuA4	NA	NA	PEAT+NuA4	TRB1+2
143121	396860	Chr5:24505195-24505488	0	0	0	0	0	10	10	0	0	10	10	20	NA	NA	PRC2	NA	PRC2	TRB2+3
143122	396861	Chr5:24505489-24505782	0	0	0	0	0	10	10	0	0	10	10	20	NA	NA	PRC2	NA	PRC2	TRB2+3
143123	396862	Chr5:24505783-24506076	0	0	0	2	0	10	10	0	0	10	10	20	NA	NA	PRC2	NA	PRC2	TRB2+3
143124	396863	Chr5:24506077-24506370	0	0	0	2	0	10	10	0	0	10	10	20	NA	NA	PRC2	NA	PRC2	TRB2+3
143241	397045	Chr5:24559585-24559878	6	10	8	6	4	0	0	0	10	10	0	20	PEAT	NuA4	NA	NA	PEAT+NuA4	TRB1+2
143242	397046	Chr5:24559879-24560172	6	10	8	6	4	0	0	0	10	10	0	20	PEAT	NuA4	NA	NA	PEAT+NuA4	TRB1+2
143276	397105	Chr5:24577225-24577518	0	0	0	0	0	10	0	0	0	10	10	20	NA	NA	NA	NA	Unassigned	TRB2+3
143279	397108	Chr5:24578107-24578400	2	3	3	6	0	10	10	2	0	10	10	20	PEAT	NA	PRC2	JMJ14	PEAT+PRC2+JMJ14	TRB2+3
143314	397211	Chr5:24608389-24608682	0	0	0	0	0	8	6	5	10	10	0	20	NA	NA	PRC2	JMJ14	PRC2+JMJ14	TRB1+2
143315	397212	Chr5:24608683-24608976	0	0	0	1	0	8	6	5	10	10	0	20	NA	NA	PRC2	JMJ14	PRC2+JMJ14	TRB1+2
143421	397415	Chr5:24668365-24668658	4	4	0	0	0	0	0	10	10	10	0	20	PEAT	NA	NA	JMJ14	PEAT+JMJ14	TRB1+2
143422	397416	Chr5:24668659-24668952	4	4	0	0	0	0	0	10	10	10	0	20	PEAT	NA	NA	JMJ14	PEAT+JMJ14	TRB1+2
143423	397417	Chr5:24668953-24669246	4	4	0	0	0	0	0	10	10	10	0	20	PEAT	NA	NA	JMJ14	PEAT+JMJ14	TRB1+2
143424	397418	Chr5:24669247-24669540	4	4	0	0	0	0	0	10	10	10	0	20	PEAT	NA	NA	JMJ14	PEAT+JMJ14	TRB1+2
143539	397646	Chr5:24736279-24736572	9	10	8	6	6	0	0	0	10	10	0	20	PEAT	NuA4	NA	NA	PEAT+NuA4	TRB1+2
143540	397647	Chr5:24736573-24736866	9	10	8	6	6	0	0	0	10	10	0	20	PEAT	NuA4	NA	NA	PEAT+NuA4	TRB1+2
143541	397648	Chr5:24736867-24737160	9	10	8	6	6	0	0	0	10	10	0	20	PEAT	NuA4	NA	NA	PEAT+NuA4	TRB1+2
143577	397694	Chr5:24750391-24750684	0	0	0	0	0	0	0	10	10	10	0	20	NA	NA	NA	JMJ14	JMJ14	TRB1+2
143656	397803	Chr5:24782437-24782730	0	0	2	4	5	0	0	0	10	10	0	20	NA	NuA4	NA	NA	NuA4	TRB1+2
143657	397804	Chr5:24782731-24783024	0	0	2	4	0	0	0	0	10	10	0	20	NA	NA	NA	NA	Unassigned	TRB1+2
143658	397805	Chr5:24783025-24783318	0	0	0	4	0	0	0	0	10	10	0	20	NA	NA	NA	NA	Unassigned	TRB1+2
143659	397805	Chr5:24783025-24783318	0	0	0	4	0	0	0	0	10	10	0	20	NA	NA	NA	NA	Unassigned	TRB1+2
143695	397915	Chr5:24815365-24815658	8	10	7	2	0	0	0	0	10	10	0	20	PEAT	NA	NA	NA	PEAT	TRB1+2
143696	397916	Chr5:24815659-24815952	8	10	7	2	0	0	0	0	10	10	0	20	PEAT	NA	NA	NA	PEAT	TRB1+2
143892	398300	Chr5:24928555-24928848	0	0	0	0	0	0	0	0	10	10	0	20	NA	NA	NA	NA	Unassigned	TRB1+2
143893	398301	Chr5:24928849-24929142	0	2	0	3	0	0	0	9	10	10	0	20	NA	NA	NA	JMJ14	JMJ14	TRB1+2
143894	398302	Chr5:24929143-24929436	0	2	0	3	0	0	0	9	10	10	0	20	NA	NA	NA	JMJ14	JMJ14	TRB1+2
143895	398303	Chr5:24929437-24929730	0	0	0	3	0	0	0	9	10	10	0	20	NA	NA	NA	JMJ14	JMJ14	TRB1+2
143998	398487	Chr5:24983533-24983826	8	10	9	5	0	0	0	0	10	10	0	20	PEAT	NA	NA	NA	PEAT	TRB1+2
143999	398488	Chr5:24983827-24984120	8	10	9	5	0	0	0	0	10	10	0	20	PEAT	NA	NA	NA	PEAT	TRB1+2
144000	398489	Chr5:24984121-24984414	8	10	9	0	0	0	0	0	10	10	0	20	PEAT	NA	NA	NA	PEAT	TRB1+2
144066	398618	Chr5:25022047-25022340	0	9	7	0	0	0	0	0	10	10	0	20	PEAT	NA	NA	NA	PEAT	TRB1+2
144067	398619	Chr5:25022341-25022634	0	9	7	0	0	0	0	0	10	10	0	20	PEAT	NA	NA	NA	PEAT	TRB1+2
144120	398733	Chr5:25055857-25056150	10	10	10	6	0	0	10	0	10	10	0	20	PEAT	NA	NA	NA	PEAT	TRB1+2
144121	398734	Chr5:25056151-25056444	10	10	10	6	0	0	0	0	10	10	0	20	PEAT	NA	NA	NA	PEAT	TRB1+2
144206	398850	Chr5:25090255-25090548	0	0	0	0	0	0	0	7	10	10	0	20	NA	NA	NA	JMJ14	JMJ14	TRB1+2
144207	398851	Chr5:25090549-25090842	0	0	0	0	0	0	0	7	10	10	0	20	NA	NA	NA	JMJ14	JMJ14	TRB1+2
144208	398852	Chr5:25090843-25091136	1	0	0	0	0	0	0	7	10	10	0	20	NA	NA	NA	JMJ14	JMJ14	TRB1+2
144209	398853	Chr5:25091137-25091430	1	0	0	0	0	0	0	7	10	10	0	20	NA	NA	NA	JMJ14	JMJ14	TRB1+2
144382	399254	Chr5:25209031-25209324	10	10	10	0	4	0	0	0	10	10	0	20	PEAT	NA	NA	NA	PEAT	TRB1+2
144383	399255	Chr5:25209325-25209618	10	10	10	0	4	0	0	0	10	10	0	20	PEAT	NA	NA	NA	PEAT	TRB1+2
144491	399439	Chr5:25263421-25263714	2	9	4	8	0	0	0	0	10	10	0	20	PEAT	NA	NA	NA	PEAT	TRB1+2
144507	399466	Chr5:25271359-25271652	0	8	0	4	0	0	0	6	10	10	0	20	NA	NA	NA	JMJ14	JMJ14	TRB1+2
144508	399467	Chr5:25271653-25271946	0	8	0	4	0	0	0	3	10	10	0	20	NA	NA	NA	JMJ14	JMJ14	TRB1+2
144509	399467	Chr5:25271653-25271946	0	8	0	4	0	0	0	6	10	10	0	20	NA	NA	NA	JMJ14	JMJ14	TRB1+2
144510	399468	Chr5:25271947-25272240	0	8	0	4	0	0	0	3	10	10	0	20	NA	NA	NA	JMJ14	JMJ14	TRB1+2
144511	399469	Chr5:25272241-25272534	0	0	0	0	0	0	0	3	10	10	0	20	NA	NA	NA	JMJ14	JMJ14	TRB1+2
144803	399934	Chr5:25408951-25409244	0	8	0	7	0	9	6	0	10	10	0	20	NA	NA	PRC2	NA	PRC2	TRB1+2
144808	399939	Chr5:25410421-25410714	0	8	0	0	0	9	6	9	0	10	10	20	NA	NA	PRC2	JMJ14	PRC2+JMJ14	TRB2+3
144979	400219	Chr5:25492741-25493034	0	2	2	7	1	0	0	8	10	10	0	20	PEAT	NuA4	NA	JMJ14	PEAT+NuA4+JMJ14	TRB1+2
144980	400220	Chr5:25493035-25493328	0	2	2	7	1	0	0	8	10	10	0	20	PEAT	NuA4	NA	JMJ14	PEAT+NuA4+JMJ14	TRB1+2
144981	400221	Chr5:25493329-25493622	0	2	0	7	1	0	0	8	10	10	0	20	NA	NuA4	NA	JMJ14	NuA4+JMJ14	TRB1+2
144982	400222	Chr5:25493623-25493916	0	2	0	7	0	0	0	8	10	10	0	20	NA	NA	NA	JMJ14	JMJ14	TRB1+2
145020	400293	Chr5:25514497-25514790	0	2	0	0	0	0	0	6	10	10	0	20	NA	NA	NA	JMJ14	JMJ14	TRB1+2
145021	400294	Chr5:25514791-25515084	0	2	0	0	0	0	0	6	10	10	0	20	NA	NA	NA	JMJ14	JMJ14	TRB1+2
145043	400348	Chr5:25530667-25530960	0	0	0	6	0	0	0	0	10	10	0	20	NA	NA	NA	NA	Unassigned	TRB1+2
145044	400349	Chr5:25530961-25531254	0	0	0	0	0	0	0	0	10	10	0	20	NA	NA	NA	NA	Unassigned	TRB1+2
145081	400395	Chr5:25544485-25544778	10	10	10	8	0	0	0	0	10	10	0	20	PEAT	NA	NA	NA	PEAT	TRB1+2
145082	400396	Chr5:25544779-25545072	10	10	10	8	1	0	0	0	10	10	0	20	PEAT	NuA4	NA	NA	PEAT+NuA4	TRB1+2
145083	400397	Chr5:25545073-25545366	10	10	10	8	1	0	0	0	10	10	0	20	PEAT	NuA4	NA	NA	PEAT+NuA4	TRB1+2
145090	400422	Chr5:25552423-25552716	3	3	0	0	0	0	0	3	10	10	0	20	PEAT	NA	NA	JMJ14	PEAT+JMJ14	TRB1+2
145091	400423	Chr5:25552717-25553010	3	3	0	0	0	0	0	3	10	10	0	20	PEAT	NA	NA	JMJ14	PEAT+JMJ14	TRB1+2
145092	400424	Chr5:25553011-25553304	0	3	0	0	0	0	0	3	10	10	0	20	NA	NA	NA	JMJ14	JMJ14	TRB1+2
145093	400425	Chr5:25553305-25553598	0	3	0	0	0	0	0	0	10	10	0	20	NA	NA	NA	NA	Unassigned	TRB1+2
145238	400754	Chr5:25650031-25650324	0	6	0	6	2	0	6	0	10	10	0	20	NA	NuA4	NA	NA	NuA4	TRB1+2
145465	401115	Chr5:25756165-25756458	10	10	10	3	0	0	0	0	10	10	0	20	PEAT	NA	NA	NA	PEAT	TRB1+2
145466	401116	Chr5:25756459-25756752	10	10	10	3	0	0	0	0	10	10	0	20	PEAT	NA	NA	NA	PEAT	TRB1+2
145900	401809	Chr5:25960201-25960494	8	10	3	2	0	0	0	0	10	10	0	20	PEAT	NA	NA	NA	PEAT	TRB1+2
145901	401810	Chr5:25960495-25960788	8	10	3	2	0	0	0	0	10	10	0	20	PEAT	NA	NA	NA	PEAT	TRB1+2
145902	401811	Chr5:25960789-25961082	8	10	0	0	0	0	0	0	10	10	0	20	PEAT	NA	NA	NA	PEAT	TRB1+2
145947	401883	Chr5:25981957-25982250	0	10	10	8	0	0	0	0	10	10	0	20	PEAT	NA	NA	NA	PEAT	TRB1+2
145957	401901	Chr5:25987249-25987542	10	10	10	6	0	0	0	0	10	10	0	20	PEAT	NA	NA	NA	PEAT	TRB1+2
145958	401902	Chr5:25987543-25987836	10	10	10	6	0	0	0	0	10	10	0	20	PEAT	NA	NA	NA	PEAT	TRB1+2
146008	401987	Chr5:26012533-26012826	10	10	10	9	6	0	0	0	10	10	0	20	PEAT	NuA4	NA	NA	PEAT+NuA4	TRB1+2
146009	401988	Chr5:26012827-26013120	10	10	10	9	6	0	0	1	10	10	0	20	PEAT	NuA4	NA	JMJ14	PEAT+NuA4+JMJ14	TRB1+2
146010	401989	Chr5:26013121-26013414	10	10	10	9	0	0	0	1	10	10	0	20	PEAT	NA	NA	JMJ14	PEAT+JMJ14	TRB1+2
146057	402055	Chr5:26032525-26032818	0	1	0	0	0	0	0	7	10	10	0	20	NA	NA	NA	JMJ14	JMJ14	TRB1+2
146058	402056	Chr5:26032819-26033112	0	1	0	0	0	0	0	7	10	10	0	20	NA	NA	NA	JMJ14	JMJ14	TRB1+2
146059	402057	Chr5:26033113-26033406	0	0	0	0	0	0	0	7	10	10	0	20	NA	NA	NA	JMJ14	JMJ14	TRB1+2
146060	402058	Chr5:26033407-26033700	0	0	0	0	0	0	0	7	10	10	0	20	NA	NA	NA	JMJ14	JMJ14	TRB1+2
146061	402059	Chr5:26033701-26033994	0	0	0	0	0	0	0	7	10	10	0	20	NA	NA	NA	JMJ14	JMJ14	TRB1+2
146288	402419	Chr5:26139541-26139834	0	0	0	5	7	9	6	0	10	10	0	20	NA	NuA4	PRC2	NA	PRC2+NuA4	TRB1+2
146289	402420	Chr5:26139835-26140128	0	0	0	5	0	9	6	0	10	10	0	20	NA	NA	PRC2	NA	PRC2	TRB1+2
146292	402423	Chr5:26140717-26141010	0	6	0	9	0	0	6	0	10	10	0	20	NA	NA	NA	NA	Unassigned	TRB1+2
146381	402591	Chr5:26190109-26190402	5	10	6	9	6	0	0	0	10	0	10	20	PEAT	NuA4	NA	NA	PEAT+NuA4	TRB1+3
146569	402951	Chr5:26295949-26296242	6	9	9	7	2	0	0	0	10	10	0	20	PEAT	NuA4	NA	NA	PEAT+NuA4	TRB1+2
146570	402952	Chr5:26296243-26296536	6	9	9	7	2	0	0	0	10	10	0	20	PEAT	NuA4	NA	NA	PEAT+NuA4	TRB1+2
146677	403133	Chr5:26349457-26349750	8	4	0	4	0	0	0	0	10	10	0	20	PEAT	NA	NA	NA	PEAT	TRB1+2
146678	403134	Chr5:26349751-26350044	8	4	0	4	0	0	0	0	10	10	0	20	PEAT	NA	NA	NA	PEAT	TRB1+2
146679	403135	Chr5:26350045-26350338	0	4	0	4	0	0	0	0	10	10	0	20	NA	NA	NA	NA	Unassigned	TRB1+2
146680	403135	Chr5:26350045-26350338	0	4	0	4	0	0	0	0	10	10	0	20	NA	NA	NA	NA	Unassigned	TRB1+2
146681	403135	Chr5:26350045-26350338	0	4	0	4	0	0	0	0	10	10	0	20	NA	NA	NA	NA	Unassigned	TRB1+2
146682	403135	Chr5:26350045-26350338	0	4	0	4	0	0	0	0	10	10	0	20	NA	NA	NA	NA	Unassigned	TRB1+2
146683	403136	Chr5:26350339-26350632	0	0	0	4	0	0	0	0	10	10	0	20	NA	NA	NA	NA	Unassigned	TRB1+2
146684	403137	Chr5:26350633-26350926	0	0	0	4	0	0	0	0	10	10	0	20	NA	NA	NA	NA	Unassigned	TRB1+2
146899	403529	Chr5:26465881-26466174	9	10	9	3	2	0	0	0	10	10	0	20	PEAT	NuA4	NA	NA	PEAT+NuA4	TRB1+2
146900	403530	Chr5:26466175-26466468	9	10	9	3	2	0	0	0	10	10	0	20	PEAT	NuA4	NA	NA	PEAT+NuA4	TRB1+2
146926	403562	Chr5:26475583-26475876	6	6	2	5	3	0	0	1	10	10	0	20	PEAT	NuA4	NA	JMJ14	PEAT+NuA4+JMJ14	TRB1+2
146927	403563	Chr5:26475877-26476170	6	6	2	5	3	0	0	0	10	10	0	20	PEAT	NuA4	NA	NA	PEAT+NuA4	TRB1+2
146956	403618	Chr5:26492047-26492340	0	2	0	10	8	0	0	0	10	10	0	20	NA	NuA4	NA	NA	NuA4	TRB1+2
146957	403619	Chr5:26492341-26492634	0	2	0	10	8	0	0	0	10	10	0	20	NA	NuA4	NA	NA	NuA4	TRB1+2
146982	403645	Chr5:26499985-26500278	0	5	5	8	8	0	0	0	10	10	0	20	PEAT	NuA4	NA	NA	PEAT+NuA4	TRB1+2
146983	403646	Chr5:26500279-26500572	3	5	5	8	8	0	0	0	10	10	0	20	PEAT	NuA4	NA	NA	PEAT+NuA4	TRB1+2
147000	403663	Chr5:26505277-26505570	0	3	0	0	0	10	10	0	0	10	10	20	NA	NA	PRC2	NA	PRC2	TRB2+3
147001	403664	Chr5:26505571-26505864	6	3	1	5	0	10	10	0	0	10	10	20	PEAT	NA	PRC2	NA	PEAT+PRC2	TRB2+3
147002	403665	Chr5:26505865-26506158	6	3	1	5	0	10	10	0	0	10	10	20	PEAT	NA	PRC2	NA	PEAT+PRC2	TRB2+3
147003	403666	Chr5:26506159-26506452	6	3	0	5	0	10	10	0	0	10	10	20	PEAT	NA	PRC2	NA	PEAT+PRC2	TRB2+3
147004	403667	Chr5:26506453-26506746	6	3	0	5	5	10	10	0	0	10	10	20	PEAT	NuA4	PRC2	NA	PEAT+PRC2+NuA4	TRB2+3
147201	404015	Chr5:26608765-26609058	2	5	0	0	0	0	0	0	10	10	0	20	PEAT	NA	NA	NA	PEAT	TRB1+2
147311	404190	Chr5:26660215-26660508	0	8	0	8	0	0	0	0	10	10	0	20	NA	NA	NA	NA	Unassigned	TRB1+2
147312	404191	Chr5:26660509-26660802	9	8	7	8	2	0	0	0	10	10	0	20	PEAT	NuA4	NA	NA	PEAT+NuA4	TRB1+2
147313	404192	Chr5:26660803-26661096	9	8	7	8	2	0	0	0	10	10	0	20	PEAT	NuA4	NA	NA	PEAT+NuA4	TRB1+2
147411	404333	Chr5:26702257-26702550	8	9	8	1	2	0	0	0	10	10	0	20	PEAT	NuA4	NA	NA	PEAT+NuA4	TRB1+2
147412	404334	Chr5:26702551-26702844	8	9	8	1	2	0	0	0	10	10	0	20	PEAT	NuA4	NA	NA	PEAT+NuA4	TRB1+2
147557	404555	Chr5:26767525-26767818	0	5	0	6	0	9	5	0	10	10	0	20	NA	NA	PRC2	NA	PRC2	TRB1+2
147558	404556	Chr5:26767819-26768112	1	5	5	6	8	0	5	0	10	10	0	20	PEAT	NuA4	NA	NA	PEAT+NuA4	TRB1+2
147576	404580	Chr5:26774875-26775168	0	2	0	0	0	0	0	10	10	10	0	20	NA	NA	NA	JMJ14	JMJ14	TRB1+2
147577	404581	Chr5:26775169-26775462	1	2	0	5	0	0	0	10	10	10	0	20	PEAT	NA	NA	JMJ14	PEAT+JMJ14	TRB1+2
147578	404582	Chr5:26775463-26775756	1	2	0	5	0	0	0	10	10	10	0	20	PEAT	NA	NA	JMJ14	PEAT+JMJ14	TRB1+2
147579	404583	Chr5:26775757-26776050	0	2	0	5	0	0	0	10	10	10	0	20	NA	NA	NA	JMJ14	JMJ14	TRB1+2
147580	404584	Chr5:26776051-26776344	0	2	0	5	0	0	0	10	10	10	0	20	NA	NA	NA	JMJ14	JMJ14	TRB1+2
147897	405122	Chr5:26934223-26934516	0	5	6	10	0	0	0	0	10	10	0	20	PEAT	NA	NA	NA	PEAT	TRB1+2
147898	405123	Chr5:26934517-26934810	0	5	6	10	10	0	0	0	10	10	0	20	PEAT	NuA4	NA	NA	PEAT+NuA4	TRB1+2
147899	405124	Chr5:26934811-26935104	5	5	6	10	10	0	0	0	10	10	0	20	PEAT	NuA4	NA	NA	PEAT+NuA4	TRB1+2
147906	405135	Chr5:26938045-26938338	8	9	9	0	0	0	0	0	10	4	6	20	PEAT	NA	NA	NA	PEAT	TRB1+2+3
147907	405136	Chr5:26938339-26938632	8	9	9	0	0	0	0	0	10	4	6	20	PEAT	NA	NA	NA	PEAT	TRB1+2+3
147908	405137	Chr5:26938633-26938926	0	9	9	0	0	0	0	0	10	4	6	20	PEAT	NA	NA	NA	PEAT	TRB1+2+3
147925	405165	Chr5:26946865-26947158	0	1	0	0	0	0	0	10	10	10	0	20	NA	NA	NA	JMJ14	JMJ14	TRB1+2
147926	405166	Chr5:26947159-26947452	0	1	0	0	0	0	0	10	10	10	0	20	NA	NA	NA	JMJ14	JMJ14	TRB1+2
147927	405167	Chr5:26947453-26947746	0	0	0	0	0	0	0	10	10	10	0	20	NA	NA	NA	JMJ14	JMJ14	TRB1+2
147928	405168	Chr5:26947747-26948040	0	0	0	0	0	0	0	10	10	10	0	20	NA	NA	NA	JMJ14	JMJ14	TRB1+2
147929	405169	Chr5:26948041-26948334	1	0	0	0	0	0	0	10	10	10	0	20	NA	NA	NA	JMJ14	JMJ14	TRB1+2
147981	405240	Chr5:26968915-26969208	9	10	9	9	9	0	0	0	10	10	0	20	PEAT	NuA4	NA	NA	PEAT+NuA4	TRB1+2
147982	405241	Chr5:26969209-26969502	9	10	9	9	9	0	0	0	10	10	0	20	PEAT	NuA4	NA	NA	PEAT+NuA4	TRB1+2
147983	405242	Chr5:26969503-26969796	9	10	9	9	9	0	0	0	10	10	0	20	PEAT	NuA4	NA	NA	PEAT+NuA4	TRB1+2
40052	105261	Chr2:518617-518910	0	0	0	0	0	10	10	8	6	6	7	19	NA	NA	PRC2	JMJ14	PRC2+JMJ14	TRB1+2+3
40053	105262	Chr2:518911-519204	0	1	0	0	0	10	10	8	6	6	7	19	NA	NA	PRC2	JMJ14	PRC2+JMJ14	TRB1+2+3
40054	105263	Chr2:519205-519498	0	1	0	9	0	10	10	8	6	6	7	19	NA	NA	PRC2	JMJ14	PRC2+JMJ14	TRB1+2+3
40055	105264	Chr2:519499-519792	0	0	0	9	6	10	10	8	6	6	7	19	NA	NuA4	PRC2	JMJ14	PRC2+NuA4+JMJ14	TRB1+2+3
40056	105265	Chr2:519793-520086	0	0	0	9	6	10	10	0	6	6	7	19	NA	NuA4	PRC2	NA	PRC2+NuA4	TRB1+2+3
40293	106007	Chr2:737941-738234	0	3	0	0	0	9	9	0	6	6	7	19	NA	NA	PRC2	NA	PRC2	TRB1+2+3
40294	106008	Chr2:738235-738528	0	3	0	0	0	9	9	2	6	6	7	19	NA	NA	PRC2	JMJ14	PRC2+JMJ14	TRB1+2+3
40295	106009	Chr2:738529-738822	0	3	0	0	0	9	9	2	6	6	7	19	NA	NA	PRC2	JMJ14	PRC2+JMJ14	TRB1+2+3
40972	108490	Chr2:1467943-1468236	0	6	0	0	0	0	0	0	6	6	7	19	NA	NA	NA	NA	Unassigned	TRB1+2+3
40973	108491	Chr2:1468237-1468530	0	6	0	0	0	0	0	0	6	6	7	19	NA	NA	NA	NA	Unassigned	TRB1+2+3
41300	110928	Chr2:2184715-2185008	0	10	9	5	0	0	0	0	6	6	7	19	PEAT	NA	NA	NA	PEAT	TRB1+2+3
41301	110929	Chr2:2185009-2185302	0	10	9	5	0	0	0	0	6	6	7	19	PEAT	NA	NA	NA	PEAT	TRB1+2+3
41302	110930	Chr2:2185303-2185596	0	10	9	0	0	0	0	0	6	6	7	19	PEAT	NA	NA	NA	PEAT	TRB1+2+3
43280	127255	Chr2:6984853-6985146	10	10	10	9	0	0	0	0	6	6	7	19	PEAT	NA	NA	NA	PEAT	TRB1+2+3
43281	127256	Chr2:6985147-6985440	10	10	10	9	0	0	0	0	6	6	7	19	PEAT	NA	NA	NA	PEAT	TRB1+2+3
43282	127257	Chr2:6985441-6985734	10	10	10	9	0	0	0	0	6	6	7	19	PEAT	NA	NA	NA	PEAT	TRB1+2+3
43425	127989	Chr2:7200649-7200942	0	0	0	0	0	0	0	0	6	6	7	19	NA	NA	NA	NA	Unassigned	TRB1+2+3
43426	127990	Chr2:7200943-7201236	0	0	0	0	0	0	0	0	6	6	7	19	NA	NA	NA	NA	Unassigned	TRB1+2+3
44017	129908	Chr2:7764835-7765128	7	10	9	6	2	0	0	0	6	6	7	19	PEAT	NuA4	NA	NA	PEAT+NuA4	TRB1+2+3
44018	129909	Chr2:7765129-7765422	7	10	9	6	2	0	0	0	6	6	7	19	PEAT	NuA4	NA	NA	PEAT+NuA4	TRB1+2+3
44140	130245	Chr2:7863913-7864206	0	0	0	0	0	0	0	0	6	6	7	19	NA	NA	NA	NA	Unassigned	TRB1+2+3
44141	130246	Chr2:7864207-7864500	0	0	0	0	0	0	0	0	6	6	7	19	NA	NA	NA	NA	Unassigned	TRB1+2+3
44142	130247	Chr2:7864501-7864794	0	0	0	0	0	0	0	0	6	6	7	19	NA	NA	NA	NA	Unassigned	TRB1+2+3
44278	130611	Chr2:7971517-7971810	6	7	7	7	9	9	10	0	6	6	7	19	PEAT	NuA4	PRC2	NA	PEAT+PRC2+NuA4	TRB1+2+3
44279	130612	Chr2:7971811-7972104	6	7	7	7	9	9	10	0	6	6	7	19	PEAT	NuA4	PRC2	NA	PEAT+PRC2+NuA4	TRB1+2+3
44280	130613	Chr2:7972105-7972398	0	7	7	7	9	9	10	0	6	6	7	19	PEAT	NuA4	PRC2	NA	PEAT+PRC2+NuA4	TRB1+2+3
44281	130614	Chr2:7972399-7972692	0	7	0	7	9	9	10	0	6	6	7	19	NA	NuA4	PRC2	NA	PRC2+NuA4	TRB1+2+3
44829	132377	Chr2:8490721-8491014	0	0	0	0	0	3	7	8	6	6	7	19	NA	NA	PRC2	JMJ14	PRC2+JMJ14	TRB1+2+3
44830	132378	Chr2:8491015-8491308	2	10	9	0	0	3	7	8	6	6	7	19	PEAT	NA	PRC2	JMJ14	PEAT+PRC2+JMJ14	TRB1+2+3
44831	132379	Chr2:8491309-8491602	2	10	9	3	3	0	7	0	6	6	7	19	PEAT	NuA4	NA	NA	PEAT+NuA4	TRB1+2+3
44832	132380	Chr2:8491603-8491896	2	10	9	3	3	0	0	0	6	6	7	19	PEAT	NuA4	NA	NA	PEAT+NuA4	TRB1+2+3
45738	134834	Chr2:9213079-9213372	0	5	0	8	2	1	2	8	6	6	7	19	NA	NuA4	PRC2	JMJ14	PRC2+NuA4+JMJ14	TRB1+2+3
45739	134835	Chr2:9213373-9213666	0	5	0	8	0	1	2	8	6	6	7	19	NA	NA	PRC2	JMJ14	PRC2+JMJ14	TRB1+2+3
45823	135019	Chr2:9267469-9267762	0	0	0	0	0	0	0	0	6	6	7	19	NA	NA	NA	NA	Unassigned	TRB1+2+3
45824	135020	Chr2:9267763-9268056	0	1	0	0	0	0	0	6	6	6	7	19	NA	NA	NA	JMJ14	JMJ14	TRB1+2+3
45825	135021	Chr2:9268057-9268350	0	1	0	0	0	0	0	6	6	6	7	19	NA	NA	NA	JMJ14	JMJ14	TRB1+2+3
46159	135791	Chr2:9494437-9494730	0	6	0	1	0	0	0	0	6	6	7	19	NA	NA	NA	NA	Unassigned	TRB1+2+3
46160	135792	Chr2:9494731-9495024	6	6	5	1	0	0	0	0	6	6	7	19	PEAT	NA	NA	NA	PEAT	TRB1+2+3
46428	136498	Chr2:9702295-9702588	0	0	0	2	0	2	0	0	6	6	7	19	NA	NA	NA	NA	Unassigned	TRB1+2+3
46429	136499	Chr2:9702589-9702882	0	0	0	2	0	2	0	0	6	6	7	19	NA	NA	NA	NA	Unassigned	TRB1+2+3
46664	137063	Chr2:9868405-9868698	0	0	0	2	0	7	7	0	6	6	7	19	NA	NA	PRC2	NA	PRC2	TRB1+2+3
46665	137064	Chr2:9868699-9868992	0	0	0	2	0	7	7	0	6	6	7	19	NA	NA	PRC2	NA	PRC2	TRB1+2+3
46666	137065	Chr2:9868993-9869286	0	0	0	0	0	7	7	0	6	6	7	19	NA	NA	PRC2	NA	PRC2	TRB1+2+3
47068	138088	Chr2:10169755-10170048	0	0	0	0	0	0	0	10	6	6	7	19	NA	NA	NA	JMJ14	JMJ14	TRB1+2+3
47069	138089	Chr2:10170049-10170342	0	9	9	0	0	0	0	10	6	6	7	19	PEAT	NA	NA	JMJ14	PEAT+JMJ14	TRB1+2+3
47070	138090	Chr2:10170343-10170636	5	9	9	4	0	0	0	10	6	6	7	19	PEAT	NA	NA	JMJ14	PEAT+JMJ14	TRB1+2+3
47346	138880	Chr2:10402603-10402896	5	9	6	5	0	0	9	0	6	6	7	19	PEAT	NA	NA	NA	PEAT	TRB1+2+3
47347	138881	Chr2:10402897-10403190	5	9	6	5	0	8	9	0	6	6	7	19	PEAT	NA	PRC2	NA	PEAT+PRC2	TRB1+2+3
47348	138882	Chr2:10403191-10403484	0	9	0	5	0	8	9	0	6	6	7	19	NA	NA	PRC2	NA	PRC2	TRB1+2+3
47636	140026	Chr2:10739527-10739820	0	9	7	5	6	0	0	0	6	6	7	19	PEAT	NuA4	NA	NA	PEAT+NuA4	TRB1+2+3
47637	140027	Chr2:10739821-10740114	2	9	7	5	6	0	0	0	6	6	7	19	PEAT	NuA4	NA	NA	PEAT+NuA4	TRB1+2+3
49452	145608	Chr2:12380635-12380928	0	0	0	0	0	0	0	0	6	6	7	19	NA	NA	NA	NA	Unassigned	TRB1+2+3
49453	145609	Chr2:12380929-12381222	0	0	0	0	0	0	0	0	6	6	7	19	NA	NA	NA	NA	Unassigned	TRB1+2+3
49671	146228	Chr2:12562915-12563208	0	0	0	0	0	6	6	10	6	6	7	19	NA	NA	PRC2	JMJ14	PRC2+JMJ14	TRB1+2+3
49672	146229	Chr2:12563209-12563502	0	0	0	0	0	6	6	10	6	6	7	19	NA	NA	PRC2	JMJ14	PRC2+JMJ14	TRB1+2+3
49673	146230	Chr2:12563503-12563796	0	0	0	0	0	6	6	10	6	6	7	19	NA	NA	PRC2	JMJ14	PRC2+JMJ14	TRB1+2+3
49674	146231	Chr2:12563797-12564090	0	0	0	0	0	6	6	10	6	6	7	19	NA	NA	PRC2	JMJ14	PRC2+JMJ14	TRB1+2+3
49675	146232	Chr2:12564091-12564384	0	0	0	0	0	0	6	10	6	6	7	19	NA	NA	NA	JMJ14	JMJ14	TRB1+2+3
49676	146233	Chr2:12564385-12564678	0	0	0	0	0	0	6	10	6	6	7	19	NA	NA	NA	JMJ14	JMJ14	TRB1+2+3
49677	146234	Chr2:12564679-12564972	0	0	0	0	0	0	0	10	6	6	7	19	NA	NA	NA	JMJ14	JMJ14	TRB1+2+3
50783	149050	Chr2:13392583-13392876	5	8	7	7	0	0	0	0	6	6	7	19	PEAT	NA	NA	NA	PEAT	TRB1+2+3
50784	149051	Chr2:13392877-13393170	0	8	7	7	0	0	0	7	6	6	7	19	PEAT	NA	NA	JMJ14	PEAT+JMJ14	TRB1+2+3
52488	152932	Chr2:14533891-14534184	0	9	4	9	7	0	0	0	6	6	7	19	PEAT	NuA4	NA	NA	PEAT+NuA4	TRB1+2+3
52489	152933	Chr2:14534185-14534478	0	9	4	9	7	0	0	0	6	6	7	19	PEAT	NuA4	NA	NA	PEAT+NuA4	TRB1+2+3
52714	153461	Chr2:14689417-14689710	0	0	0	0	0	7	8	9	6	6	7	19	NA	NA	PRC2	JMJ14	PRC2+JMJ14	TRB1+2+3
52715	153462	Chr2:14689711-14690004	0	0	0	0	0	7	8	9	6	6	7	19	NA	NA	PRC2	JMJ14	PRC2+JMJ14	TRB1+2+3
52716	153463	Chr2:14690005-14690298	0	0	0	0	0	7	8	9	6	6	7	19	NA	NA	PRC2	JMJ14	PRC2+JMJ14	TRB1+2+3
52717	153464	Chr2:14690299-14690592	0	0	0	0	0	7	8	9	6	6	7	19	NA	NA	PRC2	JMJ14	PRC2+JMJ14	TRB1+2+3
53266	154619	Chr2:15029869-15030162	2	8	5	5	0	0	0	0	6	6	7	19	PEAT	NA	NA	NA	PEAT	TRB1+2+3
53267	154620	Chr2:15030163-15030456	2	8	5	5	0	0	0	0	6	6	7	19	PEAT	NA	NA	NA	PEAT	TRB1+2+3
53268	154621	Chr2:15030457-15030750	2	8	5	5	0	0	0	0	6	6	7	19	PEAT	NA	NA	NA	PEAT	TRB1+2+3
53819	155713	Chr2:15351505-15351798	3	10	6	7	0	0	0	0	6	6	7	19	PEAT	NA	NA	NA	PEAT	TRB1+2+3
53820	155714	Chr2:15351799-15352092	3	10	6	7	0	0	0	0	6	6	7	19	PEAT	NA	NA	NA	PEAT	TRB1+2+3
53821	155715	Chr2:15352093-15352386	0	10	0	7	0	0	0	7	6	6	7	19	NA	NA	NA	JMJ14	JMJ14	TRB1+2+3
54239	156699	Chr2:15641389-15641682	6	9	6	5	0	0	0	0	6	6	7	19	PEAT	NA	NA	NA	PEAT	TRB1+2+3
54240	156700	Chr2:15641683-15641976	6	9	6	5	4	0	0	0	6	6	7	19	PEAT	NuA4	NA	NA	PEAT+NuA4	TRB1+2+3
54241	156701	Chr2:15641977-15642270	6	9	6	5	4	0	0	0	6	6	7	19	PEAT	NuA4	NA	NA	PEAT+NuA4	TRB1+2+3
60118	168089	Chr2:18990049-18990342	1	4	1	7	6	0	0	0	6	7	6	19	PEAT	NuA4	NA	NA	PEAT+NuA4	TRB1+2+3
60119	168090	Chr2:18990343-18990636	0	4	0	7	6	0	0	0	6	7	6	19	NA	NuA4	NA	NA	NuA4	TRB1+2+3
63892	174468	Chr3:1167181-1167474	0	3	1	0	4	0	0	0	7	7	5	19	PEAT	NA	NA	NA	PEAT	TRB1+2+3
66988	180106	Chr3:2824753-2825046	6	9	7	4	2	0	0	0	7	7	5	19	PEAT	NuA4	NA	NA	PEAT+NuA4	TRB1+2+3
66989	180107	Chr3:2825047-2825340	6	9	7	4	2	0	0	0	7	7	5	19	PEAT	NuA4	NA	NA	PEAT+NuA4	TRB1+2+3
70008	185721	Chr3:4475563-4475856	10	10	10	7	7	0	0	0	7	7	5	19	PEAT	NuA4	NA	NA	PEAT+NuA4	TRB1+2+3
70009	185722	Chr3:4475857-4476150	10	10	10	7	7	0	0	0	7	7	5	19	PEAT	NuA4	NA	NA	PEAT+NuA4	TRB1+2+3
74744	195841	Chr3:7450843-7451136	0	5	5	0	0	2	4	10	7	7	5	19	PEAT	NA	PRC2	JMJ14	PEAT+PRC2+JMJ14	TRB1+2+3
74745	195842	Chr3:7451137-7451430	0	5	5	0	0	2	4	10	7	7	5	19	PEAT	NA	PRC2	JMJ14	PEAT+PRC2+JMJ14	TRB1+2+3
74746	195843	Chr3:7451431-7451724	0	5	5	0	0	2	4	10	7	7	5	19	PEAT	NA	PRC2	JMJ14	PEAT+PRC2+JMJ14	TRB1+2+3
74747	195844	Chr3:7451725-7452018	0	5	5	0	0	2	4	10	7	7	5	19	PEAT	NA	PRC2	JMJ14	PEAT+PRC2+JMJ14	TRB1+2+3
75877	198459	Chr3:8220535-8220828	7	10	9	2	0	0	6	0	7	7	5	19	PEAT	NA	NA	NA	PEAT	TRB1+2+3
75878	198460	Chr3:8220829-8221122	7	10	9	2	0	0	6	0	7	7	5	19	PEAT	NA	NA	NA	PEAT	TRB1+2+3
75879	198461	Chr3:8221123-8221416	7	10	9	0	0	0	6	0	7	7	5	19	PEAT	NA	NA	NA	PEAT	TRB1+2+3
75980	198756	Chr3:8307853-8308146	0	0	0	0	0	0	0	0	7	7	5	19	NA	NA	NA	NA	Unassigned	TRB1+2+3
76241	199635	Chr3:8566279-8566572	0	2	0	2	0	0	0	10	7	7	5	19	NA	NA	NA	JMJ14	JMJ14	TRB1+2+3
76242	199636	Chr3:8566573-8566866	0	2	0	2	0	0	0	10	7	7	5	19	NA	NA	NA	JMJ14	JMJ14	TRB1+2+3
76243	199637	Chr3:8566867-8567160	0	2	0	2	0	0	0	10	7	7	5	19	NA	NA	NA	JMJ14	JMJ14	TRB1+2+3
78328	205294	Chr3:10230025-10230318	0	9	0	0	0	0	0	6	7	7	5	19	NA	NA	NA	JMJ14	JMJ14	TRB1+2+3
78329	205294	Chr3:10230025-10230318	0	9	0	0	0	0	0	7	7	7	5	19	NA	NA	NA	JMJ14	JMJ14	TRB1+2+3
78330	205295	Chr3:10230319-10230612	0	9	0	0	0	0	0	6	7	7	5	19	NA	NA	NA	JMJ14	JMJ14	TRB1+2+3
78331	205296	Chr3:10230613-10230906	0	9	0	0	0	0	0	6	7	7	5	19	NA	NA	NA	JMJ14	JMJ14	TRB1+2+3
79359	210840	Chr3:11860549-11860842	0	0	0	0	0	0	0	10	7	7	5	19	NA	NA	NA	JMJ14	JMJ14	TRB1+2+3
79360	210841	Chr3:11860843-11861136	0	0	0	0	0	0	0	10	7	7	5	19	NA	NA	NA	JMJ14	JMJ14	TRB1+2+3
80910	228029	Chr3:16914115-16914408	0	9	10	7	3	0	0	0	7	8	4	19	PEAT	NuA4	NA	NA	PEAT+NuA4	TRB1+2+3
80911	228030	Chr3:16914409-16914702	0	9	10	7	3	0	0	0	7	8	4	19	PEAT	NuA4	NA	NA	PEAT+NuA4	TRB1+2+3
81982	231190	Chr3:17843449-17843742	0	0	0	0	0	0	9	0	7	4	8	19	NA	NA	NA	NA	Unassigned	TRB1+2+3
81983	231191	Chr3:17843743-17844036	0	0	0	0	0	8	9	0	7	4	8	19	NA	NA	PRC2	NA	PRC2	TRB1+2+3
81984	231192	Chr3:17844037-17844330	0	0	0	0	0	8	9	0	7	4	8	19	NA	NA	PRC2	NA	PRC2	TRB1+2+3
87296	242455	Chr3:21155359-21155652	4	10	8	0	0	0	0	0	8	8	3	19	PEAT	NA	NA	NA	PEAT	TRB1+2+3
87297	242456	Chr3:21155653-21155946	4	10	8	6	0	0	0	0	8	8	3	19	PEAT	NA	NA	NA	PEAT	TRB1+2+3
87298	242457	Chr3:21155947-21156240	4	10	8	6	0	0	0	0	8	8	3	19	PEAT	NA	NA	NA	PEAT	TRB1+2+3
89416	246774	Chr3:22425145-22425438	7	0	0	7	8	10	10	0	8	8	3	19	NA	NuA4	PRC2	NA	PRC2+NuA4	TRB1+2+3
89417	246775	Chr3:22425439-22425732	7	0	0	7	0	10	10	0	8	8	3	19	NA	NA	PRC2	NA	PRC2	TRB1+2+3
89418	246776	Chr3:22425733-22426026	7	0	0	0	0	10	10	0	8	8	3	19	NA	NA	PRC2	NA	PRC2	TRB1+2+3
90731	249087	Chr3:23105167-23105460	6	10	5	0	0	8	0	0	8	8	3	19	PEAT	NA	NA	NA	PEAT	TRB1+2+3
90732	249088	Chr3:23105461-23105754	6	10	5	0	0	8	0	0	8	8	3	19	PEAT	NA	NA	NA	PEAT	TRB1+2+3
91675	250749	Chr4:133771-134064	10	10	10	0	0	10	10	4	2	8	9	19	PEAT	NA	PRC2	JMJ14	PEAT+PRC2+JMJ14	TRB1+2+3
91676	250750	Chr4:134065-134358	10	10	10	2	0	10	10	4	2	8	9	19	PEAT	NA	PRC2	JMJ14	PEAT+PRC2+JMJ14	TRB1+2+3
91677	250751	Chr4:134359-134652	10	10	10	2	0	10	10	4	2	8	9	19	PEAT	NA	PRC2	JMJ14	PEAT+PRC2+JMJ14	TRB1+2+3
91678	250752	Chr4:134653-134946	10	10	10	2	0	10	10	0	2	8	9	19	PEAT	NA	PRC2	NA	PEAT+PRC2	TRB1+2+3
92107	251737	Chr4:424243-424536	9	10	10	9	0	0	0	0	8	8	3	19	PEAT	NA	NA	NA	PEAT	TRB1+2+3
92108	251738	Chr4:424537-424830	9	10	10	9	0	0	0	0	8	8	3	19	PEAT	NA	NA	NA	PEAT	TRB1+2+3
97168	278592	Chr4:8319613-8319906	0	0	0	0	0	10	10	0	2	8	9	19	NA	NA	PRC2	NA	PRC2	TRB1+2+3
97169	278593	Chr4:8319907-8320200	0	0	0	0	0	10	10	0	2	8	9	19	NA	NA	PRC2	NA	PRC2	TRB1+2+3
98414	281993	Chr4:9319507-9319800	0	2	1	3	1	10	10	0	2	8	9	19	PEAT	NuA4	PRC2	NA	PEAT+PRC2+NuA4	TRB1+2+3
98415	281994	Chr4:9319801-9320094	0	2	0	3	1	10	10	0	2	8	9	19	NA	NuA4	PRC2	NA	PRC2+NuA4	TRB1+2+3
104164	295363	Chr4:13250287-13250580	0	3	0	8	8	8	7	0	8	9	2	19	NA	NuA4	PRC2	NA	PRC2+NuA4	TRB1+2+3
104165	295364	Chr4:13250581-13250874	0	0	0	0	0	8	7	0	8	9	2	19	NA	NA	PRC2	NA	PRC2	TRB1+2+3
120210	326084	Chr5:3697051-3697344	10	0	10	0	0	10	10	0	0	9	10	19	PEAT	NA	PRC2	NA	PEAT+PRC2	TRB2+3
120211	326085	Chr5:3697345-3697638	10	0	0	0	0	10	10	0	0	9	10	19	NA	NA	PRC2	NA	PRC2	TRB2+3
120736	327076	Chr5:3988699-3988992	0	6	5	9	0	10	10	0	0	9	10	19	PEAT	NA	PRC2	NA	PEAT+PRC2	TRB2+3
120737	327077	Chr5:3988993-3989286	4	6	5	9	0	10	10	0	0	9	10	19	PEAT	NA	PRC2	NA	PEAT+PRC2	TRB2+3
120738	327078	Chr5:3989287-3989580	4	6	5	9	5	10	10	0	0	9	10	19	PEAT	NuA4	PRC2	NA	PEAT+PRC2+NuA4	TRB2+3
120739	327079	Chr5:3989581-3989874	4	6	0	9	5	10	10	0	0	9	10	19	PEAT	NuA4	PRC2	NA	PEAT+PRC2+NuA4	TRB2+3
122699	331037	Chr5:5153233-5153526	3	0	0	0	0	10	10	0	0	9	10	19	NA	NA	PRC2	NA	PRC2	TRB2+3
123709	333115	Chr5:5764165-5764458	9	10	10	10	10	7	3	9	0	9	10	19	PEAT	NuA4	PRC2	JMJ14	PEAT+PRC2+NuA4+JMJ14	TRB2+3
125914	338198	Chr5:7258567-7258860	0	3	0	10	6	7	8	0	0	9	10	19	NA	NuA4	PRC2	NA	PRC2+NuA4	TRB2+3
125915	338199	Chr5:7258861-7259154	0	3	3	10	6	7	8	0	0	9	10	19	PEAT	NuA4	PRC2	NA	PEAT+PRC2+NuA4	TRB2+3
125916	338200	Chr5:7259155-7259448	0	3	3	10	6	7	8	0	0	9	10	19	PEAT	NuA4	PRC2	NA	PEAT+PRC2+NuA4	TRB2+3
126648	340162	Chr5:7835983-7836276	0	0	0	0	0	10	10	0	0	9	10	19	NA	NA	PRC2	NA	PRC2	TRB2+3
126649	340163	Chr5:7836277-7836570	0	0	0	0	0	10	10	0	0	9	10	19	NA	NA	PRC2	NA	PRC2	TRB2+3
126650	340164	Chr5:7836571-7836864	0	0	0	0	0	10	10	0	0	9	10	19	NA	NA	PRC2	NA	PRC2	TRB2+3
126651	340165	Chr5:7836865-7837158	0	0	0	0	0	10	10	0	0	9	10	19	NA	NA	PRC2	NA	PRC2	TRB2+3
126868	340583	Chr5:7959757-7960050	10	10	10	10	9	0	0	0	10	9	0	19	PEAT	NuA4	NA	NA	PEAT+NuA4	TRB1+2
126869	340584	Chr5:7960051-7960344	10	10	10	10	9	0	0	0	10	9	0	19	PEAT	NuA4	NA	NA	PEAT+NuA4	TRB1+2
126870	340585	Chr5:7960345-7960638	10	10	10	10	9	0	0	0	10	9	0	19	PEAT	NuA4	NA	NA	PEAT+NuA4	TRB1+2
126902	340676	Chr5:7987099-7987392	0	10	10	7	8	0	0	0	10	9	0	19	PEAT	NuA4	NA	NA	PEAT+NuA4	TRB1+2
126903	340677	Chr5:7987393-7987686	9	10	10	7	8	0	0	0	10	9	0	19	PEAT	NuA4	NA	NA	PEAT+NuA4	TRB1+2
126904	340678	Chr5:7987687-7987980	9	10	10	7	8	0	0	0	10	9	0	19	PEAT	NuA4	NA	NA	PEAT+NuA4	TRB1+2
126909	340710	Chr5:7997095-7997388	6	8	7	3	0	0	0	0	10	9	0	19	PEAT	NA	NA	NA	PEAT	TRB1+2
126910	340711	Chr5:7997389-7997682	6	8	7	3	0	0	0	0	10	9	0	19	PEAT	NA	NA	NA	PEAT	TRB1+2
126962	340851	Chr5:8038549-8038842	0	7	6	10	9	0	0	0	10	9	0	19	PEAT	NuA4	NA	NA	PEAT+NuA4	TRB1+2
126963	340852	Chr5:8038843-8039136	0	7	6	10	9	0	0	0	10	9	0	19	PEAT	NuA4	NA	NA	PEAT+NuA4	TRB1+2
126965	340853	Chr5:8039137-8039430	0	7	6	10	9	0	0	0	10	9	0	19	PEAT	NuA4	NA	NA	PEAT+NuA4	TRB1+2
27959	79576	Chr1:23395051-23395344	0	5	0	7	6	0	0	0	5	6	7	18	NA	NuA4	NA	NA	NuA4	TRB1+2+3
27960	79577	Chr1:23395345-23395638	0	5	0	7	6	0	0	0	5	6	7	18	NA	NuA4	NA	NA	NuA4	TRB1+2+3
27961	79578	Chr1:23395639-23395932	0	0	0	7	0	0	0	0	5	6	7	18	NA	NA	NA	NA	Unassigned	TRB1+2+3
29785	84028	Chr1:24703939-24704232	0	0	0	0	0	3	1	0	5	6	7	18	NA	NA	PRC2	NA	PRC2	TRB1+2+3
29786	84029	Chr1:24704233-24704526	0	0	0	0	0	3	0	0	5	6	7	18	NA	NA	NA	NA	Unassigned	TRB1+2+3
29930	84487	Chr1:24838885-24839178	9	10	10	7	1	0	0	0	5	6	7	18	PEAT	NuA4	NA	NA	PEAT+NuA4	TRB1+2+3
29931	84488	Chr1:24839179-24839472	9	10	10	7	1	0	0	0	5	6	7	18	PEAT	NuA4	NA	NA	PEAT+NuA4	TRB1+2+3
30277	85464	Chr1:25126123-25126416	0	0	0	0	0	9	10	10	5	6	7	18	NA	NA	PRC2	JMJ14	PRC2+JMJ14	TRB1+2+3
30278	85465	Chr1:25126417-25126710	9	0	0	0	0	9	10	10	5	6	7	18	NA	NA	PRC2	JMJ14	PRC2+JMJ14	TRB1+2+3
30279	85466	Chr1:25126711-25127004	9	9	10	3	0	9	10	10	5	6	7	18	PEAT	NA	PRC2	JMJ14	PEAT+PRC2+JMJ14	TRB1+2+3
30280	85467	Chr1:25127005-25127298	9	9	10	3	0	9	10	10	5	6	7	18	PEAT	NA	PRC2	JMJ14	PEAT+PRC2+JMJ14	TRB1+2+3
30281	85468	Chr1:25127299-25127592	9	9	10	3	0	9	0	0	5	6	7	18	PEAT	NA	NA	NA	PEAT	TRB1+2+3
31368	88041	Chr1:25883761-25884054	0	6	0	0	0	0	0	9	5	6	7	18	NA	NA	NA	JMJ14	JMJ14	TRB1+2+3
31369	88042	Chr1:25884055-25884348	0	6	0	0	0	0	0	9	5	6	7	18	NA	NA	NA	JMJ14	JMJ14	TRB1+2+3
31370	88043	Chr1:25884349-25884642	0	6	0	0	0	0	0	9	5	6	7	18	NA	NA	NA	JMJ14	JMJ14	TRB1+2+3
32602	90549	Chr1:26621113-26621406	0	0	0	0	0	0	0	0	5	6	7	18	NA	NA	NA	NA	Unassigned	TRB1+2+3
32603	90550	Chr1:26621407-26621700	0	0	0	0	0	0	0	0	5	6	7	18	NA	NA	NA	NA	Unassigned	TRB1+2+3
32604	90551	Chr1:26621701-26621994	0	0	0	0	0	0	0	0	5	6	7	18	NA	NA	NA	NA	Unassigned	TRB1+2+3
32670	90725	Chr1:26672857-26673150	0	7	3	9	2	0	0	0	5	6	7	18	PEAT	NuA4	NA	NA	PEAT+NuA4	TRB1+2+3
32671	90726	Chr1:26673151-26673444	0	7	0	9	2	0	0	0	5	6	7	18	NA	NuA4	NA	NA	NuA4	TRB1+2+3
33631	92568	Chr1:27214699-27214992	0	10	2	9	9	6	4	10	5	6	7	18	PEAT	NuA4	PRC2	JMJ14	PEAT+PRC2+NuA4+JMJ14	TRB1+2+3
33632	92569	Chr1:27214993-27215286	0	10	2	9	9	6	4	10	5	6	7	18	PEAT	NuA4	PRC2	JMJ14	PEAT+PRC2+NuA4+JMJ14	TRB1+2+3
33633	92570	Chr1:27215287-27215580	0	10	0	0	0	6	4	10	5	6	7	18	NA	NA	PRC2	JMJ14	PRC2+JMJ14	TRB1+2+3
33664	92629	Chr1:27232633-27232926	7	9	6	2	0	0	0	0	5	6	7	18	PEAT	NA	NA	NA	PEAT	TRB1+2+3
33665	92630	Chr1:27232927-27233220	7	9	6	2	0	0	0	0	5	6	7	18	PEAT	NA	NA	NA	PEAT	TRB1+2+3
34120	93558	Chr1:27505759-27506052	9	10	10	9	0	0	0	0	5	6	7	18	PEAT	NA	NA	NA	PEAT	TRB1+2+3
34121	93559	Chr1:27506053-27506346	9	10	10	9	0	0	0	0	5	6	7	18	PEAT	NA	NA	NA	PEAT	TRB1+2+3
34900	95188	Chr1:27984979-27985272	3	0	6	0	0	0	0	0	5	6	7	18	PEAT	NA	NA	NA	PEAT	TRB1+2+3
34901	95189	Chr1:27985273-27985566	0	0	6	0	0	0	0	0	5	6	7	18	NA	NA	NA	NA	Unassigned	TRB1+2+3
34956	95306	Chr1:28019671-28019964	9	10	9	10	6	0	0	0	5	6	7	18	PEAT	NuA4	NA	NA	PEAT+NuA4	TRB1+2+3
34957	95307	Chr1:28019965-28020258	9	10	9	10	6	0	0	0	5	6	7	18	PEAT	NuA4	NA	NA	PEAT+NuA4	TRB1+2+3
35875	96890	Chr1:28485367-28485660	10	10	10	9	0	0	0	0	5	6	7	18	PEAT	NA	NA	NA	PEAT	TRB1+2+3
35876	96891	Chr1:28485661-28485954	10	10	10	9	3	0	0	0	5	6	7	18	PEAT	NuA4	NA	NA	PEAT+NuA4	TRB1+2+3
35877	96892	Chr1:28485955-28486248	10	10	10	9	3	0	9	0	5	6	7	18	PEAT	NuA4	NA	NA	PEAT+NuA4	TRB1+2+3
37246	99502	Chr1:29253295-29253588	10	10	10	5	3	0	0	0	5	6	7	18	PEAT	NuA4	NA	NA	PEAT+NuA4	TRB1+2+3
37247	99503	Chr1:29253589-29253882	10	10	10	5	3	0	0	0	5	6	7	18	PEAT	NuA4	NA	NA	PEAT+NuA4	TRB1+2+3
37248	99504	Chr1:29253883-29254176	10	10	10	0	0	0	0	0	5	6	7	18	PEAT	NA	NA	NA	PEAT	TRB1+2+3
38714	102291	Chr1:30073261-30073554	7	9	9	8	4	0	0	0	5	6	7	18	PEAT	NuA4	NA	NA	PEAT+NuA4	TRB1+2+3
38715	102292	Chr1:30073555-30073848	7	9	9	8	4	0	0	0	5	6	7	18	PEAT	NuA4	NA	NA	PEAT+NuA4	TRB1+2+3
54274	156788	Chr2:15667555-15667848	0	6	4	9	6	0	0	7	6	6	6	18	PEAT	NuA4	NA	JMJ14	PEAT+NuA4+JMJ14	TRB1+2+3
54275	156789	Chr2:15667849-15668142	0	6	4	9	0	0	0	7	6	6	6	18	PEAT	NA	NA	JMJ14	PEAT+JMJ14	TRB1+2+3
56049	160613	Chr2:16792105-16792398	0	8	2	0	0	0	0	0	6	7	5	18	PEAT	NA	NA	NA	PEAT	TRB1+2+3
56050	160614	Chr2:16792399-16792692	0	8	2	0	0	0	0	0	6	7	5	18	PEAT	NA	NA	NA	PEAT	TRB1+2+3
56051	160615	Chr2:16792693-16792986	0	8	0	0	0	0	0	0	6	7	5	18	NA	NA	NA	NA	Unassigned	TRB1+2+3
56669	161822	Chr2:17147551-17147844	0	3	0	5	0	0	0	0	6	7	5	18	NA	NA	NA	NA	Unassigned	TRB1+2+3
56670	161823	Chr2:17147845-17148138	0	3	0	5	0	0	0	0	6	7	5	18	NA	NA	NA	NA	Unassigned	TRB1+2+3
62893	172675	Chr3:640039-640332	10	10	9	9	3	0	0	0	7	7	4	18	PEAT	NuA4	NA	NA	PEAT+NuA4	TRB1+2+3
62894	172676	Chr3:640333-640626	10	10	9	9	3	0	0	0	7	7	4	18	PEAT	NuA4	NA	NA	PEAT+NuA4	TRB1+2+3
63845	174360	Chr3:1135429-1135722	1	0	1	3	0	6	7	0	7	7	4	18	PEAT	NA	PRC2	NA	PEAT+PRC2	TRB1+2+3
63846	174361	Chr3:1135723-1136016	1	0	1	3	0	6	7	0	7	7	4	18	PEAT	NA	PRC2	NA	PEAT+PRC2	TRB1+2+3
63847	174362	Chr3:1136017-1136310	1	0	1	0	0	6	7	0	7	7	4	18	PEAT	NA	PRC2	NA	PEAT+PRC2	TRB1+2+3
63848	174363	Chr3:1136311-1136604	0	0	0	0	0	6	7	0	7	7	4	18	NA	NA	PRC2	NA	PRC2	TRB1+2+3
65664	177752	Chr3:2132677-2132970	6	9	9	0	10	0	0	0	3	7	8	18	PEAT	NA	NA	NA	PEAT	TRB1+2+3
65665	177753	Chr3:2132971-2133264	6	9	9	0	10	0	0	0	3	7	8	18	PEAT	NA	NA	NA	PEAT	TRB1+2+3
67199	180470	Chr3:2931769-2932062	0	9	0	0	0	0	0	10	7	7	4	18	NA	NA	NA	JMJ14	JMJ14	TRB1+2+3
67200	180471	Chr3:2932063-2932356	0	9	0	0	0	0	0	10	7	7	4	18	NA	NA	NA	JMJ14	JMJ14	TRB1+2+3
67201	180472	Chr3:2932357-2932650	0	9	0	0	0	0	0	10	7	7	4	18	NA	NA	NA	JMJ14	JMJ14	TRB1+2+3
68334	182516	Chr3:3533293-3533586	1	1	0	2	0	0	0	10	7	7	4	18	PEAT	NA	NA	JMJ14	PEAT+JMJ14	TRB1+2+3
68335	182517	Chr3:3533587-3533880	1	1	0	2	0	0	0	10	7	7	4	18	PEAT	NA	NA	JMJ14	PEAT+JMJ14	TRB1+2+3
68336	182518	Chr3:3533881-3534174	1	1	0	2	0	0	0	10	7	7	4	18	PEAT	NA	NA	JMJ14	PEAT+JMJ14	TRB1+2+3
68337	182519	Chr3:3534175-3534468	1	1	0	0	0	0	0	10	7	7	4	18	PEAT	NA	NA	JMJ14	PEAT+JMJ14	TRB1+2+3
69674	185112	Chr3:4296517-4296810	8	9	8	0	0	10	10	5	7	7	4	18	PEAT	NA	PRC2	JMJ14	PEAT+PRC2+JMJ14	TRB1+2+3
69675	185113	Chr3:4296811-4297104	8	9	8	3	0	10	10	5	7	7	4	18	PEAT	NA	PRC2	JMJ14	PEAT+PRC2+JMJ14	TRB1+2+3
69676	185114	Chr3:4297105-4297398	8	9	8	3	0	10	10	0	7	7	4	18	PEAT	NA	PRC2	NA	PEAT+PRC2	TRB1+2+3
72917	191664	Chr3:6222805-6223098	10	9	9	0	0	0	0	0	7	7	4	18	PEAT	NA	NA	NA	PEAT	TRB1+2+3
72918	191665	Chr3:6223099-6223392	10	9	9	0	0	0	0	0	7	7	4	18	PEAT	NA	NA	NA	PEAT	TRB1+2+3
72919	191666	Chr3:6223393-6223686	10	9	9	0	0	0	0	0	7	7	4	18	PEAT	NA	NA	NA	PEAT	TRB1+2+3
82533	232611	Chr3:18261223-18261516	0	0	0	5	0	0	0	0	7	8	3	18	NA	NA	NA	NA	Unassigned	TRB1+2+3
82534	232612	Chr3:18261517-18261810	0	0	0	5	0	0	0	0	7	8	3	18	NA	NA	NA	NA	Unassigned	TRB1+2+3
83523	234761	Chr3:18893323-18893616	0	0	0	0	0	0	0	0	8	8	2	18	NA	NA	NA	NA	Unassigned	TRB1+2+3
83524	234762	Chr3:18893617-18893910	0	0	0	0	0	0	0	0	8	8	2	18	NA	NA	NA	NA	Unassigned	TRB1+2+3
86062	240139	Chr3:20474455-20474748	0	0	0	8	6	10	10	0	2	8	8	18	NA	NuA4	PRC2	NA	PRC2+NuA4	TRB1+2+3
86063	240140	Chr3:20474749-20475042	0	0	0	8	6	10	10	0	2	8	8	18	NA	NuA4	PRC2	NA	PRC2+NuA4	TRB1+2+3
92064	251632	Chr4:393373-393666	0	2	0	2	0	6	4	0	8	8	2	18	NA	NA	PRC2	NA	PRC2	TRB1+2+3
92065	251633	Chr4:393667-393960	0	2	0	2	0	6	4	3	8	8	2	18	NA	NA	PRC2	JMJ14	PRC2+JMJ14	TRB1+2+3
92932	253678	Chr4:994897-995190	0	6	2	2	0	0	0	10	8	8	2	18	PEAT	NA	NA	JMJ14	PEAT+JMJ14	TRB1+2+3
92933	253679	Chr4:995191-995484	2	6	2	2	0	0	0	10	8	8	2	18	PEAT	NA	NA	JMJ14	PEAT+JMJ14	TRB1+2+3
92934	253680	Chr4:995485-995778	2	6	0	0	0	0	0	10	8	8	2	18	PEAT	NA	NA	JMJ14	PEAT+JMJ14	TRB1+2+3
95096	271537	Chr4:6245443-6245736	0	6	0	10	10	3	2	10	1	8	9	18	NA	NuA4	PRC2	JMJ14	PRC2+NuA4+JMJ14	TRB1+2+3
99207	283969	Chr4:9900451-9900744	0	0	0	2	4	10	9	0	0	9	9	18	NA	NuA4	PRC2	NA	PRC2+NuA4	TRB2+3
99208	283970	Chr4:9900745-9901038	0	0	0	2	4	10	9	0	0	9	9	18	NA	NuA4	PRC2	NA	PRC2+NuA4	TRB2+3
99209	283971	Chr4:9901039-9901332	0	0	0	2	0	10	9	0	0	9	9	18	NA	NA	PRC2	NA	PRC2	TRB2+3
99227	283990	Chr4:9906625-9906918	0	0	0	0	0	10	7	0	0	9	9	18	NA	NA	PRC2	NA	PRC2	TRB2+3
99228	283991	Chr4:9906919-9907212	4	4	4	2	0	10	7	0	0	9	9	18	PEAT	NA	PRC2	NA	PEAT+PRC2	TRB2+3
99229	283992	Chr4:9907213-9907506	4	4	4	2	0	10	7	0	0	9	9	18	PEAT	NA	PRC2	NA	PEAT+PRC2	TRB2+3
99230	283993	Chr4:9907507-9907800	4	4	0	2	0	10	7	0	0	9	9	18	PEAT	NA	PRC2	NA	PEAT+PRC2	TRB2+3
102863	292545	Chr4:12421795-12422088	9	9	8	7	2	0	0	0	8	9	1	18	PEAT	NuA4	NA	NA	PEAT+NuA4	TRB1+2+3
102864	292546	Chr4:12422089-12422382	9	9	8	7	0	0	0	0	8	9	1	18	PEAT	NA	NA	NA	PEAT	TRB1+2+3
103520	294040	Chr4:12861325-12861618	8	9	8	0	0	4	8	0	0	9	9	18	PEAT	NA	PRC2	NA	PEAT+PRC2	TRB2+3
103521	294041	Chr4:12861619-12861912	8	9	8	6	2	4	8	0	0	9	9	18	PEAT	NuA4	PRC2	NA	PEAT+PRC2+NuA4	TRB2+3
103522	294042	Chr4:12861913-12862206	8	9	8	6	2	4	8	0	0	9	9	18	PEAT	NuA4	PRC2	NA	PEAT+PRC2+NuA4	TRB2+3
104213	295470	Chr4:13281745-13282038	6	10	8	2	0	0	0	0	9	9	0	18	PEAT	NA	NA	NA	PEAT	TRB1+2
104214	295471	Chr4:13282039-13282332	6	10	8	2	0	0	0	0	9	9	0	18	PEAT	NA	NA	NA	PEAT	TRB1+2
104215	295472	Chr4:13282333-13282626	6	10	8	0	0	0	0	0	9	9	0	18	PEAT	NA	NA	NA	PEAT	TRB1+2
104350	295792	Chr4:13376413-13376706	0	0	0	4	0	0	0	8	9	9	0	18	NA	NA	NA	JMJ14	JMJ14	TRB1+2
104351	295793	Chr4:13376707-13377000	0	0	0	0	0	0	0	8	9	9	0	18	NA	NA	NA	JMJ14	JMJ14	TRB1+2
104475	296013	Chr4:13441387-13441680	3	9	2	0	0	0	0	8	9	9	0	18	PEAT	NA	NA	JMJ14	PEAT+JMJ14	TRB1+2
104476	296014	Chr4:13441681-13441974	3	9	2	1	0	0	0	8	9	9	0	18	PEAT	NA	NA	JMJ14	PEAT+JMJ14	TRB1+2
104477	296015	Chr4:13441975-13442268	0	9	0	1	0	0	0	0	9	9	0	18	NA	NA	NA	NA	Unassigned	TRB1+2
104562	296201	Chr4:13496659-13496952	0	9	0	3	0	0	0	0	9	9	0	18	NA	NA	NA	NA	Unassigned	TRB1+2
104563	296202	Chr4:13496953-13497246	0	9	6	3	0	0	0	0	9	9	0	18	PEAT	NA	NA	NA	PEAT	TRB1+2
104564	296203	Chr4:13497247-13497540	6	9	6	3	0	0	0	0	9	9	0	18	PEAT	NA	NA	NA	PEAT	TRB1+2
104704	296535	Chr4:13594855-13595148	7	9	7	5	0	0	0	0	9	9	0	18	PEAT	NA	NA	NA	PEAT	TRB1+2
104705	296536	Chr4:13595149-13595442	7	9	7	4	3	0	0	0	9	9	0	18	PEAT	NuA4	NA	NA	PEAT+NuA4	TRB1+2
104706	296537	Chr4:13595443-13595736	7	9	7	4	3	0	0	0	9	9	0	18	PEAT	NuA4	NA	NA	PEAT+NuA4	TRB1+2
104850	296843	Chr4:13685407-13685700	0	0	0	7	0	9	9	0	9	9	0	18	NA	NA	PRC2	NA	PRC2	TRB1+2
105194	297587	Chr4:13904143-13904436	0	8	4	8	10	0	0	0	9	9	0	18	PEAT	NuA4	NA	NA	PEAT+NuA4	TRB1+2
105195	297588	Chr4:13904437-13904730	3	8	4	8	10	0	0	5	9	9	0	18	PEAT	NuA4	NA	JMJ14	PEAT+NuA4+JMJ14	TRB1+2
105363	297920	Chr4:14002045-14002338	0	1	0	9	10	1	3	0	9	9	0	18	NA	NuA4	PRC2	NA	PRC2+NuA4	TRB1+2
105473	298116	Chr4:14059669-14059962	10	10	10	9	1	0	0	0	9	9	0	18	PEAT	NuA4	NA	NA	PEAT+NuA4	TRB1+2
105474	298117	Chr4:14059963-14060256	10	10	10	9	1	0	0	0	9	9	0	18	PEAT	NuA4	NA	NA	PEAT+NuA4	TRB1+2
105475	298118	Chr4:14060257-14060550	10	10	10	9	0	0	0	0	9	9	0	18	PEAT	NA	NA	NA	PEAT	TRB1+2
105480	298131	Chr4:14064079-14064372	6	9	3	0	0	0	0	0	9	9	0	18	PEAT	NA	NA	NA	PEAT	TRB1+2
105481	298132	Chr4:14064373-14064666	6	9	3	0	0	0	0	0	9	9	0	18	PEAT	NA	NA	NA	PEAT	TRB1+2
105482	298133	Chr4:14064667-14064960	6	9	3	0	0	0	0	0	9	9	0	18	PEAT	NA	NA	NA	PEAT	TRB1+2
105701	298648	Chr4:14216077-14216370	0	0	0	0	0	0	0	8	9	9	0	18	NA	NA	NA	JMJ14	JMJ14	TRB1+2
105702	298649	Chr4:14216371-14216664	0	0	0	0	0	0	0	8	9	9	0	18	NA	NA	NA	JMJ14	JMJ14	TRB1+2
105703	298650	Chr4:14216665-14216958	0	0	0	0	0	0	0	8	9	9	0	18	NA	NA	NA	JMJ14	JMJ14	TRB1+2
105774	298780	Chr4:14254885-14255178	0	4	0	3	0	0	0	0	9	9	0	18	NA	NA	NA	NA	Unassigned	TRB1+2
105775	298781	Chr4:14255179-14255472	0	4	0	3	0	0	0	0	9	9	0	18	NA	NA	NA	NA	Unassigned	TRB1+2
106123	299541	Chr4:14478619-14478912	0	0	0	0	0	0	0	10	9	9	0	18	NA	NA	NA	JMJ14	JMJ14	TRB1+2
106124	299542	Chr4:14478913-14479206	0	2	0	0	0	0	0	10	9	9	0	18	NA	NA	NA	JMJ14	JMJ14	TRB1+2
106125	299543	Chr4:14479207-14479500	0	2	0	0	0	0	0	10	9	9	0	18	NA	NA	NA	JMJ14	JMJ14	TRB1+2
106126	299544	Chr4:14479501-14479794	0	0	0	0	0	0	0	10	9	9	0	18	NA	NA	NA	JMJ14	JMJ14	TRB1+2
106127	299545	Chr4:14479795-14480088	0	0	0	0	0	0	0	10	9	9	0	18	NA	NA	NA	JMJ14	JMJ14	TRB1+2
106234	299716	Chr4:14530069-14530362	0	0	0	0	0	0	0	0	9	9	0	18	NA	NA	NA	NA	Unassigned	TRB1+2
106659	300647	Chr4:14803783-14804076	9	10	10	0	0	0	0	0	9	9	0	18	PEAT	NA	NA	NA	PEAT	TRB1+2
106660	300648	Chr4:14804077-14804370	9	10	10	4	1	0	0	0	9	9	0	18	PEAT	NuA4	NA	NA	PEAT+NuA4	TRB1+2
106661	300649	Chr4:14804371-14804664	9	10	10	4	1	0	0	0	9	9	0	18	PEAT	NuA4	NA	NA	PEAT+NuA4	TRB1+2
106662	300650	Chr4:14804665-14804958	0	10	0	4	0	0	0	0	9	9	0	18	NA	NA	NA	NA	Unassigned	TRB1+2
106723	300738	Chr4:14830537-14830830	3	0	0	0	0	0	0	8	9	9	0	18	NA	NA	NA	JMJ14	JMJ14	TRB1+2
106724	300739	Chr4:14830831-14831124	3	8	0	0	0	0	0	8	9	9	0	18	PEAT	NA	NA	JMJ14	PEAT+JMJ14	TRB1+2
106725	300740	Chr4:14831125-14831418	3	8	0	0	0	0	0	8	9	9	0	18	PEAT	NA	NA	JMJ14	PEAT+JMJ14	TRB1+2
106726	300741	Chr4:14831419-14831712	0	8	4	5	0	0	0	8	9	9	0	18	PEAT	NA	NA	JMJ14	PEAT+JMJ14	TRB1+2
106727	300742	Chr4:14831713-14832006	2	8	4	5	0	0	0	8	9	9	0	18	PEAT	NA	NA	JMJ14	PEAT+JMJ14	TRB1+2
106939	301178	Chr4:14959897-14960190	3	8	4	0	0	0	0	0	9	9	0	18	PEAT	NA	NA	NA	PEAT	TRB1+2
106940	301179	Chr4:14960191-14960484	3	8	4	1	0	0	0	0	9	9	0	18	PEAT	NA	NA	NA	PEAT	TRB1+2
106941	301180	Chr4:14960485-14960778	4	8	4	1	0	0	0	0	9	9	0	18	PEAT	NA	NA	NA	PEAT	TRB1+2
106981	301280	Chr4:14989885-14990178	10	10	10	10	10	0	0	0	9	9	0	18	PEAT	NuA4	NA	NA	PEAT+NuA4	TRB1+2
106982	301281	Chr4:14990179-14990472	10	10	10	10	10	0	0	0	9	9	0	18	PEAT	NuA4	NA	NA	PEAT+NuA4	TRB1+2
106983	301282	Chr4:14990473-14990766	10	10	10	10	10	0	0	0	9	9	0	18	PEAT	NuA4	NA	NA	PEAT+NuA4	TRB1+2
107064	301447	Chr4:15038983-15039276	10	10	9	9	7	0	0	0	9	9	0	18	PEAT	NuA4	NA	NA	PEAT+NuA4	TRB1+2
107065	301448	Chr4:15039277-15039570	10	10	9	9	7	0	0	0	9	9	0	18	PEAT	NuA4	NA	NA	PEAT+NuA4	TRB1+2
107161	301675	Chr4:15106015-15106308	0	8	0	1	1	0	0	1	9	9	0	18	NA	NuA4	NA	JMJ14	NuA4+JMJ14	TRB1+2
107162	301676	Chr4:15106309-15106602	0	8	1	1	1	0	0	1	9	9	0	18	PEAT	NuA4	NA	JMJ14	PEAT+NuA4+JMJ14	TRB1+2
107163	301677	Chr4:15106603-15106896	2	8	1	1	1	0	0	0	9	9	0	18	PEAT	NuA4	NA	NA	PEAT+NuA4	TRB1+2
107211	301809	Chr4:15145411-15145704	7	10	9	5	0	0	0	0	9	9	0	18	PEAT	NA	NA	NA	PEAT	TRB1+2
107212	301810	Chr4:15145705-15145998	7	10	9	5	0	0	0	0	9	9	0	18	PEAT	NA	NA	NA	PEAT	TRB1+2
107213	301811	Chr4:15145999-15146292	7	10	9	5	0	0	0	0	9	9	0	18	PEAT	NA	NA	NA	PEAT	TRB1+2
107415	302356	Chr4:15306229-15306522	10	10	10	7	0	0	0	0	9	9	0	18	PEAT	NA	NA	NA	PEAT	TRB1+2
107416	302357	Chr4:15306523-15306816	10	10	10	7	1	0	0	0	9	9	0	18	PEAT	NuA4	NA	NA	PEAT+NuA4	TRB1+2
107417	302358	Chr4:15306817-15307110	10	10	10	7	1	0	0	0	9	9	0	18	PEAT	NuA4	NA	NA	PEAT+NuA4	TRB1+2
107494	302496	Chr4:15347389-15347682	0	8	3	10	0	0	0	0	9	9	0	18	PEAT	NA	NA	NA	PEAT	TRB1+2
107495	302497	Chr4:15347683-15347976	0	8	3	10	0	0	0	0	9	9	0	18	PEAT	NA	NA	NA	PEAT	TRB1+2
107877	303246	Chr4:15567889-15568182	0	10	9	3	0	0	0	0	9	9	0	18	PEAT	NA	NA	NA	PEAT	TRB1+2
107878	303247	Chr4:15568183-15568476	8	10	9	3	2	0	0	0	9	9	0	18	PEAT	NuA4	NA	NA	PEAT+NuA4	TRB1+2
107879	303248	Chr4:15568477-15568770	8	10	9	3	2	0	0	0	9	9	0	18	PEAT	NuA4	NA	NA	PEAT+NuA4	TRB1+2
107883	303263	Chr4:15572887-15573180	7	7	8	7	9	0	0	0	9	9	0	18	PEAT	NuA4	NA	NA	PEAT+NuA4	TRB1+2
107884	303264	Chr4:15573181-15573474	7	7	8	7	9	0	0	0	9	9	0	18	PEAT	NuA4	NA	NA	PEAT+NuA4	TRB1+2
107885	303265	Chr4:15573475-15573768	7	7	8	7	9	0	0	0	9	9	0	18	PEAT	NuA4	NA	NA	PEAT+NuA4	TRB1+2
108016	303486	Chr4:15638449-15638742	10	10	10	6	6	0	0	0	9	9	0	18	PEAT	NuA4	NA	NA	PEAT+NuA4	TRB1+2
108017	303487	Chr4:15638743-15639036	10	10	10	6	6	0	0	0	9	9	0	18	PEAT	NuA4	NA	NA	PEAT+NuA4	TRB1+2
108051	303547	Chr4:15656383-15656676	10	10	10	4	1	0	0	0	9	9	0	18	PEAT	NuA4	NA	NA	PEAT+NuA4	TRB1+2
108052	303548	Chr4:15656677-15656970	10	10	10	4	1	0	0	0	9	9	0	18	PEAT	NuA4	NA	NA	PEAT+NuA4	TRB1+2
108188	303797	Chr4:15729883-15730176	10	10	10	0	0	0	0	0	9	9	0	18	PEAT	NA	NA	NA	PEAT	TRB1+2
108189	303798	Chr4:15730177-15730470	10	10	10	0	0	0	0	0	9	9	0	18	PEAT	NA	NA	NA	PEAT	TRB1+2
108190	303799	Chr4:15730471-15730764	10	10	10	0	0	0	0	0	9	9	0	18	PEAT	NA	NA	NA	PEAT	TRB1+2
108661	304853	Chr4:16040347-16040640	8	10	9	1	2	0	0	0	9	9	0	18	PEAT	NuA4	NA	NA	PEAT+NuA4	TRB1+2
108662	304854	Chr4:16040641-16040934	8	10	9	1	2	0	0	0	9	9	0	18	PEAT	NuA4	NA	NA	PEAT+NuA4	TRB1+2
108837	305186	Chr4:16138249-16138542	10	10	10	7	0	0	0	0	9	9	0	18	PEAT	NA	NA	NA	PEAT	TRB1+2
108838	305187	Chr4:16138543-16138836	10	10	10	7	0	0	0	0	9	9	0	18	PEAT	NA	NA	NA	PEAT	TRB1+2
108839	305188	Chr4:16138837-16139130	10	10	10	7	0	0	0	0	9	9	0	18	PEAT	NA	NA	NA	PEAT	TRB1+2
109028	305564	Chr4:16249381-16249674	10	9	10	0	0	0	5	0	9	9	0	18	PEAT	NA	NA	NA	PEAT	TRB1+2
109029	305565	Chr4:16249675-16249968	10	9	10	0	0	0	5	0	9	9	0	18	PEAT	NA	NA	NA	PEAT	TRB1+2
109030	305566	Chr4:16249969-16250262	10	9	10	0	0	0	0	0	9	9	0	18	PEAT	NA	NA	NA	PEAT	TRB1+2
109276	306032	Chr4:16386973-16387266	0	0	0	0	0	0	0	8	9	9	0	18	NA	NA	NA	JMJ14	JMJ14	TRB1+2
109277	306033	Chr4:16387267-16387560	0	1	0	0	0	0	0	8	9	9	0	18	NA	NA	NA	JMJ14	JMJ14	TRB1+2
109278	306034	Chr4:16387561-16387854	0	1	0	0	0	0	0	8	9	9	0	18	NA	NA	NA	JMJ14	JMJ14	TRB1+2
109279	306035	Chr4:16387855-16388148	0	0	0	0	0	0	0	0	9	9	0	18	NA	NA	NA	NA	Unassigned	TRB1+2
109428	306310	Chr4:16468705-16468998	0	0	0	0	0	0	0	0	9	9	0	18	NA	NA	NA	NA	Unassigned	TRB1+2
109429	306311	Chr4:16468999-16469292	0	0	0	0	0	0	0	5	9	9	0	18	NA	NA	NA	JMJ14	JMJ14	TRB1+2
109430	306312	Chr4:16469293-16469586	0	0	0	0	0	0	0	5	9	9	0	18	NA	NA	NA	JMJ14	JMJ14	TRB1+2
109431	306313	Chr4:16469587-16469880	0	0	0	0	0	0	0	5	9	9	0	18	NA	NA	NA	JMJ14	JMJ14	TRB1+2
109455	306354	Chr4:16481641-16481934	0	1	0	0	0	0	0	10	9	9	0	18	NA	NA	NA	JMJ14	JMJ14	TRB1+2
109456	306355	Chr4:16481935-16482228	0	1	0	0	0	0	0	10	9	9	0	18	NA	NA	NA	JMJ14	JMJ14	TRB1+2
109457	306356	Chr4:16482229-16482522	0	1	0	0	0	0	0	10	9	9	0	18	NA	NA	NA	JMJ14	JMJ14	TRB1+2
109458	306357	Chr4:16482523-16482816	0	0	0	0	0	0	0	10	9	9	0	18	NA	NA	NA	JMJ14	JMJ14	TRB1+2
109459	306357	Chr4:16482523-16482816	0	0	0	0	0	0	0	10	9	9	0	18	NA	NA	NA	JMJ14	JMJ14	TRB1+2
109553	306583	Chr4:16548967-16549260	3	9	5	0	0	0	0	0	0	9	9	18	PEAT	NA	NA	NA	PEAT	TRB2+3
109678	306804	Chr4:16613941-16614234	9	10	9	7	8	0	0	0	9	9	0	18	PEAT	NuA4	NA	NA	PEAT+NuA4	TRB1+2
109679	306805	Chr4:16614235-16614528	9	10	9	7	8	0	0	0	9	9	0	18	PEAT	NuA4	NA	NA	PEAT+NuA4	TRB1+2
109680	306806	Chr4:16614529-16614822	9	10	9	7	8	0	0	0	9	9	0	18	PEAT	NuA4	NA	NA	PEAT+NuA4	TRB1+2
109709	306877	Chr4:16635403-16635696	0	8	6	5	0	0	0	0	9	9	0	18	PEAT	NA	NA	NA	PEAT	TRB1+2
109710	306878	Chr4:16635697-16635990	1	8	6	5	3	0	0	6	9	9	0	18	PEAT	NuA4	NA	JMJ14	PEAT+NuA4+JMJ14	TRB1+2
109711	306879	Chr4:16635991-16636284	1	8	6	5	3	0	0	6	9	9	0	18	PEAT	NuA4	NA	JMJ14	PEAT+NuA4+JMJ14	TRB1+2
109712	306880	Chr4:16636285-16636578	1	8	6	5	0	0	0	6	9	9	0	18	PEAT	NA	NA	JMJ14	PEAT+JMJ14	TRB1+2
109713	306881	Chr4:16636579-16636872	1	8	6	0	0	0	0	6	9	9	0	18	PEAT	NA	NA	JMJ14	PEAT+JMJ14	TRB1+2
109714	306882	Chr4:16636873-16637166	1	0	0	0	0	0	0	6	9	9	0	18	NA	NA	NA	JMJ14	JMJ14	TRB1+2
109716	306884	Chr4:16637461-16637754	1	2	0	0	0	0	0	9	9	9	0	18	PEAT	NA	NA	JMJ14	PEAT+JMJ14	TRB1+2
109717	306885	Chr4:16637755-16638048	1	2	1	0	0	0	0	9	9	9	0	18	PEAT	NA	NA	JMJ14	PEAT+JMJ14	TRB1+2
109718	306886	Chr4:16638049-16638342	0	2	1	0	0	0	0	9	9	9	0	18	PEAT	NA	NA	JMJ14	PEAT+JMJ14	TRB1+2
109719	306887	Chr4:16638343-16638636	0	2	1	0	0	0	0	9	9	9	0	18	PEAT	NA	NA	JMJ14	PEAT+JMJ14	TRB1+2
109720	306888	Chr4:16638637-16638930	0	0	1	0	0	0	0	9	9	9	0	18	NA	NA	NA	JMJ14	JMJ14	TRB1+2
109721	306889	Chr4:16638931-16639224	0	0	0	0	0	0	0	9	9	9	0	18	NA	NA	NA	JMJ14	JMJ14	TRB1+2
109722	306890	Chr4:16639225-16639518	0	0	0	0	0	0	0	0	9	9	0	18	NA	NA	NA	NA	Unassigned	TRB1+2
109782	306969	Chr4:16662451-16662744	0	6	0	0	0	2	2	0	9	9	0	18	NA	NA	PRC2	NA	PRC2	TRB1+2
109914	307157	Chr4:16717723-16718016	0	0	0	0	0	5	4	8	9	0	9	18	NA	NA	PRC2	JMJ14	PRC2+JMJ14	TRB1+3
109969	307247	Chr4:16744183-16744476	0	3	0	0	0	4	5	5	9	9	0	18	NA	NA	PRC2	JMJ14	PRC2+JMJ14	TRB1+2
109970	307248	Chr4:16744477-16744770	0	3	0	0	0	4	5	5	9	9	0	18	NA	NA	PRC2	JMJ14	PRC2+JMJ14	TRB1+2
109971	307249	Chr4:16744771-16745064	0	0	0	0	0	4	5	5	9	9	0	18	NA	NA	PRC2	JMJ14	PRC2+JMJ14	TRB1+2
109972	307249	Chr4:16744771-16745064	0	0	0	0	0	4	5	6	9	9	0	18	NA	NA	PRC2	JMJ14	PRC2+JMJ14	TRB1+2
110177	307648	Chr4:16862077-16862370	9	9	9	4	0	0	0	0	9	9	0	18	PEAT	NA	NA	NA	PEAT	TRB1+2
110178	307649	Chr4:16862371-16862664	9	9	9	4	0	0	0	0	9	9	0	18	PEAT	NA	NA	NA	PEAT	TRB1+2
110222	307745	Chr4:16890595-16890888	7	8	4	7	7	0	0	0	9	9	0	18	PEAT	NuA4	NA	NA	PEAT+NuA4	TRB1+2
110223	307746	Chr4:16890889-16891182	0	8	0	7	7	0	0	0	9	9	0	18	NA	NuA4	NA	NA	NuA4	TRB1+2
110226	307749	Chr4:16891771-16892064	0	0	0	7	0	0	0	0	9	9	0	18	NA	NA	NA	NA	Unassigned	TRB1+2
110227	307750	Chr4:16892065-16892358	0	0	0	7	0	0	0	0	9	9	0	18	NA	NA	NA	NA	Unassigned	TRB1+2
110464	308107	Chr4:16997023-16997316	10	10	10	6	0	0	0	0	9	9	0	18	PEAT	NA	NA	NA	PEAT	TRB1+2
110465	308108	Chr4:16997317-16997610	10	10	10	6	0	0	0	0	9	9	0	18	PEAT	NA	NA	NA	PEAT	TRB1+2
110466	308109	Chr4:16997611-16997904	10	10	10	6	0	0	0	0	9	9	0	18	PEAT	NA	NA	NA	PEAT	TRB1+2
110565	308267	Chr4:17044063-17044356	8	0	0	0	0	0	0	0	9	9	0	18	NA	NA	NA	NA	Unassigned	TRB1+2
110566	308268	Chr4:17044357-17044650	8	0	0	0	0	0	0	0	9	9	0	18	NA	NA	NA	NA	Unassigned	TRB1+2
110567	308269	Chr4:17044651-17044944	0	0	0	0	0	0	0	0	9	9	0	18	NA	NA	NA	NA	Unassigned	TRB1+2
110590	308390	Chr4:17080225-17080518	8	10	7	0	0	0	0	0	9	9	0	18	PEAT	NA	NA	NA	PEAT	TRB1+2
110591	308391	Chr4:17080519-17080812	8	10	7	5	0	0	0	0	9	9	0	18	PEAT	NA	NA	NA	PEAT	TRB1+2
110592	308392	Chr4:17080813-17081106	8	10	7	5	0	0	0	0	9	9	0	18	PEAT	NA	NA	NA	PEAT	TRB1+2
110680	308584	Chr4:17137261-17137554	0	5	0	10	7	0	1	0	9	9	0	18	NA	NuA4	NA	NA	NuA4	TRB1+2
110681	308585	Chr4:17137555-17137848	0	5	3	10	7	0	1	7	9	9	0	18	PEAT	NuA4	NA	JMJ14	PEAT+NuA4+JMJ14	TRB1+2
110682	308586	Chr4:17137849-17138142	0	5	3	10	7	0	1	7	9	9	0	18	PEAT	NuA4	NA	JMJ14	PEAT+NuA4+JMJ14	TRB1+2
110683	308587	Chr4:17138143-17138436	0	5	3	10	7	0	1	7	9	9	0	18	PEAT	NuA4	NA	JMJ14	PEAT+NuA4+JMJ14	TRB1+2
110809	308811	Chr4:17203999-17204292	8	9	7	1	0	0	0	0	9	9	0	18	PEAT	NA	NA	NA	PEAT	TRB1+2
110810	308812	Chr4:17204293-17204586	8	9	7	1	0	0	0	10	9	9	0	18	PEAT	NA	NA	JMJ14	PEAT+JMJ14	TRB1+2
110811	308813	Chr4:17204587-17204880	0	9	0	0	0	0	0	10	9	9	0	18	NA	NA	NA	JMJ14	JMJ14	TRB1+2
110812	308813	Chr4:17204587-17204880	0	9	0	0	0	0	0	10	9	9	0	18	NA	NA	NA	JMJ14	JMJ14	TRB1+2
110813	308814	Chr4:17204881-17205174	0	0	0	0	0	0	0	10	9	9	0	18	NA	NA	NA	JMJ14	JMJ14	TRB1+2
110814	308815	Chr4:17205175-17205468	0	0	0	0	0	0	0	10	9	9	0	18	NA	NA	NA	JMJ14	JMJ14	TRB1+2
110815	308816	Chr4:17205469-17205762	0	0	0	0	0	0	0	10	9	9	0	18	NA	NA	NA	JMJ14	JMJ14	TRB1+2
110816	308817	Chr4:17205763-17206056	0	0	0	0	0	0	0	10	9	9	0	18	NA	NA	NA	JMJ14	JMJ14	TRB1+2
110844	308883	Chr4:17225167-17225460	0	0	0	0	0	0	0	6	9	9	0	18	NA	NA	NA	JMJ14	JMJ14	TRB1+2
110845	308884	Chr4:17225461-17225754	0	0	0	0	0	0	0	6	9	9	0	18	NA	NA	NA	JMJ14	JMJ14	TRB1+2
110846	308885	Chr4:17225755-17226048	0	0	0	0	0	0	0	6	9	9	0	18	NA	NA	NA	JMJ14	JMJ14	TRB1+2
110948	309095	Chr4:17287495-17287788	0	0	0	0	0	0	0	0	9	9	0	18	NA	NA	NA	NA	Unassigned	TRB1+2
110949	309096	Chr4:17287789-17288082	0	0	0	0	0	0	0	10	9	9	0	18	NA	NA	NA	JMJ14	JMJ14	TRB1+2
110950	309097	Chr4:17288083-17288376	0	0	0	0	0	0	0	10	9	9	0	18	NA	NA	NA	JMJ14	JMJ14	TRB1+2
110951	309098	Chr4:17288377-17288670	0	0	0	0	0	5	0	10	9	9	0	18	NA	NA	NA	JMJ14	JMJ14	TRB1+2
110952	309099	Chr4:17288671-17288964	0	0	0	0	0	5	0	10	9	9	0	18	NA	NA	NA	JMJ14	JMJ14	TRB1+2
110953	309100	Chr4:17288965-17289258	0	0	0	0	0	5	0	10	9	9	0	18	NA	NA	NA	JMJ14	JMJ14	TRB1+2
111149	309433	Chr4:17386867-17387160	0	0	0	0	5	0	0	0	9	9	0	18	NA	NA	NA	NA	Unassigned	TRB1+2
111150	309434	Chr4:17387161-17387454	0	0	0	0	5	0	0	0	9	9	0	18	NA	NA	NA	NA	Unassigned	TRB1+2
111300	309712	Chr4:17468893-17469186	0	0	0	9	9	0	0	0	9	9	0	18	NA	NuA4	NA	NA	NuA4	TRB1+2
111301	309713	Chr4:17469187-17469480	0	0	0	9	9	0	0	0	9	9	0	18	NA	NuA4	NA	NA	NuA4	TRB1+2
111302	309714	Chr4:17469481-17469774	0	0	0	9	0	0	0	0	9	9	0	18	NA	NA	NA	NA	Unassigned	TRB1+2
111307	309739	Chr4:17476831-17477124	0	10	10	3	0	0	0	0	9	9	0	18	PEAT	NA	NA	NA	PEAT	TRB1+2
111308	309740	Chr4:17477125-17477418	9	10	10	3	0	0	0	0	9	9	0	18	PEAT	NA	NA	NA	PEAT	TRB1+2
111309	309741	Chr4:17477419-17477712	9	10	10	0	0	0	0	0	9	9	0	18	PEAT	NA	NA	NA	PEAT	TRB1+2
111319	309756	Chr4:17481829-17482122	7	7	6	8	0	0	0	0	9	9	0	18	PEAT	NA	NA	NA	PEAT	TRB1+2
111320	309757	Chr4:17482123-17482416	7	7	6	8	0	0	0	0	9	9	0	18	PEAT	NA	NA	NA	PEAT	TRB1+2
111346	309794	Chr4:17493001-17493294	1	0	0	0	0	0	0	8	9	9	0	18	NA	NA	NA	JMJ14	JMJ14	TRB1+2
111385	309859	Chr4:17512111-17512404	10	10	10	1	0	0	0	0	9	9	0	18	PEAT	NA	NA	NA	PEAT	TRB1+2
111386	309860	Chr4:17512405-17512698	10	10	10	1	0	0	0	0	9	9	0	18	PEAT	NA	NA	NA	PEAT	TRB1+2
111387	309861	Chr4:17512699-17512992	10	10	10	0	0	0	0	0	9	9	0	18	PEAT	NA	NA	NA	PEAT	TRB1+2
111519	310096	Chr4:17581789-17582082	0	0	0	0	0	6	7	0	9	9	0	18	NA	NA	PRC2	NA	PRC2	TRB1+2
111520	310097	Chr4:17582083-17582376	0	0	0	0	0	0	0	0	9	9	0	18	NA	NA	NA	NA	Unassigned	TRB1+2
111535	310134	Chr4:17592961-17593254	0	0	0	0	0	0	8	10	9	9	0	18	NA	NA	NA	JMJ14	JMJ14	TRB1+2
111536	310135	Chr4:17593255-17593548	0	4	1	0	0	0	8	10	9	9	0	18	PEAT	NA	NA	JMJ14	PEAT+JMJ14	TRB1+2
111537	310136	Chr4:17593549-17593842	0	4	1	0	0	0	8	10	9	9	0	18	PEAT	NA	NA	JMJ14	PEAT+JMJ14	TRB1+2
111538	310137	Chr4:17593843-17594136	0	4	0	9	0	0	8	10	9	9	0	18	NA	NA	NA	JMJ14	JMJ14	TRB1+2
111905	310808	Chr4:17791117-17791410	0	0	0	0	0	0	0	10	9	9	0	18	NA	NA	NA	JMJ14	JMJ14	TRB1+2
111906	310809	Chr4:17791411-17791704	0	0	0	0	0	0	0	10	9	9	0	18	NA	NA	NA	JMJ14	JMJ14	TRB1+2
111907	310810	Chr4:17791705-17791998	0	0	0	0	0	0	0	10	9	9	0	18	NA	NA	NA	JMJ14	JMJ14	TRB1+2
111908	310811	Chr4:17791999-17792292	0	0	0	0	0	0	0	10	9	9	0	18	NA	NA	NA	JMJ14	JMJ14	TRB1+2
111909	310811	Chr4:17791999-17792292	0	0	0	0	0	0	0	10	9	9	0	18	NA	NA	NA	JMJ14	JMJ14	TRB1+2
111910	310812	Chr4:17792293-17792586	0	0	0	0	0	0	0	0	9	9	0	18	NA	NA	NA	NA	Unassigned	TRB1+2
111911	310813	Chr4:17792587-17792880	0	0	0	0	0	0	0	0	9	9	0	18	NA	NA	NA	NA	Unassigned	TRB1+2
112093	311137	Chr4:17887843-17888136	8	8	7	3	5	0	0	0	9	9	0	18	PEAT	NuA4	NA	NA	PEAT+NuA4	TRB1+2
112094	311138	Chr4:17888137-17888430	8	8	7	3	5	0	0	0	9	9	0	18	PEAT	NuA4	NA	NA	PEAT+NuA4	TRB1+2
112095	311139	Chr4:17888431-17888724	8	8	0	3	0	0	0	0	9	9	0	18	PEAT	NA	NA	NA	PEAT	TRB1+2
112233	311455	Chr4:17981335-17981628	0	6	0	0	0	2	2	4	9	9	0	18	NA	NA	PRC2	JMJ14	PRC2+JMJ14	TRB1+2
112234	311456	Chr4:17981629-17981922	0	6	0	5	0	2	2	4	9	9	0	18	NA	NA	PRC2	JMJ14	PRC2+JMJ14	TRB1+2
112235	311457	Chr4:17981923-17982216	0	6	0	5	3	2	2	0	9	9	0	18	NA	NuA4	PRC2	NA	PRC2+NuA4	TRB1+2
112263	311513	Chr4:17998387-17998680	0	6	0	9	9	0	0	0	9	9	0	18	NA	NuA4	NA	NA	NuA4	TRB1+2
112264	311514	Chr4:17998681-17998974	0	6	0	9	9	0	0	0	9	9	0	18	NA	NuA4	NA	NA	NuA4	TRB1+2
112309	311595	Chr4:18022495-18022788	0	8	0	5	0	0	0	0	9	9	0	18	NA	NA	NA	NA	Unassigned	TRB1+2
112340	311654	Chr4:18039841-18040134	0	0	0	0	0	0	0	8	9	9	0	18	NA	NA	NA	JMJ14	JMJ14	TRB1+2
112341	311654	Chr4:18039841-18040134	0	0	0	0	0	0	0	9	9	9	0	18	NA	NA	NA	JMJ14	JMJ14	TRB1+2
112342	311655	Chr4:18040135-18040428	0	0	0	0	0	0	0	9	9	9	0	18	NA	NA	NA	JMJ14	JMJ14	TRB1+2
112343	311656	Chr4:18040429-18040722	0	0	0	0	0	0	0	9	9	9	0	18	NA	NA	NA	JMJ14	JMJ14	TRB1+2
112344	311657	Chr4:18040723-18041016	0	0	0	0	0	0	0	9	9	9	0	18	NA	NA	NA	JMJ14	JMJ14	TRB1+2
112345	311658	Chr4:18041017-18041310	0	0	0	0	0	0	0	9	9	9	0	18	NA	NA	NA	JMJ14	JMJ14	TRB1+2
112480	311897	Chr4:18111283-18111576	7	8	5	2	0	0	0	0	9	9	0	18	PEAT	NA	NA	NA	PEAT	TRB1+2
112605	312089	Chr4:18167731-18168024	10	10	10	7	0	0	0	0	9	9	0	18	PEAT	NA	NA	NA	PEAT	TRB1+2
112606	312090	Chr4:18168025-18168318	10	10	10	7	0	6	0	0	9	9	0	18	PEAT	NA	NA	NA	PEAT	TRB1+2
112762	312395	Chr4:18257695-18257988	6	9	5	0	0	0	0	0	9	9	0	18	PEAT	NA	NA	NA	PEAT	TRB1+2
112801	312455	Chr4:18275335-18275628	0	0	0	0	0	0	0	0	9	9	0	18	NA	NA	NA	NA	Unassigned	TRB1+2
112909	312654	Chr4:18333841-18334134	0	0	0	0	0	10	10	0	0	9	9	18	NA	NA	PRC2	NA	PRC2	TRB2+3
113000	312838	Chr4:18387937-18388230	10	10	1	0	0	9	9	7	9	9	0	18	PEAT	NA	PRC2	JMJ14	PEAT+PRC2+JMJ14	TRB1+2
113001	312839	Chr4:18388231-18388524	10	10	1	2	0	9	9	7	9	9	0	18	PEAT	NA	PRC2	JMJ14	PEAT+PRC2+JMJ14	TRB1+2
113002	312840	Chr4:18388525-18388818	10	10	1	2	0	9	9	7	9	9	0	18	PEAT	NA	PRC2	JMJ14	PEAT+PRC2+JMJ14	TRB1+2
113003	312841	Chr4:18388819-18389112	10	10	0	2	0	9	9	0	9	9	0	18	PEAT	NA	PRC2	NA	PEAT+PRC2	TRB1+2
113004	312842	Chr4:18389113-18389406	10	10	0	0	0	0	0	0	9	9	0	18	PEAT	NA	NA	NA	PEAT	TRB1+2
113062	312912	Chr4:18409693-18409986	0	0	0	6	2	0	0	10	9	9	0	18	NA	NuA4	NA	JMJ14	NuA4+JMJ14	TRB1+2
113063	312913	Chr4:18409987-18410280	0	4	2	6	2	0	3	10	9	9	0	18	PEAT	NuA4	NA	JMJ14	PEAT+NuA4+JMJ14	TRB1+2
113064	312914	Chr4:18410281-18410574	0	4	2	6	2	0	3	10	9	9	0	18	PEAT	NuA4	NA	JMJ14	PEAT+NuA4+JMJ14	TRB1+2
113065	312915	Chr4:18410575-18410868	0	4	2	6	0	0	3	10	9	9	0	18	PEAT	NA	NA	JMJ14	PEAT+JMJ14	TRB1+2
113066	312916	Chr4:18410869-18411162	0	0	0	6	0	0	3	10	9	9	0	18	NA	NA	NA	JMJ14	JMJ14	TRB1+2
113077	312937	Chr4:18417043-18417336	10	10	10	5	0	0	0	0	9	9	0	18	PEAT	NA	NA	NA	PEAT	TRB1+2
113078	312938	Chr4:18417337-18417630	10	10	10	5	0	0	0	0	9	9	0	18	PEAT	NA	NA	NA	PEAT	TRB1+2
113079	312939	Chr4:18417631-18417924	10	10	10	5	0	0	0	0	9	9	0	18	PEAT	NA	NA	NA	PEAT	TRB1+2
113184	313096	Chr4:18463789-18464082	10	10	10	0	0	0	0	9	9	9	0	18	PEAT	NA	NA	JMJ14	PEAT+JMJ14	TRB1+2
113185	313097	Chr4:18464083-18464376	10	10	10	3	0	0	0	9	9	9	0	18	PEAT	NA	NA	JMJ14	PEAT+JMJ14	TRB1+2
113186	313098	Chr4:18464377-18464670	10	10	10	3	0	0	0	9	9	9	0	18	PEAT	NA	NA	JMJ14	PEAT+JMJ14	TRB1+2
113212	313150	Chr4:18479665-18479958	0	7	0	0	0	0	0	10	9	9	0	18	NA	NA	NA	JMJ14	JMJ14	TRB1+2
113213	313151	Chr4:18479959-18480252	0	7	7	10	0	0	0	10	9	9	0	18	PEAT	NA	NA	JMJ14	PEAT+JMJ14	TRB1+2
113214	313152	Chr4:18480253-18480546	2	7	7	10	10	0	0	10	9	9	0	18	PEAT	NuA4	NA	JMJ14	PEAT+NuA4+JMJ14	TRB1+2
113215	313153	Chr4:18480547-18480840	2	7	7	10	10	0	0	10	9	9	0	18	PEAT	NuA4	NA	JMJ14	PEAT+NuA4+JMJ14	TRB1+2
113216	313154	Chr4:18480841-18481134	2	7	7	10	10	0	0	10	9	9	0	18	PEAT	NuA4	NA	JMJ14	PEAT+NuA4+JMJ14	TRB1+2
113227	313212	Chr4:18497893-18498186	0	8	6	0	0	8	9	5	9	9	0	18	PEAT	NA	PRC2	JMJ14	PEAT+PRC2+JMJ14	TRB1+2
113484	313626	Chr5:34399-34692	0	0	0	0	0	0	0	9	9	9	0	18	NA	NA	NA	JMJ14	JMJ14	TRB1+2
113485	313627	Chr5:34693-34986	0	0	0	0	0	0	0	9	9	9	0	18	NA	NA	NA	JMJ14	JMJ14	TRB1+2
113486	313628	Chr5:34987-35280	0	0	0	0	0	0	0	9	9	9	0	18	NA	NA	NA	JMJ14	JMJ14	TRB1+2
113487	313629	Chr5:35281-35574	0	0	0	0	0	0	0	9	9	9	0	18	NA	NA	NA	JMJ14	JMJ14	TRB1+2
113488	313630	Chr5:35575-35868	0	0	0	0	0	0	0	9	9	9	0	18	NA	NA	NA	JMJ14	JMJ14	TRB1+2
113489	313631	Chr5:35869-36162	0	0	0	0	0	0	0	9	9	9	0	18	NA	NA	NA	JMJ14	JMJ14	TRB1+2
113490	313632	Chr5:36163-36456	0	0	0	0	0	0	2	9	9	9	0	18	NA	NA	NA	JMJ14	JMJ14	TRB1+2
113573	313833	Chr5:95257-95550	8	10	9	6	0	0	0	0	9	9	0	18	PEAT	NA	NA	NA	PEAT	TRB1+2
113574	313834	Chr5:95551-95844	8	10	9	6	0	0	0	0	9	9	0	18	PEAT	NA	NA	NA	PEAT	TRB1+2
113575	313835	Chr5:95845-96138	0	10	9	6	0	0	0	0	9	9	0	18	PEAT	NA	NA	NA	PEAT	TRB1+2
113668	314011	Chr5:147589-147882	0	0	7	6	6	0	0	10	9	9	0	18	NA	NuA4	NA	JMJ14	NuA4+JMJ14	TRB1+2
113669	314012	Chr5:147883-148176	0	0	0	6	0	0	0	10	9	9	0	18	NA	NA	NA	JMJ14	JMJ14	TRB1+2
113670	314013	Chr5:148177-148470	0	0	0	0	0	0	0	10	9	9	0	18	NA	NA	NA	JMJ14	JMJ14	TRB1+2
113671	314014	Chr5:148471-148764	0	0	0	0	0	0	0	10	9	9	0	18	NA	NA	NA	JMJ14	JMJ14	TRB1+2
113672	314015	Chr5:148765-149058	0	0	0	0	0	0	0	10	9	9	0	18	NA	NA	NA	JMJ14	JMJ14	TRB1+2
113851	314339	Chr5:244021-244314	6	9	2	3	0	0	0	0	9	9	0	18	PEAT	NA	NA	NA	PEAT	TRB1+2
113852	314340	Chr5:244315-244608	0	9	2	3	0	0	0	0	9	9	0	18	PEAT	NA	NA	NA	PEAT	TRB1+2
114006	314662	Chr5:338983-339276	0	9	5	6	7	0	5	0	9	9	0	18	PEAT	NuA4	NA	NA	PEAT+NuA4	TRB1+2
114007	314663	Chr5:339277-339570	0	9	5	6	7	0	5	0	9	9	0	18	PEAT	NuA4	NA	NA	PEAT+NuA4	TRB1+2
114008	314664	Chr5:339571-339864	0	9	5	6	7	0	5	0	9	9	0	18	PEAT	NuA4	NA	NA	PEAT+NuA4	TRB1+2
114009	314665	Chr5:339865-340158	1	9	5	6	0	0	0	0	9	9	0	18	PEAT	NA	NA	NA	PEAT	TRB1+2
114214	314972	Chr5:430123-430416	0	0	0	0	0	0	0	10	9	9	0	18	NA	NA	NA	JMJ14	JMJ14	TRB1+2
114298	315088	Chr5:464227-464520	0	2	0	5	0	7	0	9	9	9	0	18	NA	NA	NA	JMJ14	JMJ14	TRB1+2
114299	315089	Chr5:464521-464814	0	2	0	0	0	7	0	9	9	9	0	18	NA	NA	NA	JMJ14	JMJ14	TRB1+2
114300	315090	Chr5:464815-465108	0	0	0	0	0	7	0	9	9	9	0	18	NA	NA	NA	JMJ14	JMJ14	TRB1+2
114301	315091	Chr5:465109-465402	0	0	0	0	0	7	0	9	9	9	0	18	NA	NA	NA	JMJ14	JMJ14	TRB1+2
114374	315256	Chr5:513619-513912	6	6	7	4	0	0	0	10	9	9	0	18	PEAT	NA	NA	JMJ14	PEAT+JMJ14	TRB1+2
114375	315257	Chr5:513913-514206	6	6	7	4	0	0	0	10	9	9	0	18	PEAT	NA	NA	JMJ14	PEAT+JMJ14	TRB1+2
114376	315258	Chr5:514207-514500	6	6	7	0	0	0	0	10	9	9	0	18	PEAT	NA	NA	JMJ14	PEAT+JMJ14	TRB1+2
114377	315259	Chr5:514501-514794	6	6	0	0	0	0	0	10	9	9	0	18	PEAT	NA	NA	JMJ14	PEAT+JMJ14	TRB1+2
114378	315260	Chr5:514795-515088	6	0	0	0	0	0	0	10	9	9	0	18	NA	NA	NA	JMJ14	JMJ14	TRB1+2
114435	315352	Chr5:541843-542136	0	3	0	7	4	9	9	0	9	9	0	18	NA	NuA4	PRC2	NA	PRC2+NuA4	TRB1+2
114436	315353	Chr5:542137-542430	0	3	0	7	4	9	9	0	9	9	0	18	NA	NuA4	PRC2	NA	PRC2+NuA4	TRB1+2
114437	315354	Chr5:542431-542724	0	3	0	7	0	0	0	0	9	9	0	18	NA	NA	NA	NA	Unassigned	TRB1+2
114520	315506	Chr5:587119-587412	10	10	10	10	7	0	0	0	9	9	0	18	PEAT	NuA4	NA	NA	PEAT+NuA4	TRB1+2
114521	315507	Chr5:587413-587706	10	10	10	10	7	0	0	0	9	9	0	18	PEAT	NuA4	NA	NA	PEAT+NuA4	TRB1+2
114522	315508	Chr5:587707-588000	10	10	10	10	7	0	0	0	9	9	0	18	PEAT	NuA4	NA	NA	PEAT+NuA4	TRB1+2
114583	315621	Chr5:620929-621222	0	3	0	4	0	0	3	0	0	9	9	18	NA	NA	NA	NA	Unassigned	TRB2+3
114660	315745	Chr5:657385-657678	0	0	0	0	0	0	0	0	9	9	0	18	NA	NA	NA	NA	Unassigned	TRB1+2
114661	315746	Chr5:657679-657972	0	0	0	0	0	0	0	0	9	9	0	18	NA	NA	NA	NA	Unassigned	TRB1+2
114662	315747	Chr5:657973-658266	0	0	0	0	0	0	0	0	9	9	0	18	NA	NA	NA	NA	Unassigned	TRB1+2
114945	316207	Chr5:793213-793506	0	0	0	0	0	0	0	0	9	9	0	18	NA	NA	NA	NA	Unassigned	TRB1+2
115069	316416	Chr5:854659-854952	1	5	0	0	0	0	0	10	9	9	0	18	PEAT	NA	NA	JMJ14	PEAT+JMJ14	TRB1+2
115070	316417	Chr5:854953-855246	1	5	0	0	0	0	0	10	9	9	0	18	PEAT	NA	NA	JMJ14	PEAT+JMJ14	TRB1+2
115071	316418	Chr5:855247-855540	1	5	0	0	0	0	0	10	9	9	0	18	PEAT	NA	NA	JMJ14	PEAT+JMJ14	TRB1+2
115134	316502	Chr5:879943-880236	0	0	0	0	0	0	0	10	9	9	0	18	NA	NA	NA	JMJ14	JMJ14	TRB1+2
115164	316556	Chr5:895819-896112	0	0	0	0	0	0	0	8	9	9	0	18	NA	NA	NA	JMJ14	JMJ14	TRB1+2
115165	316557	Chr5:896113-896406	0	0	0	0	0	0	0	8	9	9	0	18	NA	NA	NA	JMJ14	JMJ14	TRB1+2
115217	316656	Chr5:925219-925512	0	0	0	3	0	0	0	0	9	9	0	18	NA	NA	NA	NA	Unassigned	TRB1+2
115218	316657	Chr5:925513-925806	0	0	0	3	0	0	0	0	9	9	0	18	NA	NA	NA	NA	Unassigned	TRB1+2
115282	316760	Chr5:955795-956088	0	0	0	0	0	10	5	0	0	9	9	18	NA	NA	PRC2	NA	PRC2	TRB2+3
115283	316761	Chr5:956089-956382	0	0	0	0	0	10	5	0	0	9	9	18	NA	NA	PRC2	NA	PRC2	TRB2+3
115287	316765	Chr5:957265-957558	5	0	0	10	10	10	10	0	0	9	9	18	NA	NuA4	PRC2	NA	PRC2+NuA4	TRB2+3
115288	316766	Chr5:957559-957852	5	2	0	10	10	10	10	0	0	9	9	18	PEAT	NuA4	PRC2	NA	PEAT+PRC2+NuA4	TRB2+3
115289	316767	Chr5:957853-958146	5	2	0	10	0	10	10	0	0	9	9	18	PEAT	NA	PRC2	NA	PEAT+PRC2	TRB2+3
115290	316768	Chr5:958147-958440	5	2	0	10	0	10	10	0	0	9	9	18	PEAT	NA	PRC2	NA	PEAT+PRC2	TRB2+3
115291	316769	Chr5:958441-958734	5	0	0	0	0	10	10	0	0	9	9	18	NA	NA	PRC2	NA	PRC2	TRB2+3
115325	316810	Chr5:970495-970788	0	10	0	9	4	1	0	10	9	0	9	18	NA	NuA4	NA	JMJ14	NuA4+JMJ14	TRB1+3
115326	316811	Chr5:970789-971082	0	10	4	9	4	1	0	10	9	0	9	18	PEAT	NuA4	NA	JMJ14	PEAT+NuA4+JMJ14	TRB1+3
115327	316812	Chr5:971083-971376	0	10	4	9	0	1	0	10	9	0	9	18	PEAT	NA	NA	JMJ14	PEAT+JMJ14	TRB1+3
115341	316847	Chr5:981373-981666	0	10	10	8	6	0	0	0	9	9	0	18	PEAT	NuA4	NA	NA	PEAT+NuA4	TRB1+2
115346	316855	Chr5:983725-984018	0	6	0	9	0	0	0	0	9	9	0	18	NA	NA	NA	NA	Unassigned	TRB1+2
115347	316856	Chr5:984019-984312	0	6	0	9	0	0	0	0	9	9	0	18	NA	NA	NA	NA	Unassigned	TRB1+2
115348	316857	Chr5:984313-984606	0	6	0	9	0	0	0	0	9	9	0	18	NA	NA	NA	NA	Unassigned	TRB1+2
115354	316862	Chr5:985783-986076	0	0	0	0	0	0	0	9	9	9	0	18	NA	NA	NA	JMJ14	JMJ14	TRB1+2
115355	316863	Chr5:986077-986370	0	0	0	0	0	0	0	9	9	9	0	18	NA	NA	NA	JMJ14	JMJ14	TRB1+2
115356	316864	Chr5:986371-986664	0	0	0	0	0	0	0	9	9	9	0	18	NA	NA	NA	JMJ14	JMJ14	TRB1+2
115357	316865	Chr5:986665-986958	0	0	0	0	0	0	0	9	9	9	0	18	NA	NA	NA	JMJ14	JMJ14	TRB1+2
115365	316875	Chr5:989605-989898	3	0	1	0	0	0	0	10	9	9	0	18	PEAT	NA	NA	JMJ14	PEAT+JMJ14	TRB1+2
115457	317008	Chr5:1028707-1029000	6	9	7	4	2	0	0	0	9	9	0	18	PEAT	NuA4	NA	NA	PEAT+NuA4	TRB1+2
115458	317009	Chr5:1029001-1029294	6	9	7	4	2	0	0	0	9	9	0	18	PEAT	NuA4	NA	NA	PEAT+NuA4	TRB1+2
115459	317010	Chr5:1029295-1029588	0	9	0	0	0	0	0	0	9	9	0	18	NA	NA	NA	NA	Unassigned	TRB1+2
115537	317181	Chr5:1079569-1079862	4	0	0	0	0	0	0	7	9	9	0	18	NA	NA	NA	JMJ14	JMJ14	TRB1+2
115538	317182	Chr5:1079863-1080156	4	0	0	0	0	0	0	7	9	9	0	18	NA	NA	NA	JMJ14	JMJ14	TRB1+2
115539	317183	Chr5:1080157-1080450	2	0	0	0	0	0	0	7	9	9	0	18	NA	NA	NA	JMJ14	JMJ14	TRB1+2
115540	317184	Chr5:1080451-1080744	2	0	0	0	0	0	0	7	9	9	0	18	NA	NA	NA	JMJ14	JMJ14	TRB1+2
115541	317185	Chr5:1080745-1081038	0	0	0	0	0	0	0	7	9	9	0	18	NA	NA	NA	JMJ14	JMJ14	TRB1+2
115687	317563	Chr5:1191877-1192170	0	10	9	3	0	0	0	0	9	9	0	18	PEAT	NA	NA	NA	PEAT	TRB1+2
115688	317564	Chr5:1192171-1192464	6	10	9	3	0	0	0	0	9	9	0	18	PEAT	NA	NA	NA	PEAT	TRB1+2
115689	317565	Chr5:1192465-1192758	6	10	9	3	0	0	0	0	9	9	0	18	PEAT	NA	NA	NA	PEAT	TRB1+2
115760	317738	Chr5:1243327-1243620	0	10	10	9	9	0	0	0	9	9	0	18	PEAT	NuA4	NA	NA	PEAT+NuA4	TRB1+2
115761	317739	Chr5:1243621-1243914	9	10	10	9	9	0	0	0	9	9	0	18	PEAT	NuA4	NA	NA	PEAT+NuA4	TRB1+2
115762	317740	Chr5:1243915-1244208	9	10	10	9	9	0	0	0	9	9	0	18	PEAT	NuA4	NA	NA	PEAT+NuA4	TRB1+2
116070	318230	Chr5:1387975-1388268	8	10	9	0	0	0	0	0	9	9	0	18	PEAT	NA	NA	NA	PEAT	TRB1+2
116071	318231	Chr5:1388269-1388562	8	10	9	0	0	0	0	0	9	9	0	18	PEAT	NA	NA	NA	PEAT	TRB1+2
116072	318232	Chr5:1388563-1388856	8	10	9	0	0	0	0	0	9	9	0	18	PEAT	NA	NA	NA	PEAT	TRB1+2
116263	318611	Chr5:1499989-1500282	10	10	10	0	0	0	0	0	9	9	0	18	PEAT	NA	NA	NA	PEAT	TRB1+2
116264	318612	Chr5:1500283-1500576	10	10	10	5	0	0	0	0	9	9	0	18	PEAT	NA	NA	NA	PEAT	TRB1+2
116265	318613	Chr5:1500577-1500870	10	10	10	5	0	0	0	0	9	9	0	18	PEAT	NA	NA	NA	PEAT	TRB1+2
116316	318691	Chr5:1523509-1523802	0	0	0	0	0	9	9	0	9	9	0	18	NA	NA	PRC2	NA	PRC2	TRB1+2
116317	318692	Chr5:1523803-1524096	0	0	0	0	0	9	9	0	9	9	0	18	NA	NA	PRC2	NA	PRC2	TRB1+2
116318	318693	Chr5:1524097-1524390	0	0	0	0	0	9	9	0	9	9	0	18	NA	NA	PRC2	NA	PRC2	TRB1+2
116328	318708	Chr5:1528507-1528800	0	0	0	0	0	0	0	9	9	9	0	18	NA	NA	NA	JMJ14	JMJ14	TRB1+2
116329	318709	Chr5:1528801-1529094	0	0	0	0	0	0	0	9	9	9	0	18	NA	NA	NA	JMJ14	JMJ14	TRB1+2
116330	318710	Chr5:1529095-1529388	0	0	1	0	0	0	0	9	9	9	0	18	NA	NA	NA	JMJ14	JMJ14	TRB1+2
116331	318711	Chr5:1529389-1529682	0	2	1	0	2	0	0	9	9	9	0	18	PEAT	NA	NA	JMJ14	PEAT+JMJ14	TRB1+2
116371	318771	Chr5:1547029-1547322	4	9	6	9	10	0	0	0	9	9	0	18	PEAT	NuA4	NA	NA	PEAT+NuA4	TRB1+2
116372	318772	Chr5:1547323-1547616	4	9	6	9	10	0	0	0	9	9	0	18	PEAT	NuA4	NA	NA	PEAT+NuA4	TRB1+2
116624	319284	Chr5:1697851-1698144	8	10	9	2	0	0	0	0	9	9	0	18	PEAT	NA	NA	NA	PEAT	TRB1+2
116625	319285	Chr5:1698145-1698438	8	10	9	2	0	0	0	0	9	9	0	18	PEAT	NA	NA	NA	PEAT	TRB1+2
116650	319344	Chr5:1715491-1715784	10	10	10	7	0	0	0	0	9	9	0	18	PEAT	NA	NA	NA	PEAT	TRB1+2
116651	319345	Chr5:1715785-1716078	10	10	10	7	0	7	0	0	9	9	0	18	PEAT	NA	NA	NA	PEAT	TRB1+2
116652	319346	Chr5:1716079-1716372	10	10	10	7	0	7	0	0	9	9	0	18	PEAT	NA	NA	NA	PEAT	TRB1+2
116805	319605	Chr5:1792225-1792518	0	0	0	0	0	10	10	0	0	9	9	18	NA	NA	PRC2	NA	PRC2	TRB2+3
116806	319606	Chr5:1792519-1792812	0	0	0	0	0	10	10	0	0	9	9	18	NA	NA	PRC2	NA	PRC2	TRB2+3
116909	319862	Chr5:1867783-1868076	8	10	8	3	2	0	0	0	9	9	0	18	PEAT	NuA4	NA	NA	PEAT+NuA4	TRB1+2
116910	319863	Chr5:1868077-1868370	8	10	8	3	2	0	0	0	9	9	0	18	PEAT	NuA4	NA	NA	PEAT+NuA4	TRB1+2
116911	319864	Chr5:1868371-1868664	8	10	8	3	2	0	0	0	9	9	0	18	PEAT	NuA4	NA	NA	PEAT+NuA4	TRB1+2
117072	320189	Chr5:1963921-1964214	10	10	9	3	0	0	0	0	9	9	0	18	PEAT	NA	NA	NA	PEAT	TRB1+2
117073	320190	Chr5:1964215-1964508	10	10	9	3	0	0	0	0	9	9	0	18	PEAT	NA	NA	NA	PEAT	TRB1+2
117126	320274	Chr5:1988911-1989204	0	0	0	0	0	0	0	9	9	9	0	18	NA	NA	NA	JMJ14	JMJ14	TRB1+2
117129	320277	Chr5:1989793-1990086	0	0	0	0	0	0	0	9	9	9	0	18	NA	NA	NA	JMJ14	JMJ14	TRB1+2
117130	320277	Chr5:1989793-1990086	0	0	0	0	0	0	0	9	9	9	0	18	NA	NA	NA	JMJ14	JMJ14	TRB1+2
117131	320278	Chr5:1990087-1990380	0	0	0	0	0	0	0	9	9	9	0	18	NA	NA	NA	JMJ14	JMJ14	TRB1+2
117132	320279	Chr5:1990381-1990674	0	0	0	0	0	0	0	9	9	9	0	18	NA	NA	NA	JMJ14	JMJ14	TRB1+2
117133	320280	Chr5:1990675-1990968	0	0	0	0	0	0	0	9	9	9	0	18	NA	NA	NA	JMJ14	JMJ14	TRB1+2
117134	320281	Chr5:1990969-1991262	0	0	0	0	0	0	0	9	9	9	0	18	NA	NA	NA	JMJ14	JMJ14	TRB1+2
117135	320282	Chr5:1991263-1991556	0	0	0	0	0	0	0	9	9	9	0	18	NA	NA	NA	JMJ14	JMJ14	TRB1+2
117274	320575	Chr5:2077405-2077698	0	0	0	0	0	0	0	10	9	9	0	18	NA	NA	NA	JMJ14	JMJ14	TRB1+2
117275	320576	Chr5:2077699-2077992	0	0	0	0	0	0	0	10	9	9	0	18	NA	NA	NA	JMJ14	JMJ14	TRB1+2
117276	320577	Chr5:2077993-2078286	0	1	0	0	0	0	0	10	9	9	0	18	NA	NA	NA	JMJ14	JMJ14	TRB1+2
117277	320578	Chr5:2078287-2078580	0	1	0	0	0	0	0	10	9	9	0	18	NA	NA	NA	JMJ14	JMJ14	TRB1+2
117278	320579	Chr5:2078581-2078874	0	0	0	0	0	0	0	10	9	9	0	18	NA	NA	NA	JMJ14	JMJ14	TRB1+2
117364	320743	Chr5:2126797-2127090	0	3	0	0	0	0	7	0	9	9	0	18	NA	NA	NA	NA	Unassigned	TRB1+2
117365	320744	Chr5:2127091-2127384	0	3	0	0	0	0	0	5	9	9	0	18	NA	NA	NA	JMJ14	JMJ14	TRB1+2
117390	320796	Chr5:2142379-2142672	0	6	0	0	0	0	0	9	9	9	0	18	NA	NA	NA	JMJ14	JMJ14	TRB1+2
117473	320976	Chr5:2195299-2195592	0	8	0	0	0	0	0	5	9	9	0	18	NA	NA	NA	JMJ14	JMJ14	TRB1+2
117474	320977	Chr5:2195593-2195886	0	8	0	0	0	0	0	5	9	9	0	18	NA	NA	NA	JMJ14	JMJ14	TRB1+2
117475	320978	Chr5:2195887-2196180	0	8	0	0	0	0	0	0	9	9	0	18	NA	NA	NA	NA	Unassigned	TRB1+2
117490	320999	Chr5:2202061-2202354	0	7	4	0	2	0	0	0	9	9	0	18	PEAT	NA	NA	NA	PEAT	TRB1+2
117491	321000	Chr5:2202355-2202648	0	7	4	0	2	0	0	0	9	9	0	18	PEAT	NA	NA	NA	PEAT	TRB1+2
117523	321070	Chr5:2222935-2223228	0	0	0	0	0	0	0	7	9	9	0	18	NA	NA	NA	JMJ14	JMJ14	TRB1+2
117524	321071	Chr5:2223229-2223522	0	0	0	0	0	0	0	7	9	9	0	18	NA	NA	NA	JMJ14	JMJ14	TRB1+2
117535	321085	Chr5:2227345-2227638	0	3	0	0	1	0	0	10	9	9	0	18	NA	NA	NA	JMJ14	JMJ14	TRB1+2
117536	321086	Chr5:2227639-2227932	0	3	0	0	1	0	0	10	9	9	0	18	NA	NA	NA	JMJ14	JMJ14	TRB1+2
117537	321087	Chr5:2227933-2228226	0	3	0	0	0	0	0	10	9	9	0	18	NA	NA	NA	JMJ14	JMJ14	TRB1+2
117538	321088	Chr5:2228227-2228520	0	0	0	0	0	0	0	10	9	9	0	18	NA	NA	NA	JMJ14	JMJ14	TRB1+2
117690	321389	Chr5:2316721-2317014	0	5	0	5	0	1	10	0	9	9	0	18	NA	NA	PRC2	NA	PRC2	TRB1+2
117691	321390	Chr5:2317015-2317308	0	5	0	5	0	1	0	0	9	9	0	18	NA	NA	NA	NA	Unassigned	TRB1+2
117829	321666	Chr5:2398159-2398452	0	0	0	0	0	0	0	0	9	9	0	18	NA	NA	NA	NA	Unassigned	TRB1+2
117830	321667	Chr5:2398453-2398746	0	0	0	0	0	0	0	0	9	9	0	18	NA	NA	NA	NA	Unassigned	TRB1+2
118029	322125	Chr5:2533105-2533398	0	9	8	8	8	0	0	0	9	9	0	18	PEAT	NuA4	NA	NA	PEAT+NuA4	TRB1+2
118030	322126	Chr5:2533399-2533692	7	9	8	8	8	0	0	0	9	9	0	18	PEAT	NuA4	NA	NA	PEAT+NuA4	TRB1+2
118031	322127	Chr5:2533693-2533986	7	9	8	8	8	0	0	0	9	9	0	18	PEAT	NuA4	NA	NA	PEAT+NuA4	TRB1+2
118032	322128	Chr5:2533987-2534280	7	9	8	0	0	0	0	0	9	9	0	18	PEAT	NA	NA	NA	PEAT	TRB1+2
118049	322177	Chr5:2548393-2548686	10	10	9	4	0	0	0	0	9	9	0	18	PEAT	NA	NA	NA	PEAT	TRB1+2
118050	322178	Chr5:2548687-2548980	10	10	9	4	0	0	0	0	9	9	0	18	PEAT	NA	NA	NA	PEAT	TRB1+2
118207	322428	Chr5:2622187-2622480	0	0	0	0	8	10	10	0	0	9	9	18	NA	NA	PRC2	NA	PRC2	TRB2+3
118208	322429	Chr5:2622481-2622774	0	0	0	6	8	10	10	0	0	9	9	18	NA	NuA4	PRC2	NA	PRC2+NuA4	TRB2+3
118209	322430	Chr5:2622775-2623068	0	0	0	6	8	10	10	0	0	9	9	18	NA	NuA4	PRC2	NA	PRC2+NuA4	TRB2+3
118232	322464	Chr5:2632771-2633064	3	10	0	0	0	0	0	0	0	9	9	18	PEAT	NA	NA	NA	PEAT	TRB2+3
118235	322467	Chr5:2633653-2633946	0	10	0	0	0	0	0	0	9	9	0	18	NA	NA	NA	NA	Unassigned	TRB1+2
118304	322578	Chr5:2666287-2666580	10	10	10	10	10	0	0	0	9	9	0	18	PEAT	NuA4	NA	NA	PEAT+NuA4	TRB1+2
118572	323148	Chr5:2833867-2834160	0	0	0	0	0	0	0	0	9	9	0	18	NA	NA	NA	NA	Unassigned	TRB1+2
118573	323149	Chr5:2834161-2834454	0	4	0	0	0	0	0	6	9	9	0	18	NA	NA	NA	JMJ14	JMJ14	TRB1+2
118574	323150	Chr5:2834455-2834748	0	4	0	0	0	0	0	6	9	9	0	18	NA	NA	NA	JMJ14	JMJ14	TRB1+2
118650	323347	Chr5:2892373-2892666	0	0	0	0	0	0	0	0	9	9	0	18	NA	NA	NA	NA	Unassigned	TRB1+2
118651	323348	Chr5:2892667-2892960	0	0	0	0	0	0	0	0	9	9	0	18	NA	NA	NA	NA	Unassigned	TRB1+2
118652	323349	Chr5:2892961-2893254	0	0	0	0	0	0	0	0	9	9	0	18	NA	NA	NA	NA	Unassigned	TRB1+2
118653	323350	Chr5:2893255-2893548	0	0	0	0	0	0	0	0	9	9	0	18	NA	NA	NA	NA	Unassigned	TRB1+2
118676	323417	Chr5:2912953-2913246	9	10	9	1	0	0	0	0	9	9	0	18	PEAT	NA	NA	NA	PEAT	TRB1+2
118677	323418	Chr5:2913247-2913540	9	10	9	1	0	0	0	0	9	9	0	18	PEAT	NA	NA	NA	PEAT	TRB1+2
118678	323419	Chr5:2913541-2913834	9	10	9	1	0	0	0	0	9	9	0	18	PEAT	NA	NA	NA	PEAT	TRB1+2
118726	323510	Chr5:2940295-2940588	0	8	9	9	7	0	0	0	9	9	0	18	PEAT	NuA4	NA	NA	PEAT+NuA4	TRB1+2
118727	323511	Chr5:2940589-2940882	5	8	9	9	7	0	0	0	9	9	0	18	PEAT	NuA4	NA	NA	PEAT+NuA4	TRB1+2
118728	323512	Chr5:2940883-2941176	5	8	9	9	7	0	0	0	9	9	0	18	PEAT	NuA4	NA	NA	PEAT+NuA4	TRB1+2
118729	323513	Chr5:2941177-2941470	5	8	9	9	7	0	0	0	9	9	0	18	PEAT	NuA4	NA	NA	PEAT+NuA4	TRB1+2
118777	323564	Chr5:2956171-2956464	5	7	4	0	0	0	0	0	9	9	0	18	PEAT	NA	NA	NA	PEAT	TRB1+2
118818	323611	Chr5:2969989-2970282	0	0	0	0	0	0	0	10	9	9	0	18	NA	NA	NA	JMJ14	JMJ14	TRB1+2
118819	323612	Chr5:2970283-2970576	0	5	1	0	0	0	0	10	9	9	0	18	PEAT	NA	NA	JMJ14	PEAT+JMJ14	TRB1+2
118820	323613	Chr5:2970577-2970870	5	5	1	0	0	0	0	10	9	9	0	18	PEAT	NA	NA	JMJ14	PEAT+JMJ14	TRB1+2
118821	323614	Chr5:2970871-2971164	5	5	0	0	0	0	0	10	9	9	0	18	PEAT	NA	NA	JMJ14	PEAT+JMJ14	TRB1+2
118822	323615	Chr5:2971165-2971458	5	5	0	0	0	0	0	10	9	9	0	18	PEAT	NA	NA	JMJ14	PEAT+JMJ14	TRB1+2
118823	323616	Chr5:2971459-2971752	5	0	0	0	0	0	0	10	9	9	0	18	NA	NA	NA	JMJ14	JMJ14	TRB1+2
118852	323650	Chr5:2981455-2981748	0	0	0	0	0	0	0	7	9	9	0	18	NA	NA	NA	JMJ14	JMJ14	TRB1+2
118853	323651	Chr5:2981749-2982042	0	0	0	0	0	0	0	7	9	9	0	18	NA	NA	NA	JMJ14	JMJ14	TRB1+2
118854	323652	Chr5:2982043-2982336	3	2	0	0	0	0	0	7	9	9	0	18	PEAT	NA	NA	JMJ14	PEAT+JMJ14	TRB1+2
118855	323653	Chr5:2982337-2982630	3	2	0	0	0	0	0	7	9	9	0	18	PEAT	NA	NA	JMJ14	PEAT+JMJ14	TRB1+2
119104	324001	Chr5:3084649-3084942	10	10	10	7	0	0	0	0	9	9	0	18	PEAT	NA	NA	NA	PEAT	TRB1+2
119105	324002	Chr5:3084943-3085236	10	10	10	7	9	0	0	0	9	9	0	18	PEAT	NuA4	NA	NA	PEAT+NuA4	TRB1+2
119106	324003	Chr5:3085237-3085530	10	10	10	7	9	0	0	0	9	9	0	18	PEAT	NuA4	NA	NA	PEAT+NuA4	TRB1+2
119107	324004	Chr5:3085531-3085824	10	10	10	7	9	0	0	0	9	9	0	18	PEAT	NuA4	NA	NA	PEAT+NuA4	TRB1+2
119138	324052	Chr5:3099643-3099936	0	1	0	0	0	0	0	7	9	9	0	18	NA	NA	NA	JMJ14	JMJ14	TRB1+2
119139	324053	Chr5:3099937-3100230	0	1	0	0	0	0	0	7	9	9	0	18	NA	NA	NA	JMJ14	JMJ14	TRB1+2
119140	324054	Chr5:3100231-3100524	0	1	0	0	0	0	0	7	9	9	0	18	NA	NA	NA	JMJ14	JMJ14	TRB1+2
119229	324223	Chr5:3149917-3150210	10	10	10	4	0	0	0	0	9	9	0	18	PEAT	NA	NA	NA	PEAT	TRB1+2
119230	324224	Chr5:3150211-3150504	10	10	10	4	0	0	0	0	9	9	0	18	PEAT	NA	NA	NA	PEAT	TRB1+2
119231	324225	Chr5:3150505-3150798	10	10	10	4	0	0	0	0	9	9	0	18	PEAT	NA	NA	NA	PEAT	TRB1+2
119232	324226	Chr5:3150799-3151092	10	10	10	0	0	0	0	0	9	9	0	18	PEAT	NA	NA	NA	PEAT	TRB1+2
119290	324321	Chr5:3178729-3179022	0	0	0	0	0	10	10	0	0	9	9	18	NA	NA	PRC2	NA	PRC2	TRB2+3
119357	324449	Chr5:3216361-3216654	7	6	5	5	7	0	0	0	9	9	0	18	PEAT	NuA4	NA	NA	PEAT+NuA4	TRB1+2
119358	324450	Chr5:3216655-3216948	7	6	5	5	7	0	0	9	9	9	0	18	PEAT	NuA4	NA	JMJ14	PEAT+NuA4+JMJ14	TRB1+2
119359	324451	Chr5:3216949-3217242	0	6	0	5	0	0	0	9	9	9	0	18	NA	NA	NA	JMJ14	JMJ14	TRB1+2
119360	324452	Chr5:3217243-3217536	0	6	0	0	0	0	0	9	9	9	0	18	NA	NA	NA	JMJ14	JMJ14	TRB1+2
119401	324526	Chr5:3238999-3239292	0	7	0	9	4	0	0	0	9	9	0	18	NA	NuA4	NA	NA	NuA4	TRB1+2
119402	324527	Chr5:3239293-3239586	0	7	0	9	4	0	0	0	9	9	0	18	NA	NuA4	NA	NA	NuA4	TRB1+2
119439	324597	Chr5:3259873-3260166	2	0	5	4	0	0	0	0	9	9	0	18	PEAT	NA	NA	NA	PEAT	TRB1+2
119440	324598	Chr5:3260167-3260460	2	0	5	4	0	0	0	0	9	9	0	18	PEAT	NA	NA	NA	PEAT	TRB1+2
119585	324882	Chr5:3343663-3343956	6	9	5	5	0	0	0	0	9	9	0	18	PEAT	NA	NA	NA	PEAT	TRB1+2
119757	325206	Chr5:3438919-3439212	6	10	8	7	0	0	0	0	9	9	0	18	PEAT	NA	NA	NA	PEAT	TRB1+2
119758	325207	Chr5:3439213-3439506	6	10	8	7	1	0	0	0	9	9	0	18	PEAT	NuA4	NA	NA	PEAT+NuA4	TRB1+2
120031	325736	Chr5:3594739-3595032	6	6	2	8	0	0	0	0	9	9	0	18	PEAT	NA	NA	NA	PEAT	TRB1+2
120032	325737	Chr5:3595033-3595326	6	6	2	8	0	0	0	0	9	9	0	18	PEAT	NA	NA	NA	PEAT	TRB1+2
120033	325738	Chr5:3595327-3595620	0	6	0	8	0	0	0	0	9	9	0	18	NA	NA	NA	NA	Unassigned	TRB1+2
120197	326072	Chr5:3693523-3693816	0	0	0	7	0	10	10	0	9	9	0	18	NA	NA	PRC2	NA	PRC2	TRB1+2
120198	326073	Chr5:3693817-3694110	0	0	0	7	0	10	10	0	9	9	0	18	NA	NA	PRC2	NA	PRC2	TRB1+2
120722	327054	Chr5:3982231-3982524	6	9	9	6	0	0	0	0	9	9	0	18	PEAT	NA	NA	NA	PEAT	TRB1+2
121018	327680	Chr5:4166275-4166568	0	4	0	0	0	9	10	8	9	9	0	18	NA	NA	PRC2	JMJ14	PRC2+JMJ14	TRB1+2
121019	327681	Chr5:4166569-4166862	0	4	0	0	0	9	10	8	9	9	0	18	NA	NA	PRC2	JMJ14	PRC2+JMJ14	TRB1+2
121020	327682	Chr5:4166863-4167156	0	4	0	0	0	9	10	8	9	9	0	18	NA	NA	PRC2	JMJ14	PRC2+JMJ14	TRB1+2
121021	327683	Chr5:4167157-4167450	0	0	0	0	0	9	10	8	9	9	0	18	NA	NA	PRC2	JMJ14	PRC2+JMJ14	TRB1+2
121120	327857	Chr5:4218313-4218606	0	0	0	0	0	9	10	0	9	9	0	18	NA	NA	PRC2	NA	PRC2	TRB1+2
121121	327858	Chr5:4218607-4218900	3	0	0	0	0	9	10	0	9	9	0	18	NA	NA	PRC2	NA	PRC2	TRB1+2
121122	327859	Chr5:4218901-4219194	3	0	7	0	0	9	10	0	9	9	0	18	PEAT	NA	PRC2	NA	PEAT+PRC2	TRB1+2
121131	327869	Chr5:4221841-4222134	7	8	6	0	0	0	1	0	9	9	0	18	PEAT	NA	NA	NA	PEAT	TRB1+2
121277	328148	Chr5:4303867-4304160	5	9	5	5	0	0	0	0	9	9	0	18	PEAT	NA	NA	NA	PEAT	TRB1+2
121278	328149	Chr5:4304161-4304454	5	9	5	5	0	0	0	0	9	9	0	18	PEAT	NA	NA	NA	PEAT	TRB1+2
121279	328150	Chr5:4304455-4304748	0	9	0	0	0	0	0	0	9	9	0	18	NA	NA	NA	NA	Unassigned	TRB1+2
121512	328641	Chr5:4448809-4449102	10	10	10	6	6	0	7	0	9	9	0	18	PEAT	NuA4	NA	NA	PEAT+NuA4	TRB1+2
121786	329198	Chr5:4612567-4612860	1	1	0	0	0	3	0	0	9	9	0	18	PEAT	NA	NA	NA	PEAT	TRB1+2
121787	329199	Chr5:4612861-4613154	0	1	0	0	0	3	7	8	9	9	0	18	NA	NA	PRC2	JMJ14	PRC2+JMJ14	TRB1+2
121788	329200	Chr5:4613155-4613448	3	1	0	0	0	3	7	8	9	9	0	18	PEAT	NA	PRC2	JMJ14	PEAT+PRC2+JMJ14	TRB1+2
121910	329402	Chr5:4672543-4672836	0	0	0	10	0	0	0	6	9	9	0	18	NA	NA	NA	JMJ14	JMJ14	TRB1+2
121911	329403	Chr5:4672837-4673130	0	4	0	10	8	0	0	6	9	9	0	18	NA	NuA4	NA	JMJ14	NuA4+JMJ14	TRB1+2
121912	329404	Chr5:4673131-4673424	0	4	0	10	8	0	0	6	9	9	0	18	NA	NuA4	NA	JMJ14	NuA4+JMJ14	TRB1+2
121913	329405	Chr5:4673425-4673718	0	0	0	10	0	0	0	6	9	9	0	18	NA	NA	NA	JMJ14	JMJ14	TRB1+2
[truncated: 145,996 more rows]

## Sheet: database_genes
No	AGI	ENTREZ	UBP5	EPCR1	PWWP1	HAM1	EPL1B	CLF	SWN	JMJ14	TRB1	TRB2	TRB3	PEAT	NuA4	PRC2	JMJ14_Cluster	Category	TRB_Combination	RNA_Cluster
23958	AT5G37055	833676	0	10	7	0	0	0	0	4	10	10	10	PEAT	NA	NA	JMJ14	PEAT+JMJ14	TRB1+2+3	NA
23959	AT5G37060	833677	0	10	7	0	0	5	10	4	10	10	10	PEAT	NA	PRC2	JMJ14	PEAT+PRC2+JMJ14	TRB1+2+3	NA
24083	AT5G38620	833852	0	7	0	0	0	0	0	9	10	10	10	NA	NA	NA	JMJ14	JMJ14	TRB1+2+3	NA
24157	AT5G39710	833967	1	8	7	1	0	0	0	0	10	10	10	PEAT	NA	NA	NA	PEAT	TRB1+2+3	NA
24189	AT5G40040	834001	0	1	0	0	0	10	9	10	10	10	10	NA	NA	PRC2	JMJ14	PRC2+JMJ14	TRB1+2+3	Cluster2
24408	AT5G42460	834253	3	7	7	9	0	6	6	0	10	10	10	PEAT	NA	PRC2	NA	PEAT+PRC2	TRB1+2+3	NA
24457	AT5G43020	834317	0	0	0	0	5	6	7	0	10	10	10	NA	NA	PRC2	NA	PRC2	TRB1+2+3	NA
24521	AT5G43720	834392	3	10	8	2	1	0	0	0	10	10	10	PEAT	NuA4	NA	NA	PEAT+NuA4	TRB1+2+3	NA
24522	AT5G43725	NA	3	10	8	2	1	0	0	0	10	10	10	PEAT	NuA4	NA	NA	PEAT+NuA4	TRB1+2+3	NA
24539	AT5G43890	834411	0	3	2	8	6	2	2	10	10	10	10	PEAT	NuA4	PRC2	JMJ14	PEAT+PRC2+NuA4+JMJ14	TRB1+2+3	NA
24587	AT5G44345	834460	0	0	0	0	4	9	9	4	10	10	10	NA	NA	PRC2	JMJ14	PRC2+JMJ14	TRB1+2+3	NA
24818	AT5G46740	834717	10	10	10	7	0	0	0	1	10	10	10	PEAT	NA	NA	JMJ14	PEAT+JMJ14	TRB1+2+3	NA
24832	AT5G46880	834733	1	0	0	10	10	7	7	9	10	10	10	NA	NuA4	PRC2	JMJ14	PRC2+NuA4+JMJ14	TRB1+2+3	NA
24839	AT5G47010	834747	10	10	10	9	0	0	0	0	10	10	10	PEAT	NA	NA	NA	PEAT	TRB1+2+3	NA
25228	AT5G51300	835204	7	9	9	2	0	0	0	0	10	10	10	PEAT	NA	NA	NA	PEAT	TRB1+2+3	NA
25354	AT5G52620	835339	2	4	0	0	0	8	7	5	10	10	10	PEAT	NA	PRC2	JMJ14	PEAT+PRC2+JMJ14	TRB1+2+3	NA
25471	AT5G53900	835472	0	2	0	4	3	0	0	0	10	10	10	NA	NuA4	NA	NA	NuA4	TRB1+2+3	NA
25636	AT5G55530	835647	8	6	0	10	9	0	0	0	10	10	10	PEAT	NuA4	NA	NA	PEAT+NuA4	TRB1+2+3	NA
25720	AT5G56370	835738	10	9	4	7	0	8	8	4	10	10	10	PEAT	NA	PRC2	JMJ14	PEAT+PRC2+JMJ14	TRB1+2+3	Cluster4
25799	AT5G57130	835819	9	3	0	6	6	10	9	7	10	10	10	PEAT	NuA4	PRC2	JMJ14	PEAT+PRC2+NuA4+JMJ14	TRB1+2+3	NA
25862	AT5G57780	835886	0	0	0	6	0	9	9	0	10	10	10	NA	NA	PRC2	NA	PRC2	TRB1+2+3	NA
26151	AT5G60670	836188	0	8	2	6	0	0	0	0	10	10	10	PEAT	NA	NA	NA	PEAT	TRB1+2+3	NA
26173	AT5G60910	836212	0	0	0	5	6	10	9	0	10	10	10	NA	NuA4	PRC2	NA	PRC2+NuA4	TRB1+2+3	NA
26194	AT5G61120	836233	2	1	0	8	5	10	10	10	10	10	10	PEAT	NuA4	PRC2	JMJ14	PEAT+PRC2+NuA4+JMJ14	TRB1+2+3	NA
26231	AT5G61460	836267	9	10	9	10	0	0	0	0	10	10	10	PEAT	NA	NA	NA	PEAT	TRB1+2+3	NA
26370	AT5G62950	836415	1	8	2	7	0	0	0	0	10	10	10	PEAT	NA	NA	NA	PEAT	TRB1+2+3	NA
26416	AT5G63450	836464	6	6	5	6	2	9	6	9	10	10	10	PEAT	NuA4	PRC2	JMJ14	PEAT+PRC2+NuA4+JMJ14	TRB1+2+3	NA
26597	AT5G65180	836642	10	10	10	8	6	0	0	0	10	10	10	PEAT	NuA4	NA	NA	PEAT+NuA4	TRB1+2+3	NA
26622	AT5G65400	836665	8	8	8	0	0	0	0	0	10	10	10	PEAT	NA	NA	NA	PEAT	TRB1+2+3	NA
26636	AT5G65520	836678	3	9	4	9	5	0	0	0	10	10	10	PEAT	NuA4	NA	NA	PEAT+NuA4	TRB1+2+3	NA
26812	AT5G67060	836841	1	2	3	4	2	9	4	0	10	10	10	PEAT	NuA4	PRC2	NA	PEAT+PRC2+NuA4	TRB1+2+3	NA
23365	AT5G23210	832385	0	0	0	3	0	9	10	0	9	10	10	NA	NA	PRC2	NA	PRC2	TRB1+2+3	NA
23574	AT5G25330	832605	0	0	0	0	0	4	3	7	9	10	10	NA	NA	PRC2	JMJ14	PRC2+JMJ14	TRB1+2+3	NA
23575	AT5G25340	832606	0	3	0	4	0	4	3	7	9	10	10	NA	NA	PRC2	JMJ14	PRC2+JMJ14	TRB1+2+3	NA
21282	AT5G03760	831734	6	10	9	8	9	0	0	10	9	9	10	PEAT	NuA4	NA	JMJ14	PEAT+NuA4+JMJ14	TRB1+2+3	NA
21368	AT5G04330	830312	10	10	10	10	8	1	3	9	9	9	10	PEAT	NuA4	PRC2	JMJ14	PEAT+PRC2+NuA4+JMJ14	TRB1+2+3	NA
21651	AT5G06520	830540	0	0	0	0	0	0	0	9	9	9	10	NA	NA	NA	JMJ14	JMJ14	TRB1+2+3	NA
21653	AT5G06530	830541	0	1	0	8	7	3	8	9	9	9	10	NA	NuA4	PRC2	JMJ14	PRC2+NuA4+JMJ14	TRB1+2+3	NA
21704	AT5G06920	830583	0	7	0	0	0	0	0	9	9	9	10	NA	NA	NA	JMJ14	JMJ14	TRB1+2+3	NA
21747	AT5G07180	830609	2	1	0	9	5	8	8	10	9	9	10	PEAT	NuA4	PRC2	JMJ14	PEAT+PRC2+NuA4+JMJ14	TRB1+2+3	NA
21870	AT5G08065	NA	0	2	0	4	0	1	5	0	9	9	10	NA	NA	PRC2	NA	PRC2	TRB1+2+3	NA
21887	AT5G08180	830714	2	9	5	7	8	0	0	0	9	9	10	PEAT	NuA4	NA	NA	PEAT+NuA4	TRB1+2+3	Cluster2
21902	AT5G08280	830724	10	10	10	10	10	0	0	0	9	9	10	PEAT	NuA4	NA	NA	PEAT+NuA4	TRB1+2+3	NA
21903	AT5G08290	830725	10	10	10	10	10	0	0	0	9	9	10	PEAT	NuA4	NA	NA	PEAT+NuA4	TRB1+2+3	NA
22197	AT5G10140	830878	3	9	10	6	0	10	10	0	9	9	10	PEAT	NA	PRC2	NA	PEAT+PRC2	TRB1+2+3	NA
22239	AT5G10570	830922	4	10	3	8	0	0	0	0	9	9	10	PEAT	NA	NA	NA	PEAT	TRB1+2+3	NA
22240	AT5G10572	NA	4	8	3	3	0	0	0	0	9	9	10	PEAT	NA	NA	NA	PEAT	TRB1+2+3	NA
22336	AT5G11530	831025	10	6	9	10	10	10	10	0	9	9	10	PEAT	NuA4	PRC2	NA	PEAT+PRC2+NuA4	TRB1+2+3	Cluster5
22440	AT5G13020	831142	10	10	10	8	8	0	0	0	9	9	10	PEAT	NuA4	NA	NA	PEAT+NuA4	TRB1+2+3	NA
22515	AT5G13780	831223	9	10	10	10	9	0	0	0	9	9	10	PEAT	NuA4	NA	NA	PEAT+NuA4	TRB1+2+3	NA
22516	AT5G13790	831224	9	10	10	9	5	9	6	0	9	9	10	PEAT	NuA4	PRC2	NA	PEAT+PRC2+NuA4	TRB1+2+3	NA
22711	AT5G15750	831431	10	10	10	4	2	0	0	0	9	9	10	PEAT	NuA4	NA	NA	PEAT+NuA4	TRB1+2+3	NA
22732	AT5G15900	831447	0	9	0	0	0	0	0	9	9	9	10	NA	NA	NA	JMJ14	JMJ14	TRB1+2+3	NA
22784	AT5G16470	831508	10	10	10	9	8	0	0	0	9	9	10	PEAT	NuA4	NA	NA	PEAT+NuA4	TRB1+2+3	NA
22838	AT5G17020	831565	8	9	9	6	8	9	8	0	9	9	10	PEAT	NuA4	PRC2	NA	PEAT+PRC2+NuA4	TRB1+2+3	NA
22843	AT5G17070	831570	9	7	7	10	0	10	9	0	9	9	10	PEAT	NA	PRC2	NA	PEAT+PRC2	TRB1+2+3	NA
22845	AT5G17090	831572	9	7	7	10	0	10	9	2	9	9	10	PEAT	NA	PRC2	JMJ14	PEAT+PRC2+JMJ14	TRB1+2+3	NA
22877	AT5G17460	831612	9	9	10	10	9	6	3	0	9	9	10	PEAT	NuA4	PRC2	NA	PEAT+PRC2+NuA4	TRB1+2+3	NA
22878	AT5G17490	831615	9	10	10	10	9	6	3	9	9	9	10	PEAT	NuA4	PRC2	JMJ14	PEAT+PRC2+NuA4+JMJ14	TRB1+2+3	NA
22880	AT5G17510	831617	10	10	10	10	0	0	0	0	9	9	10	PEAT	NA	NA	NA	PEAT	TRB1+2+3	NA
22958	AT5G18250	831943	9	10	10	5	4	0	0	0	9	9	10	PEAT	NuA4	NA	NA	PEAT+NuA4	TRB1+2+3	NA
22959	AT5G18255	NA	9	10	10	5	4	0	0	0	9	9	10	PEAT	NuA4	NA	NA	PEAT+NuA4	TRB1+2+3	NA
23086	AT5G19510	832071	7	9	7	3	0	0	0	0	9	9	10	PEAT	NA	NA	NA	PEAT	TRB1+2+3	NA
20259	AT4G35120	829664	0	4	0	0	0	5	4	8	9	9	9	NA	NA	PRC2	JMJ14	PRC2+JMJ14	TRB1+2+3	NA
20469	AT4G37235	2745737	10	10	10	8	8	0	0	8	9	9	9	PEAT	NuA4	NA	JMJ14	PEAT+NuA4+JMJ14	TRB1+2+3	NA
20527	AT4G37820	829938	7	3	4	2	0	5	7	0	9	9	9	PEAT	NA	PRC2	NA	PEAT+PRC2	TRB1+2+3	NA
20560	AT4G38150	829971	7	10	8	3	0	0	0	0	9	9	9	PEAT	NA	NA	NA	PEAT	TRB1+2+3	NA
20561	AT4G38160	829972	7	10	8	3	0	0	0	0	9	9	9	PEAT	NA	NA	NA	PEAT	TRB1+2+3	NA
20601	AT4G38530	830010	0	5	1	3	0	0	0	0	9	9	9	PEAT	NA	NA	NA	PEAT	TRB1+2+3	NA
20602	AT4G38540	830011	0	5	1	3	0	0	0	0	9	9	9	PEAT	NA	NA	NA	PEAT	TRB1+2+3	NA
20603	AT4G38545	NA	0	5	1	3	0	0	0	0	9	9	9	PEAT	NA	NA	NA	PEAT	TRB1+2+3	NA
20624	AT4G38780	830033	8	5	8	4	0	0	0	10	9	9	9	PEAT	NA	NA	JMJ14	PEAT+JMJ14	TRB1+2+3	NA
20625	AT4G38781	6241187	6	5	3	3	0	0	0	10	9	9	9	PEAT	NA	NA	JMJ14	PEAT+JMJ14	TRB1+2+3	NA
20665	AT4G39200	830075	4	8	3	9	0	0	0	0	9	9	9	PEAT	NA	NA	NA	PEAT	TRB1+2+3	NA
20671	AT4G39260	830082	0	0	0	0	0	0	0	0	9	9	9	NA	NA	NA	NA	Unassigned	TRB1+2+3	NA
20681	AT4G39361	NA	5	4	3	1	2	0	0	0	9	9	9	PEAT	NuA4	NA	NA	PEAT+NuA4	TRB1+2+3	NA
20690	AT4G39410	830096	0	0	0	0	5	10	10	0	9	9	9	NA	NA	PRC2	NA	PRC2	TRB1+2+3	NA
20736	AT4G39860	830145	9	10	9	5	0	8	9	4	9	9	9	PEAT	NA	PRC2	JMJ14	PEAT+PRC2+JMJ14	TRB1+2+3	Cluster3
20825	AT5G00755	NA	4	5	0	6	5	0	0	0	9	9	9	PEAT	NuA4	NA	NA	PEAT+NuA4	TRB1+2+3	NA
20956	AT5G01675	NA	3	9	10	6	0	10	10	0	9	9	9	PEAT	NA	PRC2	NA	PEAT+PRC2	TRB1+2+3	NA
20971	AT5G01775	NA	4	8	3	3	0	0	0	0	9	9	9	PEAT	NA	NA	NA	PEAT	TRB1+2+3	NA
20973	AT5G01785	NA	4	8	3	3	0	0	0	0	9	9	9	PEAT	NA	NA	NA	PEAT	TRB1+2+3	NA
21013	AT5G02025	NA	0	3	0	10	0	3	4	0	9	9	9	NA	NA	PRC2	NA	PRC2	TRB1+2+3	NA
21019	AT5G02055	NA	6	6	5	0	0	0	10	0	9	9	9	PEAT	NA	NA	NA	PEAT	TRB1+2+3	NA
21120	AT5G02750	831806	0	10	9	6	0	0	3	0	9	9	9	PEAT	NA	NA	NA	PEAT	TRB1+2+3	NA
21245	AT5G03510	831818	0	0	0	4	0	0	0	10	9	9	9	NA	NA	NA	JMJ14	JMJ14	TRB1+2+3	NA
21250	AT5G03545	831795	0	1	0	7	5	0	0	7	9	9	9	NA	NuA4	NA	JMJ14	NuA4+JMJ14	TRB1+2+3	NA
21251	AT5G03550	28720565	0	1	0	4	0	0	0	7	9	9	9	NA	NA	NA	JMJ14	JMJ14	TRB1+2+3	NA
21278	AT5G03740	831733	6	10	9	8	9	0	0	0	9	9	9	PEAT	NuA4	NA	NA	PEAT+NuA4	TRB1+2+3	NA
18811	AT4G20690	827816	0	0	0	0	0	2	6	0	8	9	9	NA	NA	PRC2	NA	PRC2	TRB1+2+3	NA
18812	AT4G20700	827817	0	0	0	0	0	2	6	0	8	9	9	NA	NA	PRC2	NA	PRC2	TRB1+2+3	NA
18842	AT4G20980	827845	9	10	10	9	6	0	0	0	8	9	9	PEAT	NuA4	NA	NA	PEAT+NuA4	TRB1+2+3	NA
19013	AT4G22710	828367	0	0	0	3	0	2	3	8	8	9	9	NA	NA	PRC2	JMJ14	PRC2+JMJ14	TRB1+2+3	NA
19339	AT4G26000	828706	7	8	9	9	8	2	7	0	8	9	9	PEAT	NuA4	PRC2	NA	PEAT+PRC2+NuA4	TRB1+2+3	NA
19583	AT4G28460	828963	0	10	2	0	0	0	0	9	8	9	9	PEAT	NA	NA	JMJ14	PEAT+JMJ14	TRB1+2+3	NA
19698	AT4G29654	6241051	0	0	0	0	0	0	0	0	8	9	9	NA	NA	NA	NA	Unassigned	TRB1+2+3	NA
19801	AT4G30750	829198	9	10	9	3	7	0	0	0	8	9	9	PEAT	NuA4	NA	NA	PEAT+NuA4	TRB1+2+3	NA
19802	AT4G30760	829199	9	10	9	3	7	0	0	0	8	9	9	PEAT	NuA4	NA	NA	PEAT+NuA4	TRB1+2+3	NA
19957	AT4G32230	829356	7	10	9	0	0	8	8	4	8	9	9	PEAT	NA	PRC2	JMJ14	PEAT+PRC2+JMJ14	TRB1+2+3	NA
20214	AT4G34670	829619	2	7	3	4	0	0	0	0	8	9	9	PEAT	NA	NA	NA	PEAT	TRB1+2+3	NA
17081	AT4G03105	NA	0	3	0	0	0	7	8	0	8	8	9	NA	NA	PRC2	NA	PRC2	TRB1+2+3	NA
17113	AT4G03298	5008115	0	9	0	0	0	6	7	0	8	8	9	NA	NA	PRC2	NA	PRC2	TRB1+2+3	NA
17207	AT4G04305	NA	0	3	2	1	0	0	0	6	8	8	9	PEAT	NA	NA	JMJ14	PEAT+JMJ14	TRB1+2+3	NA
17226	AT4G04485	NA	6	9	8	8	2	6	7	0	8	8	9	PEAT	NuA4	PRC2	NA	PEAT+PRC2+NuA4	TRB1+2+3	NA
17239	AT4G04620	825794	3	5	2	3	0	0	0	4	8	8	9	PEAT	NA	NA	JMJ14	PEAT+JMJ14	TRB1+2+3	Cluster2
17336	AT4G05650	NA	0	1	0	0	0	10	10	0	8	8	9	NA	NA	PRC2	NA	PRC2	TRB1+2+3	NA
17512	AT4G07535	NA	0	6	0	6	7	7	6	0	8	8	9	NA	NuA4	PRC2	NA	PRC2+NuA4	TRB1+2+3	NA
17525	AT4G07805	NA	0	0	0	6	10	9	8	0	8	8	9	NA	NuA4	PRC2	NA	PRC2+NuA4	TRB1+2+3	NA
17575	AT4G08335	NA	9	10	9	3	7	0	0	0	8	8	9	PEAT	NuA4	NA	NA	PEAT+NuA4	TRB1+2+3	NA
17625	AT4G08868	3770198	0	1	0	0	0	10	10	0	8	8	9	NA	NA	PRC2	NA	PRC2	TRB1+2+3	NA
17773	AT4G09945	NA	2	6	4	5	0	8	9	4	8	8	9	PEAT	NA	PRC2	JMJ14	PEAT+PRC2+JMJ14	TRB1+2+3	NA
17776	AT4G09965	826587	0	3	0	10	9	10	9	10	8	8	9	NA	NuA4	PRC2	JMJ14	PRC2+NuA4+JMJ14	TRB1+2+3	NA
17805	AT4G10320	826624	3	10	10	0	0	0	0	0	8	8	9	PEAT	NA	NA	NA	PEAT	TRB1+2+3	Cluster2
17817	AT4G10450	826637	0	6	0	0	0	0	0	1	8	8	9	NA	NA	NA	JMJ14	JMJ14	TRB1+2+3	NA
17838	AT4G10740	826668	0	8	0	0	0	7	6	0	8	8	9	NA	NA	PRC2	NA	PRC2	TRB1+2+3	NA
17839	AT4G10750	826669	1	8	9	5	7	7	6	0	8	8	9	PEAT	NuA4	PRC2	NA	PEAT+PRC2+NuA4	TRB1+2+3	NA
17863	AT4G11060	826707	6	10	10	4	0	0	0	0	8	8	9	PEAT	NA	NA	NA	PEAT	TRB1+2+3	NA
18195	AT4G14560	827103	0	1	0	1	0	10	9	0	8	8	9	NA	NA	PRC2	NA	PRC2	TRB1+2+3	NA
18249	AT4G15040	827163	0	0	0	0	0	0	0	8	8	8	9	NA	NA	NA	JMJ14	JMJ14	TRB1+2+3	NA
18272	AT4G15258	NA	0	0	0	0	0	0	0	0	8	8	9	NA	NA	NA	NA	Unassigned	TRB1+2+3	NA
18273	AT4G15260	827192	0	0	0	0	0	0	10	0	8	8	9	NA	NA	NA	NA	Unassigned	TRB1+2+3	NA
18459	AT4G16990	827407	0	10	0	0	0	3	2	0	8	8	9	NA	NA	PRC2	NA	PRC2	TRB1+2+3	NA
18495	AT4G17390	827451	10	10	10	8	5	0	0	0	8	8	9	PEAT	NuA4	NA	NA	PEAT+NuA4	TRB1+2+3	NA
18496	AT4G17410	827452	10	10	10	8	5	0	0	0	8	8	9	PEAT	NuA4	NA	NA	PEAT+NuA4	TRB1+2+3	NA
18701	AT4G19460	827687	1	5	2	4	0	0	0	10	8	8	9	PEAT	NA	NA	JMJ14	PEAT+JMJ14	TRB1+2+3	NA
18706	AT4G19530	827695	0	2	0	0	9	0	0	0	8	8	9	NA	NA	NA	NA	Unassigned	TRB1+2+3	NA
26106	AT5G60190	836141	1	0	1	4	7	0	0	0	10	10	5	PEAT	NuA4	NA	NA	PEAT+NuA4	TRB1+2+3	NA
26217	AT5G61350	836256	2	5	0	9	0	0	0	10	10	10	5	PEAT	NA	NA	JMJ14	PEAT+JMJ14	TRB1+2+3	NA
26583	AT5G65050	836629	10	10	10	6	0	0	0	0	10	10	5	PEAT	NA	NA	NA	PEAT	TRB1+2+3	NA
26861	AT5G67510	836887	6	8	9	0	0	0	0	0	10	10	5	PEAT	NA	NA	NA	PEAT	TRB1+2+3	NA
16589	AT3G62230	825396	10	5	10	3	0	5	6	0	7	8	9	PEAT	NA	PRC2	NA	PEAT+PRC2	TRB1+2+3	NA
16611	AT3G62440	825417	10	9	8	8	0	10	10	6	7	8	9	PEAT	NA	PRC2	JMJ14	PEAT+PRC2+JMJ14	TRB1+2+3	NA
16653	AT3G62850	825460	10	10	0	0	0	0	0	10	7	8	9	PEAT	NA	NA	JMJ14	PEAT+JMJ14	TRB1+2+3	NA
16654	AT3G62860	825461	0	10	0	5	1	0	0	10	7	8	9	NA	NuA4	NA	JMJ14	NuA4+JMJ14	TRB1+2+3	NA
16679	AT3G63090	825484	10	9	8	6	0	0	0	0	7	8	9	PEAT	NA	NA	NA	PEAT	TRB1+2+3	NA
16775	AT4G00390	828200	4	4	4	0	0	10	10	2	7	8	9	PEAT	NA	PRC2	JMJ14	PEAT+PRC2+JMJ14	TRB1+2+3	NA
23252	AT5G22000	832260	10	7	9	9	4	0	0	0	9	10	5	PEAT	NuA4	NA	NA	PEAT+NuA4	TRB1+2+3	NA
24800	AT5G46540	834697	10	0	0	0	0	0	0	7	10	10	4	NA	NA	NA	JMJ14	JMJ14	TRB1+2+3	NA
25054	AT5G49270	834987	0	0	0	0	0	2	0	5	10	10	4	NA	NA	NA	JMJ14	JMJ14	TRB1+2+3	NA
25841	AT5G57567	5008311	7	0	9	0	0	0	0	0	10	10	4	PEAT	NA	NA	NA	PEAT	TRB1+2+3	NA
15285	AT3G49010	824062	0	8	6	5	0	5	7	0	7	8	8	PEAT	NA	PRC2	NA	PEAT+PRC2	TRB1+2+3	NA
15286	AT3G49020	824063	0	8	0	0	0	5	7	0	7	8	8	NA	NA	PRC2	NA	PRC2	TRB1+2+3	NA
15345	AT3G49660	824128	8	10	10	9	7	0	0	0	7	8	8	PEAT	NuA4	NA	NA	PEAT+NuA4	TRB1+2+3	NA
15365	AT3G49830	824145	6	5	0	0	0	0	0	10	7	8	8	PEAT	NA	NA	JMJ14	PEAT+JMJ14	TRB1+2+3	NA
15374	AT3G49910	824153	8	8	6	10	9	0	0	0	7	8	8	PEAT	NuA4	NA	NA	PEAT+NuA4	TRB1+2+3	NA
15451	AT3G50750	824239	0	0	0	0	0	0	0	6	7	8	8	NA	NA	NA	JMJ14	JMJ14	TRB1+2+3	NA
15463	AT3G50850	824249	3	6	7	8	3	8	6	0	7	8	8	PEAT	NuA4	PRC2	NA	PEAT+PRC2+NuA4	TRB1+2+3	NA
15464	AT3G50860	824250	3	6	7	8	3	0	0	0	7	8	8	PEAT	NuA4	NA	NA	PEAT+NuA4	TRB1+2+3	NA
15495	AT3G51190	824282	0	6	0	6	0	7	8	9	7	8	8	NA	NA	PRC2	JMJ14	PRC2+JMJ14	TRB1+2+3	NA
15634	AT3G52580	824424	4	8	6	7	0	0	0	0	7	8	8	PEAT	NA	NA	NA	PEAT	TRB1+2+3	NA
15635	AT3G52590	824425	4	8	6	7	2	0	0	0	7	8	8	PEAT	NuA4	NA	NA	PEAT+NuA4	TRB1+2+3	NA
15738	AT3G53640	824532	7	9	6	4	1	2	2	8	7	8	8	PEAT	NuA4	PRC2	JMJ14	PEAT+PRC2+NuA4+JMJ14	TRB1+2+3	NA
15741	AT3G53680	824535	10	10	9	5	3	0	0	8	7	8	8	PEAT	NuA4	NA	JMJ14	PEAT+NuA4+JMJ14	TRB1+2+3	Cluster2
15874	AT3G55110	824677	5	1	0	0	0	7	6	0	7	8	8	PEAT	NA	PRC2	NA	PEAT+PRC2	TRB1+2+3	NA
15887	AT3G55240	824690	0	0	0	7	8	10	10	0	7	8	8	NA	NuA4	PRC2	NA	PRC2+NuA4	TRB1+2+3	NA
15910	AT3G55490	5008088	6	6	4	0	0	0	0	0	7	8	8	PEAT	NA	NA	NA	PEAT	TRB1+2+3	NA
15927	AT3G55620	824728	9	10	10	2	0	0	0	0	7	8	8	PEAT	NA	NA	NA	PEAT	TRB1+2+3	Cluster4
15967	AT3G56020	824768	4	8	7	4	8	0	0	0	7	8	8	PEAT	NuA4	NA	NA	PEAT+NuA4	TRB1+2+3	NA
15968	AT3G56030	824769	4	8	7	4	8	0	0	0	7	8	8	PEAT	NuA4	NA	NA	PEAT+NuA4	TRB1+2+3	NA
15994	AT3G56275	NA	0	4	0	6	9	1	0	0	7	8	8	NA	NuA4	NA	NA	NuA4	TRB1+2+3	NA
16032	AT3G56700	824837	0	6	0	0	0	10	7	6	7	8	8	NA	NA	PRC2	JMJ14	PRC2+JMJ14	TRB1+2+3	NA
16210	AT3G58560	825025	10	10	10	10	0	0	0	0	7	8	8	PEAT	NA	NA	NA	PEAT	TRB1+2+3	NA
16305	AT3G59520	825121	4	8	3	3	0	0	0	0	7	8	8	PEAT	NA	NA	NA	PEAT	TRB1+2+3	NA
16414	AT3G60640	825235	9	8	8	9	4	7	8	0	7	8	8	PEAT	NuA4	PRC2	NA	PEAT+PRC2+NuA4	TRB1+2+3	Cluster3
16481	AT3G61240	825296	6	10	6	6	8	0	0	0	7	8	8	PEAT	NuA4	NA	NA	PEAT+NuA4	TRB1+2+3	NA
23917	AT5G35910	833577	1	9	8	0	0	0	0	0	10	10	3	PEAT	NA	NA	NA	PEAT	TRB1+2+3	NA
24100	AT5G38800	833871	0	1	0	0	0	7	6	7	10	10	3	NA	NA	PRC2	JMJ14	PRC2+JMJ14	TRB1+2+3	NA
25847	AT5G57620	835866	0	1	0	0	0	6	5	9	10	10	3	NA	NA	PRC2	JMJ14	PRC2+JMJ14	TRB1+2+3	NA
26240	AT5G61550	836276	0	2	0	0	0	0	0	10	10	10	3	NA	NA	NA	JMJ14	JMJ14	TRB1+2+3	NA
13628	AT3G18010	821325	3	0	0	8	5	10	9	0	7	7	8	NA	NuA4	PRC2	NA	PRC2+NuA4	TRB1+2+3	NA
13650	AT3G18210	821348	9	10	10	6	7	0	0	1	7	7	8	PEAT	NuA4	NA	JMJ14	PEAT+NuA4+JMJ14	TRB1+2+3	NA
13744	AT3G19070	821441	7	4	6	0	0	10	10	0	7	7	8	PEAT	NA	PRC2	NA	PEAT+PRC2	TRB1+2+3	NA
13902	AT3G20710	821619	0	5	1	3	0	9	8	6	7	7	8	PEAT	NA	PRC2	JMJ14	PEAT+PRC2+JMJ14	TRB1+2+3	Cluster5
14013	AT3G21805	NA	1	7	4	9	1	0	0	0	7	7	8	PEAT	NuA4	NA	NA	PEAT+NuA4	TRB1+2+3	NA
14054	AT3G22230	821787	0	9	7	2	2	0	0	0	7	7	8	PEAT	NuA4	NA	NA	PEAT+NuA4	TRB1+2+3	NA
14101	AT3G22700	821841	3	10	7	5	0	7	7	2	7	7	8	PEAT	NA	PRC2	JMJ14	PEAT+PRC2+JMJ14	TRB1+2+3	NA
14171	AT3G23390	821920	0	0	0	0	0	0	0	0	7	7	8	NA	NA	NA	NA	Unassigned	TRB1+2+3	NA
14175	AT3G23430	821924	0	0	0	0	0	0	4	10	7	7	8	NA	NA	NA	JMJ14	JMJ14	TRB1+2+3	NA
14348	AT3G25585	825529	0	10	3	1	0	0	0	0	7	7	8	PEAT	NA	NA	NA	PEAT	TRB1+2+3	NA
14564	AT3G27700	822392	7	10	10	8	0	4	2	6	7	7	8	PEAT	NA	PRC2	JMJ14	PEAT+PRC2+JMJ14	TRB1+2+3	NA
14618	AT3G28330	822461	0	5	1	0	0	7	8	9	7	7	8	PEAT	NA	PRC2	JMJ14	PEAT+PRC2+JMJ14	TRB1+2+3	NA
14733	AT3G30160	822707	0	0	0	2	0	4	7	9	7	7	8	NA	NA	PRC2	JMJ14	PRC2+JMJ14	TRB1+2+3	NA
14809	AT3G42170	3769417	2	5	8	9	0	0	0	0	7	7	8	PEAT	NA	NA	NA	PEAT	TRB1+2+3	NA
14853	AT3G43580	823455	0	6	3	1	0	1	0	0	7	7	8	PEAT	NA	NA	NA	PEAT	TRB1+2+3	NA
14872	AT3G43980	823515	0	7	6	0	0	0	0	0	7	7	8	PEAT	NA	NA	NA	PEAT	TRB1+2+3	NA
14896	AT3G44400	823565	1	1	1	1	0	3	4	0	7	7	8	PEAT	NA	PRC2	NA	PEAT+PRC2	TRB1+2+3	NA
14897	AT3G44405	NA	0	4	0	4	0	3	4	10	7	7	8	NA	NA	PRC2	JMJ14	PRC2+JMJ14	TRB1+2+3	NA
14901	AT3G44430	823568	0	8	7	8	3	0	0	0	7	7	8	PEAT	NuA4	NA	NA	PEAT+NuA4	TRB1+2+3	NA
14902	AT3G44435	NA	0	8	7	8	3	0	0	0	7	7	8	PEAT	NuA4	NA	NA	PEAT+NuA4	TRB1+2+3	NA
14926	AT3G44740	823604	0	5	3	0	0	0	0	0	7	7	8	PEAT	NA	NA	NA	PEAT	TRB1+2+3	NA
14927	AT3G44750	823605	0	5	3	0	0	0	0	0	7	7	8	PEAT	NA	NA	NA	PEAT	TRB1+2+3	NA
19035	AT4G22900	828389	0	4	0	0	0	0	0	10	8	9	5	NA	NA	NA	JMJ14	JMJ14	TRB1+2+3	NA
19673	AT4G29410	829062	9	8	9	6	6	0	0	0	8	9	5	PEAT	NuA4	NA	NA	PEAT+NuA4	TRB1+2+3	NA
19674	AT4G29415	NA	0	8	9	6	6	0	0	0	8	9	5	PEAT	NuA4	NA	NA	PEAT+NuA4	TRB1+2+3	NA
19675	AT4G29420	829063	9	8	9	6	6	0	0	0	8	9	5	PEAT	NuA4	NA	NA	PEAT+NuA4	TRB1+2+3	NA
21299	AT5G03860	831690	4	0	0	0	0	0	0	9	9	9	4	NA	NA	NA	JMJ14	JMJ14	TRB1+2+3	NA
21566	AT5G05920	830477	7	9	6	1	1	0	0	0	9	9	4	PEAT	NuA4	NA	NA	PEAT+NuA4	TRB1+2+3	NA
21567	AT5G05930	830478	7	9	6	7	1	0	0	0	9	9	4	PEAT	NuA4	NA	NA	PEAT+NuA4	TRB1+2+3	NA
21958	AT5G08620	830763	5	10	6	3	0	0	0	0	9	9	4	PEAT	NA	NA	NA	PEAT	TRB1+2+3	Cluster2
22748	AT5G16090	831466	0	5	0	1	0	0	0	10	9	9	4	NA	NA	NA	JMJ14	JMJ14	TRB1+2+3	NA
23104	AT5G19700	832090	0	1	0	0	0	8	9	8	9	9	4	NA	NA	PRC2	JMJ14	PRC2+JMJ14	TRB1+2+3	NA
23570	AT5G25290	832601	0	1	0	0	0	10	9	0	9	10	3	NA	NA	PRC2	NA	PRC2	TRB1+2+3	NA
24219	AT5G40380	834036	0	0	0	3	7	7	8	6	10	10	2	NA	NuA4	PRC2	JMJ14	PRC2+NuA4+JMJ14	TRB1+2+3	NA
25645	AT5G55640	835658	10	10	10	8	2	0	0	3	10	10	2	PEAT	NuA4	NA	JMJ14	PEAT+NuA4+JMJ14	TRB1+2+3	NA
25823	AT5G57380	835844	0	5	0	0	0	9	10	0	10	10	2	NA	NA	PRC2	NA	PRC2	TRB1+2+3	NA
26481	AT5G64090	836530	4	4	10	7	2	0	0	0	10	10	2	PEAT	NuA4	NA	NA	PEAT+NuA4	TRB1+2+3	NA
11838	AT3G03730	821173	0	0	0	0	0	0	0	5	6	7	8	NA	NA	NA	JMJ14	JMJ14	TRB1+2+3	NA
12026	AT3G04975	NA	3	6	5	5	0	0	0	0	6	7	8	PEAT	NA	NA	NA	PEAT	TRB1+2+3	NA
12119	AT3G05550	819721	10	8	7	5	4	0	0	0	6	7	8	PEAT	NuA4	NA	NA	PEAT+NuA4	TRB1+2+3	NA
12120	AT3G05560	819722	10	8	7	5	0	0	0	0	6	7	8	PEAT	NA	NA	NA	PEAT	TRB1+2+3	NA
12218	AT3G06230	819797	6	0	0	0	0	0	3	8	6	7	8	NA	NA	NA	JMJ14	JMJ14	TRB1+2+3	NA
12246	AT3G06435	28718918	0	8	2	10	10	10	7	0	6	7	8	PEAT	NuA4	PRC2	NA	PEAT+PRC2+NuA4	TRB1+2+3	NA
12247	AT3G06436	NA	0	8	2	10	10	10	7	0	6	7	8	PEAT	NuA4	PRC2	NA	PEAT+PRC2+NuA4	TRB1+2+3	NA
12248	AT3G06437	NA	0	8	0	10	10	10	7	0	6	7	8	NA	NuA4	PRC2	NA	PRC2+NuA4	TRB1+2+3	NA
12282	AT3G06700	819855	9	10	10	10	10	0	0	0	6	7	8	PEAT	NuA4	NA	NA	PEAT+NuA4	TRB1+2+3	NA
12284	AT3G06710	819856	9	10	10	0	10	0	0	0	6	7	8	PEAT	NA	NA	NA	PEAT	TRB1+2+3	NA
12290	AT3G06760	819861	4	8	9	4	10	0	0	0	6	7	8	PEAT	NuA4	NA	NA	PEAT+NuA4	TRB1+2+3	NA
12296	AT3G06805	NA	0	1	0	1	0	3	4	10	6	7	8	NA	NA	PRC2	JMJ14	PRC2+JMJ14	TRB1+2+3	NA
12331	AT3G07050	819890	10	10	10	10	8	0	0	0	6	7	8	PEAT	NuA4	NA	NA	PEAT+NuA4	TRB1+2+3	NA
12332	AT3G07055	NA	10	10	10	10	8	0	0	0	6	7	8	PEAT	NuA4	NA	NA	PEAT+NuA4	TRB1+2+3	NA
12333	AT3G07060	819892	10	10	10	10	8	0	0	0	6	7	8	PEAT	NuA4	NA	NA	PEAT+NuA4	TRB1+2+3	NA
12460	AT3G07905	NA	0	0	0	0	0	8	9	0	6	7	8	NA	NA	PRC2	NA	PRC2	TRB1+2+3	NA
12771	AT3G10030	820164	10	10	10	10	10	0	0	0	6	7	8	PEAT	NuA4	NA	NA	PEAT+NuA4	TRB1+2+3	NA
12773	AT3G10040	820165	10	10	10	10	10	0	0	0	6	7	8	PEAT	NuA4	NA	NA	PEAT+NuA4	TRB1+2+3	NA
12859	AT3G10820	820251	8	7	9	4	2	0	0	10	6	7	8	PEAT	NuA4	NA	JMJ14	PEAT+NuA4+JMJ14	TRB1+2+3	NA
12860	AT3G10840	820253	8	7	9	4	0	0	0	10	6	7	8	PEAT	NA	NA	JMJ14	PEAT+JMJ14	TRB1+2+3	NA
12891	AT3G11165	7922337	6	5	0	9	0	10	10	0	6	7	8	PEAT	NA	PRC2	NA	PEAT+PRC2	TRB1+2+3	NA
12972	AT3G11940	820367	3	9	5	3	4	0	0	0	6	7	8	PEAT	NuA4	NA	NA	PEAT+NuA4	TRB1+2+3	NA
13069	AT3G12860	820468	9	10	9	7	0	0	0	8	6	7	8	PEAT	NA	NA	JMJ14	PEAT+JMJ14	TRB1+2+3	Cluster2
13212	AT3G13920	820605	2	4	5	0	8	0	0	1	6	7	8	PEAT	NA	NA	JMJ14	PEAT+JMJ14	TRB1+2+3	NA
13517	AT3G16870	820942	5	8	6	0	1	0	0	0	6	7	8	PEAT	NA	NA	NA	PEAT	TRB1+2+3	NA
13534	AT3G17120	820969	2	1	2	9	8	0	0	0	6	7	8	PEAT	NuA4	NA	NA	PEAT+NuA4	TRB1+2+3	NA
17267	AT4G04920	825831	8	9	10	10	5	0	0	0	8	8	5	PEAT	NuA4	NA	NA	PEAT+NuA4	TRB1+2+3	NA
17707	AT4G09450	826528	0	0	0	0	0	1	0	4	8	8	5	NA	NA	NA	JMJ14	JMJ14	TRB1+2+3	NA
21205	AT5G03285	NA	0	0	0	0	0	0	0	0	9	9	3	NA	NA	NA	NA	Unassigned	TRB1+2+3	NA
21206	AT5G03290	831884	2	1	0	4	0	0	0	0	9	9	3	PEAT	NA	NA	NA	PEAT	TRB1+2+3	NA
21632	AT5G06390	830527	6	6	6	10	10	9	0	0	2	9	10	PEAT	NuA4	NA	NA	PEAT+NuA4	TRB1+2+3	NA
21730	AT5G07080	830599	0	5	0	2	3	7	8	4	9	9	3	NA	NuA4	PRC2	JMJ14	PRC2+NuA4+JMJ14	TRB1+2+3	NA
21913	AT5G08360	830734	9	9	10	4	0	0	4	5	9	9	3	PEAT	NA	NA	JMJ14	PEAT+JMJ14	TRB1+2+3	NA
22716	AT5G15800	831436	8	0	0	0	0	10	10	0	2	9	10	NA	NA	PRC2	NA	PRC2	TRB1+2+3	Cluster5
23474	AT5G24230	832490	0	2	9	3	0	9	9	0	1	10	10	PEAT	NA	PRC2	NA	PEAT+PRC2	TRB1+2+3	NA
24168	AT5G39820	833978	0	0	0	0	0	0	0	10	10	10	1	NA	NA	NA	JMJ14	JMJ14	TRB1+2+3	NA
24417	AT5G42570	834264	5	10	10	9	5	2	2	0	1	10	10	PEAT	NuA4	PRC2	NA	PEAT+PRC2+NuA4	TRB1+2+3	NA
24589	AT5G44360	834462	0	0	0	0	0	0	0	9	10	10	1	NA	NA	NA	JMJ14	JMJ14	TRB1+2+3	NA
24593	AT5G44390	834465	0	0	0	8	0	0	0	9	10	10	1	NA	NA	NA	JMJ14	JMJ14	TRB1+2+3	NA
24738	AT5G45820	834622	0	0	0	0	0	6	0	10	10	10	1	NA	NA	NA	JMJ14	JMJ14	TRB1+2+3	Cluster2
25752	AT5G56690	835770	0	9	7	3	0	0	0	3	10	10	1	PEAT	NA	NA	JMJ14	PEAT+JMJ14	TRB1+2+3	NA
26191	AT5G61090	836230	6	8	6	4	0	10	10	6	1	10	10	PEAT	NA	PRC2	JMJ14	PEAT+PRC2+JMJ14	TRB1+2+3	NA
26306	AT5G62260	836347	7	8	5	4	0	0	0	9	10	10	1	PEAT	NA	NA	JMJ14	PEAT+JMJ14	TRB1+2+3	NA
11716	AT3G02970	821168	10	8	0	0	0	5	2	9	6	6	8	PEAT	NA	PRC2	JMJ14	PEAT+PRC2+JMJ14	TRB1+2+3	NA
15763	AT3G53890	824556	10	9	9	4	4	0	0	0	7	8	5	PEAT	NuA4	NA	NA	PEAT+NuA4	TRB1+2+3	NA
16563	AT3G61970	825370	10	10	10	9	1	9	10	0	7	8	5	PEAT	NuA4	PRC2	NA	PEAT+PRC2+NuA4	TRB1+2+3	NA
17310	AT4G05400	825888	0	8	9	4	0	0	0	0	8	8	4	PEAT	NA	NA	NA	PEAT	TRB1+2+3	NA
17691	AT4G09320	826515	0	8	5	3	0	0	0	0	8	8	4	PEAT	NA	NA	NA	PEAT	TRB1+2+3	NA
18533	AT4G17750	827496	8	10	10	8	0	0	0	0	8	8	4	PEAT	NA	NA	NA	PEAT	TRB1+2+3	NA
19057	AT4G23130	828412	0	0	0	4	0	0	0	6	2	9	9	NA	NA	NA	JMJ14	JMJ14	TRB1+2+3	Cluster1
19319	AT4G25780	828683	0	2	4	2	0	8	9	0	2	9	9	PEAT	NA	PRC2	NA	PEAT+PRC2	TRB1+2+3	Cluster5
19806	AT4G30800	829203	9	9	9	9	0	0	0	0	8	9	3	PEAT	NA	NA	NA	PEAT	TRB1+2+3	NA
20246	AT4G34990	829651	0	4	0	0	0	2	2	0	9	9	2	NA	NA	PRC2	NA	PRC2	TRB1+2+3	NA
20458	AT4G37150	829869	10	0	10	0	0	0	0	8	9	9	2	PEAT	NA	NA	JMJ14	PEAT+JMJ14	TRB1+2+3	NA
20711	AT4G39650	830119	0	0	0	0	0	7	7	10	9	9	2	NA	NA	PRC2	JMJ14	PRC2+JMJ14	TRB1+2+3	NA
20769	AT4G40100	830173	0	0	0	0	0	0	0	0	9	9	2	NA	NA	NA	NA	Unassigned	TRB1+2+3	NA
21037	AT5G02170	831896	6	5	0	10	10	0	0	10	9	9	2	PEAT	NuA4	NA	JMJ14	PEAT+NuA4+JMJ14	TRB1+2+3	NA
21076	AT5G02455	NA	8	0	0	0	0	10	10	0	2	9	9	NA	NA	PRC2	NA	PRC2	TRB1+2+3	NA
22071	AT5G09365	NA	0	4	0	8	5	8	5	0	9	9	2	NA	NuA4	PRC2	NA	PRC2+NuA4	TRB1+2+3	NA
22098	AT5G09510	830810	3	5	2	6	0	0	0	0	9	9	2	PEAT	NA	NA	NA	PEAT	TRB1+2+3	NA
22117	AT5G09610	830820	7	10	0	0	4	0	0	7	9	9	2	PEAT	NA	NA	JMJ14	PEAT+JMJ14	TRB1+2+3	NA
23249	AT5G21960	832256	0	1	1	10	5	7	7	0	0	10	10	PEAT	NuA4	PRC2	NA	PEAT+PRC2+NuA4	TRB2+3	NA
23371	AT5G23260	832390	0	0	0	2	0	10	10	0	0	10	10	NA	NA	PRC2	NA	PRC2	TRB2+3	NA
23452	AT5G24050	832470	0	0	0	0	0	0	0	6	9	10	1	NA	NA	NA	JMJ14	JMJ14	TRB1+2+3	NA
23687	AT5G27010	832759	0	0	0	0	0	0	0	8	10	10	0	NA	NA	NA	JMJ14	JMJ14	TRB1+2	NA
23688	AT5G27020	832760	0	1	0	0	0	0	0	8	10	10	0	NA	NA	NA	JMJ14	JMJ14	TRB1+2	NA
23699	AT5G27110	832769	0	8	0	0	0	0	0	0	10	10	0	NA	NA	NA	NA	Unassigned	TRB1+2	NA
23700	AT5G27120	832770	0	8	4	1	0	0	0	0	10	10	0	PEAT	NA	NA	NA	PEAT	TRB1+2	NA
23716	AT5G27330	832791	6	10	6	0	0	0	0	0	10	10	0	PEAT	NA	NA	NA	PEAT	TRB1+2	NA
23731	AT5G27510	832811	0	2	0	0	0	5	1	6	10	10	0	NA	NA	PRC2	JMJ14	PRC2+JMJ14	TRB1+2	NA
23732	AT5G27520	832812	0	2	1	1	0	0	0	0	10	10	0	PEAT	NA	NA	NA	PEAT	TRB1+2	NA
23745	AT5G27680	832830	3	9	5	8	0	0	0	0	10	10	0	PEAT	NA	NA	NA	PEAT	TRB1+2	NA
23747	AT5G27700	832832	0	5	7	0	0	0	0	0	10	10	0	PEAT	NA	NA	NA	PEAT	TRB1+2	NA
23760	AT5G27850	832848	0	6	8	6	1	0	0	0	10	0	10	PEAT	NuA4	NA	NA	PEAT+NuA4	TRB1+3	NA
23769	AT5G27940	832861	0	1	0	0	0	0	0	7	10	10	0	NA	NA	NA	JMJ14	JMJ14	TRB1+2	NA
23775	AT5G27980	832868	0	7	5	1	0	0	0	0	10	10	0	PEAT	NA	NA	NA	PEAT	TRB1+2	NA
23776	AT5G27990	832869	0	7	5	1	0	0	0	0	10	10	0	PEAT	NA	NA	NA	PEAT	TRB1+2	NA
23778	AT5G28040	832874	0	0	0	0	7	0	0	0	10	10	0	NA	NA	NA	NA	Unassigned	TRB1+2	NA
23781	AT5G28060	832878	0	7	0	1	0	0	0	0	10	10	0	NA	NA	NA	NA	Unassigned	TRB1+2	NA
23833	AT5G30495	833073	3	10	8	0	0	0	0	0	10	10	0	PEAT	NA	NA	NA	PEAT	TRB1+2	NA
23860	AT5G33365	NA	0	0	0	0	0	0	0	0	10	10	0	NA	NA	NA	NA	Unassigned	TRB1+2	NA
23861	AT5G33370	833315	0	0	0	0	0	0	0	6	10	10	0	NA	NA	NA	JMJ14	JMJ14	TRB1+2	NA
23867	AT5G34852	NA	0	0	0	4	0	0	0	0	10	10	0	NA	NA	NA	NA	Unassigned	TRB1+2	NA
23907	AT5G35715	833546	0	0	0	0	0	0	0	6	10	10	0	NA	NA	NA	JMJ14	JMJ14	TRB1+2	NA
23913	AT5G35780	NA	0	1	0	0	0	0	0	5	10	10	0	NA	NA	NA	JMJ14	JMJ14	TRB1+2	NA
23980	AT5G37370	833711	10	10	10	3	6	0	0	0	10	10	0	PEAT	NuA4	NA	NA	PEAT+NuA4	TRB1+2	NA
23987	AT5G37440	833720	0	9	6	3	0	0	0	0	10	10	0	PEAT	NA	NA	NA	PEAT	TRB1+2	NA
24012	AT5G37750	833753	6	8	7	5	0	0	0	0	10	10	0	PEAT	NA	NA	NA	PEAT	TRB1+2	NA
24014	AT5G37790	833757	9	9	8	5	0	0	0	5	10	10	0	PEAT	NA	NA	JMJ14	PEAT+JMJ14	TRB1+2	NA
24015	AT5G37793	NA	2	1	0	0	0	0	0	0	10	10	0	PEAT	NA	NA	NA	PEAT	TRB1+2	NA
24033	AT5G38050	833785	10	10	10	4	0	0	0	0	10	10	0	PEAT	NA	NA	NA	PEAT	TRB1+2	NA
24094	AT5G38720	833863	6	9	8	6	0	0	0	0	10	10	0	PEAT	NA	NA	NA	PEAT	TRB1+2	NA
24096	AT5G38740	833865	0	9	8	0	0	0	0	4	10	10	0	PEAT	NA	NA	JMJ14	PEAT+JMJ14	TRB1+2	NA
24103	AT5G38840	833875	8	10	10	5	0	0	0	0	10	10	0	PEAT	NA	NA	NA	PEAT	TRB1+2	NA
24107	AT5G38880	833879	7	10	9	7	4	0	0	0	10	10	0	PEAT	NuA4	NA	NA	PEAT+NuA4	TRB1+2	NA
24108	AT5G38890	833880	7	10	9	7	4	0	0	0	10	10	0	PEAT	NuA4	NA	NA	PEAT+NuA4	TRB1+2	NA
24122	AT5G39230	833919	0	0	0	0	0	0	7	10	10	10	0	NA	NA	NA	JMJ14	JMJ14	TRB1+2	NA
24161	AT5G39740	833970	0	8	5	3	0	0	0	0	10	10	0	PEAT	NA	NA	NA	PEAT	TRB1+2	NA
24163	AT5G39760	833972	1	5	3	9	2	3	1	0	10	10	0	PEAT	NuA4	PRC2	NA	PEAT+PRC2+NuA4	TRB1+2	NA
24214	AT5G40330	834031	0	0	0	0	0	4	2	0	0	10	10	NA	NA	PRC2	NA	PRC2	TRB2+3	NA
24246	AT5G40690	834069	0	5	0	1	0	0	0	6	10	10	0	NA	NA	NA	JMJ14	JMJ14	TRB1+2	NA
24249	AT5G40720	834072	6	5	7	9	5	0	2	7	10	10	0	PEAT	NuA4	NA	JMJ14	PEAT+NuA4+JMJ14	TRB1+2	NA
24252	AT5G40770	834077	5	7	6	1	0	0	0	2	10	10	0	PEAT	NA	NA	JMJ14	PEAT+JMJ14	TRB1+2	NA
24254	AT5G40790	834079	1	0	0	5	9	10	10	0	0	10	10	NA	NuA4	PRC2	NA	PRC2+NuA4	TRB2+3	NA
24255	AT5G40800	834080	0	4	0	4	0	10	10	0	0	10	10	NA	NA	PRC2	NA	PRC2	TRB2+3	NA
24262	AT5G40870	834088	6	6	5	0	0	0	0	0	10	10	0	PEAT	NA	NA	NA	PEAT	TRB1+2	NA
24263	AT5G40880	834089	6	6	5	3	0	0	0	0	10	10	0	PEAT	NA	NA	NA	PEAT	TRB1+2	NA
24264	AT5G40890	834090	0	0	0	3	5	0	0	3	10	10	0	NA	NuA4	NA	JMJ14	NuA4+JMJ14	TRB1+2	NA
24270	AT5G40945	NA	0	10	9	6	9	0	0	0	10	10	0	PEAT	NuA4	NA	NA	PEAT+NuA4	TRB1+2	NA
24271	AT5G40950	834097	6	10	9	6	9	0	0	0	10	10	0	PEAT	NuA4	NA	NA	PEAT+NuA4	TRB1+2	NA
24279	AT5G41040	834106	0	5	0	1	4	0	0	10	10	10	0	NA	NuA4	NA	JMJ14	NuA4+JMJ14	TRB1+2	NA
24320	AT5G41520	834154	1	8	6	1	0	0	0	0	10	10	0	PEAT	NA	NA	NA	PEAT	TRB1+2	NA
24348	AT5G41780	834183	0	2	0	9	10	0	0	8	10	10	0	NA	NuA4	NA	JMJ14	NuA4+JMJ14	TRB1+2	NA
24350	AT5G41800	834185	1	6	6	9	0	0	0	10	10	10	0	PEAT	NA	NA	JMJ14	PEAT+JMJ14	TRB1+2	NA
24352	AT5G41820	834187	0	6	4	0	0	0	6	10	10	10	0	PEAT	NA	NA	JMJ14	PEAT+JMJ14	TRB1+2	NA
24356	AT5G41880	834193	2	6	4	9	0	0	0	0	10	10	0	PEAT	NA	NA	NA	PEAT	TRB1+2	NA
24406	AT5G42445	NA	3	7	6	9	0	6	6	0	10	10	0	PEAT	NA	PRC2	NA	PEAT+PRC2	TRB1+2	NA
24425	AT5G42670	834276	9	8	8	0	0	0	0	0	10	10	0	PEAT	NA	NA	NA	PEAT	TRB1+2	NA
24438	AT5G42820	834293	6	8	8	5	5	0	0	0	10	10	0	PEAT	NuA4	NA	NA	PEAT+NuA4	TRB1+2	NA
24439	AT5G42825	2746181	6	8	8	5	5	0	0	0	10	10	0	PEAT	NuA4	NA	NA	PEAT+NuA4	TRB1+2	NA
24450	AT5G42950	834307	3	5	5	10	9	0	0	0	10	10	0	PEAT	NuA4	NA	NA	PEAT+NuA4	TRB1+2	NA
24497	AT5G43420	834362	0	1	1	9	0	0	0	10	10	10	0	PEAT	NA	NA	JMJ14	PEAT+JMJ14	TRB1+2	NA
24520	AT5G43700	834390	0	1	0	7	9	0	0	0	10	10	0	NA	NuA4	NA	NA	NuA4	TRB1+2	NA
24556	AT5G44040	834427	10	9	9	5	0	0	0	0	10	10	0	PEAT	NA	NA	NA	PEAT	TRB1+2	NA
24568	AT5G44170	834440	10	8	10	6	0	4	6	0	10	10	0	PEAT	NA	PRC2	NA	PEAT+PRC2	TRB1+2	NA
24571	AT5G44200	834443	3	8	8	10	0	0	0	0	10	10	0	PEAT	NA	NA	NA	PEAT	TRB1+2	NA
24584	AT5G44320	834457	4	7	6	5	3	0	0	0	10	10	0	PEAT	NuA4	NA	NA	PEAT+NuA4	TRB1+2	NA
24588	AT5G44350	834461	3	4	6	10	4	9	9	0	10	10	0	PEAT	NuA4	PRC2	NA	PEAT+PRC2+NuA4	TRB1+2	NA
24590	AT5G44370	834463	9	9	9	8	4	0	0	0	10	10	0	PEAT	NuA4	NA	NA	PEAT+NuA4	TRB1+2	NA
24591	AT5G44375	NA	9	9	9	8	4	0	0	0	10	10	0	PEAT	NuA4	NA	NA	PEAT+NuA4	TRB1+2	NA
24592	AT5G44380	834464	0	0	0	0	0	0	0	9	10	10	0	NA	NA	NA	JMJ14	JMJ14	TRB1+2	NA
24635	AT5G44760	834505	0	2	0	0	0	0	0	7	10	10	0	NA	NA	NA	JMJ14	JMJ14	TRB1+2	NA
24637	AT5G44785	834508	6	8	7	1	3	0	4	0	10	10	0	PEAT	NuA4	NA	NA	PEAT+NuA4	TRB1+2	NA
24639	AT5G44800	834510	6	9	10	6	0	0	0	0	10	10	0	PEAT	NA	NA	NA	PEAT	TRB1+2	NA
24641	AT5G44860	834516	10	10	10	1	1	0	0	0	10	10	0	PEAT	NuA4	NA	NA	PEAT+NuA4	TRB1+2	NA
24658	AT5G45100	834543	0	1	4	10	10	0	0	0	10	10	0	PEAT	NuA4	NA	NA	PEAT+NuA4	TRB1+2	NA
24670	AT5G45190	834555	10	10	10	4	0	0	0	0	10	10	0	PEAT	NA	NA	NA	PEAT	TRB1+2	NA
24671	AT5G45200	834556	0	10	0	0	0	3	9	1	10	10	0	NA	NA	PRC2	JMJ14	PRC2+JMJ14	TRB1+2	NA
24706	AT5G45520	834588	0	0	0	0	0	0	0	9	10	10	0	NA	NA	NA	JMJ14	JMJ14	TRB1+2	NA
24707	AT5G45530	834589	0	0	0	0	0	0	0	9	10	10	0	NA	NA	NA	JMJ14	JMJ14	TRB1+2	NA
24718	AT5G45640	834604	0	0	0	0	0	5	8	0	10	10	0	NA	NA	PRC2	NA	PRC2	TRB1+2	NA
24733	AT5G45775	834617	2	7	2	1	0	0	0	0	10	10	0	PEAT	NA	NA	NA	PEAT	TRB1+2	NA
24737	AT5G45810	834621	0	0	1	0	0	0	0	10	10	10	0	NA	NA	NA	JMJ14	JMJ14	TRB1+2	NA
24741	AT5G45850	834625	0	0	0	0	0	0	0	9	10	10	0	NA	NA	NA	JMJ14	JMJ14	TRB1+2	NA
24748	AT5G45990	834639	0	1	0	2	0	10	10	10	10	10	0	NA	NA	PRC2	JMJ14	PRC2+JMJ14	TRB1+2	Cluster2
24766	AT5G46210	834663	10	9	10	3	0	0	0	0	10	10	0	PEAT	NA	NA	NA	PEAT	TRB1+2	NA
24791	AT5G46430	834686	2	5	4	5	3	0	0	2	10	10	0	PEAT	NuA4	NA	JMJ14	PEAT+NuA4+JMJ14	TRB1+2	NA
24792	AT5G46440	834687	0	5	4	5	3	0	0	2	10	10	0	PEAT	NuA4	NA	JMJ14	PEAT+NuA4+JMJ14	TRB1+2	NA
24801	AT5G46550	834698	10	10	10	3	0	0	0	0	10	10	0	PEAT	NA	NA	NA	PEAT	TRB1+2	NA
24827	AT5G46840	834728	8	10	9	6	0	0	0	0	10	10	0	PEAT	NA	NA	NA	PEAT	TRB1+2	NA
24873	AT5G47430	834790	0	0	0	0	0	0	0	0	10	10	0	NA	NA	NA	NA	Unassigned	TRB1+2	NA
24890	AT5G47590	834809	0	5	0	8	0	0	7	2	10	10	0	NA	NA	NA	JMJ14	JMJ14	TRB1+2	NA
24896	AT5G47640	834815	6	8	9	10	10	0	0	0	10	10	0	PEAT	NuA4	NA	NA	PEAT+NuA4	TRB1+2	NA
24901	AT5G47700	834821	0	7	3	5	2	0	0	0	10	10	0	PEAT	NuA4	NA	NA	PEAT+NuA4	TRB1+2	NA
24909	AT5G47790	834830	8	10	10	7	4	0	0	0	10	10	0	PEAT	NuA4	NA	NA	PEAT+NuA4	TRB1+2	NA
24916	AT5G47850	834836	0	5	5	4	0	0	0	7	10	10	0	PEAT	NA	NA	JMJ14	PEAT+JMJ14	TRB1+2	NA
24946	AT5G48200	834873	0	0	0	2	0	0	0	9	10	10	0	NA	NA	NA	JMJ14	JMJ14	TRB1+2	NA
24947	AT5G48205	2746199	0	3	0	0	0	0	0	9	10	10	0	NA	NA	NA	JMJ14	JMJ14	TRB1+2	NA
24950	AT5G48240	834877	2	7	5	1	0	0	0	0	10	10	0	PEAT	NA	NA	NA	PEAT	TRB1+2	NA
24959	AT5G48340	834887	8	9	9	0	0	0	0	0	10	10	0	PEAT	NA	NA	NA	PEAT	TRB1+2	NA
24960	AT5G48350	834888	0	9	0	3	0	0	0	0	10	10	0	NA	NA	NA	NA	Unassigned	TRB1+2	NA
24961	AT5G48360	834889	8	9	9	3	1	0	0	0	10	10	0	PEAT	NuA4	NA	NA	PEAT+NuA4	TRB1+2	NA
24966	AT5G48400	834895	0	4	0	0	0	0	0	7	10	10	0	NA	NA	NA	JMJ14	JMJ14	TRB1+2	NA
24968	AT5G48412	NA	1	4	4	8	7	0	0	0	10	10	0	PEAT	NuA4	NA	NA	PEAT+NuA4	TRB1+2	NA
25003	AT5G48760	834934	2	7	7	2	0	0	0	0	10	10	0	PEAT	NA	NA	NA	PEAT	TRB1+2	NA
25005	AT5G48775	NA	2	7	7	2	0	0	0	0	10	10	0	PEAT	NA	NA	NA	PEAT	TRB1+2	NA
25014	AT5G48850	834943	0	0	0	7	0	0	0	7	10	10	0	NA	NA	NA	JMJ14	JMJ14	TRB1+2	NA
25057	AT5G49300	834990	8	6	7	2	2	0	0	3	10	10	0	PEAT	NuA4	NA	JMJ14	PEAT+NuA4+JMJ14	TRB1+2	NA
25062	AT5G49340	834994	0	0	0	0	0	0	0	10	10	10	0	NA	NA	NA	JMJ14	JMJ14	TRB1+2	NA
25068	AT5G49420	835002	3	4	0	0	0	0	0	10	10	10	0	PEAT	NA	NA	JMJ14	PEAT+JMJ14	TRB1+2	NA
25078	AT5G49510	835011	9	10	9	10	10	5	0	0	10	10	0	PEAT	NuA4	NA	NA	PEAT+NuA4	TRB1+2	NA
25079	AT5G49520	835012	0	1	3	6	9	10	10	0	0	10	10	PEAT	NuA4	PRC2	NA	PEAT+PRC2+NuA4	TRB2+3	NA
25082	AT5G49550	835016	0	0	0	0	0	0	0	0	10	10	0	NA	NA	NA	NA	Unassigned	TRB1+2	NA
25083	AT5G49555	835017	0	4	2	5	2	0	0	0	10	10	0	PEAT	NuA4	NA	NA	PEAT+NuA4	TRB1+2	NA
25184	AT5G50810	835153	2	8	9	5	0	0	0	0	10	10	0	PEAT	NA	NA	NA	PEAT	TRB1+2	NA
25192	AT5G50900	835162	0	0	9	6	4	0	0	0	10	10	0	NA	NuA4	NA	NA	NuA4	TRB1+2	NA
25211	AT5G51120	835186	7	10	9	6	1	0	0	0	10	10	0	PEAT	NuA4	NA	NA	PEAT+NuA4	TRB1+2	NA
25224	AT5G51260	835200	10	9	10	10	8	0	0	9	10	10	0	PEAT	NuA4	NA	JMJ14	PEAT+NuA4+JMJ14	TRB1+2	NA
25238	AT5G51410	835215	10	10	9	5	0	0	0	0	10	10	0	PEAT	NA	NA	NA	PEAT	TRB1+2	NA
25276	AT5G51795	835254	0	5	3	0	0	10	10	0	0	10	10	PEAT	NA	PRC2	NA	PEAT+PRC2	TRB2+3	NA
25287	AT5G51910	835266	9	10	10	10	10	0	0	0	10	10	0	PEAT	NuA4	NA	NA	PEAT+NuA4	TRB1+2	NA
25289	AT5G51920	835267	0	9	0	0	0	0	0	10	10	10	0	NA	NA	NA	JMJ14	JMJ14	TRB1+2	NA
25303	AT5G52055	NA	0	0	0	5	2	0	0	7	10	10	0	NA	NuA4	NA	JMJ14	NuA4+JMJ14	TRB1+2	NA
25317	AT5G52250	835301	0	1	2	7	1	0	0	8	10	10	0	PEAT	NuA4	NA	JMJ14	PEAT+NuA4+JMJ14	TRB1+2	NA
25318	AT5G52260	835302	0	0	0	1	0	0	0	8	10	10	0	NA	NA	NA	JMJ14	JMJ14	TRB1+2	NA
25326	AT5G52330	835309	0	0	0	0	0	0	0	0	10	10	0	NA	NA	NA	NA	Unassigned	TRB1+2	NA
25327	AT5G52340	835310	0	1	0	7	0	0	0	6	10	10	0	NA	NA	NA	JMJ14	JMJ14	TRB1+2	NA
25339	AT5G52460	835322	0	0	0	0	0	8	3	6	10	10	0	NA	NA	PRC2	JMJ14	PRC2+JMJ14	TRB1+2	NA
25340	AT5G52470	835323	2	6	2	1	0	0	4	0	10	10	0	PEAT	NA	NA	NA	PEAT	TRB1+2	NA
25342	AT5G52490	835325	0	0	0	0	0	0	0	6	10	10	0	NA	NA	NA	JMJ14	JMJ14	TRB1+2	NA
25379	AT5G52910	835368	0	5	2	2	0	0	0	1	10	10	0	PEAT	NA	NA	JMJ14	PEAT+JMJ14	TRB1+2	NA
25380	AT5G52920	835369	2	5	2	2	0	0	0	0	10	10	0	PEAT	NA	NA	NA	PEAT	TRB1+2	NA
25381	AT5G52930	835370	0	5	0	3	0	0	0	6	10	10	0	NA	NA	NA	JMJ14	JMJ14	TRB1+2	NA
25386	AT5G52980	835377	9	8	8	8	4	0	0	0	10	10	0	PEAT	NuA4	NA	NA	PEAT+NuA4	TRB1+2	NA
25387	AT5G52990	835378	9	8	8	8	0	0	0	6	10	10	0	PEAT	NA	NA	JMJ14	PEAT+JMJ14	TRB1+2	NA
25416	AT5G53290	835410	0	1	2	8	4	0	8	0	10	10	0	PEAT	NuA4	NA	NA	PEAT+NuA4	TRB1+2	NA
25425	AT5G53400	835421	3	9	9	10	5	0	0	0	10	10	0	PEAT	NuA4	NA	NA	PEAT+NuA4	TRB1+2	NA
25426	AT5G53410	835422	0	0	0	6	3	0	0	0	10	10	0	NA	NuA4	NA	NA	NuA4	TRB1+2	NA
25432	AT5G53480	835429	8	9	10	8	3	0	0	0	10	10	0	PEAT	NuA4	NA	NA	PEAT+NuA4	TRB1+2	NA
25438	AT5G53520	835434	0	0	0	0	0	0	0	10	10	10	0	NA	NA	NA	JMJ14	JMJ14	TRB1+2	NA
25447	AT5G53620	835444	9	10	10	2	0	4	0	10	10	10	0	PEAT	NA	NA	JMJ14	PEAT+JMJ14	TRB1+2	NA
25459	AT5G53770	835458	4	9	4	2	0	0	0	0	10	10	0	PEAT	NA	NA	NA	PEAT	TRB1+2	NA
25468	AT5G53870	835468	0	0	0	0	0	2	2	8	10	10	0	NA	NA	PRC2	JMJ14	PRC2+JMJ14	TRB1+2	NA
25496	AT5G54110	835498	3	8	2	9	9	0	0	5	10	10	0	PEAT	NuA4	NA	JMJ14	PEAT+NuA4+JMJ14	TRB1+2	NA
25519	AT5G54365	NA	0	5	0	6	0	0	7	8	10	10	0	NA	NA	NA	JMJ14	JMJ14	TRB1+2	NA
25528	AT5G54450	835533	0	1	0	8	0	0	0	9	10	10	0	NA	NA	NA	JMJ14	JMJ14	TRB1+2	NA
25531	AT5G54480	835536	0	0	0	0	0	4	0	6	10	10	0	NA	NA	NA	JMJ14	JMJ14	TRB1+2	NA
25542	AT5G54580	835546	9	7	8	8	3	0	0	0	10	10	0	PEAT	NuA4	NA	NA	PEAT+NuA4	TRB1+2	NA
25578	AT5G54960	835587	4	0	10	9	9	0	0	0	10	10	0	PEAT	NuA4	NA	NA	PEAT+NuA4	TRB1+2	NA
25579	AT5G54970	835588	3	0	10	9	9	0	0	0	10	10	0	PEAT	NuA4	NA	NA	PEAT+NuA4	TRB1+2	NA
25583	AT5G55010	835592	0	4	1	8	9	0	0	0	10	10	0	PEAT	NuA4	NA	NA	PEAT+NuA4	TRB1+2	NA
25590	AT5G55070	835598	9	8	8	4	0	0	0	0	10	10	0	PEAT	NA	NA	NA	PEAT	TRB1+2	NA
25629	AT5G55470	835640	2	2	2	2	0	0	0	0	10	10	0	PEAT	NA	NA	NA	PEAT	TRB1+2	NA
25651	AT5G55700	835664	8	10	8	6	0	0	0	0	10	10	0	PEAT	NA	NA	NA	PEAT	TRB1+2	NA
25652	AT5G55710	835665	8	10	6	3	0	0	0	0	10	10	0	PEAT	NA	NA	NA	PEAT	TRB1+2	NA
25678	AT5G55950	835693	8	7	7	8	0	0	0	8	10	10	0	PEAT	NA	NA	JMJ14	PEAT+JMJ14	TRB1+2	NA
25681	AT5G55980	835696	0	1	0	0	0	0	0	8	10	10	0	NA	NA	NA	JMJ14	JMJ14	TRB1+2	NA
25739	AT5G56560	835757	0	0	0	0	0	3	2	3	10	10	0	NA	NA	PRC2	JMJ14	PRC2+JMJ14	TRB1+2	NA
25750	AT5G56670	835768	4	9	7	3	2	0	0	0	10	10	0	PEAT	NuA4	NA	NA	PEAT+NuA4	TRB1+2	NA
25751	AT5G56680	835769	4	9	7	3	0	0	0	0	10	10	0	PEAT	NA	NA	NA	PEAT	TRB1+2	Cluster2
25754	AT5G56710	835772	3	4	2	2	0	0	0	0	10	10	0	PEAT	NA	NA	NA	PEAT	TRB1+2	NA
25798	AT5G57120	835816	10	10	10	5	2	0	0	0	10	10	0	PEAT	NuA4	NA	NA	PEAT+NuA4	TRB1+2	NA
25818	AT5G57340	835839	0	0	0	6	4	8	4	0	0	10	10	NA	NuA4	PRC2	NA	PRC2+NuA4	TRB2+3	NA
25819	AT5G57345	835840	1	1	3	6	4	0	0	0	10	10	0	PEAT	NuA4	NA	NA	PEAT+NuA4	TRB1+2	NA
25820	AT5G57350	835841	0	0	0	7	0	0	0	8	10	10	0	NA	NA	NA	JMJ14	JMJ14	TRB1+2	NA
25842	AT5G57569	NA	7	0	0	0	0	0	0	0	10	10	0	NA	NA	NA	NA	Unassigned	TRB1+2	NA
25843	AT5G57570	835861	7	7	9	0	0	0	0	2	10	10	0	PEAT	NA	NA	JMJ14	PEAT+JMJ14	TRB1+2	NA
25844	AT5G57580	835862	7	7	9	6	10	0	0	0	10	10	0	PEAT	NuA4	NA	NA	PEAT+NuA4	TRB1+2	NA
25885	AT5G57990	835910	10	8	6	5	10	0	0	0	10	10	0	PEAT	NuA4	NA	NA	PEAT+NuA4	TRB1+2	NA
25928	AT5G58420	835955	10	10	10	7	0	0	0	0	10	10	0	PEAT	NA	NA	NA	PEAT	TRB1+2	NA
25929	AT5G58440	835957	10	10	10	8	8	0	0	0	10	10	0	PEAT	NuA4	NA	NA	PEAT+NuA4	TRB1+2	NA
25947	AT5G58600	835974	3	3	2	1	0	0	0	0	10	10	0	PEAT	NA	NA	NA	PEAT	TRB1+2	NA
25954	AT5G58670	835981	0	0	0	9	8	0	0	9	10	10	0	NA	NuA4	NA	JMJ14	NuA4+JMJ14	TRB1+2	NA
25975	AT5G58870	836004	10	8	9	4	6	0	0	8	10	10	0	PEAT	NuA4	NA	JMJ14	PEAT+NuA4+JMJ14	TRB1+2	NA
25978	AT5G58910	836008	2	2	0	0	0	4	6	9	10	10	0	PEAT	NA	PRC2	JMJ14	PEAT+PRC2+JMJ14	TRB1+2	NA
26010	AT5G59230	836041	7	7	6	9	0	0	0	8	10	10	0	PEAT	NA	NA	JMJ14	PEAT+JMJ14	TRB1+2	NA
26011	AT5G59240	836042	7	7	6	0	0	0	0	8	10	10	0	PEAT	NA	NA	JMJ14	PEAT+JMJ14	TRB1+2	NA
26012	AT5G59250	836043	7	7	6	0	0	0	0	0	10	10	0	PEAT	NA	NA	NA	PEAT	TRB1+2	NA
26041	AT5G59530	836072	8	0	3	3	0	0	0	7	10	10	0	PEAT	NA	NA	JMJ14	PEAT+JMJ14	TRB1+2	NA
26057	AT5G59710	836092	10	10	10	5	0	0	0	0	10	10	0	PEAT	NA	NA	NA	PEAT	TRB1+2	NA
26072	AT5G59850	836107	2	6	3	6	1	0	0	0	10	10	0	PEAT	NuA4	NA	NA	PEAT+NuA4	TRB1+2	NA
26073	AT5G59860	836108	2	6	3	6	1	0	0	0	10	10	0	PEAT	NuA4	NA	NA	PEAT+NuA4	TRB1+2	NA
26089	AT5G60010	836123	0	0	0	0	0	9	5	9	10	10	0	NA	NA	PRC2	JMJ14	PRC2+JMJ14	TRB1+2	NA
26090	AT5G60030	836125	6	10	10	7	4	0	0	0	10	10	0	PEAT	NuA4	NA	NA	PEAT+NuA4	TRB1+2	NA
26094	AT5G60070	836129	0	2	0	0	0	0	7	10	10	10	0	NA	NA	NA	JMJ14	JMJ14	TRB1+2	NA
26095	AT5G60080	836130	0	0	0	0	0	0	0	10	10	10	0	NA	NA	NA	JMJ14	JMJ14	TRB1+2	NA
26096	AT5G60090	836131	0	2	0	0	0	0	0	10	10	10	0	NA	NA	NA	JMJ14	JMJ14	TRB1+2	NA
26126	AT5G60390	836161	0	0	2	0	0	0	0	0	0	10	10	NA	NA	NA	NA	Unassigned	TRB2+3	NA
26145	AT5G60610	836182	6	3	0	0	0	10	9	0	0	10	10	PEAT	NA	PRC2	NA	PEAT+PRC2	TRB2+3	NA
26155	AT5G60710	836192	5	2	1	4	4	0	0	5	10	10	0	PEAT	NuA4	NA	JMJ14	PEAT+NuA4+JMJ14	TRB1+2	NA
26158	AT5G60740	836195	0	0	0	2	0	0	0	10	10	10	0	NA	NA	NA	JMJ14	JMJ14	TRB1+2	NA
26159	AT5G60750	836196	10	8	10	9	0	0	0	0	10	10	0	PEAT	NA	NA	NA	PEAT	TRB1+2	NA
26160	AT5G60760	836197	0	1	1	9	5	10	8	0	10	10	0	PEAT	NuA4	PRC2	NA	PEAT+PRC2+NuA4	TRB1+2	NA
26163	AT5G60790	836200	7	9	8	10	3	0	0	0	10	10	0	PEAT	NuA4	NA	NA	PEAT+NuA4	TRB1+2	NA
26174	AT5G60920	836213	2	4	2	5	6	10	9	0	10	10	0	PEAT	NuA4	PRC2	NA	PEAT+PRC2+NuA4	TRB1+2	NA
26186	AT5G61020	836223	6	9	7	5	5	0	0	0	10	10	0	PEAT	NuA4	NA	NA	PEAT+NuA4	TRB1+2	NA
26198	AT5G61160	836237	5	6	0	3	0	7	6	4	10	10	0	PEAT	NA	PRC2	JMJ14	PEAT+PRC2+JMJ14	TRB1+2	NA
26235	AT5G61500	836271	8	9	7	8	5	0	0	0	10	10	0	PEAT	NuA4	NA	NA	PEAT+NuA4	TRB1+2	NA
26236	AT5G61510	836272	8	9	7	8	5	0	0	0	10	10	0	PEAT	NuA4	NA	NA	PEAT+NuA4	TRB1+2	NA
26258	AT5G61760	836298	7	9	6	8	0	0	0	0	10	10	0	PEAT	NA	NA	NA	PEAT	TRB1+2	Cluster4
26259	AT5G61770	836299	7	9	6	8	7	0	0	0	10	10	0	PEAT	NuA4	NA	NA	PEAT+NuA4	TRB1+2	NA
26287	AT5G62065	5008322	0	4	0	7	0	0	0	9	10	10	0	NA	NA	NA	JMJ14	JMJ14	TRB1+2	NA
26299	AT5G62190	836340	7	9	8	8	0	0	0	0	10	10	0	PEAT	NA	NA	NA	PEAT	TRB1+2	NA
26300	AT5G62200	836341	7	9	8	8	0	0	0	0	10	10	0	PEAT	NA	NA	NA	PEAT	TRB1+2	NA
26309	AT5G62290	836350	4	7	5	3	2	0	7	0	10	10	0	PEAT	NuA4	NA	NA	PEAT+NuA4	TRB1+2	NA
26310	AT5G62300	836351	0	7	5	3	0	0	0	0	10	10	0	PEAT	NA	NA	NA	PEAT	TRB1+2	NA
26320	AT5G62410	836362	10	10	10	9	0	0	0	0	10	10	0	PEAT	NA	NA	NA	PEAT	TRB1+2	NA
26326	AT5G62490	836369	4	1	0	0	0	0	0	7	10	10	0	PEAT	NA	NA	JMJ14	PEAT+JMJ14	TRB1+2	NA
26352	AT5G62760	836397	10	9	10	0	3	0	0	0	10	10	0	PEAT	NA	NA	NA	PEAT	TRB1+2	NA
26371	AT5G62960	836416	0	8	0	7	5	0	0	6	10	10	0	NA	NuA4	NA	JMJ14	NuA4+JMJ14	TRB1+2	NA
26372	AT5G62970	836417	0	6	0	8	0	0	0	6	10	10	0	NA	NA	NA	JMJ14	JMJ14	TRB1+2	NA
26442	AT5G63690	836489	0	3	1	5	6	0	0	8	10	10	0	PEAT	NuA4	NA	JMJ14	PEAT+NuA4+JMJ14	TRB1+2	NA
26443	AT5G63700	836490	0	3	0	5	6	0	0	8	10	10	0	NA	NuA4	NA	JMJ14	NuA4+JMJ14	TRB1+2	NA
26448	AT5G63750	836495	0	5	0	0	0	0	0	6	10	10	0	NA	NA	NA	JMJ14	JMJ14	TRB1+2	NA
26452	AT5G63800	836500	0	0	0	6	6	0	0	9	10	10	0	NA	NuA4	NA	JMJ14	NuA4+JMJ14	TRB1+2	NA
26455	AT5G63830	836503	10	10	10	7	0	0	0	0	10	10	0	PEAT	NA	NA	NA	PEAT	TRB1+2	NA
26456	AT5G63840	836504	10	10	10	7	1	0	0	0	10	10	0	PEAT	NuA4	NA	NA	PEAT+NuA4	TRB1+2	NA
26457	AT5G63850	836505	10	10	0	7	0	0	0	3	10	10	0	PEAT	NA	NA	JMJ14	PEAT+JMJ14	TRB1+2	NA
26478	AT5G64060	836527	0	4	0	0	0	0	0	4	10	10	0	NA	NA	NA	JMJ14	JMJ14	TRB1+2	Cluster2
26512	AT5G64420	836563	9	10	10	9	0	0	0	0	10	10	0	PEAT	NA	NA	NA	PEAT	TRB1+2	NA
26543	AT5G64687	NA	10	10	0	0	0	0	0	3	10	10	0	PEAT	NA	NA	JMJ14	PEAT+JMJ14	TRB1+2	NA
26574	AT5G64960	836620	7	10	9	8	0	0	0	0	10	10	0	PEAT	NA	NA	NA	PEAT	TRB1+2	NA
26575	AT5G64970	836621	7	10	9	8	0	0	0	0	10	10	0	PEAT	NA	NA	NA	PEAT	TRB1+2	NA
26576	AT5G64980	836622	7	10	9	8	0	0	0	0	10	10	0	PEAT	NA	NA	NA	PEAT	TRB1+2	Cluster4
26584	AT5G65060	836630	10	10	10	6	0	0	0	0	10	10	0	PEAT	NA	NA	NA	PEAT	TRB1+2	NA
26590	AT5G65120	836636	10	10	10	8	5	0	0	1	10	10	0	PEAT	NuA4	NA	JMJ14	PEAT+NuA4+JMJ14	TRB1+2	NA
26594	AT5G65160	836639	1	2	3	9	9	0	0	7	10	10	0	PEAT	NuA4	NA	JMJ14	PEAT+NuA4+JMJ14	TRB1+2	NA
26595	AT5G65165	836640	0	2	3	9	9	0	0	7	10	10	0	PEAT	NuA4	NA	JMJ14	PEAT+NuA4+JMJ14	TRB1+2	NA
26659	AT5G65720	836701	10	8	8	9	3	0	0	0	10	10	0	PEAT	NuA4	NA	NA	PEAT+NuA4	TRB1+2	NA
26664	AT5G65770	836706	8	10	8	10	0	0	0	0	10	10	0	PEAT	NA	NA	NA	PEAT	TRB1+2	NA
26665	AT5G65780	836707	8	10	8	10	6	0	0	0	10	10	0	PEAT	NuA4	NA	NA	PEAT+NuA4	TRB1+2	NA
26673	AT5G65860	836715	9	8	9	5	0	0	0	0	10	10	0	PEAT	NA	NA	NA	PEAT	TRB1+2	NA
26676	AT5G65890	836718	7	6	0	6	4	0	0	3	10	10	0	PEAT	NuA4	NA	JMJ14	PEAT+NuA4+JMJ14	TRB1+2	NA
26716	AT5G66240	836756	9	10	9	6	2	0	0	0	10	10	0	PEAT	NuA4	NA	NA	PEAT+NuA4	TRB1+2	NA
26719	AT5G66270	836759	9	5	5	6	2	0	0	3	10	10	0	PEAT	NuA4	NA	JMJ14	PEAT+NuA4+JMJ14	TRB1+2	NA
26723	AT5G66310	836763	3	2	5	10	7	0	0	0	10	10	0	PEAT	NuA4	NA	NA	PEAT+NuA4	TRB1+2	NA
26728	AT5G66350	836767	4	3	3	7	7	10	10	0	0	10	10	PEAT	NuA4	PRC2	NA	PEAT+PRC2+NuA4	TRB2+3	NA
26767	AT5G66658	3771571	1	3	3	3	0	0	0	0	10	10	0	PEAT	NA	NA	NA	PEAT	TRB1+2	NA
26768	AT5G66660	836798	0	0	0	0	0	0	0	8	10	10	0	NA	NA	NA	JMJ14	JMJ14	TRB1+2	NA
26781	AT5G66770	836810	8	6	6	7	10	0	0	0	10	10	0	PEAT	NuA4	NA	NA	PEAT+NuA4	TRB1+2	NA
26793	AT5G66860	836820	9	8	9	3	1	0	0	0	10	10	0	PEAT	NuA4	NA	NA	PEAT+NuA4	TRB1+2	NA
26794	AT5G66870	836821	0	8	7	10	0	9	8	0	10	10	0	PEAT	NA	PRC2	NA	PEAT+PRC2	TRB1+2	NA
26813	AT5G67070	836842	3	2	3	10	7	9	4	0	10	10	0	PEAT	NuA4	PRC2	NA	PEAT+PRC2+NuA4	TRB1+2	NA
26815	AT5G67090	836844	5	8	0	10	0	0	0	10	10	10	0	PEAT	NA	NA	JMJ14	PEAT+JMJ14	TRB1+2	NA
26816	AT5G67100	836845	5	8	6	10	3	0	0	10	10	10	0	PEAT	NuA4	NA	JMJ14	PEAT+NuA4+JMJ14	TRB1+2	NA
26858	AT5G67488	NA	0	8	8	10	10	0	0	0	10	10	0	PEAT	NuA4	NA	NA	PEAT+NuA4	TRB1+2	NA
26859	AT5G67490	836885	0	8	8	10	10	0	0	0	10	10	0	PEAT	NuA4	NA	NA	PEAT+NuA4	TRB1+2	NA
26865	AT5G67550	836891	6	4	0	0	0	0	0	10	10	10	0	PEAT	NA	NA	JMJ14	PEAT+JMJ14	TRB1+2	NA
26873	AT5G67630	836899	9	10	8	8	9	0	0	0	10	10	0	PEAT	NuA4	NA	NA	PEAT+NuA4	TRB1+2	NA
26874	AT5G67640	836900	9	10	8	8	9	0	0	2	10	10	0	PEAT	NuA4	NA	JMJ14	PEAT+NuA4+JMJ14	TRB1+2	NA
10528	AT2G40360	818629	4	9	4	0	0	0	0	2	6	6	7	PEAT	NA	NA	JMJ14	PEAT+JMJ14	TRB1+2+3	NA
10683	AT2G41840	818784	6	4	3	5	0	0	0	0	6	6	7	PEAT	NA	NA	NA	PEAT	TRB1+2+3	NA
10684	AT2G41850	818785	0	0	0	2	0	5	5	0	6	6	7	NA	NA	PRC2	NA	PRC2	TRB1+2+3	NA
10810	AT2G43020	818904	3	3	5	9	9	2	2	0	6	6	7	PEAT	NuA4	PRC2	NA	PEAT+PRC2+NuA4	TRB1+2+3	NA
10835	AT2G43270	818929	0	0	0	7	0	10	10	1	6	6	7	NA	NA	PRC2	JMJ14	PRC2+JMJ14	TRB1+2+3	NA
10836	AT2G43280	818930	0	0	0	7	0	10	10	0	6	6	7	NA	NA	PRC2	NA	PRC2	TRB1+2+3	NA
10865	AT2G43590	818961	0	0	0	4	0	8	10	4	6	6	7	NA	NA	PRC2	JMJ14	PRC2+JMJ14	TRB1+2+3	Cluster3
10871	AT2G43660	818968	0	0	0	0	0	9	10	0	6	6	7	NA	NA	PRC2	NA	PRC2	TRB1+2+3	NA
10882	AT2G43780	818981	7	9	8	5	0	0	0	0	6	6	7	PEAT	NA	NA	NA	PEAT	TRB1+2+3	NA
10896	AT2G43910	818995	0	3	0	4	7	0	0	0	6	6	7	NA	NuA4	NA	NA	NuA4	TRB1+2+3	NA
10934	AT2G44270	819035	6	10	8	7	4	0	0	0	6	6	7	PEAT	NuA4	NA	NA	PEAT+NuA4	TRB1+2+3	NA
11094	AT2G45830	819191	0	6	0	9	3	6	4	6	6	6	7	NA	NuA4	PRC2	JMJ14	PRC2+NuA4+JMJ14	TRB1+2+3	NA
11278	AT2G47610	819374	6	6	6	3	4	0	0	0	6	6	7	PEAT	NuA4	NA	NA	PEAT+NuA4	TRB1+2+3	NA
11565	AT3G02080	821120	5	9	8	4	8	0	0	0	6	6	7	PEAT	NuA4	NA	NA	PEAT+NuA4	TRB1+2+3	NA
11573	AT3G02125	821290	9	0	0	9	9	0	0	10	6	6	7	NA	NuA4	NA	JMJ14	NuA4+JMJ14	TRB1+2+3	NA
11682	AT3G02760	820930	10	10	10	8	0	0	0	0	6	6	7	PEAT	NA	NA	NA	PEAT	TRB1+2+3	NA
11685	AT3G02780	820960	10	10	10	8	1	0	0	8	6	6	7	PEAT	NuA4	NA	JMJ14	PEAT+NuA4+JMJ14	TRB1+2+3	NA
11687	AT3G02790	820985	10	10	10	8	1	0	0	8	6	6	7	PEAT	NuA4	NA	JMJ14	PEAT+NuA4+JMJ14	TRB1+2+3	NA
13956	AT3G21230	821677	0	2	7	0	1	2	5	10	7	7	5	PEAT	NA	PRC2	JMJ14	PEAT+PRC2+JMJ14	TRB1+2+3	NA
14138	AT3G23100	821885	5	10	9	1	0	0	10	0	7	7	5	PEAT	NA	NA	NA	PEAT	TRB1+2+3	Cluster3
14156	AT3G23250	821904	0	1	0	8	10	6	4	4	7	7	5	NA	NuA4	PRC2	JMJ14	PRC2+NuA4+JMJ14	TRB1+2+3	NA
14300	AT3G24820	822080	2	7	6	0	10	0	0	0	7	7	5	PEAT	NA	NA	NA	PEAT	TRB1+2+3	NA
14301	AT3G24830	822081	2	7	6	7	10	0	0	0	7	7	5	PEAT	NuA4	NA	NA	PEAT+NuA4	TRB1+2+3	NA
14736	AT3G30214	NA	0	1	0	0	0	0	0	10	7	7	5	NA	NA	NA	JMJ14	JMJ14	TRB1+2+3	NA
15110	AT3G47090	823862	0	0	0	6	0	0	0	9	7	7	5	NA	NA	NA	JMJ14	JMJ14	TRB1+2+3	NA
15340	AT3G49620	824124	0	5	1	8	5	6	4	0	7	8	4	PEAT	NuA4	PRC2	NA	PEAT+PRC2+NuA4	TRB1+2+3	Cluster1
15891	AT3G55280	824694	3	7	4	9	8	0	0	0	7	8	4	PEAT	NuA4	NA	NA	PEAT+NuA4	TRB1+2+3	NA
16409	AT3G60590	825230	7	5	7	5	8	0	5	0	7	8	4	PEAT	NuA4	NA	NA	PEAT+NuA4	TRB1+2+3	NA
16410	AT3G60600	825231	7	5	7	5	8	0	0	0	7	8	4	PEAT	NuA4	NA	NA	PEAT+NuA4	TRB1+2+3	NA
16529	AT3G61720	825345	6	5	0	0	0	7	10	8	7	8	4	PEAT	NA	PRC2	JMJ14	PEAT+PRC2+JMJ14	TRB1+2+3	NA
16735	AT4G00090	828179	1	9	8	5	0	0	0	0	7	8	4	PEAT	NA	NA	NA	PEAT	TRB1+2+3	NA
16736	AT4G00100	828167	0	9	8	0	0	0	0	0	7	8	4	PEAT	NA	NA	NA	PEAT	TRB1+2+3	NA
16765	AT4G00310	827417	10	9	10	5	0	10	10	3	2	8	9	PEAT	NA	PRC2	JMJ14	PEAT+PRC2+JMJ14	TRB1+2+3	NA
17025	AT4G02670	828206	0	5	0	8	6	9	9	8	2	8	9	NA	NuA4	PRC2	JMJ14	PRC2+NuA4+JMJ14	TRB1+2+3	NA
18527	AT4G17700	827491	0	1	0	0	0	10	10	9	8	8	3	NA	NA	PRC2	JMJ14	PRC2+JMJ14	TRB1+2+3	NA
21406	AT5G04600	830337	9	10	9	2	0	0	0	0	9	9	1	PEAT	NA	NA	NA	PEAT	TRB1+2+3	NA
21571	AT5G05965	830482	0	0	0	0	0	10	10	0	0	9	10	NA	NA	PRC2	NA	PRC2	TRB2+3	NA
21882	AT5G08150	830711	0	0	0	4	7	10	9	0	0	9	10	NA	NuA4	PRC2	NA	PRC2+NuA4	TRB2+3	NA
22413	AT5G12330	831108	4	8	7	8	3	10	10	0	0	9	10	PEAT	NuA4	PRC2	NA	PEAT+PRC2+NuA4	TRB2+3	NA
23111	AT5G19770	832097	9	9	9	7	6	0	0	0	9	10	0	PEAT	NuA4	NA	NA	PEAT+NuA4	TRB1+2	NA
23112	AT5G19780	832098	9	9	9	7	6	0	0	0	9	10	0	PEAT	NuA4	NA	NA	PEAT+NuA4	TRB1+2	NA
23149	AT5G20160	832138	8	10	9	6	0	0	0	0	9	10	0	PEAT	NA	NA	NA	PEAT	TRB1+2	NA
23162	AT5G20290	832151	0	9	6	5	1	0	0	0	9	10	0	PEAT	NuA4	NA	NA	PEAT+NuA4	TRB1+2	NA
23168	AT5G20370	832159	2	3	0	1	0	7	5	10	9	10	0	PEAT	NA	PRC2	JMJ14	PEAT+PRC2+JMJ14	TRB1+2	NA
23182	AT5G20600	832182	6	8	7	0	2	0	0	0	9	10	0	PEAT	NA	NA	NA	PEAT	TRB1+2	NA
23195	AT5G20720	832195	4	9	6	5	4	0	0	0	9	10	0	PEAT	NuA4	NA	NA	PEAT+NuA4	TRB1+2	NA
23208	AT5G20890	832213	7	0	9	1	0	0	0	0	9	10	0	PEAT	NA	NA	NA	PEAT	TRB1+2	NA
23263	AT5G22110	832272	7	9	9	1	0	0	0	0	9	10	0	PEAT	NA	NA	NA	PEAT	TRB1+2	NA
23264	AT5G22120	832273	7	9	9	1	0	0	0	0	9	10	0	PEAT	NA	NA	NA	PEAT	TRB1+2	NA
23281	AT5G22310	832291	0	8	0	0	0	0	0	10	9	10	0	NA	NA	NA	JMJ14	JMJ14	TRB1+2	NA
23283	AT5G22320	832292	2	8	4	5	0	0	0	0	9	10	0	PEAT	NA	NA	NA	PEAT	TRB1+2	NA
23317	AT5G22750	832338	9	10	10	5	0	0	0	0	9	10	0	PEAT	NA	NA	NA	PEAT	TRB1+2	NA
23318	AT5G22760	832339	9	10	10	5	0	0	0	0	9	10	0	PEAT	NA	NA	NA	PEAT	TRB1+2	NA
23353	AT5G23080	832372	0	8	9	0	0	0	0	0	9	10	0	PEAT	NA	NA	NA	PEAT	TRB1+2	NA
23354	AT5G23090	832373	0	8	8	4	0	0	0	0	9	10	0	PEAT	NA	NA	NA	PEAT	TRB1+2	NA
23408	AT5G23590	832425	10	10	10	10	9	0	0	0	9	10	0	PEAT	NuA4	NA	NA	PEAT+NuA4	TRB1+2	NA
23409	AT5G23600	832426	10	10	10	10	9	0	0	0	9	10	0	PEAT	NuA4	NA	NA	PEAT+NuA4	TRB1+2	NA
23410	AT5G23610	832427	10	10	10	10	9	0	0	0	9	10	0	PEAT	NuA4	NA	NA	PEAT+NuA4	TRB1+2	NA
23411	AT5G23630	832428	10	10	10	10	9	0	0	0	9	10	0	PEAT	NuA4	NA	NA	PEAT+NuA4	TRB1+2	NA
23416	AT5G23690	832434	8	10	9	6	7	0	0	0	9	10	0	PEAT	NuA4	NA	NA	PEAT+NuA4	TRB1+2	NA
23417	AT5G23700	832435	8	10	9	6	0	0	0	0	9	10	0	PEAT	NA	NA	NA	PEAT	TRB1+2	NA
23418	AT5G23710	832436	4	7	5	2	0	0	0	0	9	10	0	PEAT	NA	NA	NA	PEAT	TRB1+2	NA
23429	AT5G23850	832450	0	5	4	10	9	0	0	0	9	10	0	PEAT	NuA4	NA	NA	PEAT+NuA4	TRB1+2	NA
23485	AT5G24330	832503	2	8	7	2	0	0	0	9	9	10	0	PEAT	NA	NA	JMJ14	PEAT+JMJ14	TRB1+2	NA
23490	AT5G24380	832509	3	6	6	8	5	0	0	9	9	10	0	PEAT	NuA4	NA	JMJ14	PEAT+NuA4+JMJ14	TRB1+2	NA
23530	AT5G24830	832552	5	9	9	6	0	0	0	0	9	10	0	PEAT	NA	NA	NA	PEAT	TRB1+2	NA
23531	AT5G24840	832553	5	9	9	6	0	0	0	0	9	10	0	PEAT	NA	NA	NA	PEAT	TRB1+2	NA
23532	AT5G24850	832554	0	9	0	0	2	0	0	0	9	10	0	NA	NA	NA	NA	Unassigned	TRB1+2	NA
23535	AT5G24879	6240925	0	0	0	2	0	0	0	5	9	10	0	NA	NA	NA	JMJ14	JMJ14	TRB1+2	NA
23536	AT5G24880	832557	0	0	0	1	0	0	0	5	9	10	0	NA	NA	NA	JMJ14	JMJ14	TRB1+2	NA
23561	AT5G25190	832590	0	0	0	5	5	0	2	0	9	10	0	NA	NuA4	NA	NA	NuA4	TRB1+2	NA
23576	AT5G25350	832607	0	3	3	4	2	0	0	0	9	10	0	PEAT	NuA4	NA	NA	PEAT+NuA4	TRB1+2	NA
23630	AT5G26110	832680	2	9	7	2	0	0	0	7	9	10	0	PEAT	NA	NA	JMJ14	PEAT+JMJ14	TRB1+2	NA
23645	AT5G26340	832703	0	4	1	6	0	1	4	6	9	10	0	PEAT	NA	PRC2	JMJ14	PEAT+PRC2+JMJ14	TRB1+2	Cluster1
23647	AT5G26360	832705	0	4	1	2	1	0	0	0	9	10	0	PEAT	NuA4	NA	NA	PEAT+NuA4	TRB1+2	NA
24078	AT5G38560	833844	6	9	9	2	4	0	0	0	10	4	5	PEAT	NuA4	NA	NA	PEAT+NuA4	TRB1+2+3	NA
7284	AT2G02080	814739	0	7	0	9	5	10	9	7	5	6	7	NA	NuA4	PRC2	JMJ14	PRC2+NuA4+JMJ14	TRB1+2+3	NA
7328	AT2G02660	814795	0	1	0	0	0	9	9	2	5	6	7	NA	NA	PRC2	JMJ14	PRC2+JMJ14	TRB1+2+3	NA
7464	AT2G04250	NA	0	3	0	3	0	0	0	0	5	6	7	NA	NA	NA	NA	Unassigned	TRB1+2+3	NA
7528	AT2G04965	NA	0	9	7	3	0	0	0	0	5	6	7	PEAT	NA	NA	NA	PEAT	TRB1+2+3	NA
7667	AT2G07425	NA	0	4	0	0	0	1	1	8	5	6	7	NA	NA	PRC2	JMJ14	PRC2+JMJ14	TRB1+2+3	NA
7674	AT2G07575	NA	4	4	3	1	0	0	0	0	5	6	7	PEAT	NA	NA	NA	PEAT	TRB1+2+3	NA
7858	AT2G08035	NA	0	8	0	3	0	8	9	0	5	6	7	NA	NA	PRC2	NA	PRC2	TRB1+2+3	NA
7935	AT2G08770	NA	4	6	4	3	0	0	0	0	5	6	7	PEAT	NA	NA	NA	PEAT	TRB1+2+3	NA
8007	AT2G09320	NA	0	0	0	10	10	4	5	0	5	6	7	NA	NuA4	PRC2	NA	PRC2+NuA4	TRB1+2+3	NA
8291	AT2G16070	816104	9	10	10	9	0	0	0	0	5	6	7	PEAT	NA	NA	NA	PEAT	TRB1+2+3	NA
8318	AT2G16600	816161	0	0	0	0	0	0	0	0	5	6	7	NA	NA	NA	NA	Unassigned	TRB1+2+3	NA
8426	AT2G17870	816297	5	9	8	4	1	0	0	0	5	6	7	PEAT	NuA4	NA	NA	PEAT+NuA4	TRB1+2+3	NA
8446	AT2G18090	816321	0	4	0	1	3	0	0	0	5	6	7	NA	NuA4	NA	NA	NuA4	TRB1+2+3	NA
8469	AT2G18350	816350	7	10	10	5	9	9	10	0	5	6	7	PEAT	NuA4	PRC2	NA	PEAT+PRC2+NuA4	TRB1+2+3	NA
8569	AT2G19630	816482	0	10	8	0	0	2	6	8	5	6	7	PEAT	NA	PRC2	JMJ14	PEAT+PRC2+JMJ14	TRB1+2+3	NA
8570	AT2G19640	816483	3	10	8	5	10	2	6	8	5	6	7	PEAT	NuA4	PRC2	JMJ14	PEAT+PRC2+NuA4+JMJ14	TRB1+2+3	NA
8761	AT2G21680	816706	0	10	0	0	0	0	0	5	5	6	7	NA	NA	NA	JMJ14	JMJ14	TRB1+2+3	NA
8870	AT2G22795	816810	0	0	0	1	10	2	0	0	5	6	7	NA	NuA4	NA	NA	NuA4	TRB1+2+3	NA
8908	AT2G23170	816849	0	0	1	6	6	7	6	0	5	6	7	NA	NuA4	PRC2	NA	PRC2+NuA4	TRB1+2+3	NA
8960	AT2G23880	NA	0	8	8	0	0	0	0	10	5	6	7	PEAT	NA	NA	JMJ14	PEAT+JMJ14	TRB1+2+3	NA
8961	AT2G23890	816921	3	8	8	2	0	0	0	0	5	6	7	PEAT	NA	NA	NA	PEAT	TRB1+2+3	NA
8997	AT2G24260	816961	0	2	1	4	0	9	9	0	5	6	7	PEAT	NA	PRC2	NA	PEAT+PRC2	TRB1+2+3	NA
9017	AT2G24500	816986	3	8	4	3	0	0	9	0	5	6	7	PEAT	NA	NA	NA	PEAT	TRB1+2+3	NA
9078	AT2G25210	817059	1	8	6	7	8	0	0	0	5	6	7	PEAT	NuA4	NA	NA	PEAT+NuA4	TRB1+2+3	NA
9396	AT2G28840	817433	1	0	3	1	1	0	0	0	5	6	7	PEAT	NuA4	NA	NA	PEAT+NuA4	TRB1+2+3	NA
9429	AT2G29220	817471	0	0	0	0	0	6	5	10	5	6	7	NA	NA	PRC2	JMJ14	PRC2+JMJ14	TRB1+2+3	NA
9610	AT2G31230	817680	6	6	8	3	4	10	8	0	5	6	7	PEAT	NuA4	PRC2	NA	PEAT+PRC2+NuA4	TRB1+2+3	NA
9629	AT2G31410	817699	3	7	6	5	0	0	0	0	5	6	7	PEAT	NA	NA	NA	PEAT	TRB1+2+3	NA
9925	AT2G34480	818011	0	7	2	9	6	0	0	0	5	6	7	PEAT	NuA4	NA	NA	PEAT+NuA4	TRB1+2+3	NA
9957	AT2G34820	818047	0	0	0	4	4	7	7	9	5	6	7	NA	NuA4	PRC2	JMJ14	PRC2+NuA4+JMJ14	TRB1+2+3	NA
10063	AT2G35750	818147	4	6	4	3	0	0	0	0	5	6	7	PEAT	NA	NA	NA	PEAT	TRB1+2+3	NA
10150	AT2G36620	818234	2	9	5	7	0	0	0	0	5	6	7	PEAT	NA	NA	NA	PEAT	TRB1+2+3	NA
10217	AT2G37240	818301	5	9	10	7	0	0	0	0	5	6	7	PEAT	NA	NA	NA	PEAT	TRB1+2+3	NA
10218	AT2G37250	818302	4	7	6	4	4	0	0	0	5	6	7	PEAT	NuA4	NA	NA	PEAT+NuA4	TRB1+2+3	NA
10431	AT2G39460	818531	0	8	5	7	10	0	0	0	5	6	7	PEAT	NuA4	NA	NA	PEAT+NuA4	TRB1+2+3	NA
11940	AT3G04400	819595	0	1	1	5	3	0	0	0	6	7	5	PEAT	NuA4	NA	NA	PEAT+NuA4	TRB1+2+3	NA
12342	AT3G07110	819897	5	8	7	8	1	0	0	0	6	7	5	PEAT	NuA4	NA	NA	PEAT+NuA4	TRB1+2+3	NA
12647	AT3G09200	820076	6	9	7	8	4	0	0	0	6	7	5	PEAT	NuA4	NA	NA	PEAT+NuA4	TRB1+2+3	NA
12648	AT3G09210	820077	6	9	7	2	1	0	0	0	6	7	5	PEAT	NuA4	NA	NA	PEAT+NuA4	TRB1+2+3	NA
13176	AT3G13674	820574	10	10	10	5	5	0	0	0	6	7	5	PEAT	NuA4	NA	NA	PEAT+NuA4	TRB1+2+3	NA
13177	AT3G13677	820575	10	10	10	6	5	0	0	0	6	7	5	PEAT	NuA4	NA	NA	PEAT+NuA4	TRB1+2+3	NA
14205	AT3G23770	821959	0	1	0	1	0	0	0	10	7	7	4	NA	NA	NA	JMJ14	JMJ14	TRB1+2+3	NA
14557	AT3G27620	822384	0	8	0	0	0	0	0	6	7	7	4	NA	NA	NA	JMJ14	JMJ14	TRB1+2+3	NA
15481	AT3G51060	824270	0	0	0	5	9	10	9	0	2	8	8	NA	NuA4	PRC2	NA	PRC2+NuA4	TRB1+2+3	NA
16078	AT3G57130	824880	6	9	0	3	0	10	10	2	7	8	3	PEAT	NA	PRC2	JMJ14	PEAT+PRC2+JMJ14	TRB1+2+3	NA
16080	AT3G57150	824882	6	9	7	8	0	0	0	0	7	8	3	PEAT	NA	NA	NA	PEAT	TRB1+2+3	Cluster2
16663	AT3G62950	825470	0	0	0	0	0	5	7	0	7	8	3	NA	NA	PRC2	NA	PRC2	TRB1+2+3	NA
16845	AT4G00980	827935	8	10	10	8	0	0	0	0	7	8	3	PEAT	NA	NA	NA	PEAT	TRB1+2+3	NA
16846	AT4G00985	NA	8	10	10	8	0	0	0	0	7	8	3	PEAT	NA	NA	NA	PEAT	TRB1+2+3	NA
18185	AT4G14465	827093	0	1	0	2	0	10	10	0	1	8	9	NA	NA	PRC2	NA	PRC2	TRB1+2+3	NA
18405	AT4G16545	NA	0	4	6	3	1	10	10	0	1	8	9	PEAT	NuA4	PRC2	NA	PEAT+PRC2+NuA4	TRB1+2+3	NA
19131	AT4G23895	2745723	9	8	6	7	3	0	0	0	8	9	1	PEAT	NuA4	NA	NA	PEAT+NuA4	TRB1+2+3	NA
19242	AT4G25020	828605	6	8	7	4	1	3	8	0	0	9	9	PEAT	NuA4	PRC2	NA	PEAT+PRC2+NuA4	TRB2+3	Cluster3
20247	AT4G35000	829652	4	4	1	9	6	0	0	0	9	9	0	PEAT	NuA4	NA	NA	PEAT+NuA4	TRB1+2	NA
20293	AT4G35510	829703	10	9	10	7	7	0	0	0	9	9	0	PEAT	NuA4	NA	NA	PEAT+NuA4	TRB1+2	NA
20294	AT4G35519	6241234	10	9	10	0	0	0	0	0	9	9	0	PEAT	NA	NA	NA	PEAT	TRB1+2	NA
20295	AT4G35520	829704	10	9	10	0	0	0	0	0	9	9	0	PEAT	NA	NA	NA	PEAT	TRB1+2	NA
20301	AT4G35580	829710	5	7	7	8	7	0	0	0	9	9	0	PEAT	NuA4	NA	NA	PEAT+NuA4	TRB1+2	NA
20336	AT4G35890	829743	10	10	10	8	5	0	0	0	9	9	0	PEAT	NuA4	NA	NA	PEAT+NuA4	TRB1+2	NA
20341	AT4G35930	829748	10	10	10	9	6	0	0	0	9	9	0	PEAT	NuA4	NA	NA	PEAT+NuA4	TRB1+2	NA
20342	AT4G35940	829749	10	10	10	9	6	0	0	0	9	9	0	PEAT	NuA4	NA	NA	PEAT+NuA4	TRB1+2	NA
20348	AT4G36020	829758	7	0	0	0	0	0	0	0	9	9	0	NA	NA	NA	NA	Unassigned	TRB1+2	NA
20354	AT4G36090	829765	7	10	6	3	0	0	0	0	9	9	0	PEAT	NA	NA	NA	PEAT	TRB1+2	NA
20368	AT4G36220	829779	0	2	2	10	6	0	1	7	9	9	0	PEAT	NuA4	NA	JMJ14	PEAT+NuA4+JMJ14	TRB1+2	NA
20372	AT4G36250	829782	2	2	0	6	0	10	0	3	9	9	0	PEAT	NA	NA	JMJ14	PEAT+JMJ14	TRB1+2	NA
20383	AT4G36420	829794	7	7	6	1	0	0	0	0	9	9	0	PEAT	NA	NA	NA	PEAT	TRB1+2	NA
20384	AT4G36430	829795	7	7	6	0	0	0	0	10	9	9	0	PEAT	NA	NA	JMJ14	PEAT+JMJ14	TRB1+2	NA
20390	AT4G36500	829802	0	0	0	0	0	0	0	9	9	9	0	NA	NA	NA	JMJ14	JMJ14	TRB1+2	NA
20406	AT4G36670	829820	0	0	0	0	5	4	0	10	9	9	0	NA	NA	NA	JMJ14	JMJ14	TRB1+2	NA
20408	AT4G36690	829822	7	9	9	6	5	0	0	0	9	9	0	PEAT	NuA4	NA	NA	PEAT+NuA4	TRB1+2	NA
20451	AT4G37070	829861	0	0	0	8	9	0	1	9	9	9	0	NA	NuA4	NA	JMJ14	NuA4+JMJ14	TRB1+2	NA
20453	AT4G37090	829863	9	10	9	6	0	0	0	0	9	9	0	PEAT	NA	NA	NA	PEAT	TRB1+2	NA
20454	AT4G37100	829864	9	10	9	6	0	0	0	0	9	9	0	PEAT	NA	NA	NA	PEAT	TRB1+2	NA
20465	AT4G37210	829875	10	10	10	6	0	0	0	0	9	9	0	PEAT	NA	NA	NA	PEAT	TRB1+2	NA
20483	AT4G37390	829893	0	0	0	2	0	5	8	1	9	9	0	NA	NA	PRC2	JMJ14	PRC2+JMJ14	TRB1+2	NA
20487	AT4G37420	829896	0	10	9	8	6	0	7	10	9	9	0	PEAT	NuA4	NA	JMJ14	PEAT+NuA4+JMJ14	TRB1+2	NA
20529	AT4G37840	829940	0	0	0	0	0	0	1	10	9	9	0	NA	NA	NA	JMJ14	JMJ14	TRB1+2	NA
20556	AT4G38100	829966	6	6	6	4	3	0	0	0	9	9	0	PEAT	NuA4	NA	NA	PEAT+NuA4	TRB1+2	NA
20589	AT4G38410	829998	0	4	0	0	0	2	2	4	9	9	0	NA	NA	PRC2	JMJ14	PRC2+JMJ14	TRB1+2	NA
20607	AT4G38590	830016	0	3	0	0	0	0	0	8	9	9	0	NA	NA	NA	JMJ14	JMJ14	TRB1+2	NA
20608	AT4G38600	830017	10	10	10	8	5	0	0	8	9	9	0	PEAT	NuA4	NA	JMJ14	PEAT+NuA4+JMJ14	TRB1+2	NA
20644	AT4G38980	830053	10	10	10	5	0	5	0	0	9	9	0	PEAT	NA	NA	NA	PEAT	TRB1+2	NA
20664	AT4G39195	NA	0	8	0	9	3	0	0	0	9	9	0	NA	NuA4	NA	NA	NuA4	TRB1+2	NA
20704	AT4G39590	830113	10	10	10	10	0	9	9	7	9	9	0	PEAT	NA	PRC2	JMJ14	PEAT+PRC2+JMJ14	TRB1+2	Cluster5
20705	AT4G39600	830114	10	10	10	10	0	9	9	0	9	9	0	PEAT	NA	PRC2	NA	PEAT+PRC2	TRB1+2	Cluster3
20709	AT4G39630	830117	10	9	10	8	0	0	0	0	9	9	0	PEAT	NA	NA	NA	PEAT	TRB1+2	NA
20710	AT4G39640	830118	10	9	0	8	7	0	0	8	9	9	0	PEAT	NuA4	NA	JMJ14	PEAT+NuA4+JMJ14	TRB1+2	NA
20713	AT4G39670	830121	0	10	1	7	5	0	7	10	9	9	0	PEAT	NuA4	NA	JMJ14	PEAT+NuA4+JMJ14	TRB1+2	NA
20715	AT4G39680	830123	10	10	10	4	0	0	0	0	9	9	0	PEAT	NA	NA	NA	PEAT	TRB1+2	NA
20716	AT4G39690	830124	10	10	10	3	0	0	0	0	9	9	0	PEAT	NA	NA	NA	PEAT	TRB1+2	Cluster3
20729	AT4G39790	830137	10	10	10	10	0	0	0	9	9	9	0	PEAT	NA	NA	JMJ14	PEAT+JMJ14	TRB1+2	NA
20732	AT4G39830	830142	4	5	8	10	10	0	0	10	9	9	0	PEAT	NuA4	NA	JMJ14	PEAT+NuA4+JMJ14	TRB1+2	NA
20733	AT4G39838	NA	0	0	0	0	0	0	0	0	9	9	0	NA	NA	NA	NA	Unassigned	TRB1+2	NA
20734	AT4G39840	830143	0	0	0	0	0	0	0	0	9	9	0	NA	NA	NA	NA	Unassigned	TRB1+2	NA
20796	AT5G00560	NA	0	0	0	4	0	0	0	0	9	9	0	NA	NA	NA	NA	Unassigned	TRB1+2	NA
20819	AT5G00725	NA	0	0	0	10	0	0	0	0	9	9	0	NA	NA	NA	NA	Unassigned	TRB1+2	NA
20869	AT5G01100	831831	7	6	7	0	0	0	1	9	9	9	0	PEAT	NA	NA	JMJ14	PEAT+JMJ14	TRB1+2	NA
20874	AT5G01155	NA	7	9	7	0	2	0	0	0	9	9	0	PEAT	NA	NA	NA	PEAT	TRB1+2	NA
20888	AT5G01230	830268	7	9	8	10	0	0	0	0	9	9	0	PEAT	NA	NA	NA	PEAT	TRB1+2	NA
20908	AT5G01360	830298	0	0	5	7	5	0	0	10	9	9	0	NA	NuA4	NA	JMJ14	NuA4+JMJ14	TRB1+2	NA
20951	AT5G01650	831707	6	9	5	3	0	0	0	0	9	9	0	PEAT	NA	NA	NA	PEAT	TRB1+2	NA
20953	AT5G01660	830423	6	9	5	4	0	0	0	0	9	9	0	PEAT	NA	NA	NA	PEAT	TRB1+2	NA
20988	AT5G01880	831691	7	7	6	4	5	0	4	0	9	9	0	PEAT	NuA4	NA	NA	PEAT+NuA4	TRB1+2	NA
20989	AT5G01881	3770616	7	7	6	4	1	0	0	0	9	9	0	PEAT	NuA4	NA	NA	PEAT+NuA4	TRB1+2	NA
21017	AT5G02045	NA	5	0	0	0	0	9	10	0	9	9	0	NA	NA	PRC2	NA	PRC2	TRB1+2	NA
21038	AT5G02180	831862	0	5	7	0	10	0	0	10	9	9	0	PEAT	NA	NA	JMJ14	PEAT+JMJ14	TRB1+2	NA
21048	AT5G02260	831736	0	1	0	3	3	7	3	9	9	9	0	NA	NuA4	PRC2	JMJ14	PRC2+NuA4+JMJ14	TRB1+2	NA
21053	AT5G02295	NA	6	5	0	1	0	0	0	0	9	9	0	PEAT	NA	NA	NA	PEAT	TRB1+2	NA
21065	AT5G02400	830937	4	4	5	10	0	0	0	10	9	9	0	PEAT	NA	NA	JMJ14	PEAT+JMJ14	TRB1+2	NA
21078	AT5G02465	NA	10	9	10	2	0	0	3	0	9	9	0	PEAT	NA	NA	NA	PEAT	TRB1+2	NA
21079	AT5G02470	830987	9	8	8	8	7	0	9	0	9	9	0	PEAT	NuA4	NA	NA	PEAT+NuA4	TRB1+2	NA
21090	AT5G02530	831923	10	10	10	5	8	0	0	0	9	9	0	PEAT	NuA4	NA	NA	PEAT+NuA4	TRB1+2	NA
21098	AT5G02590	831857	10	10	9	10	9	0	0	0	9	9	0	PEAT	NuA4	NA	NA	PEAT+NuA4	TRB1+2	NA
21102	AT5G02610	831853	10	10	9	10	9	0	0	0	9	9	0	PEAT	NuA4	NA	NA	PEAT+NuA4	TRB1+2	NA
21108	AT5G02645	NA	4	3	3	3	1	0	0	0	9	9	0	PEAT	NuA4	NA	NA	PEAT+NuA4	TRB1+2	NA
21138	AT5G02870	831756	5	0	0	7	0	0	0	7	9	9	0	NA	NA	NA	JMJ14	JMJ14	TRB1+2	NA
21189	AT5G03195	NA	4	9	6	5	4	0	0	0	9	9	0	PEAT	NuA4	NA	NA	PEAT+NuA4	TRB1+2	NA
21232	AT5G03435	831834	6	4	4	0	0	0	0	10	9	9	0	PEAT	NA	NA	JMJ14	PEAT+JMJ14	TRB1+2	NA
21260	AT5G03630	831774	6	8	0	2	3	0	0	0	9	9	0	PEAT	NuA4	NA	NA	PEAT+NuA4	TRB1+2	NA
21262	AT5G03640	831770	1	8	0	0	0	0	0	9	9	9	0	PEAT	NA	NA	JMJ14	PEAT+JMJ14	TRB1+2	NA
21268	AT5G03680	831757	3	1	0	10	9	10	10	0	0	9	9	PEAT	NuA4	PRC2	NA	PEAT+PRC2+NuA4	TRB2+3	NA
21273	AT5G03705	NA	0	10	2	10	8	1	0	10	9	0	9	PEAT	NuA4	NA	JMJ14	PEAT+NuA4+JMJ14	TRB1+3	NA
21274	AT5G03710	831750	0	10	2	10	8	1	0	10	9	0	9	PEAT	NuA4	NA	JMJ14	PEAT+NuA4+JMJ14	TRB1+3	NA
21275	AT5G03720	831749	5	10	8	10	0	1	0	10	9	0	9	PEAT	NA	NA	JMJ14	PEAT+JMJ14	TRB1+3	NA
21279	AT5G03745	NA	0	10	0	8	0	0	0	0	9	9	0	NA	NA	NA	NA	Unassigned	TRB1+2	NA
21295	AT5G03835	NA	5	9	9	0	0	0	0	0	9	9	0	PEAT	NA	NA	NA	PEAT	TRB1+2	NA
21298	AT5G03850	831692	4	7	5	2	1	0	0	0	9	9	0	PEAT	NuA4	NA	NA	PEAT+NuA4	TRB1+2	NA
21316	AT5G04000	830279	9	0	0	0	0	0	0	6	9	9	0	NA	NA	NA	JMJ14	JMJ14	TRB1+2	NA
21318	AT5G04010	830280	9	0	0	0	0	0	0	6	9	9	0	NA	NA	NA	JMJ14	JMJ14	TRB1+2	NA
21361	AT5G04280	830307	5	9	8	2	0	0	0	0	9	9	0	PEAT	NA	NA	NA	PEAT	TRB1+2	NA
21369	AT5G04335	NA	0	1	0	0	0	0	0	8	9	9	0	NA	NA	NA	JMJ14	JMJ14	TRB1+2	NA
21382	AT5G04410	830320	8	9	10	8	9	0	0	0	9	9	0	PEAT	NuA4	NA	NA	PEAT+NuA4	TRB1+2	NA
21417	AT5G04700	830348	0	2	0	1	0	9	7	6	9	9	0	NA	NA	PRC2	JMJ14	PRC2+JMJ14	TRB1+2	NA
21428	AT5G04790	830358	7	9	8	0	0	0	0	0	9	9	0	PEAT	NA	NA	NA	PEAT	TRB1+2	NA
21429	AT5G04800	830359	7	9	8	0	0	0	0	0	9	9	0	PEAT	NA	NA	NA	PEAT	TRB1+2	NA
21460	AT5G05080	830390	10	10	10	7	0	0	0	0	9	9	0	PEAT	NA	NA	NA	PEAT	TRB1+2	NA
21469	AT5G05150	830397	0	0	0	0	0	9	8	0	9	9	0	NA	NA	PRC2	NA	PRC2	TRB1+2	NA
21470	AT5G05160	830398	0	1	1	0	6	0	0	9	9	9	0	PEAT	NA	NA	JMJ14	PEAT+JMJ14	TRB1+2	NA
21474	AT5G05200	830402	6	8	8	8	9	0	0	0	9	9	0	PEAT	NuA4	NA	NA	PEAT+NuA4	TRB1+2	NA
21475	AT5G05210	830403	6	8	8	8	9	0	0	0	9	9	0	PEAT	NuA4	NA	NA	PEAT+NuA4	TRB1+2	NA
21476	AT5G05220	830404	0	0	0	0	0	0	0	2	9	9	0	NA	NA	NA	JMJ14	JMJ14	TRB1+2	NA
21477	AT5G05230	830405	8	8	8	8	0	0	0	0	9	9	0	PEAT	NA	NA	NA	PEAT	TRB1+2	NA
21533	AT5G05670	830451	7	10	9	3	4	0	0	0	9	9	0	PEAT	NuA4	NA	NA	PEAT+NuA4	TRB1+2	NA
21535	AT5G05680	830452	7	10	9	3	0	0	0	0	9	9	0	PEAT	NA	NA	NA	PEAT	TRB1+2	NA
21537	AT5G05700	830454	9	9	9	9	8	0	0	0	9	9	0	PEAT	NuA4	NA	NA	PEAT+NuA4	TRB1+2	NA
21539	AT5G05710	830455	9	9	9	9	0	7	0	0	9	9	0	PEAT	NA	NA	NA	PEAT	TRB1+2	NA
21584	AT5G06065	NA	0	0	0	10	10	0	0	0	9	9	0	NA	NuA4	NA	NA	NuA4	TRB1+2	NA
21599	AT5G06165	NA	7	9	7	1	2	0	0	0	9	9	0	PEAT	NuA4	NA	NA	PEAT+NuA4	TRB1+2	NA
21619	AT5G06305	NA	3	7	6	9	0	0	0	0	9	9	0	PEAT	NA	NA	NA	PEAT	TRB1+2	NA
21639	AT5G06430	830531	10	9	9	1	0	0	0	0	9	9	0	PEAT	NA	NA	NA	PEAT	TRB1+2	NA
21640	AT5G06440	830532	10	9	9	1	5	0	0	0	9	9	0	PEAT	NuA4	NA	NA	PEAT+NuA4	TRB1+2	NA
21676	AT5G06720	830561	0	1	0	1	4	0	0	10	9	9	0	NA	NuA4	NA	JMJ14	NuA4+JMJ14	TRB1+2	NA
21677	AT5G06730	830562	0	0	0	0	0	0	0	10	9	9	0	NA	NA	NA	JMJ14	JMJ14	TRB1+2	NA
21696	AT5G06850	830576	0	1	0	0	0	0	0	8	9	9	0	NA	NA	NA	JMJ14	JMJ14	TRB1+2	NA
21703	AT5G06910	830582	5	7	7	0	0	0	0	9	9	9	0	PEAT	NA	NA	JMJ14	PEAT+JMJ14	TRB1+2	NA
21726	AT5G07060	830597	0	5	0	0	0	0	8	4	9	9	0	NA	NA	NA	JMJ14	JMJ14	TRB1+2	Cluster2
21731	AT5G07090	830600	0	5	6	0	6	0	0	0	9	9	0	PEAT	NA	NA	NA	PEAT	TRB1+2	NA
21745	AT5G07170	830608	0	0	0	0	0	0	0	10	9	9	0	NA	NA	NA	JMJ14	JMJ14	TRB1+2	NA
21769	AT5G07340	830625	0	3	0	5	0	1	0	0	9	9	0	NA	NA	NA	NA	Unassigned	TRB1+2	NA
21850	AT5G07940	830688	6	8	7	7	8	0	0	0	9	9	0	PEAT	NuA4	NA	NA	PEAT+NuA4	TRB1+2	NA
21854	AT5G07970	830691	9	9	8	2	0	0	0	0	9	9	0	PEAT	NA	NA	NA	PEAT	TRB1+2	NA
21889	AT5G08190	830715	2	10	5	7	8	0	0	0	9	9	0	PEAT	NuA4	NA	NA	PEAT+NuA4	TRB1+2	NA
21972	AT5G08695	6241377	0	6	0	0	0	3	3	5	9	9	0	NA	NA	PRC2	JMJ14	PRC2+JMJ14	TRB1+2	NA
21974	AT5G08710	830771	2	2	4	0	0	0	0	5	9	9	0	PEAT	NA	NA	JMJ14	PEAT+JMJ14	TRB1+2	NA
21994	AT5G08855	NA	3	2	0	1	0	0	0	0	9	9	0	PEAT	NA	NA	NA	PEAT	TRB1+2	NA
22000	AT5G08895	NA	7	7	6	9	5	0	0	8	9	9	0	PEAT	NuA4	NA	JMJ14	PEAT+NuA4+JMJ14	TRB1+2	NA
22008	AT5G08970	NA	0	0	0	4	0	0	0	0	9	9	0	NA	NA	NA	NA	Unassigned	TRB1+2	NA
22015	AT5G09020	NA	0	0	4	2	4	0	0	0	9	9	0	NA	NuA4	NA	NA	NuA4	TRB1+2	NA
22017	AT5G09035	NA	0	0	0	10	10	0	0	0	9	9	0	NA	NuA4	NA	NA	NuA4	TRB1+2	NA
22066	AT5G09330	830792	5	7	7	0	0	0	0	0	9	9	0	PEAT	NA	NA	NA	PEAT	TRB1+2	NA
22074	AT5G09380	830797	9	9	9	1	0	0	0	0	9	9	0	PEAT	NA	NA	NA	PEAT	TRB1+2	NA
22076	AT5G09390	830798	9	9	9	1	0	0	0	0	9	9	0	PEAT	NA	NA	NA	PEAT	TRB1+2	NA
22086	AT5G09443	NA	3	6	8	10	10	0	0	0	9	9	0	PEAT	NuA4	NA	NA	PEAT+NuA4	TRB1+2	NA
22087	AT5G09445	5008205	3	6	8	10	10	0	0	0	9	9	0	PEAT	NuA4	NA	NA	PEAT+NuA4	TRB1+2	NA
22097	AT5G09505	NA	7	8	0	6	0	0	0	0	9	9	0	PEAT	NA	NA	NA	PEAT	TRB1+2	NA
22100	AT5G09515	NA	7	8	0	6	0	0	0	0	9	9	0	PEAT	NA	NA	NA	PEAT	TRB1+2	NA
22108	AT5G09560	830815	9	0	0	0	0	2	9	10	9	9	0	NA	NA	PRC2	JMJ14	PRC2+JMJ14	TRB1+2	NA
22110	AT5G09570	830816	9	10	8	0	0	0	0	10	9	9	0	PEAT	NA	NA	JMJ14	PEAT+JMJ14	TRB1+2	NA
22165	AT5G09880	830848	10	10	10	9	8	0	0	0	9	9	0	PEAT	NuA4	NA	NA	PEAT+NuA4	TRB1+2	NA
22166	AT5G09890	830849	10	10	10	6	8	0	0	0	9	9	0	PEAT	NuA4	NA	NA	PEAT+NuA4	TRB1+2	NA
22172	AT5G09930	830854	7	9	0	0	0	0	0	7	9	9	0	PEAT	NA	NA	JMJ14	PEAT+JMJ14	TRB1+2	NA
22191	AT5G10070	830871	10	10	9	6	0	0	0	0	9	9	0	PEAT	NA	NA	NA	PEAT	TRB1+2	NA
22192	AT5G10080	830872	10	10	9	6	0	0	0	0	9	9	0	PEAT	NA	NA	NA	PEAT	TRB1+2	Cluster4
22206	AT5G10240	830888	5	3	3	3	6	0	0	0	9	9	0	PEAT	NuA4	NA	NA	PEAT+NuA4	TRB1+2	NA
22207	AT5G10250	830889	0	3	0	3	0	0	0	9	9	9	0	NA	NA	NA	JMJ14	JMJ14	TRB1+2	Cluster2
22212	AT5G10300	830894	0	4	5	7	4	8	7	0	9	9	0	PEAT	NuA4	PRC2	NA	PEAT+PRC2+NuA4	TRB1+2	NA
22218	AT5G10360	830900	3	0	4	2	0	0	0	0	9	9	0	PEAT	NA	NA	NA	PEAT	TRB1+2	NA
22236	AT5G10540	830919	10	10	10	8	10	0	0	0	9	9	0	PEAT	NuA4	NA	NA	PEAT+NuA4	TRB1+2	NA
22271	AT5G10900	830957	4	9	6	6	2	0	0	0	9	9	0	PEAT	NuA4	NA	NA	PEAT+NuA4	TRB1+2	NA
22308	AT5G11260	830996	4	4	1	7	0	0	0	0	9	9	0	PEAT	NA	NA	NA	PEAT	TRB1+2	Cluster4
22309	AT5G11270	830997	4	4	1	7	0	0	0	0	9	9	0	PEAT	NA	NA	NA	PEAT	TRB1+2	NA
22411	AT5G12310	831106	4	8	7	4	0	0	0	0	9	9	0	PEAT	NA	NA	NA	PEAT	TRB1+2	NA
22438	AT5G13000	831140	7	8	8	5	0	0	0	6	9	9	0	PEAT	NA	NA	JMJ14	PEAT+JMJ14	TRB1+2	NA
22450	AT5G13130	831152	0	5	0	0	0	9	10	7	9	9	0	NA	NA	PRC2	JMJ14	PRC2+JMJ14	TRB1+2	NA
22459	AT5G13220	831162	5	0	5	0	0	9	10	0	9	9	0	PEAT	NA	PRC2	NA	PEAT+PRC2	TRB1+2	NA
22461	AT5G13230	831163	6	6	5	0	0	0	10	0	9	9	0	PEAT	NA	NA	NA	PEAT	TRB1+2	NA
22480	AT5G13420	831183	3	8	5	3	0	0	0	0	9	9	0	PEAT	NA	NA	NA	PEAT	TRB1+2	NA
22567	AT5G14290	831279	8	7	0	0	0	3	6	8	9	9	0	PEAT	NA	PRC2	JMJ14	PEAT+PRC2+JMJ14	TRB1+2	NA
22568	AT5G14300	831280	8	7	0	0	0	3	6	8	9	9	0	PEAT	NA	PRC2	JMJ14	PEAT+PRC2+JMJ14	TRB1+2	NA
22586	AT5G14490	831300	0	2	0	10	7	0	0	5	9	9	0	NA	NuA4	NA	JMJ14	NuA4+JMJ14	TRB1+2	NA
22589	AT5G14520	831303	6	8	8	0	0	0	0	0	9	9	0	PEAT	NA	NA	NA	PEAT	TRB1+2	NA
22590	AT5G14530	831304	5	8	8	5	0	0	0	0	9	9	0	PEAT	NA	NA	NA	PEAT	TRB1+2	NA
22608	AT5G14730	831325	3	3	5	8	1	6	2	8	9	9	0	PEAT	NuA4	PRC2	JMJ14	PEAT+PRC2+NuA4+JMJ14	TRB1+2	NA
22622	AT5G14890	831341	0	2	0	7	0	0	0	10	9	9	0	NA	NA	NA	JMJ14	JMJ14	TRB1+2	Cluster2
22623	AT5G14895	NA	3	2	1	0	0	0	8	10	9	9	0	PEAT	NA	NA	JMJ14	PEAT+JMJ14	TRB1+2	NA
22638	AT5G15020	831354	6	5	4	1	0	0	0	0	9	9	0	PEAT	NA	NA	NA	PEAT	TRB1+2	NA
22639	AT5G15022	NA	6	5	4	1	0	0	0	0	9	9	0	PEAT	NA	NA	NA	PEAT	TRB1+2	NA
22650	AT5G15120	831364	1	2	4	9	10	0	0	10	9	9	0	PEAT	NuA4	NA	JMJ14	PEAT+NuA4+JMJ14	TRB1+2	NA
22657	AT5G15200	831372	1	9	6	5	0	0	0	0	9	9	0	PEAT	NA	NA	NA	PEAT	TRB1+2	NA
22664	AT5G15270	831379	8	7	5	8	0	0	0	0	9	9	0	PEAT	NA	NA	NA	PEAT	TRB1+2	NA
22689	AT5G15540	831407	10	10	10	3	2	0	0	0	9	9	0	PEAT	NuA4	NA	NA	PEAT+NuA4	TRB1+2	NA
22691	AT5G15550	831408	10	10	10	2	0	0	0	0	9	9	0	PEAT	NA	NA	NA	PEAT	TRB1+2	NA
22692	AT5G15560	831409	0	0	0	0	0	0	0	5	9	9	0	NA	NA	NA	JMJ14	JMJ14	TRB1+2	NA
22696	AT5G15600	831412	9	9	9	5	2	0	0	0	9	9	0	PEAT	NuA4	NA	NA	PEAT+NuA4	TRB1+2	NA
22697	AT5G15610	831413	9	9	9	7	0	0	0	0	9	9	0	PEAT	NA	NA	NA	PEAT	TRB1+2	NA
22714	AT5G15780	831434	10	10	10	4	0	0	0	1	9	9	0	PEAT	NA	NA	JMJ14	PEAT+JMJ14	TRB1+2	NA
22723	AT5G15833	NA	10	9	10	2	0	0	3	0	9	9	0	PEAT	NA	NA	NA	PEAT	TRB1+2	NA
22736	AT5G15950	831452	8	3	1	9	10	4	7	0	9	9	0	PEAT	NuA4	PRC2	NA	PEAT+PRC2+NuA4	TRB1+2	Cluster4
22741	AT5G16020	831459	2	1	0	0	0	0	0	8	9	9	0	PEAT	NA	NA	JMJ14	PEAT+JMJ14	TRB1+2	NA
22744	AT5G16050	831462	10	10	10	7	4	0	0	0	9	9	0	PEAT	NuA4	NA	NA	PEAT+NuA4	TRB1+2	NA
22745	AT5G16060	831463	10	10	10	7	4	0	0	0	9	9	0	PEAT	NuA4	NA	NA	PEAT+NuA4	TRB1+2	NA
22752	AT5G16130	831470	3	8	2	6	10	0	0	0	9	9	0	PEAT	NuA4	NA	NA	PEAT+NuA4	TRB1+2	NA
22812	AT5G16750	831538	9	9	5	7	6	0	0	0	9	9	0	PEAT	NuA4	NA	NA	PEAT+NuA4	TRB1+2	NA
22813	AT5G16760	831539	9	9	5	7	6	0	0	0	9	9	0	PEAT	NuA4	NA	NA	PEAT+NuA4	TRB1+2	NA
22859	AT5G17260	831591	0	0	0	3	0	5	2	3	9	9	0	NA	NA	PRC2	JMJ14	PRC2+JMJ14	TRB1+2	NA
22876	AT5G17440	831610	6	9	8	2	0	0	0	0	9	9	0	PEAT	NA	NA	NA	PEAT	TRB1+2	NA
22881	AT5G17520	831618	10	10	10	0	0	0	0	0	9	9	0	PEAT	NA	NA	NA	PEAT	TRB1+2	NA
22895	AT5G17650	831631	2	5	2	2	2	2	0	7	9	9	0	PEAT	NuA4	NA	JMJ14	PEAT+NuA4+JMJ14	TRB1+2	NA
22896	AT5G17660	831632	2	5	2	2	2	2	0	7	9	9	0	PEAT	NuA4	NA	JMJ14	PEAT+NuA4+JMJ14	TRB1+2	NA
22920	AT5G17900	831658	10	10	10	5	7	0	0	0	9	9	0	PEAT	NuA4	NA	NA	PEAT+NuA4	TRB1+2	NA
22922	AT5G17930	831661	10	10	9	1	0	7	0	0	9	9	0	PEAT	NA	NA	NA	PEAT	TRB1+2	NA
22923	AT5G17950	831662	10	10	9	1	0	7	10	0	9	9	0	PEAT	NA	PRC2	NA	PEAT+PRC2	TRB1+2	NA
22966	AT5G18320	831950	5	3	2	0	2	0	0	10	9	9	0	PEAT	NA	NA	JMJ14	PEAT+JMJ14	TRB1+2	NA
7025	AT1G79940	844334	5	8	9	6	3	0	0	0	5	5	7	PEAT	NuA4	NA	NA	PEAT+NuA4	TRB1+2+3	NA
7026	AT1G79950	844335	5	8	9	8	4	0	0	0	5	5	7	PEAT	NuA4	NA	NA	PEAT+NuA4	TRB1+2+3	NA
10511	AT2G40200	818611	0	6	1	1	1	0	0	0	6	6	5	PEAT	NuA4	NA	NA	PEAT+NuA4	TRB1+2+3	NA
10512	AT2G40205	818612	0	6	1	0	0	0	0	0	6	6	5	PEAT	NA	NA	NA	PEAT	TRB1+2+3	NA
10606	AT2G41140	818713	4	3	5	4	0	0	0	0	6	6	5	PEAT	NA	NA	NA	PEAT	TRB1+2+3	NA
11131	AT2G46240	819232	3	7	2	9	10	0	0	0	6	6	5	PEAT	NuA4	NA	NA	PEAT+NuA4	TRB1+2+3	NA
12697	AT3G09550	820112	4	8	3	5	0	0	0	10	6	7	4	PEAT	NA	NA	JMJ14	PEAT+JMJ14	TRB1+2+3	NA
12902	AT3G11280	820299	9	8	0	8	10	0	0	10	6	7	4	PEAT	NuA4	NA	JMJ14	PEAT+NuA4+JMJ14	TRB1+2+3	NA
13126	AT3G13280	820528	10	9	10	6	0	9	10	4	6	7	4	PEAT	NA	PRC2	JMJ14	PEAT+PRC2+JMJ14	TRB1+2+3	NA
13127	AT3G13290	820529	7	7	7	4	0	9	10	0	6	7	4	PEAT	NA	PRC2	NA	PEAT+PRC2	TRB1+2+3	NA
13644	AT3G18160	821342	9	8	9	4	2	0	0	0	7	7	3	PEAT	NuA4	NA	NA	PEAT+NuA4	TRB1+2+3	NA
13645	AT3G18165	821343	9	8	9	0	0	0	0	2	7	7	3	PEAT	NA	NA	JMJ14	PEAT+JMJ14	TRB1+2+3	NA
13653	AT3G18220	821350	0	0	0	0	0	7	2	6	7	7	3	NA	NA	PRC2	JMJ14	PRC2+JMJ14	TRB1+2+3	NA
15027	AT3G46040	823747	0	8	10	7	3	0	0	9	7	7	3	PEAT	NuA4	NA	JMJ14	PEAT+NuA4+JMJ14	TRB1+2+3	NA
15306	AT3G49250	824086	8	10	9	5	0	0	0	0	7	8	2	PEAT	NA	NA	NA	PEAT	TRB1+2+3	NA
15459	AT3G50830	824247	7	5	6	7	8	0	0	0	7	8	2	PEAT	NuA4	NA	NA	PEAT+NuA4	TRB1+2+3	NA
16417	AT3G60670	825238	9	0	0	5	7	10	10	0	7	8	2	NA	NuA4	PRC2	NA	PRC2+NuA4	TRB1+2+3	NA
16614	AT3G62460	825420	4	9	3	0	0	8	0	0	7	8	2	PEAT	NA	NA	NA	PEAT	TRB1+2+3	NA
16837	AT4G00920	826366	0	5	0	1	0	6	3	2	7	8	2	NA	NA	PRC2	JMJ14	PRC2+JMJ14	TRB1+2+3	NA
16902	AT4G01520	828204	0	0	0	0	0	7	4	0	0	8	9	NA	NA	PRC2	NA	PRC2	TRB2+3	NA
16933	AT4G01830	826974	0	2	0	0	0	0	0	10	8	8	1	NA	NA	NA	JMJ14	JMJ14	TRB1+2+3	NA
16985	AT4G02280	828081	1	3	1	1	1	0	0	10	8	8	1	PEAT	NuA4	NA	JMJ14	PEAT+NuA4+JMJ14	TRB1+2+3	NA
17360	AT4G05945	NA	0	0	0	0	0	10	10	0	0	8	9	NA	NA	PRC2	NA	PRC2	TRB2+3	NA
17775	AT4G09960	826586	0	0	0	3	0	10	9	0	0	8	9	NA	NA	PRC2	NA	PRC2	TRB2+3	NA
17878	AT4G11200	NA	9	8	6	3	0	9	9	0	8	0	9	PEAT	NA	PRC2	NA	PEAT+PRC2	TRB1+3	NA
17958	AT4G12050	826813	0	0	0	0	0	10	10	0	0	8	9	NA	NA	PRC2	NA	PRC2	TRB2+3	NA
17972	AT4G12190	826827	0	2	0	0	0	0	0	9	8	8	1	NA	NA	NA	JMJ14	JMJ14	TRB1+2+3	NA
18077	AT4G13495	NA	0	0	0	5	0	7	3	0	0	8	9	NA	NA	PRC2	NA	PRC2	TRB2+3	Cluster5
18086	AT4G13575	6240258	0	0	0	2	0	10	9	0	0	8	9	NA	NA	PRC2	NA	PRC2	TRB2+3	Cluster5
18539	AT4G17800	827502	0	0	3	2	4	10	10	0	0	8	9	NA	NuA4	PRC2	NA	PRC2+NuA4	TRB2+3	NA
18540	AT4G17810	827503	2	2	2	4	2	10	9	0	0	8	9	PEAT	NuA4	PRC2	NA	PEAT+PRC2+NuA4	TRB2+3	NA
18825	AT4G20820	827830	0	0	0	5	0	0	0	10	8	9	0	NA	NA	NA	JMJ14	JMJ14	TRB1+2	NA
18827	AT4G20840	827832	0	0	0	5	0	0	0	9	8	9	0	NA	NA	NA	JMJ14	JMJ14	TRB1+2	NA
18838	AT4G20940	827842	0	5	0	0	0	0	0	4	8	9	0	NA	NA	NA	JMJ14	JMJ14	TRB1+2	NA
18840	AT4G20960	827843	9	10	10	9	6	0	0	0	8	9	0	PEAT	NuA4	NA	NA	PEAT+NuA4	TRB1+2	NA
18844	AT4G21020	827849	0	0	0	0	0	9	9	0	8	9	0	NA	NA	PRC2	NA	PRC2	TRB1+2	NA
18851	AT4G21110	827859	9	9	9	5	3	0	0	0	8	9	0	PEAT	NuA4	NA	NA	PEAT+NuA4	TRB1+2	NA
18852	AT4G21120	827860	0	0	0	0	0	0	0	9	8	9	0	NA	NA	NA	JMJ14	JMJ14	TRB1+2	NA
18854	AT4G21140	827862	6	9	8	4	3	0	0	0	8	9	0	PEAT	NuA4	NA	NA	PEAT+NuA4	TRB1+2	NA
18855	AT4G21150	827863	6	9	8	4	4	0	0	0	8	9	0	PEAT	NuA4	NA	NA	PEAT+NuA4	TRB1+2	NA
18943	AT4G21980	828287	10	10	10	3	1	0	0	6	8	9	0	PEAT	NuA4	NA	JMJ14	PEAT+NuA4+JMJ14	TRB1+2	NA
18956	AT4G22140	828303	9	10	10	1	0	0	0	6	8	9	0	PEAT	NA	NA	JMJ14	PEAT+JMJ14	TRB1+2	NA
18960	AT4G22180	828308	0	5	0	0	0	4	5	0	8	9	0	NA	NA	PRC2	NA	PRC2	TRB1+2	NA
18961	AT4G22185	NA	0	5	0	0	0	0	0	5	8	9	0	NA	NA	NA	JMJ14	JMJ14	TRB1+2	NA
18965	AT4G22220	828316	9	9	10	1	0	0	1	0	8	9	0	PEAT	NA	NA	NA	PEAT	TRB1+2	NA
18983	AT4G22380	828333	7	9	10	8	0	0	0	0	8	9	0	PEAT	NA	NA	NA	PEAT	TRB1+2	NA
19012	AT4G22690	828365	0	0	0	7	0	2	3	0	8	9	0	NA	NA	PRC2	NA	PRC2	TRB1+2	NA
19043	AT4G22980	828397	6	9	8	7	4	0	0	8	8	9	0	PEAT	NuA4	NA	JMJ14	PEAT+NuA4+JMJ14	TRB1+2	NA
19049	AT4G23030	828402	0	0	0	10	10	0	0	5	8	9	0	NA	NuA4	NA	JMJ14	NuA4+JMJ14	TRB1+2	NA
19112	AT4G23720	828472	0	0	0	0	0	0	9	5	8	9	0	NA	NA	NA	JMJ14	JMJ14	TRB1+2	NA
19142	AT4G23990	828499	0	2	0	3	0	0	9	10	8	9	0	NA	NA	NA	JMJ14	JMJ14	TRB1+2	NA
19143	AT4G24000	828500	0	0	0	0	0	0	0	10	8	9	0	NA	NA	NA	JMJ14	JMJ14	TRB1+2	NA
19150	AT4G24040	828504	0	1	0	4	3	0	0	5	8	9	0	NA	NuA4	NA	JMJ14	NuA4+JMJ14	TRB1+2	NA
19192	AT4G24470	828549	7	9	9	4	2	0	0	0	8	9	0	PEAT	NuA4	NA	NA	PEAT+NuA4	TRB1+2	NA
19217	AT4G24760	828578	0	10	0	9	2	0	0	0	8	9	0	NA	NuA4	NA	NA	NuA4	TRB1+2	NA
19240	AT4G25000	828603	0	0	0	0	0	0	0	8	8	9	0	NA	NA	NA	JMJ14	JMJ14	TRB1+2	Cluster1
19258	AT4G25200	828623	0	0	0	0	0	0	0	8	8	9	0	NA	NA	NA	JMJ14	JMJ14	TRB1+2	NA
19259	AT4G25210	828624	0	0	0	0	0	0	0	0	8	9	0	NA	NA	NA	NA	Unassigned	TRB1+2	NA
19272	AT4G25320	828635	6	7	4	1	0	0	0	0	8	9	0	PEAT	NA	NA	NA	PEAT	TRB1+2	NA
19274	AT4G25340	828637	6	8	4	0	0	0	0	5	8	9	0	PEAT	NA	NA	JMJ14	PEAT+JMJ14	TRB1+2	NA
19294	AT4G25540	828659	3	10	8	4	1	0	0	0	8	9	0	PEAT	NuA4	NA	NA	PEAT+NuA4	TRB1+2	NA
19295	AT4G25550	828660	3	10	8	5	2	0	0	0	8	9	0	PEAT	NuA4	NA	NA	PEAT+NuA4	TRB1+2	NA
19296	AT4G25560	828661	0	0	0	0	0	0	0	9	8	9	0	NA	NA	NA	JMJ14	JMJ14	TRB1+2	NA
19353	AT4G26160	828722	8	6	5	0	0	0	0	2	8	9	0	PEAT	NA	NA	JMJ14	PEAT+JMJ14	TRB1+2	NA
19358	AT4G26210	828727	4	9	6	6	4	0	0	0	8	9	0	PEAT	NuA4	NA	NA	PEAT+NuA4	TRB1+2	NA
19386	AT4G26483	10723109	0	0	0	0	0	0	0	9	8	9	0	NA	NA	NA	JMJ14	JMJ14	TRB1+2	NA
19406	AT4G26640	828771	10	8	9	3	0	0	0	7	8	9	0	PEAT	NA	NA	JMJ14	PEAT+JMJ14	TRB1+2	NA
19426	AT4G26840	828791	4	7	4	7	0	0	0	0	8	9	0	PEAT	NA	NA	NA	PEAT	TRB1+2	NA
19450	AT4G27090	828817	5	8	5	3	0	0	0	0	8	9	0	PEAT	NA	NA	NA	PEAT	TRB1+2	NA
19451	AT4G27100	828818	5	8	5	3	2	0	0	0	8	9	0	PEAT	NuA4	NA	NA	PEAT+NuA4	TRB1+2	NA
19452	AT4G27110	828819	0	8	0	0	0	0	0	8	8	9	0	NA	NA	NA	JMJ14	JMJ14	TRB1+2	NA
19528	AT4G27940	828907	2	6	3	7	10	0	0	4	8	9	0	PEAT	NuA4	NA	JMJ14	PEAT+NuA4+JMJ14	TRB1+2	NA
19560	AT4G28250	828940	0	4	0	8	9	1	2	0	8	9	0	NA	NuA4	PRC2	NA	PRC2+NuA4	TRB1+2	NA
19580	AT4G28430	828960	10	10	10	8	1	0	0	0	8	9	0	PEAT	NuA4	NA	NA	PEAT+NuA4	TRB1+2	NA
19581	AT4G28440	828961	10	10	10	8	1	0	0	0	8	9	0	PEAT	NuA4	NA	NA	PEAT+NuA4	TRB1+2	NA
19582	AT4G28450	828962	10	10	10	0	0	0	0	0	8	9	0	PEAT	NA	NA	NA	PEAT	TRB1+2	NA
19616	AT4G28780	828999	0	0	0	2	0	0	0	8	8	9	0	NA	NA	NA	JMJ14	JMJ14	TRB1+2	NA
19625	AT4G28860	829007	8	9	8	2	3	10	9	0	8	9	0	PEAT	NuA4	PRC2	NA	PEAT+PRC2+NuA4	TRB1+2	Cluster2
19626	AT4G28880	829009	8	9	8	2	3	0	0	0	8	9	0	PEAT	NuA4	NA	NA	PEAT+NuA4	TRB1+2	NA
19627	AT4G28890	829010	0	8	7	0	0	0	0	10	8	9	0	PEAT	NA	NA	JMJ14	PEAT+JMJ14	TRB1+2	NA
19678	AT4G29450	829066	0	2	0	0	0	0	0	10	8	9	0	NA	NA	NA	JMJ14	JMJ14	TRB1+2	NA
19750	AT4G30210	829144	0	0	0	0	0	0	0	0	8	9	0	NA	NA	NA	NA	Unassigned	TRB1+2	NA
19751	AT4G30220	829145	8	10	10	5	2	0	0	0	8	9	0	PEAT	NuA4	NA	NA	PEAT+NuA4	TRB1+2	NA
19759	AT4G30300	829153	2	5	3	0	0	0	0	8	8	9	0	PEAT	NA	NA	JMJ14	PEAT+JMJ14	TRB1+2	NA
19760	AT4G30310	829154	9	9	9	3	0	0	0	8	8	9	0	PEAT	NA	NA	JMJ14	PEAT+JMJ14	TRB1+2	NA
19795	AT4G30680	829191	2	6	4	7	0	0	0	0	8	9	0	PEAT	NA	NA	NA	PEAT	TRB1+2	NA
19796	AT4G30690	829192	2	6	4	7	0	0	0	0	8	9	0	PEAT	NA	NA	NA	PEAT	TRB1+2	NA
19804	AT4G30780	829201	10	10	10	9	9	0	0	0	8	9	0	PEAT	NuA4	NA	NA	PEAT+NuA4	TRB1+2	NA
19816	AT4G30890	829213	10	10	9	8	6	0	0	0	8	9	0	PEAT	NuA4	NA	NA	PEAT+NuA4	TRB1+2	NA
19817	AT4G30900	829214	10	10	9	8	6	0	0	0	8	9	0	PEAT	NuA4	NA	NA	PEAT+NuA4	TRB1+2	NA
19832	AT4G31000	829227	0	0	2	6	0	0	0	3	8	9	0	NA	NA	NA	JMJ14	JMJ14	TRB1+2	NA
19833	AT4G31010	829228	8	7	5	6	1	0	0	1	8	9	0	PEAT	NuA4	NA	JMJ14	PEAT+NuA4+JMJ14	TRB1+2	NA
19845	AT4G31150	829243	6	9	8	3	0	0	0	0	8	9	0	PEAT	NA	NA	NA	PEAT	TRB1+2	NA
19846	AT4G31160	829244	6	9	8	3	0	0	0	0	8	9	0	PEAT	NA	NA	NA	PEAT	TRB1+2	NA
19885	AT4G31580	829285	10	10	9	7	2	0	0	0	8	9	0	PEAT	NuA4	NA	NA	PEAT+NuA4	TRB1+2	NA
19898	AT4G31700	829298	0	6	2	9	1	0	0	0	8	9	0	PEAT	NuA4	NA	NA	PEAT+NuA4	TRB1+2	NA
19958	AT4G32240	829357	7	10	9	6	8	0	0	0	8	9	0	PEAT	NuA4	NA	NA	PEAT+NuA4	TRB1+2	NA
19959	AT4G32250	829358	7	10	9	7	8	0	0	0	8	9	0	PEAT	NuA4	NA	NA	PEAT+NuA4	TRB1+2	NA
19960	AT4G32260	829359	7	10	9	7	8	0	0	0	8	9	0	PEAT	NuA4	NA	NA	PEAT+NuA4	TRB1+2	NA
19976	AT4G32400	829375	9	10	10	7	5	0	0	0	8	9	0	PEAT	NuA4	NA	NA	PEAT+NuA4	TRB1+2	NA
19978	AT4G32420	829377	10	9	9	10	10	0	0	0	8	9	0	PEAT	NuA4	NA	NA	PEAT+NuA4	TRB1+2	NA
19979	AT4G32430	829378	10	9	9	7	0	0	0	0	8	9	0	PEAT	NA	NA	NA	PEAT	TRB1+2	NA
19980	AT4G32440	829379	10	9	9	7	5	0	0	0	8	9	0	PEAT	NuA4	NA	NA	PEAT+NuA4	TRB1+2	NA
20000	AT4G32610	829396	10	10	10	3	0	0	0	0	8	9	0	PEAT	NA	NA	NA	PEAT	TRB1+2	NA
20059	AT4G33220	829458	0	0	0	1	5	4	3	7	8	9	0	NA	NuA4	PRC2	JMJ14	PRC2+NuA4+JMJ14	TRB1+2	NA
20062	AT4G33250	829461	9	9	8	3	2	0	0	0	8	9	0	PEAT	NuA4	NA	NA	PEAT+NuA4	TRB1+2	NA
20064	AT4G33270	829463	9	9	8	0	0	0	0	2	8	9	0	PEAT	NA	NA	JMJ14	PEAT+JMJ14	TRB1+2	NA
20097	AT4G33580	829498	10	9	10	7	0	0	0	0	8	9	0	PEAT	NA	NA	NA	PEAT	TRB1+2	NA
20130	AT4G33890	829532	9	7	9	0	0	0	4	0	8	9	0	PEAT	NA	NA	NA	PEAT	TRB1+2	NA
20139	AT4G33970	829543	0	2	1	4	0	0	0	4	8	9	0	PEAT	NA	NA	JMJ14	PEAT+JMJ14	TRB1+2	NA
20140	AT4G33980	829544	3	3	5	0	0	0	0	4	8	9	0	PEAT	NA	NA	JMJ14	PEAT+JMJ14	TRB1+2	NA
20168	AT4G34230	829572	0	5	0	9	8	0	0	7	8	9	0	NA	NuA4	NA	JMJ14	NuA4+JMJ14	TRB1+2	Cluster2
20192	AT4G34440	829595	0	8	0	3	0	0	0	5	8	9	0	NA	NA	NA	JMJ14	JMJ14	TRB1+2	NA
20196	AT4G34480	829599	0	4	0	0	0	2	1	10	8	9	0	NA	NA	PRC2	JMJ14	PRC2+JMJ14	TRB1+2	NA
20213	AT4G34660	829618	2	7	3	7	0	0	0	0	8	9	0	PEAT	NA	NA	NA	PEAT	TRB1+2	NA
20232	AT4G34870	829639	8	9	9	5	7	0	0	0	8	9	0	PEAT	NuA4	NA	NA	PEAT+NuA4	TRB1+2	NA
20238	AT4G34920	829644	3	6	4	3	3	0	0	9	8	9	0	PEAT	NuA4	NA	JMJ14	PEAT+NuA4+JMJ14	TRB1+2	NA
20239	AT4G34930	829645	5	7	8	0	0	0	0	9	8	9	0	PEAT	NA	NA	JMJ14	PEAT+JMJ14	TRB1+2	Cluster2
5392	AT1G63040	NA	0	1	0	4	0	10	10	0	4	5	7	NA	NA	PRC2	NA	PRC2	TRB1+2+3	NA
5396	AT1G63090	842612	0	3	0	5	5	0	0	1	4	5	7	NA	NuA4	NA	JMJ14	NuA4+JMJ14	TRB1+2+3	NA
5697	AT1G66270	842944	0	0	0	0	0	2	4	0	4	5	7	NA	NA	PRC2	NA	PRC2	TRB1+2+3	NA
5721	AT1G66580	842976	9	10	10	5	6	0	0	0	4	5	7	PEAT	NuA4	NA	NA	PEAT+NuA4	TRB1+2+3	NA
5772	AT1G67160	843036	9	8	10	2	0	9	10	10	4	5	7	PEAT	NA	PRC2	JMJ14	PEAT+PRC2+JMJ14	TRB1+2+3	NA
5773	AT1G67170	843037	9	8	10	2	0	9	10	10	4	5	7	PEAT	NA	PRC2	JMJ14	PEAT+PRC2+JMJ14	TRB1+2+3	NA
5938	AT1G68850	843218	0	3	0	0	0	0	0	9	4	5	7	NA	NA	NA	JMJ14	JMJ14	TRB1+2+3	NA
6117	AT1G70600	843397	0	0	0	0	0	0	0	0	4	5	7	NA	NA	NA	NA	Unassigned	TRB1+2+3	NA
6129	AT1G70730	843410	9	6	7	8	7	0	0	0	4	5	7	PEAT	NuA4	NA	NA	PEAT+NuA4	TRB1+2+3	NA
6274	AT1G72320	843564	8	8	8	5	0	0	0	0	4	5	7	PEAT	NA	NA	NA	PEAT	TRB1+2+3	NA
6351	AT1G73150	843646	9	10	9	9	0	0	0	0	4	5	7	PEAT	NA	NA	NA	PEAT	TRB1+2+3	NA
6486	AT1G74560	843797	9	10	8	9	5	0	0	0	4	5	7	PEAT	NuA4	NA	NA	PEAT+NuA4	TRB1+2+3	NA
6614	AT1G75860	843919	10	10	10	8	2	0	9	0	4	5	7	PEAT	NuA4	NA	NA	PEAT+NuA4	TRB1+2+3	NA
6810	AT1G77800	844117	10	10	10	10	3	0	0	0	4	5	7	PEAT	NuA4	NA	NA	PEAT+NuA4	TRB1+2+3	NA
7270	AT2G01950	814726	0	5	2	0	0	0	0	9	5	6	5	PEAT	NA	NA	JMJ14	PEAT+JMJ14	TRB1+2+3	NA
9873	AT2G33847	5007926	9	10	10	9	0	0	0	0	5	6	5	PEAT	NA	NA	NA	PEAT	TRB1+2+3	NA
10224	AT2G37320	818309	0	10	10	9	5	0	0	7	5	6	5	PEAT	NuA4	NA	JMJ14	PEAT+NuA4+JMJ14	TRB1+2+3	NA
10948	AT2G44420	819049	4	1	0	2	0	0	0	0	6	6	4	PEAT	NA	NA	NA	PEAT	TRB1+2+3	NA
11495	AT3G01610	821105	9	10	10	7	8	0	0	0	6	6	4	PEAT	NuA4	NA	NA	PEAT+NuA4	TRB1+2+3	NA
11703	AT3G02890	821192	10	10	9	8	7	0	0	0	6	6	4	PEAT	NuA4	NA	NA	PEAT+NuA4	TRB1+2+3	NA
11928	AT3G04290	819584	1	0	1	2	0	6	6	0	6	7	3	PEAT	NA	PRC2	NA	PEAT+PRC2	TRB1+2+3	NA
12632	AT3G09100	820064	10	10	10	2	4	7	3	0	6	7	3	PEAT	NuA4	PRC2	NA	PEAT+PRC2+NuA4	TRB1+2+3	NA
13576	AT3G17520	821017	0	0	0	3	1	0	7	10	6	7	3	NA	NuA4	NA	JMJ14	NuA4+JMJ14	TRB1+2+3	NA
13577	AT3G17530	821019	0	1	0	0	0	9	7	10	6	7	3	NA	NA	PRC2	JMJ14	PRC2+JMJ14	TRB1+2+3	NA
13777	AT3G19450	821479	0	10	8	3	1	0	0	10	7	7	2	PEAT	NuA4	NA	JMJ14	PEAT+NuA4+JMJ14	TRB1+2+3	NA
13888	AT3G20550	821601	6	5	5	0	0	10	10	8	1	7	8	PEAT	NA	PRC2	JMJ14	PEAT+PRC2+JMJ14	TRB1+2+3	NA
14075	AT3G22400	821808	0	0	0	9	0	4	5	10	7	7	2	NA	NA	PRC2	JMJ14	PRC2+JMJ14	TRB1+2+3	NA
15212	AT3G48250	823983	6	4	6	9	0	0	0	0	7	7	2	PEAT	NA	NA	NA	PEAT	TRB1+2+3	NA
15358	AT3G49770	824139	0	1	0	4	0	10	10	2	0	8	8	NA	NA	PRC2	JMJ14	PRC2+JMJ14	TRB2+3	NA
15911	AT3G55510	824716	10	10	9	1	0	10	8	0	7	8	1	PEAT	NA	PRC2	NA	PEAT+PRC2	TRB1+2+3	NA
15912	AT3G55512	NA	1	0	0	0	0	10	8	1	0	8	8	NA	NA	PRC2	JMJ14	PRC2+JMJ14	TRB2+3	NA
16169	AT3G58070	824976	1	0	0	0	9	9	7	0	0	8	8	NA	NA	PRC2	NA	PRC2	TRB2+3	Cluster3
16871	AT4G01230	827950	0	5	6	0	0	0	0	6	8	8	0	PEAT	NA	NA	JMJ14	PEAT+JMJ14	TRB1+2	Cluster2
16877	AT4G01280	827903	3	6	6	7	3	0	0	0	8	8	0	PEAT	NuA4	NA	NA	PEAT+NuA4	TRB1+2	Cluster3
16932	AT4G01820	826951	0	0	0	6	0	0	0	10	8	8	0	NA	NA	NA	JMJ14	JMJ14	TRB1+2	NA
16952	AT4G01960	828190	10	10	9	4	3	0	0	0	8	8	0	PEAT	NuA4	NA	NA	PEAT+NuA4	TRB1+2	NA
16953	AT4G01970	828186	0	10	0	4	0	0	0	10	8	8	0	NA	NA	NA	JMJ14	JMJ14	TRB1+2	NA
16964	AT4G02060	828153	10	10	10	9	5	0	0	2	8	8	0	PEAT	NuA4	NA	JMJ14	PEAT+NuA4+JMJ14	TRB1+2	NA
16965	AT4G02070	828147	10	10	10	9	0	0	0	0	8	8	0	PEAT	NA	NA	NA	PEAT	TRB1+2	NA
16978	AT4G02210	827547	7	8	7	8	0	0	0	0	8	8	0	PEAT	NA	NA	NA	PEAT	TRB1+2	NA
16979	AT4G02220	828106	7	8	7	8	0	0	0	0	8	8	0	PEAT	NA	NA	NA	PEAT	TRB1+2	NA
16980	AT4G02230	828099	0	8	7	0	0	0	0	7	8	8	0	PEAT	NA	NA	JMJ14	PEAT+JMJ14	TRB1+2	NA
16981	AT4G02235	2745602	0	8	0	0	0	0	0	7	8	8	0	NA	NA	NA	JMJ14	JMJ14	TRB1+2	NA
16986	AT4G02290	828080	5	6	6	0	0	2	1	0	8	8	0	PEAT	NA	PRC2	NA	PEAT+PRC2	TRB1+2	NA
16992	AT4G02370	828057	5	4	6	0	0	0	0	0	8	8	0	PEAT	NA	NA	NA	PEAT	TRB1+2	NA
17001	AT4G02450	828006	9	9	10	7	1	0	0	0	8	8	0	PEAT	NuA4	NA	NA	PEAT+NuA4	TRB1+2	NA
17002	AT4G02460	827997	9	9	10	7	0	0	0	0	8	8	0	PEAT	NA	NA	NA	PEAT	TRB1+2	NA
17003	AT4G02465	827982	0	9	0	7	0	0	0	5	8	8	0	NA	NA	NA	JMJ14	JMJ14	TRB1+2	NA
17004	AT4G02480	827979	0	8	5	7	0	0	0	5	8	8	0	PEAT	NA	NA	JMJ14	PEAT+JMJ14	TRB1+2	NA
17012	AT4G02550	827910	9	10	10	6	6	0	0	0	8	8	0	PEAT	NuA4	NA	NA	PEAT+NuA4	TRB1+2	NA
17013	AT4G02555	NA	9	10	10	6	2	0	0	0	8	8	0	PEAT	NuA4	NA	NA	PEAT+NuA4	TRB1+2	NA
17023	AT4G02650	828212	0	0	0	0	0	0	0	10	8	8	0	NA	NA	NA	JMJ14	JMJ14	TRB1+2	NA
17030	AT4G02720	828193	8	10	10	4	0	0	0	0	8	8	0	PEAT	NA	NA	NA	PEAT	TRB1+2	NA
17031	AT4G02725	2745608	8	10	10	4	0	0	0	0	8	8	0	PEAT	NA	NA	NA	PEAT	TRB1+2	NA
17091	AT4G03153	828056	0	0	0	0	0	0	0	5	8	8	0	NA	NA	NA	JMJ14	JMJ14	TRB1+2	NA
17093	AT4G03180	828047	9	10	9	1	0	0	0	0	8	8	0	PEAT	NA	NA	NA	PEAT	TRB1+2	NA
17110	AT4G03290	827993	0	0	0	0	0	0	0	10	8	8	0	NA	NA	NA	JMJ14	JMJ14	TRB1+2	NA
17115	AT4G03310	NA	0	6	0	0	0	1	0	7	8	8	0	NA	NA	NA	JMJ14	JMJ14	TRB1+2	NA
17117	AT4G03320	827972	0	6	1	0	0	0	0	7	8	8	0	PEAT	NA	NA	JMJ14	PEAT+JMJ14	TRB1+2	Cluster2
17152	AT4G03550	825650	0	7	7	6	6	0	0	0	8	8	0	PEAT	NuA4	NA	NA	PEAT+NuA4	TRB1+2	NA
17178	AT4G03905	NA	8	9	9	6	0	0	0	0	8	8	0	PEAT	NA	NA	NA	PEAT	TRB1+2	NA
17201	AT4G04205	NA	9	10	10	6	0	0	0	0	8	8	0	PEAT	NA	NA	NA	PEAT	TRB1+2	NA
17224	AT4G04475	NA	6	9	8	0	0	0	0	0	8	8	0	PEAT	NA	NA	NA	PEAT	TRB1+2	NA
17271	AT4G04950	825835	2	7	7	0	0	0	0	0	8	8	0	PEAT	NA	NA	NA	PEAT	TRB1+2	NA
17308	AT4G05380	825886	0	8	7	0	0	0	0	10	8	8	0	PEAT	NA	NA	JMJ14	PEAT+JMJ14	TRB1+2	NA
17312	AT4G05410	825889	0	8	9	4	0	0	0	0	8	8	0	PEAT	NA	NA	NA	PEAT	TRB1+2	NA
17381	AT4G06225	NA	1	3	1	0	0	0	0	0	8	8	0	PEAT	NA	NA	NA	PEAT	TRB1+2	NA
17382	AT4G06235	NA	1	3	1	0	0	0	0	0	8	8	0	PEAT	NA	NA	NA	PEAT	TRB1+2	NA
17468	AT4G07070	NA	0	0	0	0	0	0	0	0	8	8	0	NA	NA	NA	NA	Unassigned	TRB1+2	NA
17469	AT4G07075	NA	0	0	0	0	0	0	0	0	8	8	0	NA	NA	NA	NA	Unassigned	TRB1+2	NA
17470	AT4G07080	NA	0	0	0	0	0	0	0	0	8	8	0	NA	NA	NA	NA	Unassigned	TRB1+2	NA
17527	AT4G07825	826264	0	3	1	1	0	0	0	0	8	8	0	PEAT	NA	NA	NA	PEAT	TRB1+2	NA
17621	AT4G08840	826455	0	0	0	0	0	0	0	9	8	8	0	NA	NA	NA	JMJ14	JMJ14	TRB1+2	NA
17643	AT4G09005	NA	0	0	0	0	0	0	0	5	8	8	0	NA	NA	NA	JMJ14	JMJ14	TRB1+2	NA
17663	AT4G09125	NA	0	1	0	0	0	4	4	6	8	8	0	NA	NA	PRC2	JMJ14	PRC2+JMJ14	TRB1+2	NA
17679	AT4G09215	NA	0	0	0	8	0	0	0	0	8	8	0	NA	NA	NA	NA	Unassigned	TRB1+2	NA
17693	AT4G09335	NA	0	0	0	0	0	0	0	9	8	8	0	NA	NA	NA	JMJ14	JMJ14	TRB1+2	NA
17698	AT4G09395	NA	0	0	0	0	4	0	0	0	8	8	0	NA	NA	NA	NA	Unassigned	TRB1+2	NA
17743	AT4G09705	NA	0	7	0	9	8	0	0	0	8	8	0	NA	NuA4	NA	NA	NuA4	TRB1+2	NA
17790	AT4G10080	826599	10	10	10	6	4	0	0	0	8	8	0	PEAT	NuA4	NA	NA	PEAT+NuA4	TRB1+2	NA
17802	AT4G10280	826620	7	9	8	5	0	0	0	0	8	8	0	PEAT	NA	NA	NA	PEAT	TRB1+2	NA
17859	AT4G11010	826702	0	4	1	3	0	0	4	0	8	8	0	PEAT	NA	NA	NA	PEAT	TRB1+2	NA
17885	AT4G11240	826726	7	10	8	2	0	0	0	2	8	8	0	PEAT	NA	NA	JMJ14	PEAT+JMJ14	TRB1+2	NA
17902	AT4G11420	826746	4	9	8	2	0	0	0	0	8	8	0	PEAT	NA	NA	NA	PEAT	TRB1+2	NA
17917	AT4G11630	826768	10	10	10	7	1	0	0	0	8	8	0	PEAT	NuA4	NA	NA	PEAT+NuA4	TRB1+2	NA
17946	AT4G11950	826802	0	1	0	0	0	0	0	10	8	8	0	NA	NA	NA	JMJ14	JMJ14	TRB1+2	NA
17974	AT4G12210	826829	0	4	0	9	0	7	7	9	8	8	0	NA	NA	PRC2	JMJ14	PRC2+JMJ14	TRB1+2	NA
17975	AT4G12220	826830	0	0	0	0	0	7	7	9	8	8	0	NA	NA	PRC2	JMJ14	PRC2+JMJ14	TRB1+2	NA
17978	AT4G12250	826833	9	10	9	9	0	0	0	0	8	8	0	PEAT	NA	NA	NA	PEAT	TRB1+2	NA
18014	AT4G12590	826872	0	7	9	5	0	0	0	0	8	8	0	PEAT	NA	NA	NA	PEAT	TRB1+2	NA
18015	AT4G12600	826873	8	7	9	0	0	0	0	0	8	8	0	PEAT	NA	NA	NA	PEAT	TRB1+2	NA
18017	AT4G12620	826875	8	9	9	5	0	0	0	0	8	8	0	PEAT	NA	NA	NA	PEAT	TRB1+2	NA
18018	AT4G12640	826877	6	9	8	5	0	0	0	0	8	8	0	PEAT	NA	NA	NA	PEAT	TRB1+2	NA
18108	AT4G13840	827018	7	8	8	9	4	7	4	0	8	8	0	PEAT	NuA4	PRC2	NA	PEAT+PRC2+NuA4	TRB1+2	NA
18109	AT4G13850	827019	7	8	8	2	4	0	0	0	8	8	0	PEAT	NuA4	NA	NA	PEAT+NuA4	TRB1+2	NA
18117	AT4G13940	827028	0	0	0	0	4	0	0	0	8	8	0	NA	NA	NA	NA	Unassigned	TRB1+2	NA
18147	AT4G14165	827056	0	7	4	0	0	9	8	2	8	8	0	PEAT	NA	PRC2	JMJ14	PEAT+PRC2+JMJ14	TRB1+2	NA
18155	AT4G14230	827064	5	8	4	8	8	0	0	0	8	8	0	PEAT	NuA4	NA	NA	PEAT+NuA4	TRB1+2	NA
18157	AT4G14245	NA	0	0	0	0	0	0	0	9	8	8	0	NA	NA	NA	JMJ14	JMJ14	TRB1+2	NA
18166	AT4G14320	827074	3	6	7	7	0	0	10	0	8	8	0	PEAT	NA	NA	NA	PEAT	TRB1+2	NA
18167	AT4G14330	827075	3	6	7	7	0	0	0	0	8	8	0	PEAT	NA	NA	NA	PEAT	TRB1+2	NA
18192	AT4G14530	28720128	0	3	0	4	0	0	0	10	8	8	0	NA	NA	NA	JMJ14	JMJ14	TRB1+2	NA
18193	AT4G14540	827101	0	3	4	4	4	0	1	0	8	8	0	PEAT	NuA4	NA	NA	PEAT+NuA4	TRB1+2	NA
18197	AT4G14580	827106	9	9	9	3	0	4	6	9	8	8	0	PEAT	NA	PRC2	JMJ14	PEAT+PRC2+JMJ14	TRB1+2	NA
18244	AT4G15000	827159	4	10	8	3	7	0	0	0	8	8	0	PEAT	NuA4	NA	NA	PEAT+NuA4	TRB1+2	NA
18245	AT4G15010	827160	4	10	8	4	0	0	0	0	8	8	0	PEAT	NA	NA	NA	PEAT	TRB1+2	NA
18246	AT4G15020	827161	4	10	8	4	0	0	0	0	8	8	0	PEAT	NA	NA	NA	PEAT	TRB1+2	NA
18247	AT4G15025	NA	4	10	8	4	0	0	0	0	8	8	0	PEAT	NA	NA	NA	PEAT	TRB1+2	NA
18258	AT4G15130	827179	10	7	9	5	0	0	3	0	8	8	0	PEAT	NA	NA	NA	PEAT	TRB1+2	NA
18289	AT4G15415	827211	7	9	9	6	7	0	0	0	8	8	0	PEAT	NuA4	NA	NA	PEAT+NuA4	TRB1+2	NA
18290	AT4G15417	827212	0	0	0	0	0	2	0	9	8	8	0	NA	NA	NA	JMJ14	JMJ14	TRB1+2	NA
18293	AT4G15440	827215	0	3	3	8	8	3	4	3	8	8	0	PEAT	NuA4	PRC2	JMJ14	PEAT+PRC2+NuA4+JMJ14	TRB1+2	NA
18302	AT4G15545	827228	3	3	3	8	8	0	0	1	8	8	0	PEAT	NuA4	NA	JMJ14	PEAT+NuA4+JMJ14	TRB1+2	NA
18303	AT4G15550	827229	0	0	0	0	0	0	0	1	8	8	0	NA	NA	NA	JMJ14	JMJ14	TRB1+2	NA
18320	AT4G15765	827256	0	10	0	2	0	0	0	0	8	8	0	NA	NA	NA	NA	Unassigned	TRB1+2	NA
18321	AT4G15770	827257	7	10	9	2	0	0	0	0	8	8	0	PEAT	NA	NA	NA	PEAT	TRB1+2	NA
18356	AT4G16141	827301	0	7	3	6	8	0	0	0	8	8	0	PEAT	NuA4	NA	NA	PEAT+NuA4	TRB1+2	NA
18367	AT4G16210	827314	6	4	7	4	0	0	0	9	8	8	0	PEAT	NA	NA	JMJ14	PEAT+JMJ14	TRB1+2	NA
18397	AT4G16490	827347	10	10	10	8	10	0	0	0	8	8	0	PEAT	NuA4	NA	NA	PEAT+NuA4	TRB1+2	NA
18426	AT4G16720	827375	1	8	6	7	0	0	0	0	8	8	0	PEAT	NA	NA	NA	PEAT	TRB1+2	NA
18429	AT4G16745	827378	0	0	1	5	0	7	5	4	8	8	0	NA	NA	PRC2	JMJ14	PRC2+JMJ14	TRB1+2	Cluster4
18475	AT4G17160	827427	0	0	0	0	0	0	0	9	8	8	0	NA	NA	NA	JMJ14	JMJ14	TRB1+2	NA
18523	AT4G17670	827487	0	0	0	8	8	0	0	5	8	8	0	NA	NuA4	NA	JMJ14	NuA4+JMJ14	TRB1+2	NA
18528	AT4G17710	827492	0	1	0	0	0	9	10	9	8	8	0	NA	NA	PRC2	JMJ14	PRC2+JMJ14	TRB1+2	NA
18547	AT4G17895	827513	10	10	10	9	5	0	0	0	8	8	0	PEAT	NuA4	NA	NA	PEAT+NuA4	TRB1+2	NA
18566	AT4G18090	827534	0	4	0	0	0	0	0	4	8	8	0	NA	NA	NA	JMJ14	JMJ14	TRB1+2	NA
18567	AT4G18100	827535	0	4	2	4	0	0	0	0	8	8	0	PEAT	NA	NA	NA	PEAT	TRB1+2	NA
18587	AT4G18340	827561	0	2	1	3	0	8	7	8	8	8	0	PEAT	NA	PRC2	JMJ14	PEAT+PRC2+JMJ14	TRB1+2	NA
18609	AT4G18540	827586	0	0	0	0	0	0	0	8	8	8	0	NA	NA	NA	JMJ14	JMJ14	TRB1+2	NA
18640	AT4G18830	827617	0	1	0	9	10	0	0	0	8	8	0	NA	NuA4	NA	NA	NuA4	TRB1+2	NA
18641	AT4G18840	827618	1	1	0	9	10	0	2	0	8	8	0	PEAT	NuA4	NA	NA	PEAT+NuA4	TRB1+2	NA
18694	AT4G19395	NA	3	5	6	5	9	0	0	0	8	8	0	PEAT	NuA4	NA	NA	PEAT+NuA4	TRB1+2	NA
18712	AT4G19600	827702	10	10	10	5	0	0	0	0	8	8	0	PEAT	NA	NA	NA	PEAT	TRB1+2	NA
18713	AT4G19610	827703	10	10	10	5	0	0	0	0	8	8	0	PEAT	NA	NA	NA	PEAT	TRB1+2	NA
18731	AT4G19810	827725	0	0	0	2	0	4	4	8	8	8	0	NA	NA	PRC2	JMJ14	PRC2+JMJ14	TRB1+2	NA
18745	AT4G19950	827739	0	7	7	3	0	0	0	1	8	8	0	PEAT	NA	NA	JMJ14	PEAT+JMJ14	TRB1+2	NA
18753	AT4G20010	827746	10	10	10	5	2	0	0	0	8	8	0	PEAT	NuA4	NA	NA	PEAT+NuA4	TRB1+2	NA
18754	AT4G20020	827747	10	10	10	7	3	0	0	0	8	8	0	PEAT	NuA4	NA	NA	PEAT+NuA4	TRB1+2	NA
18764	AT4G20140	827760	0	7	8	0	1	0	0	8	8	8	0	PEAT	NA	NA	JMJ14	PEAT+JMJ14	TRB1+2	Cluster2
18790	AT4G20440	827792	9	10	10	4	0	0	0	0	8	8	0	PEAT	NA	NA	NA	PEAT	TRB1+2	NA
21649	AT5G06510	830539	0	1	0	5	1	0	0	0	9	2	5	NA	NuA4	NA	NA	NuA4	TRB1+2+3	NA
23603	AT5G25754	832643	3	9	8	2	1	0	0	0	2	10	4	PEAT	NuA4	NA	NA	PEAT+NuA4	TRB1+2+3	NA
23856	AT5G33340	833310	0	0	0	0	0	0	0	9	2	10	4	NA	NA	NA	JMJ14	JMJ14	TRB1+2+3	NA
3304	AT1G27630	839655	5	9	8	3	0	0	0	0	4	5	6	PEAT	NA	NA	NA	PEAT	TRB1+2+3	NA
3401	AT1G28760	839772	3	10	9	8	10	0	0	0	4	5	6	PEAT	NuA4	NA	NA	PEAT+NuA4	TRB1+2+3	NA
3448	AT1G29410	839817	0	9	2	2	0	0	0	0	4	5	6	PEAT	NA	NA	NA	PEAT	TRB1+2+3	NA
3534	AT1G30320	839912	1	1	0	6	7	10	10	0	4	5	6	PEAT	NuA4	PRC2	NA	PEAT+PRC2+NuA4	TRB1+2+3	NA
3574	AT1G30690	839949	0	7	3	7	8	0	0	0	4	5	6	PEAT	NuA4	NA	NA	PEAT+NuA4	TRB1+2+3	NA
3807	AT1G33250	840219	7	10	10	10	9	0	0	0	4	5	6	PEAT	NuA4	NA	NA	PEAT+NuA4	TRB1+2+3	NA
3821	AT1G33415	NA	4	10	8	4	6	0	0	0	4	5	6	PEAT	NuA4	NA	NA	PEAT+NuA4	TRB1+2+3	NA
3822	AT1G33420	840235	0	10	8	4	6	0	0	0	4	5	6	PEAT	NuA4	NA	NA	PEAT+NuA4	TRB1+2+3	NA
3846	AT1G33770	840268	0	3	0	0	0	0	0	0	4	5	6	NA	NA	NA	NA	Unassigned	TRB1+2+3	NA
3911	AT1G35110	NA	0	9	8	6	6	0	0	0	4	5	6	PEAT	NuA4	NA	NA	PEAT+NuA4	TRB1+2+3	NA
3912	AT1G35112	NA	0	9	8	6	6	0	0	0	4	5	6	PEAT	NuA4	NA	NA	PEAT+NuA4	TRB1+2+3	NA
3921	AT1G35320	840421	0	1	1	3	0	0	0	10	4	5	6	PEAT	NA	NA	JMJ14	PEAT+JMJ14	TRB1+2+3	NA
4149	AT1G47490	841157	1	10	9	9	8	0	0	0	4	5	6	PEAT	NuA4	NA	NA	PEAT+NuA4	TRB1+2+3	NA
4205	AT1G48267	NA	0	10	5	5	0	0	0	0	4	5	6	PEAT	NA	NA	NA	PEAT	TRB1+2+3	NA
4244	AT1G48630	841284	0	10	10	4	0	0	0	0	4	5	6	PEAT	NA	NA	NA	PEAT	TRB1+2+3	NA
4792	AT1G54690	841910	9	10	10	6	4	0	0	0	4	5	6	PEAT	NuA4	NA	NA	PEAT+NuA4	TRB1+2+3	NA
4912	AT1G55880	842038	10	10	10	8	3	0	0	8	4	5	6	PEAT	NuA4	NA	JMJ14	PEAT+NuA4+JMJ14	TRB1+2+3	NA
4913	AT1G55890	842039	10	10	10	8	3	0	0	0	4	5	6	PEAT	NuA4	NA	NA	PEAT+NuA4	TRB1+2+3	NA
4928	AT1G56030	842054	0	0	0	6	8	5	6	6	4	5	6	NA	NuA4	PRC2	JMJ14	PRC2+NuA4+JMJ14	TRB1+2+3	NA
4998	AT1G57660	842142	0	8	8	4	0	0	0	0	4	5	6	PEAT	NA	NA	NA	PEAT	TRB1+2+3	NA
7332	AT2G02720	814801	0	6	0	0	0	0	0	9	5	6	4	NA	NA	NA	JMJ14	JMJ14	TRB1+2+3	NA
8076	AT2G09780	NA	0	3	0	8	8	0	0	5	5	6	4	NA	NuA4	NA	JMJ14	NuA4+JMJ14	TRB1+2+3	NA
8454	AT2G18190	816332	0	0	0	0	0	0	0	10	5	6	4	NA	NA	NA	JMJ14	JMJ14	TRB1+2+3	NA
8478	AT2G18480	816363	0	5	0	0	0	5	4	10	5	6	4	NA	NA	PRC2	JMJ14	PRC2+JMJ14	TRB1+2+3	NA
11832	AT3G03705	NA	0	0	0	8	7	9	9	0	0	7	8	NA	NuA4	PRC2	NA	PRC2+NuA4	TRB2+3	NA
11834	AT3G03715	NA	0	0	0	5	0	10	9	0	0	7	8	NA	NA	PRC2	NA	PRC2	TRB2+3	NA
11870	AT3G03920	821062	7	10	7	2	1	0	0	0	6	7	2	PEAT	NuA4	NA	NA	PEAT+NuA4	TRB1+2+3	NA
12204	AT3G06120	819785	0	0	0	0	0	10	10	0	0	7	8	NA	NA	PRC2	NA	PRC2	TRB2+3	NA
12454	AT3G07860	819977	5	7	6	4	5	0	0	0	6	7	2	PEAT	NuA4	NA	NA	PEAT+NuA4	TRB1+2+3	NA
12522	AT3G08455	NA	0	0	0	7	8	10	10	0	0	7	8	NA	NuA4	PRC2	NA	PRC2+NuA4	TRB2+3	NA
12710	AT3G09630	820120	0	0	0	3	0	0	0	0	0	7	8	NA	NA	NA	NA	Unassigned	TRB2+3	NA
12852	AT3G10750	820244	4	8	0	0	0	4	1	4	6	7	2	PEAT	NA	PRC2	JMJ14	PEAT+PRC2+JMJ14	TRB1+2+3	NA
12962	AT3G11830	820356	9	9	7	6	0	0	0	0	6	7	2	PEAT	NA	NA	NA	PEAT	TRB1+2+3	NA
13083	AT3G12970	820483	10	9	10	6	6	7	8	0	6	7	2	PEAT	NuA4	PRC2	NA	PEAT+PRC2+NuA4	TRB1+2+3	NA
13258	AT3G14360	820657	1	5	0	3	6	0	0	0	0	7	8	PEAT	NuA4	NA	NA	PEAT+NuA4	TRB2+3	NA
13354	AT3G15280	820759	0	2	2	7	0	7	8	9	6	7	2	PEAT	NA	PRC2	JMJ14	PEAT+PRC2+JMJ14	TRB1+2+3	NA
13355	AT3G15290	820760	0	2	2	7	0	0	8	0	6	7	2	PEAT	NA	NA	NA	PEAT	TRB1+2+3	NA
13818	AT3G19850	821522	6	7	8	6	2	0	0	10	7	7	1	PEAT	NuA4	NA	JMJ14	PEAT+NuA4+JMJ14	TRB1+2+3	NA
13889	AT3G20555	821602	6	5	5	0	0	10	10	0	0	7	8	PEAT	NA	PRC2	NA	PEAT+PRC2	TRB2+3	NA
14361	AT3G25700	822158	3	4	5	9	6	0	0	0	7	7	1	PEAT	NuA4	NA	NA	PEAT+NuA4	TRB1+2+3	NA
14623	AT3G28420	822472	0	0	0	0	0	0	0	6	0	7	8	NA	NA	NA	JMJ14	JMJ14	TRB2+3	NA
14791	AT3G33072	NA	0	0	0	0	0	0	0	0	7	0	8	NA	NA	NA	NA	Unassigned	TRB1+3	NA
14828	AT3G43110	823370	0	0	0	1	0	9	10	0	0	7	8	NA	NA	PRC2	NA	PRC2	TRB2+3	NA
15202	AT3G48185	823974	0	0	0	0	0	10	7	0	0	7	8	NA	NA	PRC2	NA	PRC2	TRB2+3	NA
15305	AT3G49240	824085	8	10	9	5	0	0	0	0	7	8	0	PEAT	NA	NA	NA	PEAT	TRB1+2	NA
15315	AT3G49380	824100	0	0	0	2	0	0	0	10	7	8	0	NA	NA	NA	JMJ14	JMJ14	TRB1+2	NA
15318	AT3G49410	824103	6	10	9	8	6	0	0	4	7	8	0	PEAT	NuA4	NA	JMJ14	PEAT+NuA4+JMJ14	TRB1+2	NA
15319	AT3G49420	824104	0	10	9	8	0	0	0	0	7	8	0	PEAT	NA	NA	NA	PEAT	TRB1+2	NA
15320	AT3G49430	824105	6	10	9	7	6	0	0	0	7	8	0	PEAT	NuA4	NA	NA	PEAT+NuA4	TRB1+2	NA
15344	AT3G49650	824127	8	10	10	0	0	0	0	0	7	8	0	PEAT	NA	NA	NA	PEAT	TRB1+2	NA
15348	AT3G49680	824130	5	9	5	9	7	0	0	0	7	8	0	PEAT	NuA4	NA	NA	PEAT+NuA4	TRB1+2	NA
15379	AT3G49950	824157	0	1	1	3	0	8	8	8	7	8	0	PEAT	NA	PRC2	JMJ14	PEAT+PRC2+JMJ14	TRB1+2	NA
15380	AT3G49970	824159	0	0	0	0	3	0	0	8	7	8	0	NA	NA	NA	JMJ14	JMJ14	TRB1+2	NA
15382	AT3G49990	824161	2	3	5	10	0	0	0	0	7	8	0	PEAT	NA	NA	NA	PEAT	TRB1+2	NA
15383	AT3G50000	824162	2	3	5	10	0	0	0	0	7	8	0	PEAT	NA	NA	NA	PEAT	TRB1+2	NA
15384	AT3G50030	824165	0	0	0	1	0	0	0	10	7	8	0	NA	NA	NA	JMJ14	JMJ14	TRB1+2	NA
15398	AT3G50230	824185	0	6	0	4	0	0	0	9	7	8	0	NA	NA	NA	JMJ14	JMJ14	TRB1+2	NA
15458	AT3G50825	NA	0	0	0	0	0	0	0	0	7	8	0	NA	NA	NA	NA	Unassigned	TRB1+2	NA
15466	AT3G50880	824252	8	9	9	8	9	0	9	0	7	8	0	PEAT	NuA4	NA	NA	PEAT+NuA4	TRB1+2	Cluster3
15555	AT3G51820	824345	4	9	3	5	4	0	0	0	7	8	0	PEAT	NuA4	NA	NA	PEAT+NuA4	TRB1+2	NA
15595	AT3G52220	824387	9	10	10	3	2	0	0	0	7	8	0	PEAT	NuA4	NA	NA	PEAT+NuA4	TRB1+2	NA
15596	AT3G52230	824388	9	10	10	3	2	0	0	0	7	8	0	PEAT	NuA4	NA	NA	PEAT+NuA4	TRB1+2	NA
15607	AT3G52330	824398	0	1	0	0	0	0	0	9	7	8	0	NA	NA	NA	JMJ14	JMJ14	TRB1+2	NA
15610	AT3G52350	824400	0	0	0	0	0	0	0	9	7	8	0	NA	NA	NA	JMJ14	JMJ14	TRB1+2	NA
15628	AT3G52535	NA	0	3	0	3	0	0	0	0	7	8	0	NA	NA	NA	NA	Unassigned	TRB1+2	NA
15629	AT3G52540	824420	8	3	0	3	0	4	3	0	7	8	0	PEAT	NA	PRC2	NA	PEAT+PRC2	TRB1+2	NA
15677	AT3G53020	824468	8	9	7	4	1	0	0	0	7	8	0	PEAT	NuA4	NA	NA	PEAT+NuA4	TRB1+2	NA
15678	AT3G53030	824469	4	9	7	4	1	0	0	0	7	8	0	PEAT	NuA4	NA	NA	PEAT+NuA4	TRB1+2	NA
15703	AT3G53300	824497	0	0	0	0	0	0	0	7	7	8	0	NA	NA	NA	JMJ14	JMJ14	TRB1+2	NA
15704	AT3G53305	824498	0	1	0	0	0	0	0	7	7	8	0	NA	NA	NA	JMJ14	JMJ14	TRB1+2	NA
15717	AT3G53430	824511	4	9	6	8	10	0	0	0	7	0	8	PEAT	NuA4	NA	NA	PEAT+NuA4	TRB1+3	NA
15739	AT3G53650	28719403	7	9	6	4	1	2	2	0	7	8	0	PEAT	NuA4	PRC2	NA	PEAT+PRC2+NuA4	TRB1+2	NA
15742	AT3G53690	824536	10	10	9	5	0	0	0	0	7	8	0	PEAT	NA	NA	NA	PEAT	TRB1+2	NA
15743	AT3G53700	824537	10	10	9	5	3	0	0	0	7	8	0	PEAT	NuA4	NA	NA	PEAT+NuA4	TRB1+2	NA
15758	AT3G53840	824551	10	10	10	4	0	0	0	8	7	8	0	PEAT	NA	NA	JMJ14	PEAT+JMJ14	TRB1+2	NA
15760	AT3G53860	824553	10	10	10	4	0	0	0	0	7	8	0	PEAT	NA	NA	NA	PEAT	TRB1+2	NA
15761	AT3G53870	824554	10	10	10	4	0	0	0	0	7	8	0	PEAT	NA	NA	NA	PEAT	TRB1+2	NA
15764	AT3G53900	824557	10	9	9	4	0	0	0	0	7	8	0	PEAT	NA	NA	NA	PEAT	TRB1+2	NA
15791	AT3G54170	824584	10	10	10	3	0	0	0	0	7	8	0	PEAT	NA	NA	NA	PEAT	TRB1+2	NA
15793	AT3G54190	824586	10	10	10	0	0	0	0	0	7	8	0	PEAT	NA	NA	NA	PEAT	TRB1+2	NA
15803	AT3G54320	824599	8	3	2	8	10	0	0	1	7	8	0	PEAT	NuA4	NA	JMJ14	PEAT+NuA4+JMJ14	TRB1+2	NA
15818	AT3G54480	824613	10	10	9	5	3	0	0	0	7	8	0	PEAT	NuA4	NA	NA	PEAT+NuA4	TRB1+2	NA
15834	AT3G54670	824632	8	9	10	3	0	0	0	0	7	8	0	PEAT	NA	NA	NA	PEAT	TRB1+2	NA
15837	AT3G54700	824635	0	7	0	0	0	0	0	10	7	8	0	NA	NA	NA	JMJ14	JMJ14	TRB1+2	NA
15855	AT3G54920	824657	6	3	4	10	10	0	0	0	7	8	0	PEAT	NuA4	NA	NA	PEAT+NuA4	TRB1+2	NA
15862	AT3G55000	824665	10	10	10	7	5	0	0	0	7	8	0	PEAT	NuA4	NA	NA	PEAT+NuA4	TRB1+2	NA
15872	AT3G55090	824675	7	8	10	3	0	0	0	9	7	8	0	PEAT	NA	NA	JMJ14	PEAT+JMJ14	TRB1+2	NA
15873	AT3G55100	824676	0	0	0	0	0	0	0	9	7	8	0	NA	NA	NA	JMJ14	JMJ14	TRB1+2	NA
15875	AT3G55120	824678	5	2	2	3	3	0	0	0	7	8	0	PEAT	NuA4	NA	NA	PEAT+NuA4	TRB1+2	NA
15894	AT3G55330	824699	3	9	9	2	0	0	0	0	7	8	0	PEAT	NA	NA	NA	PEAT	TRB1+2	NA
15895	AT3G55340	824700	3	9	9	2	0	0	0	0	7	8	0	PEAT	NA	NA	NA	PEAT	TRB1+2	NA
15909	AT3G55485	NA	6	6	4	1	0	0	0	0	7	8	0	PEAT	NA	NA	NA	PEAT	TRB1+2	NA
15939	AT3G55750	824741	5	9	5	3	0	0	0	0	7	8	0	PEAT	NA	NA	NA	PEAT	TRB1+2	NA
15972	AT3G56070	824773	7	8	5	9	0	0	0	0	7	8	0	PEAT	NA	NA	NA	PEAT	TRB1+2	NA
15973	AT3G56080	824774	0	0	0	0	0	0	0	7	7	8	0	NA	NA	NA	JMJ14	JMJ14	TRB1+2	NA
15977	AT3G56110	824777	6	9	7	7	7	0	0	0	7	8	0	PEAT	NuA4	NA	NA	PEAT+NuA4	TRB1+2	NA
15978	AT3G56120	824778	6	9	7	7	7	0	0	0	7	8	0	PEAT	NuA4	NA	NA	PEAT+NuA4	TRB1+2	NA
15981	AT3G56150	824781	6	7	7	4	0	0	0	0	7	8	0	PEAT	NA	NA	NA	PEAT	TRB1+2	NA
15982	AT3G56160	824782	6	7	7	4	0	0	0	0	7	8	0	PEAT	NA	NA	NA	PEAT	TRB1+2	NA
15991	AT3G56250	824791	10	10	10	9	1	0	0	0	7	8	0	PEAT	NuA4	NA	NA	PEAT+NuA4	TRB1+2	NA
16001	AT3G56330	824800	9	10	10	3	0	0	0	0	7	8	0	PEAT	NA	NA	NA	PEAT	TRB1+2	NA
16002	AT3G56340	824801	9	10	10	3	0	0	0	0	7	8	0	PEAT	NA	NA	NA	PEAT	TRB1+2	NA
16003	AT3G56350	824802	0	0	0	0	0	8	8	3	7	8	0	NA	NA	PRC2	JMJ14	PRC2+JMJ14	TRB1+2	NA
16035	AT3G56720	824839	10	10	9	10	9	0	0	0	7	8	0	PEAT	NuA4	NA	NA	PEAT+NuA4	TRB1+2	NA
16049	AT3G56860	824853	9	9	10	9	3	0	0	0	7	8	0	PEAT	NuA4	NA	NA	PEAT+NuA4	TRB1+2	NA
16050	AT3G56870	824854	9	9	10	9	3	0	0	1	7	8	0	PEAT	NuA4	NA	JMJ14	PEAT+NuA4+JMJ14	TRB1+2	NA
16052	AT3G56890	824856	4	5	0	1	0	0	0	0	7	8	0	PEAT	NA	NA	NA	PEAT	TRB1+2	NA
16053	AT3G56891	6240272	0	0	0	0	0	0	0	0	7	8	0	NA	NA	NA	NA	Unassigned	TRB1+2	NA
16062	AT3G56990	824866	8	10	9	1	0	0	0	4	7	8	0	PEAT	NA	NA	JMJ14	PEAT+JMJ14	TRB1+2	NA
16063	AT3G57000	824867	8	10	9	1	0	0	0	0	7	8	0	PEAT	NA	NA	NA	PEAT	TRB1+2	NA
16079	AT3G57140	824881	6	9	7	8	0	10	10	0	7	8	0	PEAT	NA	PRC2	NA	PEAT+PRC2	TRB1+2	NA
16093	AT3G57290	824896	4	9	8	6	8	0	0	0	7	8	0	PEAT	NuA4	NA	NA	PEAT+NuA4	TRB1+2	Cluster2
16094	AT3G57300	824897	4	9	8	6	8	0	0	0	7	8	0	PEAT	NuA4	NA	NA	PEAT+NuA4	TRB1+2	NA
16102	AT3G57390	824906	7	6	7	0	7	0	0	8	7	8	0	PEAT	NA	NA	JMJ14	PEAT+JMJ14	TRB1+2	NA
16116	AT3G57540	824921	0	2	3	10	3	6	4	0	7	8	0	PEAT	NuA4	PRC2	NA	PEAT+PRC2+NuA4	TRB1+2	NA
16118	AT3G57560	824923	4	8	6	10	10	0	0	0	7	8	0	PEAT	NuA4	NA	NA	PEAT+NuA4	TRB1+2	NA
16119	AT3G57570	824924	4	8	6	10	0	0	0	0	7	8	0	PEAT	NA	NA	NA	PEAT	TRB1+2	Cluster3
16157	AT3G57940	824963	6	10	7	9	10	0	0	0	7	8	0	PEAT	NuA4	NA	NA	PEAT+NuA4	TRB1+2	NA
16185	AT3G58210	824990	0	9	8	0	0	8	6	0	7	8	0	PEAT	NA	PRC2	NA	PEAT+PRC2	TRB1+2	NA
16186	AT3G58220	824991	2	9	8	4	0	8	6	7	7	8	0	PEAT	NA	PRC2	JMJ14	PEAT+PRC2+JMJ14	TRB1+2	NA
16187	AT3G58230	824992	0	9	0	0	0	0	0	7	7	8	0	NA	NA	NA	JMJ14	JMJ14	TRB1+2	NA
16204	AT3G58500	825019	9	10	9	5	4	0	0	0	7	8	0	PEAT	NuA4	NA	NA	PEAT+NuA4	TRB1+2	NA
16205	AT3G58510	825020	9	10	9	5	0	0	0	0	7	8	0	PEAT	NA	NA	NA	PEAT	TRB1+2	NA
16223	AT3G58690	825038	9	10	7	9	7	0	0	0	7	8	0	PEAT	NuA4	NA	NA	PEAT+NuA4	TRB1+2	NA
16224	AT3G58700	825039	9	10	7	9	7	0	0	0	7	8	0	PEAT	NuA4	NA	NA	PEAT+NuA4	TRB1+2	NA
16238	AT3G58840	825053	9	9	8	9	0	0	0	0	7	8	0	PEAT	NA	NA	NA	PEAT	TRB1+2	NA
16263	AT3G59068	NA	0	6	4	0	0	0	0	0	7	8	0	PEAT	NA	NA	NA	PEAT	TRB1+2	NA
16264	AT3G59070	825076	0	6	4	0	0	3	3	6	7	8	0	PEAT	NA	PRC2	JMJ14	PEAT+PRC2+JMJ14	TRB1+2	NA
16272	AT3G59170	825086	0	0	0	0	0	0	0	5	7	8	0	NA	NA	NA	JMJ14	JMJ14	TRB1+2	NA
16276	AT3G59230	825092	0	0	0	0	0	7	6	0	7	8	0	NA	NA	PRC2	NA	PRC2	TRB1+2	NA
16301	AT3G59470	825116	7	10	9	9	10	0	0	0	7	8	0	PEAT	NuA4	NA	NA	PEAT+NuA4	TRB1+2	NA
16302	AT3G59480	825117	0	10	9	0	0	0	0	9	7	8	0	PEAT	NA	NA	JMJ14	PEAT+JMJ14	TRB1+2	NA
16303	AT3G59490	825118	7	10	9	0	10	0	0	0	7	8	0	PEAT	NA	NA	NA	PEAT	TRB1+2	NA
16304	AT3G59500	825119	1	7	2	0	1	0	0	0	7	8	0	PEAT	NA	NA	NA	PEAT	TRB1+2	NA
16307	AT3G59540	825123	4	8	3	4	0	0	0	0	7	8	0	PEAT	NA	NA	NA	PEAT	TRB1+2	NA
16308	AT3G59550	825124	4	8	3	4	0	0	0	1	7	8	0	PEAT	NA	NA	JMJ14	PEAT+JMJ14	TRB1+2	NA
16318	AT3G59680	825137	0	0	0	0	0	6	4	4	7	8	0	NA	NA	PRC2	JMJ14	PRC2+JMJ14	TRB1+2	NA
16322	AT3G59710	825140	4	6	4	2	0	7	10	8	7	8	0	PEAT	NA	PRC2	JMJ14	PEAT+PRC2+JMJ14	TRB1+2	NA
16334	AT3G59840	825153	10	10	10	4	0	0	0	0	7	8	0	PEAT	NA	NA	NA	PEAT	TRB1+2	NA
16335	AT3G59845	825154	10	10	10	4	0	0	0	4	7	8	0	PEAT	NA	NA	JMJ14	PEAT+JMJ14	TRB1+2	NA
16358	AT3G60070	825177	10	10	10	9	7	0	0	2	7	8	0	PEAT	NuA4	NA	JMJ14	PEAT+NuA4+JMJ14	TRB1+2	NA
16376	AT3G60245	825195	5	8	7	5	7	0	0	0	7	8	0	PEAT	NuA4	NA	NA	PEAT+NuA4	TRB1+2	NA
16392	AT3G60400	825211	10	10	10	10	9	0	0	6	7	8	0	PEAT	NuA4	NA	JMJ14	PEAT+NuA4+JMJ14	TRB1+2	NA
16426	AT3G60770	825248	1	7	6	6	0	0	5	0	7	8	0	PEAT	NA	NA	NA	PEAT	TRB1+2	NA
16453	AT3G60980	825270	4	6	3	2	0	2	0	0	7	8	0	PEAT	NA	NA	NA	PEAT	TRB1+2	Cluster2
16455	AT3G61020	NA	3	4	3	5	2	0	0	0	7	8	0	PEAT	NuA4	NA	NA	PEAT+NuA4	TRB1+2	NA
16464	AT3G61100	825282	0	0	0	0	0	0	0	0	7	8	0	NA	NA	NA	NA	Unassigned	TRB1+2	NA
16465	AT3G61105	NA	0	0	0	0	0	0	0	0	7	8	0	NA	NA	NA	NA	Unassigned	TRB1+2	NA
16466	AT3G61110	825283	0	0	0	5	0	0	0	0	7	8	0	NA	NA	NA	NA	Unassigned	TRB1+2	NA
16482	AT3G61250	825297	0	0	0	9	10	0	0	8	7	8	0	NA	NuA4	NA	JMJ14	NuA4+JMJ14	TRB1+2	NA
16503	AT3G61450	825318	0	5	2	5	0	0	0	8	7	8	0	PEAT	NA	NA	JMJ14	PEAT+JMJ14	TRB1+2	NA
16564	AT3G61980	825371	10	10	10	9	9	0	0	0	7	8	0	PEAT	NuA4	NA	NA	PEAT+NuA4	TRB1+2	NA
16590	AT3G62240	825397	10	5	10	3	0	0	0	0	7	8	0	PEAT	NA	NA	NA	PEAT	TRB1+2	NA
16591	AT3G62245	NA	10	0	10	0	0	0	0	0	7	8	0	PEAT	NA	NA	NA	PEAT	TRB1+2	NA
16592	AT3G62250	825398	10	0	10	0	0	0	0	0	7	8	0	PEAT	NA	NA	NA	PEAT	TRB1+2	NA
16599	AT3G62310	825404	8	9	9	6	4	0	0	0	7	8	0	PEAT	NuA4	NA	NA	PEAT+NuA4	TRB1+2	NA
16601	AT3G62330	825406	8	9	9	0	0	0	0	0	7	8	0	PEAT	NA	NA	NA	PEAT	TRB1+2	NA
16627	AT3G62600	825434	0	3	2	5	4	0	0	0	7	8	0	PEAT	NuA4	NA	NA	PEAT+NuA4	TRB1+2	NA
16635	AT3G62670	825441	0	0	0	0	0	10	6	8	7	8	0	NA	NA	PRC2	JMJ14	PRC2+JMJ14	TRB1+2	NA
16662	AT3G62940	825469	7	6	6	3	1	0	0	0	7	8	0	PEAT	NuA4	NA	NA	PEAT+NuA4	TRB1+2	NA
16667	AT3G62990	825474	0	0	0	9	9	0	2	0	7	8	0	NA	NuA4	NA	NA	NuA4	TRB1+2	NA
16684	AT3G63130	825488	3	7	5	6	7	0	0	0	7	8	0	PEAT	NuA4	NA	NA	PEAT+NuA4	TRB1+2	NA
16707	AT3G63360	825511	0	2	0	0	0	0	2	4	7	8	0	NA	NA	NA	JMJ14	JMJ14	TRB1+2	NA
16708	AT3G63370	825512	2	2	3	5	0	0	2	0	7	8	0	PEAT	NA	NA	NA	PEAT	TRB1+2	NA
16729	AT4G00026	3770411	0	9	5	0	0	0	0	0	7	8	0	PEAT	NA	NA	NA	PEAT	TRB1+2	NA
16730	AT4G00030	828231	0	9	5	2	0	0	0	0	7	8	0	PEAT	NA	NA	NA	PEAT	TRB1+2	NA
16760	AT4G00270	827164	1	7	0	0	0	0	0	0	7	8	0	PEAT	NA	NA	NA	PEAT	TRB1+2	NA
16770	AT4G00350	827306	0	0	0	0	0	0	0	4	7	8	0	NA	NA	NA	JMJ14	JMJ14	TRB1+2	NA
16783	AT4G00480	827965	0	0	0	0	0	0	0	6	7	8	0	NA	NA	NA	JMJ14	JMJ14	TRB1+2	NA
16799	AT4G00650	828044	9	10	9	7	7	0	0	0	7	8	0	PEAT	NuA4	NA	NA	PEAT+NuA4	TRB1+2	NA
16809	AT4G00730	828022	0	6	7	10	10	10	10	0	7	8	0	PEAT	NuA4	PRC2	NA	PEAT+PRC2+NuA4	TRB1+2	NA
16843	AT4G00970	827936	0	10	0	8	3	0	0	9	7	8	0	NA	NuA4	NA	JMJ14	NuA4+JMJ14	TRB1+2	NA
16848	AT4G01000	826414	7	9	10	3	0	0	0	0	7	8	0	PEAT	NA	NA	NA	PEAT	TRB1+2	NA
16851	AT4G01023	826450	1	5	0	2	5	0	0	10	7	8	0	PEAT	NuA4	NA	JMJ14	PEAT+NuA4+JMJ14	TRB1+2	NA
23500	AT5G24520	832523	0	0	0	0	0	0	0	0	9	2	4	NA	NA	NA	NA	Unassigned	TRB1+2+3	NA
24216	AT5G40348	NA	0	0	0	10	0	3	2	0	10	2	3	NA	NA	PRC2	NA	PRC2	TRB1+2+3	NA
26107	AT5G60200	836142	0	0	0	3	6	10	7	0	10	0	5	NA	NuA4	PRC2	NA	PRC2+NuA4	TRB1+3	NA
3189	AT1G26420	839184	0	0	0	4	0	4	4	9	3	5	6	NA	NA	PRC2	JMJ14	PRC2+JMJ14	TRB1+2+3	NA
3233	AT1G26880	838331	0	7	3	0	0	0	0	0	3	5	6	PEAT	NA	NA	NA	PEAT	TRB1+2+3	NA
3372	AT1G28395	839737	0	8	5	5	1	0	0	0	4	5	5	PEAT	NuA4	NA	NA	PEAT+NuA4	TRB1+2+3	NA
4159	AT1G47578	10723096	0	5	6	5	5	0	0	0	4	5	5	PEAT	NuA4	NA	NA	PEAT+NuA4	TRB1+2+3	NA
4622	AT1G52980	841731	0	7	4	4	0	0	0	1	4	5	5	PEAT	NA	NA	JMJ14	PEAT+JMJ14	TRB1+2+3	NA
4734	AT1G54040	841842	0	0	0	3	0	5	7	7	4	5	5	NA	NA	PRC2	JMJ14	PRC2+JMJ14	TRB1+2+3	NA
5024	AT1G58100	842177	0	0	0	0	0	0	0	0	4	5	5	NA	NA	NA	NA	Unassigned	TRB1+2+3	NA
5201	AT1G60930	842384	3	5	3	0	0	0	0	7	4	5	5	PEAT	NA	NA	JMJ14	PEAT+JMJ14	TRB1+2+3	NA
5255	AT1G61580	842454	0	7	0	0	0	0	0	8	4	5	5	NA	NA	NA	JMJ14	JMJ14	TRB1+2+3	NA
5256	AT1G61590	842455	0	7	0	0	0	8	5	0	4	5	5	NA	NA	PRC2	NA	PRC2	TRB1+2+3	NA
5271	AT1G61730	842470	4	8	8	3	1	0	0	0	4	5	5	PEAT	NuA4	NA	NA	PEAT+NuA4	TRB1+2+3	NA
5295	AT1G61990	842494	10	10	10	4	0	0	0	0	4	5	5	PEAT	NA	NA	NA	PEAT	TRB1+2+3	NA
5768	AT1G67120	843032	1	10	8	5	0	0	0	0	4	5	5	PEAT	NA	NA	NA	PEAT	TRB1+2+3	NA
6020	AT1G69620	843298	10	9	7	4	5	0	0	0	4	5	5	PEAT	NuA4	NA	NA	PEAT+NuA4	TRB1+2+3	NA
6607	AT1G75790	843912	0	2	0	3	1	7	7	5	4	5	5	NA	NuA4	PRC2	JMJ14	PRC2+NuA4+JMJ14	TRB1+2+3	NA
6782	AT1G77550	844091	6	9	7	10	4	0	0	0	4	5	5	PEAT	NuA4	NA	NA	PEAT+NuA4	TRB1+2+3	NA
6783	AT1G77560	NA	6	9	7	10	4	0	0	0	4	5	5	PEAT	NuA4	NA	NA	PEAT+NuA4	TRB1+2+3	NA
6784	AT1G77570	844092	6	9	7	10	0	0	0	0	4	5	5	PEAT	NA	NA	NA	PEAT	TRB1+2+3	NA
6827	AT1G78010	844136	1	8	3	10	8	0	0	0	4	5	5	PEAT	NuA4	NA	NA	PEAT+NuA4	TRB1+2+3	NA
7256	AT2G01810	814712	0	1	0	2	2	9	9	10	5	6	3	NA	NuA4	PRC2	JMJ14	PRC2+NuA4+JMJ14	TRB1+2+3	NA
7638	AT2G06935	NA	0	1	0	9	0	0	0	0	5	6	3	NA	NA	NA	NA	Unassigned	TRB1+2+3	NA
10807	AT2G42990	818901	0	4	1	0	0	3	0	7	6	6	2	PEAT	NA	NA	JMJ14	PEAT+JMJ14	TRB1+2+3	NA
11210	AT2G46950	819309	0	2	0	10	2	0	0	10	6	6	2	NA	NuA4	NA	JMJ14	NuA4+JMJ14	TRB1+2+3	NA
11578	AT3G02150	821061	8	3	3	9	0	10	9	3	1	6	7	PEAT	NA	PRC2	JMJ14	PEAT+PRC2+JMJ14	TRB1+2+3	NA
12761	AT3G09930	820154	1	1	0	0	0	9	10	1	2	7	5	PEAT	NA	PRC2	JMJ14	PEAT+PRC2+JMJ14	TRB1+2+3	NA
13216	AT3G13960	820609	8	3	0	1	0	7	5	0	2	7	5	PEAT	NA	PRC2	NA	PEAT+PRC2	TRB1+2+3	NA
13531	AT3G17090	820966	8	9	9	3	0	0	0	0	6	7	1	PEAT	NA	NA	NA	PEAT	TRB1+2+3	NA
13603	AT3G17720	821040	6	3	0	0	0	0	0	0	7	7	0	PEAT	NA	NA	NA	PEAT	TRB1+2	NA
13631	AT3G18035	821328	4	6	4	8	7	0	0	0	7	7	0	PEAT	NuA4	NA	NA	PEAT+NuA4	TRB1+2	NA
13640	AT3G18120	821337	9	9	0	0	0	0	0	3	7	7	0	PEAT	NA	NA	JMJ14	PEAT+JMJ14	TRB1+2	NA
13641	AT3G18130	821338	9	9	8	2	0	0	0	0	7	7	0	PEAT	NA	NA	NA	PEAT	TRB1+2	NA
13642	AT3G18140	821339	9	9	8	2	3	0	0	0	7	7	0	PEAT	NuA4	NA	NA	PEAT+NuA4	TRB1+2	NA
13648	AT3G18190	821346	7	10	10	10	10	0	0	0	7	7	0	PEAT	NuA4	NA	NA	PEAT+NuA4	TRB1+2	NA
13651	AT3G18215	821349	9	9	10	6	7	0	0	0	7	7	0	PEAT	NuA4	NA	NA	PEAT+NuA4	TRB1+2	NA
13690	AT3G18580	821389	10	10	10	7	0	0	0	0	7	7	0	PEAT	NA	NA	NA	PEAT	TRB1+2	NA
13691	AT3G18600	821391	10	10	10	0	0	0	0	0	7	7	0	PEAT	NA	NA	NA	PEAT	TRB1+2	NA
13692	AT3G18610	821392	4	4	0	1	0	6	6	2	7	7	0	PEAT	NA	PRC2	JMJ14	PEAT+PRC2+JMJ14	TRB1+2	NA
13712	AT3G18790	821412	3	9	8	8	9	0	0	0	7	7	0	PEAT	NuA4	NA	NA	PEAT+NuA4	TRB1+2	NA
13714	AT3G18810	821414	3	9	0	6	0	0	0	9	7	7	0	PEAT	NA	NA	JMJ14	PEAT+JMJ14	TRB1+2	NA
13718	AT3G18840	821417	0	3	0	4	0	0	0	5	7	7	0	NA	NA	NA	JMJ14	JMJ14	TRB1+2	NA
13746	AT3G19090	821444	0	4	0	0	0	0	0	10	7	7	0	NA	NA	NA	JMJ14	JMJ14	TRB1+2	NA
13776	AT3G19440	821478	9	10	8	3	0	0	0	0	7	7	0	PEAT	NA	NA	NA	PEAT	TRB1+2	NA
13788	AT3G19540	821490	0	0	0	0	0	0	0	0	7	7	0	NA	NA	NA	NA	Unassigned	TRB1+2	NA
13792	AT3G19595	6241385	0	8	0	1	0	0	0	8	7	7	0	NA	NA	NA	JMJ14	JMJ14	TRB1+2	NA
13793	AT3G19600	821497	0	8	0	1	0	0	0	8	7	7	0	NA	NA	NA	JMJ14	JMJ14	TRB1+2	NA
13795	AT3G19613	NA	0	0	0	0	0	0	0	8	7	7	0	NA	NA	NA	JMJ14	JMJ14	TRB1+2	NA
13797	AT3G19620	821499	10	9	0	0	0	0	0	8	7	7	0	PEAT	NA	NA	JMJ14	PEAT+JMJ14	TRB1+2	NA
13799	AT3G19640	821501	10	9	10	1	0	0	0	0	7	7	0	PEAT	NA	NA	NA	PEAT	TRB1+2	NA
13800	AT3G19650	821502	10	9	10	1	0	0	0	0	7	7	0	PEAT	NA	NA	NA	PEAT	TRB1+2	NA
13817	AT3G19840	821521	7	7	6	7	6	0	0	0	7	7	0	PEAT	NuA4	NA	NA	PEAT+NuA4	TRB1+2	NA
13826	AT3G19930	821531	0	1	0	2	1	0	0	8	7	7	0	NA	NuA4	NA	JMJ14	NuA4+JMJ14	TRB1+2	NA
13945	AT3G21120	821664	0	5	0	0	0	0	0	10	7	7	0	NA	NA	NA	JMJ14	JMJ14	TRB1+2	NA
13948	AT3G21160	821668	3	5	0	0	0	0	0	0	7	7	0	PEAT	NA	NA	NA	PEAT	TRB1+2	NA
13949	AT3G21165	NA	0	4	0	0	0	0	0	6	7	7	0	NA	NA	NA	JMJ14	JMJ14	TRB1+2	NA
13963	AT3G21295	5008017	2	5	7	4	0	0	0	1	7	7	0	PEAT	NA	NA	JMJ14	PEAT+JMJ14	TRB1+2	NA
13964	AT3G21300	821684	0	5	7	7	0	0	0	7	7	7	0	PEAT	NA	NA	JMJ14	PEAT+JMJ14	TRB1+2	NA
13965	AT3G21305	NA	0	5	0	4	0	0	0	1	7	7	0	NA	NA	NA	JMJ14	JMJ14	TRB1+2	NA
13967	AT3G21320	821686	0	3	0	10	9	0	0	7	7	7	0	NA	NuA4	NA	JMJ14	NuA4+JMJ14	TRB1+2	NA
13979	AT3G21465	821700	0	10	7	0	0	0	0	0	7	7	0	PEAT	NA	NA	NA	PEAT	TRB1+2	NA
13981	AT3G21475	NA	0	10	7	8	0	0	0	1	7	7	0	PEAT	NA	NA	JMJ14	PEAT+JMJ14	TRB1+2	NA
13982	AT3G21480	821702	4	10	7	8	0	0	0	4	7	7	0	PEAT	NA	NA	JMJ14	PEAT+JMJ14	TRB1+2	NA
14064	AT3G22290	821798	9	10	10	9	3	0	0	0	7	7	0	PEAT	NuA4	NA	NA	PEAT+NuA4	TRB1+2	NA
14065	AT3G22300	821799	10	10	10	9	3	0	0	0	7	7	0	PEAT	NuA4	NA	NA	PEAT+NuA4	TRB1+2	NA
14066	AT3G22310	821800	10	10	10	9	0	0	0	0	7	7	0	PEAT	NA	NA	NA	PEAT	TRB1+2	Cluster2
14072	AT3G22360	821805	0	2	0	0	0	0	0	10	7	7	0	NA	NA	NA	JMJ14	JMJ14	TRB1+2	NA
14098	AT3G22670	821838	3	10	7	5	3	0	0	0	7	7	0	PEAT	NuA4	NA	NA	PEAT+NuA4	TRB1+2	NA
14099	AT3G22680	821839	3	10	7	5	3	0	0	0	7	7	0	PEAT	NuA4	NA	NA	PEAT+NuA4	TRB1+2	NA
14102	AT3G22720	821843	0	0	0	0	0	7	7	0	7	7	0	NA	NA	PRC2	NA	PRC2	TRB1+2	NA
14104	AT3G22740	821845	0	0	0	0	0	0	7	8	7	7	0	NA	NA	NA	JMJ14	JMJ14	TRB1+2	NA
14127	AT3G22990	821873	10	10	10	8	6	0	0	0	7	7	0	PEAT	NuA4	NA	NA	PEAT+NuA4	TRB1+2	NA
14133	AT3G23060	821880	8	3	3	0	0	0	0	7	7	7	0	PEAT	NA	NA	JMJ14	PEAT+JMJ14	TRB1+2	NA
14181	AT3G23510	821931	0	0	0	0	0	0	0	9	7	7	0	NA	NA	NA	JMJ14	JMJ14	TRB1+2	NA
14182	AT3G23530	821932	0	0	0	3	0	0	0	10	7	7	0	NA	NA	NA	JMJ14	JMJ14	TRB1+2	NA
14198	AT3G23670	821947	0	5	6	2	0	0	0	0	7	7	0	PEAT	NA	NA	NA	PEAT	TRB1+2	NA
14208	AT3G23800	821962	0	0	0	0	0	0	0	10	7	7	0	NA	NA	NA	JMJ14	JMJ14	TRB1+2	NA
14224	AT3G23990	821983	9	9	8	2	0	0	0	0	7	7	0	PEAT	NA	NA	NA	PEAT	TRB1+2	NA
14278	AT3G24580	822054	0	4	0	0	0	8	7	3	7	7	0	NA	NA	PRC2	JMJ14	PRC2+JMJ14	TRB1+2	NA
14318	AT3G25120	822103	9	10	10	7	0	0	0	0	7	7	0	PEAT	NA	NA	NA	PEAT	TRB1+2	NA
14341	AT3G25520	822138	0	10	7	5	5	0	0	0	7	7	0	PEAT	NuA4	NA	NA	PEAT+NuA4	TRB1+2	NA
14342	AT3G25530	822139	0	10	7	5	0	0	0	0	7	7	0	PEAT	NA	NA	NA	PEAT	TRB1+2	NA
14352	AT3G25610	822148	0	1	0	4	1	0	0	10	7	7	0	NA	NuA4	NA	JMJ14	NuA4+JMJ14	TRB1+2	NA
14358	AT3G25670	822155	0	0	0	0	0	0	0	9	7	7	0	NA	NA	NA	JMJ14	JMJ14	TRB1+2	NA
14385	AT3G25900	822186	0	0	0	0	0	0	0	7	7	7	0	NA	NA	NA	JMJ14	JMJ14	TRB1+2	NA
14389	AT3G25940	822191	0	4	2	0	0	0	0	0	7	7	0	PEAT	NA	NA	NA	PEAT	TRB1+2	NA
14391	AT3G25960	822193	0	0	0	0	0	0	0	10	7	7	0	NA	NA	NA	JMJ14	JMJ14	TRB1+2	NA
14395	AT3G26010	822198	10	7	0	0	0	6	4	8	7	7	0	PEAT	NA	PRC2	JMJ14	PEAT+PRC2+JMJ14	TRB1+2	NA
14418	AT3G26210	822222	0	0	0	6	3	0	0	9	7	7	0	NA	NuA4	NA	JMJ14	NuA4+JMJ14	TRB1+2	Cluster1
14437	AT3G26410	822245	9	0	9	10	0	0	0	0	7	7	0	PEAT	NA	NA	NA	PEAT	TRB1+2	NA
14438	AT3G26420	822246	9	0	9	10	10	0	0	0	7	7	0	PEAT	NuA4	NA	NA	PEAT+NuA4	TRB1+2	NA
14439	AT3G26430	822247	9	0	9	10	10	0	0	0	7	7	0	PEAT	NuA4	NA	NA	PEAT+NuA4	TRB1+2	NA
14454	AT3G26560	822264	7	10	9	5	0	0	0	0	7	7	0	PEAT	NA	NA	NA	PEAT	TRB1+2	NA
14484	AT3G26850	822300	7	7	7	0	0	0	0	0	7	7	0	PEAT	NA	NA	NA	PEAT	TRB1+2	NA
14489	AT3G26920	822308	9	10	9	4	0	0	0	0	7	7	0	PEAT	NA	NA	NA	PEAT	TRB1+2	NA
14490	AT3G26922	7922367	9	10	9	4	0	0	0	0	7	7	0	PEAT	NA	NA	NA	PEAT	TRB1+2	NA
14550	AT3G27540	822376	0	5	0	5	8	0	0	0	7	7	0	NA	NuA4	NA	NA	NuA4	TRB1+2	NA
14575	AT3G27860	822406	1	6	1	6	1	0	0	0	7	7	0	PEAT	NuA4	NA	NA	PEAT+NuA4	TRB1+2	NA
14576	AT3G27865	NA	0	6	1	6	1	0	0	0	7	7	0	PEAT	NuA4	NA	NA	PEAT+NuA4	TRB1+2	NA
14593	AT3G28040	822428	0	1	0	4	5	0	0	8	7	7	0	NA	NuA4	NA	JMJ14	NuA4+JMJ14	TRB1+2	NA
14619	AT3G28335	NA	0	5	0	0	4	7	0	0	7	7	0	NA	NA	NA	NA	Unassigned	TRB1+2	NA
14620	AT3G28340	822462	0	0	0	1	0	0	0	9	7	7	0	NA	NA	NA	JMJ14	JMJ14	TRB1+2	Cluster5
14660	AT3G28900	822524	3	10	7	7	0	0	0	0	7	7	0	PEAT	NA	NA	NA	PEAT	TRB1+2	NA
14663	AT3G28920	822527	0	0	0	5	0	0	0	0	7	7	0	NA	NA	NA	NA	Unassigned	TRB1+2	NA
14666	AT3G28940	822530	4	6	8	10	1	0	0	0	7	7	0	PEAT	NuA4	NA	NA	PEAT+NuA4	TRB1+2	NA
14674	AT3G29035	822547	0	0	0	6	0	0	0	7	7	7	0	NA	NA	NA	JMJ14	JMJ14	TRB1+2	NA
14807	AT3G42150	823187	4	6	9	2	0	0	9	0	7	7	0	PEAT	NA	NA	NA	PEAT	TRB1+2	NA
14860	AT3G43700	823478	10	10	10	7	0	0	0	0	7	7	0	PEAT	NA	NA	NA	PEAT	TRB1+2	Cluster4
14925	AT3G44735	823603	0	0	0	7	10	0	0	0	7	7	0	NA	NuA4	NA	NA	NuA4	TRB1+2	NA
14930	AT3G44757	NA	0	0	0	0	0	7	7	8	7	7	0	NA	NA	PRC2	JMJ14	PRC2+JMJ14	TRB1+2	NA
14943	AT3G44850	823619	3	6	6	0	0	0	0	0	7	7	0	PEAT	NA	NA	NA	PEAT	TRB1+2	NA
14976	AT3G45240	823660	9	8	7	2	0	0	0	0	7	7	0	PEAT	NA	NA	NA	PEAT	TRB1+2	NA
14994	AT3G45610	823703	0	0	0	3	0	5	8	5	7	7	0	NA	NA	PRC2	JMJ14	PRC2+JMJ14	TRB1+2	NA
15011	AT3G45820	823725	4	8	8	9	9	0	0	0	7	7	0	PEAT	NuA4	NA	NA	PEAT+NuA4	TRB1+2	NA
15012	AT3G45830	823726	4	8	8	9	9	0	0	0	7	7	0	PEAT	NuA4	NA	NA	PEAT+NuA4	TRB1+2	NA
15028	AT3G46050	823748	0	0	0	0	0	0	0	9	7	7	0	NA	NA	NA	JMJ14	JMJ14	TRB1+2	NA
15040	AT3G46210	823766	3	8	8	0	0	0	0	0	7	7	0	PEAT	NA	NA	NA	PEAT	TRB1+2	NA
15041	AT3G46220	823767	3	8	8	0	0	0	0	0	7	7	0	PEAT	NA	NA	NA	PEAT	TRB1+2	NA
15058	AT3G46520	823805	0	1	0	0	0	0	0	5	7	7	0	NA	NA	NA	JMJ14	JMJ14	TRB1+2	NA
15060	AT3G46550	823808	0	0	0	0	0	0	0	0	7	7	0	NA	NA	NA	NA	Unassigned	TRB1+2	NA
15095	AT3G46950	823848	8	0	0	0	0	0	0	0	7	7	0	NA	NA	NA	NA	Unassigned	TRB1+2	NA
15111	AT3G47120	823865	6	10	10	7	2	0	0	0	7	7	0	PEAT	NuA4	NA	NA	PEAT+NuA4	TRB1+2	NA
15167	AT3G47810	823935	0	0	0	1	0	0	0	0	7	7	0	NA	NA	NA	NA	Unassigned	TRB1+2	NA
15185	AT3G48010	823956	0	4	0	0	0	0	0	8	7	7	0	NA	NA	NA	JMJ14	JMJ14	TRB1+2	NA
15213	AT3G48260	823984	0	0	6	0	0	0	0	9	7	7	0	NA	NA	NA	JMJ14	JMJ14	TRB1+2	NA
15246	AT3G48570	824017	0	0	10	8	7	0	0	0	7	7	0	NA	NuA4	NA	NA	NuA4	TRB1+2	NA
15269	AT3G48835	NA	0	7	0	0	0	0	0	4	7	7	0	NA	NA	NA	JMJ14	JMJ14	TRB1+2	NA
15278	AT3G48930	824054	0	7	5	5	0	0	0	0	7	7	0	PEAT	NA	NA	NA	PEAT	TRB1+2	NA
15280	AT3G48960	824057	0	1	0	0	0	0	0	7	7	7	0	NA	NA	NA	JMJ14	JMJ14	TRB1+2	NA
15284	AT3G49000	824061	1	8	6	5	0	0	0	0	7	7	0	PEAT	NA	NA	NA	PEAT	TRB1+2	NA
15323	AT3G49460	824108	5	7	7	0	0	9	9	0	1	8	5	PEAT	NA	PRC2	NA	PEAT+PRC2	TRB1+2+3	NA
15324	AT3G49470	824109	5	7	7	3	0	9	9	0	1	8	5	PEAT	NA	PRC2	NA	PEAT+PRC2	TRB1+2+3	NA
15465	AT3G50870	824251	0	0	0	2	2	10	9	0	1	8	5	NA	NuA4	PRC2	NA	PRC2+NuA4	TRB1+2+3	NA
24023	AT5G37930	833772	0	5	2	0	0	0	0	0	10	4	0	PEAT	NA	NA	NA	PEAT	TRB1+2	NA
24933	AT5G48030	834854	8	9	9	5	2	0	0	0	10	4	0	PEAT	NuA4	NA	NA	PEAT+NuA4	TRB1+2	NA
24934	AT5G48040	834855	2	9	8	5	2	0	0	0	10	4	0	PEAT	NuA4	NA	NA	PEAT+NuA4	TRB1+2	NA
25027	AT5G48980	834957	8	10	10	2	0	6	6	0	10	4	0	PEAT	NA	PRC2	NA	PEAT+PRC2	TRB1+2	NA
25729	AT5G56452	5008309	0	1	0	1	0	5	1	3	10	4	0	NA	NA	PRC2	JMJ14	PRC2+JMJ14	TRB1+2	NA
26553	AT5G64770	836598	0	0	0	0	0	10	9	0	0	4	10	NA	NA	PRC2	NA	PRC2	TRB2+3	NA
26650	AT5G65640	836690	1	2	1	4	0	0	0	0	10	4	0	PEAT	NA	NA	NA	PEAT	TRB1+2	NA
26651	AT5G65650	836691	1	2	0	2	5	0	0	0	10	4	0	PEAT	NuA4	NA	NA	PEAT+NuA4	TRB1+2	NA
26696	AT5G66052	836736	0	0	5	9	10	0	0	4	10	4	0	NA	NuA4	NA	JMJ14	NuA4+JMJ14	TRB1+2	NA
139	AT1G02390	839558	8	5	0	10	0	8	8	0	3	4	6	PEAT	NA	PRC2	NA	PEAT+PRC2	TRB1+2+3	NA
162	AT1G02620	839269	1	2	0	6	5	8	8	0	3	4	6	PEAT	NuA4	PRC2	NA	PEAT+PRC2+NuA4	TRB1+2+3	NA
260	AT1G03510	839478	7	7	7	9	10	0	0	0	3	4	6	PEAT	NuA4	NA	NA	PEAT+NuA4	TRB1+2+3	NA
263	AT1G03530	839468	7	10	6	9	10	0	0	0	3	4	6	PEAT	NuA4	NA	NA	PEAT+NuA4	TRB1+2+3	NA
264	AT1G03540	839466	7	10	6	7	1	0	0	0	3	4	6	PEAT	NuA4	NA	NA	PEAT+NuA4	TRB1+2+3	NA
271	AT1G03630	839009	1	10	2	5	4	0	0	0	3	4	6	PEAT	NuA4	NA	NA	PEAT+NuA4	TRB1+2+3	NA
272	AT1G03640	NA	0	10	2	5	4	0	0	0	3	4	6	PEAT	NuA4	NA	NA	PEAT+NuA4	TRB1+2+3	NA
287	AT1G03780	839140	8	3	4	7	0	10	10	0	3	4	6	PEAT	NA	PRC2	NA	PEAT+PRC2	TRB1+2+3	NA
329	AT1G04090	839298	9	8	5	6	0	0	0	10	3	4	6	PEAT	NA	NA	JMJ14	PEAT+JMJ14	TRB1+2+3	NA
340	AT1G04133	NA	1	2	0	0	0	8	8	0	3	4	6	PEAT	NA	PRC2	NA	PEAT+PRC2	TRB1+2+3	NA
343	AT1G04150	839249	6	6	7	10	10	8	8	1	3	4	6	PEAT	NuA4	PRC2	JMJ14	PEAT+PRC2+NuA4+JMJ14	TRB1+2+3	NA
355	AT1G04197	NA	5	7	7	9	10	0	0	0	3	4	6	PEAT	NuA4	NA	NA	PEAT+NuA4	TRB1+2+3	NA
731	AT1G05740	837081	7	8	0	2	0	0	0	10	3	4	6	PEAT	NA	NA	JMJ14	PEAT+JMJ14	TRB1+2+3	NA
770	AT1G05913	NA	0	5	3	5	3	0	0	0	3	4	6	PEAT	NuA4	NA	NA	PEAT+NuA4	TRB1+2+3	NA
844	AT1G06227	NA	2	9	2	2	0	0	0	0	3	4	6	PEAT	NA	NA	NA	PEAT	TRB1+2+3	NA
846	AT1G06233	NA	2	9	2	2	0	0	0	0	3	4	6	PEAT	NA	NA	NA	PEAT	TRB1+2+3	NA
1148	AT1G07983	NA	9	10	10	6	4	0	0	0	3	4	6	PEAT	NuA4	NA	NA	PEAT+NuA4	TRB1+2+3	NA
1164	AT1G08050	837321	10	4	5	3	0	0	0	10	3	4	6	PEAT	NA	NA	JMJ14	PEAT+JMJ14	TRB1+2+3	NA
1231	AT1G08403	NA	0	9	0	0	0	10	10	0	3	4	6	NA	NA	PRC2	NA	PRC2	TRB1+2+3	NA
1233	AT1G08413	NA	0	9	0	0	0	10	10	0	3	4	6	NA	NA	PRC2	NA	PRC2	TRB1+2+3	NA
1266	AT1G08580	837380	8	10	8	4	0	0	0	0	3	4	6	PEAT	NA	NA	NA	PEAT	TRB1+2+3	NA
1328	AT1G08860	837408	10	9	9	6	0	10	10	0	3	4	6	PEAT	NA	PRC2	NA	PEAT+PRC2	TRB1+2+3	NA
1499	AT1G09467	NA	5	0	4	0	0	0	0	0	3	4	6	PEAT	NA	NA	NA	PEAT	TRB1+2+3	NA
1513	AT1G09520	837478	10	10	10	10	9	0	0	0	3	4	6	PEAT	NuA4	NA	NA	PEAT+NuA4	TRB1+2+3	NA
1533	AT1G09580	837485	5	9	8	7	5	0	0	0	3	4	6	PEAT	NuA4	NA	NA	PEAT+NuA4	TRB1+2+3	NA
1536	AT1G09590	837486	5	9	8	7	0	0	0	0	3	4	6	PEAT	NA	NA	NA	PEAT	TRB1+2+3	NA
1684	AT1G10270	837566	10	8	10	3	0	0	0	0	3	4	6	PEAT	NA	NA	NA	PEAT	TRB1+2+3	NA
1709	AT1G10490	837589	10	10	10	0	0	0	0	0	3	4	6	PEAT	NA	NA	NA	PEAT	TRB1+2+3	NA
1878	AT1G12013	NA	3	5	3	8	0	0	0	0	3	4	6	PEAT	NA	NA	NA	PEAT	TRB1+2+3	NA
1962	AT1G12855	10723026	0	0	0	3	0	0	0	10	3	4	6	NA	NA	NA	JMJ14	JMJ14	TRB1+2+3	NA
2096	AT1G14315	6241224	7	8	5	9	0	0	0	2	3	4	6	PEAT	NA	NA	JMJ14	PEAT+JMJ14	TRB1+2+3	NA
2097	AT1G14320	837993	7	8	5	9	7	0	0	0	3	4	6	PEAT	NuA4	NA	NA	PEAT+NuA4	TRB1+2+3	NA
2120	AT1G14560	838018	7	9	5	7	0	0	0	0	3	4	6	PEAT	NA	NA	NA	PEAT	TRB1+2+3	NA
2121	AT1G14570	838019	7	9	5	7	0	0	0	0	3	4	6	PEAT	NA	NA	NA	PEAT	TRB1+2+3	NA
2141	AT1G14750	838040	5	3	6	7	10	0	0	9	3	4	6	PEAT	NuA4	NA	JMJ14	PEAT+NuA4+JMJ14	TRB1+2+3	NA
2302	AT1G16390	838209	1	1	0	5	0	9	8	10	3	4	6	PEAT	NA	PRC2	JMJ14	PEAT+PRC2+JMJ14	TRB1+2+3	NA
2326	AT1G16635	NA	5	6	4	8	3	0	0	0	3	4	6	PEAT	NuA4	NA	NA	PEAT+NuA4	TRB1+2+3	NA
2327	AT1G16640	838233	5	6	4	8	0	0	0	0	3	4	6	PEAT	NA	NA	NA	PEAT	TRB1+2+3	NA
2545	AT1G18800	838462	10	10	10	6	0	0	0	0	3	4	6	PEAT	NA	NA	NA	PEAT	TRB1+2+3	NA
2551	AT1G18850	838466	6	9	5	6	0	0	1	0	3	4	6	PEAT	NA	NA	NA	PEAT	TRB1+2+3	NA
2614	AT1G19464	NA	9	8	8	6	0	0	8	10	3	4	6	PEAT	NA	NA	JMJ14	PEAT+JMJ14	TRB1+2+3	NA
2660	AT1G19980	838587	10	10	10	8	9	0	0	0	3	4	6	PEAT	NuA4	NA	NA	PEAT+NuA4	TRB1+2+3	NA
2661	AT1G19990	838588	10	10	10	8	0	0	0	0	3	4	6	PEAT	NA	NA	NA	PEAT	TRB1+2+3	NA
2725	AT1G20657	NA	9	9	10	6	8	8	6	0	3	4	6	PEAT	NuA4	PRC2	NA	PEAT+PRC2+NuA4	TRB1+2+3	NA
2930	AT1G22780	838884	0	10	4	7	7	0	0	0	3	4	6	PEAT	NuA4	NA	NA	PEAT+NuA4	TRB1+2+3	NA
2965	AT1G23100	838918	0	8	4	8	4	0	0	0	3	4	6	PEAT	NuA4	NA	NA	PEAT+NuA4	TRB1+2+3	NA
2991	AT1G23400	838948	1	3	4	6	0	7	6	7	3	4	6	PEAT	NA	PRC2	JMJ14	PEAT+PRC2+JMJ14	TRB1+2+3	NA
2992	AT1G23410	838949	0	3	4	0	0	7	6	7	3	4	6	PEAT	NA	PRC2	JMJ14	PEAT+PRC2+JMJ14	TRB1+2+3	NA
3010	AT1G23770	838988	0	10	10	7	1	9	5	4	3	4	6	PEAT	NuA4	PRC2	JMJ14	PEAT+PRC2+NuA4+JMJ14	TRB1+2+3	NA
3056	AT1G24260	839040	0	0	0	7	0	10	10	0	3	4	6	NA	NA	PRC2	NA	PRC2	TRB1+2+3	Cluster5
3162	AT1G26110	839152	7	10	9	2	1	0	0	0	2	5	6	PEAT	NuA4	NA	NA	PEAT+NuA4	TRB1+2+3	NA
4229	AT1G48460	841267	6	7	8	3	8	0	0	0	4	5	4	PEAT	NuA4	NA	NA	PEAT+NuA4	TRB1+2+3	NA
5184	AT1G60750	3767587	0	0	0	0	0	0	0	8	4	5	4	NA	NA	NA	JMJ14	JMJ14	TRB1+2+3	NA
5985	AT1G69310	843262	4	7	5	7	7	10	10	0	1	5	7	PEAT	NuA4	PRC2	NA	PEAT+PRC2+NuA4	TRB1+2+3	NA
6031	AT1G69750	843311	9	9	9	10	8	0	0	0	4	5	4	PEAT	NuA4	NA	NA	PEAT+NuA4	TRB1+2+3	NA
6440	AT1G74060	843746	9	10	7	5	0	0	0	0	4	5	4	PEAT	NA	NA	NA	PEAT	TRB1+2+3	NA
6441	AT1G74070	843747	9	10	7	5	5	0	0	0	4	5	4	PEAT	NuA4	NA	NA	PEAT+NuA4	TRB1+2+3	NA
6749	AT1G77200	844056	9	10	10	10	6	8	10	0	4	5	4	PEAT	NuA4	PRC2	NA	PEAT+PRC2+NuA4	TRB1+2+3	NA
7283	AT2G02070	814738	0	1	1	1	1	8	8	8	0	6	7	PEAT	NuA4	PRC2	JMJ14	PEAT+PRC2+NuA4+JMJ14	TRB2+3	Cluster5
7360	AT2G03020	814831	0	10	0	6	0	10	10	0	0	6	7	NA	NA	PRC2	NA	PRC2	TRB2+3	NA
7362	AT2G03040	814833	0	0	0	1	0	10	9	0	0	6	7	NA	NA	PRC2	NA	PRC2	TRB2+3	NA
7383	AT2G03290	814858	0	0	0	1	0	10	10	0	0	6	7	NA	NA	PRC2	NA	PRC2	TRB2+3	NA
7963	AT2G09010	NA	0	0	0	6	0	10	8	0	0	6	7	NA	NA	PRC2	NA	PRC2	TRB2+3	NA
10594	AT2G40990	818699	0	0	0	0	0	0	0	5	0	6	7	NA	NA	NA	JMJ14	JMJ14	TRB2+3	NA
10813	AT2G43060	818908	0	0	0	9	9	10	10	0	0	6	7	NA	NuA4	PRC2	NA	PRC2+NuA4	TRB2+3	NA
10863	AT2G43570	818959	4	3	5	4	0	8	10	4	0	6	7	PEAT	NA	PRC2	JMJ14	PEAT+PRC2+JMJ14	TRB2+3	Cluster1
10907	AT2G44020	819007	9	6	5	0	0	10	9	0	0	6	7	PEAT	NA	PRC2	NA	PEAT+PRC2	TRB2+3	NA
11026	AT2G45190	819127	0	0	0	5	2	10	10	0	0	6	7	NA	NuA4	PRC2	NA	PRC2+NuA4	TRB2+3	NA
11052	AT2G45430	819151	3	6	3	8	0	10	10	0	0	6	7	PEAT	NA	PRC2	NA	PEAT+PRC2	TRB2+3	NA
11064	AT2G45550	819163	0	5	0	0	0	0	0	9	6	6	1	NA	NA	NA	JMJ14	JMJ14	TRB1+2+3	NA
11201	AT2G46870	819300	4	2	2	7	0	8	5	0	0	6	7	PEAT	NA	PRC2	NA	PEAT+PRC2	TRB2+3	NA
11273	AT2G47570	819370	0	0	0	0	0	0	0	8	6	6	1	NA	NA	NA	JMJ14	JMJ14	TRB1+2+3	NA
11347	AT3G00360	NA	0	0	0	1	0	10	9	0	0	6	7	NA	NA	PRC2	NA	PRC2	TRB2+3	NA
11433	AT3G01280	820914	7	6	6	2	0	0	0	0	0	6	7	PEAT	NA	NA	NA	PEAT	TRB2+3	NA
11604	AT3G02310	821151	8	0	0	0	0	10	10	0	0	6	7	NA	NA	PRC2	NA	PRC2	TRB2+3	NA
11786	AT3G03405	821264	0	0	0	0	0	0	3	8	6	7	0	NA	NA	NA	JMJ14	JMJ14	TRB1+2	NA
11791	AT3G03435	NA	0	9	9	0	0	0	0	0	6	7	0	PEAT	NA	NA	NA	PEAT	TRB1+2	NA
11793	AT3G03445	NA	0	9	9	0	0	0	0	0	6	7	0	PEAT	NA	NA	NA	PEAT	TRB1+2	NA
11794	AT3G03450	821251	10	10	10	10	9	0	0	0	6	7	0	PEAT	NuA4	NA	NA	PEAT+NuA4	TRB1+2	NA
11795	AT3G03460	821252	10	10	10	10	9	0	0	0	6	7	0	PEAT	NuA4	NA	NA	PEAT+NuA4	TRB1+2	NA
11796	AT3G03470	821250	10	10	10	10	9	2	3	0	6	7	0	PEAT	NuA4	PRC2	NA	PEAT+PRC2+NuA4	TRB1+2	NA
11801	AT3G03525	NA	0	3	0	1	0	0	0	0	6	7	0	NA	NA	NA	NA	Unassigned	TRB1+2	NA
11837	AT3G03726	6240432	0	5	0	0	0	0	0	5	6	7	0	NA	NA	NA	JMJ14	JMJ14	TRB1+2	NA
11919	AT3G04240	819579	9	9	10	5	4	0	0	0	6	7	0	PEAT	NuA4	NA	NA	PEAT+NuA4	TRB1+2	NA
11942	AT3G04420	819597	0	1	1	3	0	6	4	4	6	7	0	PEAT	NA	PRC2	JMJ14	PEAT+PRC2+JMJ14	TRB1+2	NA
11951	AT3G04480	819604	0	5	0	3	0	0	0	2	6	7	0	NA	NA	NA	JMJ14	JMJ14	TRB1+2	NA
11959	AT3G04530	819609	3	5	5	3	0	8	7	8	6	7	0	PEAT	NA	PRC2	JMJ14	PEAT+PRC2+JMJ14	TRB1+2	NA
11972	AT3G04605	NA	9	10	9	10	4	0	0	0	6	7	0	PEAT	NuA4	NA	NA	PEAT+NuA4	TRB1+2	NA
11975	AT3G04620	819620	7	7	0	4	3	0	0	0	6	7	0	PEAT	NuA4	NA	NA	PEAT+NuA4	TRB1+2	NA
11978	AT3G04650	819623	6	7	0	0	0	0	0	4	6	7	0	PEAT	NA	NA	JMJ14	PEAT+JMJ14	TRB1+2	NA
11987	AT3G04715	NA	0	0	0	0	0	0	0	9	6	7	0	NA	NA	NA	JMJ14	JMJ14	TRB1+2	NA
12006	AT3G04840	819644	6	10	8	8	0	0	0	0	6	7	0	PEAT	NA	NA	NA	PEAT	TRB1+2	NA
12019	AT3G04930	819653	3	7	4	10	10	0	0	0	6	7	0	PEAT	NuA4	NA	NA	PEAT+NuA4	TRB1+2	NA
12041	AT3G05055	NA	0	2	0	2	0	0	0	0	6	7	0	NA	NA	NA	NA	Unassigned	TRB1+2	NA
12042	AT3G05060	819668	6	9	4	4	0	0	0	0	6	7	0	PEAT	NA	NA	NA	PEAT	TRB1+2	NA
12043	AT3G05070	819669	6	9	4	4	1	0	0	0	6	7	0	PEAT	NuA4	NA	NA	PEAT+NuA4	TRB1+2	NA
12068	AT3G05220	819686	0	0	0	6	7	0	0	0	6	7	0	NA	NuA4	NA	NA	NuA4	TRB1+2	NA
12082	AT3G05320	819696	9	7	8	8	7	0	0	8	6	7	0	PEAT	NuA4	NA	JMJ14	PEAT+NuA4+JMJ14	TRB1+2	NA
12083	AT3G05325	NA	0	6	1	6	1	0	0	0	6	7	0	PEAT	NuA4	NA	NA	PEAT+NuA4	TRB1+2	NA
12084	AT3G05327	3768801	0	0	0	0	0	0	0	8	6	7	0	NA	NA	NA	JMJ14	JMJ14	TRB1+2	NA
12124	AT3G05590	819725	10	7	0	5	0	0	0	0	6	7	0	PEAT	NA	NA	NA	PEAT	TRB1+2	NA
12125	AT3G05600	819726	10	7	0	4	0	0	0	6	6	7	0	PEAT	NA	NA	JMJ14	PEAT+JMJ14	TRB1+2	NA
12133	AT3G05655	NA	0	8	6	6	0	0	0	7	6	7	0	PEAT	NA	NA	JMJ14	PEAT+JMJ14	TRB1+2	NA
12143	AT3G05715	NA	0	9	3	3	1	0	0	0	6	7	0	PEAT	NuA4	NA	NA	PEAT+NuA4	TRB1+2	NA
12154	AT3G05780	819747	3	1	0	0	0	0	0	7	6	7	0	PEAT	NA	NA	JMJ14	PEAT+JMJ14	TRB1+2	NA
12155	AT3G05790	819748	3	3	1	9	0	0	0	7	6	7	0	PEAT	NA	NA	JMJ14	PEAT+JMJ14	TRB1+2	Cluster2
12190	AT3G06025	NA	0	0	0	0	0	0	0	2	6	7	0	NA	NA	NA	JMJ14	JMJ14	TRB1+2	NA
12214	AT3G06190	819793	10	10	10	7	2	0	0	0	6	7	0	PEAT	NuA4	NA	NA	PEAT+NuA4	TRB1+2	NA
12215	AT3G06200	819794	10	10	10	0	0	0	0	0	6	7	0	PEAT	NA	NA	NA	PEAT	TRB1+2	NA
12223	AT3G06270	819801	9	9	8	4	3	0	0	0	6	7	0	PEAT	NuA4	NA	NA	PEAT+NuA4	TRB1+2	NA
12264	AT3G06560	819835	2	6	0	3	0	0	0	10	6	7	0	PEAT	NA	NA	JMJ14	PEAT+JMJ14	TRB1+2	NA
12269	AT3G06600	819839	8	9	7	5	0	0	0	0	6	7	0	PEAT	NA	NA	NA	PEAT	TRB1+2	NA
12270	AT3G06610	819840	8	9	7	5	0	0	0	0	6	7	0	PEAT	NA	NA	NA	PEAT	TRB1+2	NA
12277	AT3G06670	819852	9	10	10	10	10	0	0	0	6	7	0	PEAT	NuA4	NA	NA	PEAT+NuA4	TRB1+2	NA
12279	AT3G06680	819853	9	10	10	10	10	0	0	0	6	7	0	PEAT	NuA4	NA	NA	PEAT+NuA4	TRB1+2	NA
12309	AT3G06905	NA	0	0	0	0	0	7	7	8	6	7	0	NA	NA	PRC2	JMJ14	PRC2+JMJ14	TRB1+2	NA
12335	AT3G07070	819893	0	0	0	0	0	0	0	6	6	7	0	NA	NA	NA	JMJ14	JMJ14	TRB1+2	NA
12344	AT3G07120	819898	5	8	7	8	0	0	0	0	6	7	0	PEAT	NA	NA	NA	PEAT	TRB1+2	NA
12356	AT3G07195	819907	10	4	0	8	0	0	0	7	6	7	0	PEAT	NA	NA	JMJ14	PEAT+JMJ14	TRB1+2	NA
12413	AT3G07605	NA	8	0	0	0	0	0	0	0	6	7	0	NA	NA	NA	NA	Unassigned	TRB1+2	NA
12430	AT3G07715	NA	0	6	4	2	0	0	0	0	6	7	0	PEAT	NA	NA	NA	PEAT	TRB1+2	NA
12434	AT3G07740	819965	10	10	8	9	0	0	0	0	6	7	0	PEAT	NA	NA	NA	PEAT	TRB1+2	NA
12435	AT3G07750	819966	10	10	8	9	10	0	0	0	6	7	0	PEAT	NuA4	NA	NA	PEAT+NuA4	TRB1+2	NA
12436	AT3G07760	819967	10	10	8	9	10	0	0	0	6	7	0	PEAT	NuA4	NA	NA	PEAT+NuA4	TRB1+2	NA
12456	AT3G07880	819979	5	5	6	2	5	0	0	0	6	7	0	PEAT	NuA4	NA	NA	PEAT+NuA4	TRB1+2	NA
12527	AT3G08485	NA	6	6	4	1	0	0	0	0	6	7	0	PEAT	NA	NA	NA	PEAT	TRB1+2	NA
12542	AT3G08580	820005	0	0	0	0	0	0	0	0	6	7	0	NA	NA	NA	NA	Unassigned	TRB1+2	NA
12568	AT3G08735	NA	9	9	10	0	0	0	0	1	6	7	0	PEAT	NA	NA	JMJ14	PEAT+JMJ14	TRB1+2	NA
12650	AT3G09225	NA	4	6	4	2	0	7	0	0	6	7	0	PEAT	NA	NA	NA	PEAT	TRB1+2	NA
12682	AT3G09440	820102	8	6	9	6	8	0	0	0	6	7	0	PEAT	NuA4	NA	NA	PEAT+NuA4	TRB1+2	NA
12694	AT3G09530	820110	0	8	0	5	3	0	0	10	6	7	0	NA	NuA4	NA	JMJ14	NuA4+JMJ14	TRB1+2	NA
12707	AT3G09605	NA	0	0	0	0	0	0	0	8	6	7	0	NA	NA	NA	JMJ14	JMJ14	TRB1+2	NA
12721	AT3G09700	820127	8	10	8	5	0	0	0	0	6	7	0	PEAT	NA	NA	NA	PEAT	TRB1+2	NA
12723	AT3G09720	820129	8	10	8	5	0	0	0	1	6	7	0	PEAT	NA	NA	JMJ14	PEAT+JMJ14	TRB1+2	Cluster2
12724	AT3G09730	820130	8	9	8	5	0	0	0	0	6	7	0	PEAT	NA	NA	NA	PEAT	TRB1+2	NA
12733	AT3G09780	820136	7	4	4	3	2	0	0	4	6	7	0	PEAT	NuA4	NA	JMJ14	PEAT+NuA4+JMJ14	TRB1+2	NA
12746	AT3G09855	NA	0	1	1	4	0	0	0	0	6	7	0	PEAT	NA	NA	NA	PEAT	TRB1+2	NA
12749	AT3G09865	NA	0	1	1	4	0	6	0	0	6	7	0	PEAT	NA	NA	NA	PEAT	TRB1+2	NA
12801	AT3G10310	820193	9	8	8	3	0	0	0	0	6	7	0	PEAT	NA	NA	NA	PEAT	TRB1+2	Cluster2
12812	AT3G10410	820205	8	7	7	10	9	0	0	0	6	7	0	PEAT	NuA4	NA	NA	PEAT+NuA4	TRB1+2	NA
12813	AT3G10415	NA	0	7	5	10	9	0	0	0	6	7	0	PEAT	NuA4	NA	NA	PEAT+NuA4	TRB1+2	NA
12819	AT3G10490	820213	7	6	6	10	9	0	0	9	6	7	0	PEAT	NuA4	NA	JMJ14	PEAT+NuA4+JMJ14	TRB1+2	NA
12836	AT3G10605	NA	8	6	4	4	0	0	0	0	6	7	0	PEAT	NA	NA	NA	PEAT	TRB1+2	NA
12837	AT3G10610	820230	8	6	4	4	4	0	0	0	6	7	0	PEAT	NuA4	NA	NA	PEAT+NuA4	TRB1+2	NA
12841	AT3G10650	820234	10	10	10	10	9	0	0	0	6	7	0	PEAT	NuA4	NA	NA	PEAT+NuA4	TRB1+2	NA
12842	AT3G10660	820235	10	10	10	10	9	0	0	0	6	7	0	PEAT	NuA4	NA	NA	PEAT+NuA4	TRB1+2	NA
12843	AT3G10670	820236	10	10	10	10	9	0	0	9	6	7	0	PEAT	NuA4	NA	JMJ14	PEAT+NuA4+JMJ14	TRB1+2	NA
12851	AT3G10745	NA	4	8	6	9	6	0	1	0	6	7	0	PEAT	NuA4	NA	NA	PEAT+NuA4	TRB1+2	NA
12861	AT3G10845	820254	0	6	0	0	0	0	0	10	6	7	0	NA	NA	NA	JMJ14	JMJ14	TRB1+2	NA
12866	AT3G10910	820261	7	5	7	2	0	5	5	9	2	7	4	PEAT	NA	PRC2	JMJ14	PEAT+PRC2+JMJ14	TRB1+2+3	NA
12887	AT3G11120	820283	0	3	6	0	4	0	0	0	6	7	0	PEAT	NA	NA	NA	PEAT	TRB1+2	NA
12904	AT3G11290	820300	9	8	7	8	0	0	0	10	6	7	0	PEAT	NA	NA	JMJ14	PEAT+JMJ14	TRB1+2	NA
12908	AT3G11325	820305	0	0	0	0	0	5	4	10	6	7	0	NA	NA	PRC2	JMJ14	PRC2+JMJ14	TRB1+2	NA
12916	AT3G11400	820313	5	10	8	9	0	0	0	0	6	7	0	PEAT	NA	NA	NA	PEAT	TRB1+2	NA
12918	AT3G11405	2745882	0	0	0	0	0	0	0	8	6	7	0	NA	NA	NA	JMJ14	JMJ14	TRB1+2	NA
12931	AT3G11510	820324	9	7	8	7	0	0	0	0	6	7	0	PEAT	NA	NA	NA	PEAT	TRB1+2	NA
12934	AT3G11540	820327	9	7	8	0	0	0	0	0	6	7	0	PEAT	NA	NA	NA	PEAT	TRB1+2	NA
12935	AT3G11550	820328	2	3	3	2	3	0	0	10	6	7	0	PEAT	NuA4	NA	JMJ14	PEAT+NuA4+JMJ14	TRB1+2	NA
12949	AT3G11690	820341	7	1	1	7	1	0	0	0	6	7	0	PEAT	NuA4	NA	NA	PEAT+NuA4	TRB1+2	NA
12951	AT3G11710	820343	6	8	4	0	2	0	0	0	6	7	0	PEAT	NA	NA	NA	PEAT	TRB1+2	NA
12952	AT3G11720	820344	6	8	4	0	0	0	0	0	6	7	0	PEAT	NA	NA	NA	PEAT	TRB1+2	NA
12976	AT3G11964	820370	6	10	8	0	0	0	0	0	6	7	0	PEAT	NA	NA	NA	PEAT	TRB1+2	NA
12989	AT3G12130	820388	10	10	10	5	7	0	0	0	6	7	0	PEAT	NuA4	NA	NA	PEAT+NuA4	TRB1+2	NA
12990	AT3G12140	820389	10	10	10	5	7	0	0	0	6	7	0	PEAT	NuA4	NA	NA	PEAT+NuA4	TRB1+2	NA
12995	AT3G12170	820394	6	6	7	7	0	0	0	0	6	7	0	PEAT	NA	NA	NA	PEAT	TRB1+2	NA
12997	AT3G12190	820396	0	3	0	0	3	0	0	3	6	7	0	NA	NA	NA	JMJ14	JMJ14	TRB1+2	NA
12999	AT3G12203	820399	10	10	9	0	0	0	0	3	6	7	0	PEAT	NA	NA	JMJ14	PEAT+JMJ14	TRB1+2	NA
13000	AT3G12210	820401	10	10	9	0	0	0	0	0	6	7	0	PEAT	NA	NA	NA	PEAT	TRB1+2	NA
13005	AT3G12280	820408	0	2	0	0	0	0	0	0	6	7	0	NA	NA	NA	NA	Unassigned	TRB1+2	NA
13006	AT3G12290	820409	0	0	0	10	10	0	0	0	6	7	0	NA	NuA4	NA	NA	NuA4	TRB1+2	NA
13014	AT3G12380	820416	8	6	6	10	9	0	0	0	6	7	0	PEAT	NuA4	NA	NA	PEAT+NuA4	TRB1+2	NA
13015	AT3G12385	NA	8	0	6	10	9	0	0	0	6	7	0	PEAT	NuA4	NA	NA	PEAT+NuA4	TRB1+2	NA
13016	AT3G12390	820418	8	0	6	10	9	0	0	0	6	7	0	PEAT	NuA4	NA	NA	PEAT+NuA4	TRB1+2	NA
13082	AT3G12965	NA	0	5	0	6	6	0	0	0	6	7	0	NA	NuA4	NA	NA	NuA4	TRB1+2	NA
13117	AT3G13226	820518	10	9	10	3	6	10	9	0	6	7	0	PEAT	NuA4	PRC2	NA	PEAT+PRC2+NuA4	TRB1+2	NA
13123	AT3G13275	820527	10	9	10	6	6	0	0	0	6	7	0	PEAT	NuA4	NA	NA	PEAT+NuA4	TRB1+2	NA
13125	AT3G13277	NA	10	9	10	6	6	0	0	0	6	7	0	PEAT	NuA4	NA	NA	PEAT+NuA4	TRB1+2	NA
13131	AT3G13330	820533	8	5	0	9	8	0	0	5	6	7	0	PEAT	NuA4	NA	JMJ14	PEAT+NuA4+JMJ14	TRB1+2	NA
13137	AT3G13390	820539	0	0	0	0	0	0	0	8	6	7	0	NA	NA	NA	JMJ14	JMJ14	TRB1+2	NA
13141	AT3G13405	NA	0	0	0	3	0	0	0	0	6	7	0	NA	NA	NA	NA	Unassigned	TRB1+2	NA
13148	AT3G13438	NA	0	0	0	0	0	0	0	0	6	7	0	NA	NA	NA	NA	Unassigned	TRB1+2	NA
13149	AT3G13440	820545	0	6	3	7	10	0	0	0	6	7	0	PEAT	NuA4	NA	NA	PEAT+NuA4	TRB1+2	NA
13155	AT3G13490	820551	4	7	3	7	0	0	0	0	6	7	0	PEAT	NA	NA	NA	PEAT	TRB1+2	NA
13159	AT3G13525	NA	1	7	2	7	0	0	0	0	6	7	0	PEAT	NA	NA	NA	PEAT	TRB1+2	NA
13178	AT3G13680	820576	10	10	0	6	0	0	0	7	6	7	0	PEAT	NA	NA	JMJ14	PEAT+JMJ14	TRB1+2	NA
13179	AT3G13682	820577	10	10	10	6	4	0	0	7	6	7	0	PEAT	NuA4	NA	JMJ14	PEAT+NuA4+JMJ14	TRB1+2	NA
13208	AT3G13882	3768810	3	9	6	6	0	0	0	0	6	7	0	PEAT	NA	NA	NA	PEAT	TRB1+2	NA
13240	AT3G14180	820635	5	9	8	7	10	0	0	0	6	7	0	PEAT	NuA4	NA	NA	PEAT+NuA4	TRB1+2	NA
13312	AT3G14890	820718	9	10	10	9	0	0	0	1	6	7	0	PEAT	NA	NA	JMJ14	PEAT+JMJ14	TRB1+2	NA
13377	AT3G15460	820785	6	10	6	3	0	0	0	0	6	7	0	PEAT	NA	NA	NA	PEAT	TRB1+2	NA
13378	AT3G15470	820786	3	10	6	3	0	0	0	0	6	7	0	PEAT	NA	NA	NA	PEAT	TRB1+2	NA
13407	AT3G15720	820815	0	1	0	4	0	0	0	10	6	7	0	NA	NA	NA	JMJ14	JMJ14	TRB1+2	NA
13442	AT3G16080	820853	7	8	9	9	0	0	0	0	6	7	0	PEAT	NA	NA	NA	PEAT	TRB1+2	NA
13465	AT3G16310	820878	8	10	9	2	0	0	0	0	6	7	0	PEAT	NA	NA	NA	PEAT	TRB1+2	NA
13494	AT3G16610	820912	0	4	3	8	9	0	0	5	6	7	0	PEAT	NuA4	NA	JMJ14	PEAT+NuA4+JMJ14	TRB1+2	NA
13509	AT3G16780	820931	5	9	5	3	0	0	0	0	6	7	0	PEAT	NA	NA	NA	PEAT	TRB1+2	NA
13512	AT3G16810	820934	8	10	10	10	0	0	0	0	6	7	0	PEAT	NA	NA	NA	PEAT	TRB1+2	NA
13513	AT3G16830	820936	8	10	10	10	10	0	0	0	6	7	0	PEAT	NuA4	NA	NA	PEAT+NuA4	TRB1+2	NA
13558	AT3G17320	820995	8	7	0	8	0	8	7	0	6	7	0	PEAT	NA	PRC2	NA	PEAT+PRC2	TRB1+2	NA
13559	AT3G17330	820996	8	7	2	8	10	0	0	0	6	7	0	PEAT	NuA4	NA	NA	PEAT+NuA4	TRB1+2	NA
13568	AT3G17450	821009	10	10	10	10	8	0	0	0	6	7	0	PEAT	NuA4	NA	NA	PEAT+NuA4	TRB1+2	NA
13578	AT3G17540	821020	0	0	0	0	0	9	7	10	6	7	0	NA	NA	PRC2	JMJ14	PRC2+JMJ14	TRB1+2	NA
13579	AT3G17550	821021	0	0	0	0	0	9	7	10	6	7	0	NA	NA	PRC2	JMJ14	PRC2+JMJ14	TRB1+2	NA
13587	AT3G17620	821029	0	5	0	0	0	0	0	8	6	7	0	NA	NA	NA	JMJ14	JMJ14	TRB1+2	NA
15936	AT3G55720	824738	0	0	0	3	0	0	0	8	2	8	3	NA	NA	NA	JMJ14	JMJ14	TRB1+2+3	NA
16471	AT3G61150	825287	5	9	9	10	9	8	4	0	7	3	3	PEAT	NuA4	PRC2	NA	PEAT+PRC2+NuA4	TRB1+2+3	NA
17314	AT4G05425	NA	0	2	0	1	0	5	3	0	0	8	5	NA	NA	PRC2	NA	PRC2	TRB2+3	NA
17316	AT4G05435	NA	0	2	0	0	0	5	3	0	0	8	5	NA	NA	PRC2	NA	PRC2	TRB2+3	NA
18209	AT4G14690	827119	0	5	0	8	0	6	8	0	8	3	2	NA	NA	PRC2	NA	PRC2	TRB1+2+3	NA
18351	AT4G16100	827296	5	7	6	6	0	0	0	0	8	3	2	PEAT	NA	NA	NA	PEAT	TRB1+2+3	NA
19314	AT4G25730	828678	0	2	0	0	0	0	0	0	8	4	1	NA	NA	NA	NA	Unassigned	TRB1+2+3	Cluster2
20525	AT4G37800	829936	0	0	0	8	5	0	0	0	9	4	0	NA	NuA4	NA	NA	NuA4	TRB1+2	Cluster3
22289	AT5G11050	830972	0	0	0	8	9	2	1	9	9	4	0	NA	NuA4	PRC2	JMJ14	PRC2+NuA4+JMJ14	TRB1+2	NA
22496	AT5G13570	831201	8	8	7	3	0	0	0	0	9	4	0	PEAT	NA	NA	NA	PEAT	TRB1+2	NA
23199	AT5G20810	832204	3	0	0	0	0	6	9	0	9	1	3	NA	NA	PRC2	NA	PRC2	TRB1+2+3	NA
23352	AT5G23070	832371	8	6	9	5	0	0	0	0	9	0	4	PEAT	NA	NA	NA	PEAT	TRB1+3	NA
23708	AT5G27220	832780	0	7	0	0	0	0	0	9	10	3	0	NA	NA	NA	JMJ14	JMJ14	TRB1+2	NA
23709	AT5G27230	832781	0	2	0	0	0	0	0	9	10	3	0	NA	NA	NA	JMJ14	JMJ14	TRB1+2	NA
23801	AT5G28380	832923	0	0	0	0	0	0	0	6	10	3	0	NA	NA	NA	JMJ14	JMJ14	TRB1+2	NA
23881	AT5G35205	NA	0	1	0	0	0	0	0	9	10	3	0	NA	NA	NA	JMJ14	JMJ14	TRB1+2	NA
24259	AT5G40850	834085	1	3	1	9	3	0	0	0	10	3	0	PEAT	NuA4	NA	NA	PEAT+NuA4	TRB1+2	Cluster5
24288	AT5G41120	834114	4	6	6	4	0	0	0	5	10	3	0	PEAT	NA	NA	JMJ14	PEAT+JMJ14	TRB1+2	NA
24289	AT5G41130	834115	5	6	6	4	0	0	0	5	10	3	0	PEAT	NA	NA	JMJ14	PEAT+JMJ14	TRB1+2	NA
24306	AT5G41315	834133	0	0	0	0	0	3	4	9	10	3	0	NA	NA	PRC2	JMJ14	PRC2+JMJ14	TRB1+2	NA
24648	AT5G44960	834527	0	0	0	0	0	0	0	5	10	3	0	NA	NA	NA	JMJ14	JMJ14	TRB1+2	NA
24689	AT5G45370	834573	5	7	10	7	6	0	0	0	10	3	0	PEAT	NuA4	NA	NA	PEAT+NuA4	TRB1+2	NA
24690	AT5G45380	834574	0	0	0	7	0	0	0	6	10	3	0	NA	NA	NA	JMJ14	JMJ14	TRB1+2	NA
25086	AT5G49580	835020	6	7	7	0	0	0	0	0	10	3	0	PEAT	NA	NA	NA	PEAT	TRB1+2	NA
25252	AT5G51540	835228	9	8	9	10	8	0	0	0	10	3	0	PEAT	NuA4	NA	NA	PEAT+NuA4	TRB1+2	NA
25253	AT5G51545	3771487	9	8	9	10	8	0	0	0	10	3	0	PEAT	NuA4	NA	NA	PEAT+NuA4	TRB1+2	NA
25405	AT5G53180	835399	10	10	9	9	4	0	0	0	10	3	0	PEAT	NuA4	NA	NA	PEAT+NuA4	TRB1+2	NA
25599	AT5G55150	835608	0	0	0	10	0	0	0	10	10	3	0	NA	NA	NA	JMJ14	JMJ14	TRB1+2	NA
25600	AT5G55160	835609	6	7	7	10	0	0	0	10	10	3	0	PEAT	NA	NA	JMJ14	PEAT+JMJ14	TRB1+2	NA
25733	AT5G56490	835750	4	3	1	3	0	0	0	9	10	3	0	PEAT	NA	NA	JMJ14	PEAT+JMJ14	TRB1+2	NA
25734	AT5G56500	835751	4	3	1	3	0	0	0	0	10	3	0	PEAT	NA	NA	NA	PEAT	TRB1+2	NA
25787	AT5G57020	835805	0	0	0	0	0	0	0	0	10	0	3	NA	NA	NA	NA	Unassigned	TRB1+3	NA
25788	AT5G57030	835806	0	0	0	3	0	0	0	0	10	0	3	NA	NA	NA	NA	Unassigned	TRB1+3	NA
25870	AT5G57860	835896	6	8	5	5	0	0	0	0	10	3	0	PEAT	NA	NA	NA	PEAT	TRB1+2	NA
25871	AT5G57870	835897	6	8	5	5	0	0	0	0	10	3	0	PEAT	NA	NA	NA	PEAT	TRB1+2	NA
25898	AT5G58110	835923	5	9	6	8	3	0	0	0	10	2	1	PEAT	NuA4	NA	NA	PEAT+NuA4	TRB1+2+3	NA
25922	AT5G58370	835949	2	7	0	1	2	0	0	0	10	3	0	PEAT	NuA4	NA	NA	PEAT+NuA4	TRB1+2	NA
25930	AT5G58450	835958	10	10	10	8	8	0	0	7	10	3	0	PEAT	NuA4	NA	JMJ14	PEAT+NuA4+JMJ14	TRB1+2	NA
25988	AT5G59010	836018	0	7	0	1	1	0	0	9	0	10	3	NA	NuA4	NA	JMJ14	NuA4+JMJ14	TRB2+3	NA
26052	AT5G59660	836087	1	5	2	3	0	0	0	0	10	3	0	PEAT	NA	NA	NA	PEAT	TRB1+2	NA
26053	AT5G59662	NA	1	5	2	3	0	0	0	0	10	3	0	PEAT	NA	NA	NA	PEAT	TRB1+2	NA
26225	AT5G61420	836263	0	0	0	3	0	7	5	7	10	3	0	NA	NA	PRC2	JMJ14	PRC2+JMJ14	TRB1+2	NA
26294	AT5G62160	836336	0	0	0	1	0	0	0	8	10	3	0	NA	NA	NA	JMJ14	JMJ14	TRB1+2	NA
26296	AT5G62165	836337	0	0	0	0	0	10	9	0	10	3	0	NA	NA	PRC2	NA	PRC2	TRB1+2	NA
26395	AT5G63180	836439	2	1	0	2	0	7	9	0	10	3	0	PEAT	NA	PRC2	NA	PEAT+PRC2	TRB1+2	NA
26408	AT5G63370	836456	0	0	0	0	0	0	0	0	10	3	0	NA	NA	NA	NA	Unassigned	TRB1+2	NA
44	AT1G01453	6240388	5	9	9	10	0	9	10	8	2	4	6	PEAT	NA	PRC2	JMJ14	PEAT+PRC2+JMJ14	TRB1+2+3	NA
358	AT1G04207	NA	0	0	0	0	0	10	10	0	2	4	6	NA	NA	PRC2	NA	PRC2	TRB1+2+3	NA
359	AT1G04210	839441	10	10	10	8	6	0	0	0	3	4	5	PEAT	NuA4	NA	NA	PEAT+NuA4	TRB1+2+3	NA
522	AT1G04887	NA	10	9	0	0	0	4	10	10	3	4	5	PEAT	NA	PRC2	JMJ14	PEAT+PRC2+JMJ14	TRB1+2+3	NA
1732	AT1G10680	837611	0	1	0	0	0	0	0	10	3	4	5	NA	NA	NA	JMJ14	JMJ14	TRB1+2+3	NA
1849	AT1G11770	837722	10	9	0	0	0	4	10	10	3	4	5	PEAT	NA	PRC2	JMJ14	PEAT+PRC2+JMJ14	TRB1+2+3	NA
1850	AT1G11780	837723	10	9	9	0	0	0	10	10	3	4	5	PEAT	NA	NA	JMJ14	PEAT+JMJ14	TRB1+2+3	NA
2010	AT1G13370	837897	2	6	6	7	0	8	5	4	3	4	5	PEAT	NA	PRC2	JMJ14	PEAT+PRC2+JMJ14	TRB1+2+3	NA
2466	AT1G18040	838384	10	10	10	6	0	0	0	0	3	4	5	PEAT	NA	NA	NA	PEAT	TRB1+2+3	Cluster3
2467	AT1G18050	838385	10	10	10	6	0	0	7	7	3	4	5	PEAT	NA	NA	JMJ14	PEAT+JMJ14	TRB1+2+3	NA
2905	AT1G22490	838855	0	0	0	6	8	6	6	0	3	4	5	NA	NuA4	PRC2	NA	PRC2+NuA4	TRB1+2+3	NA
2939	AT1G22880	838893	6	10	9	4	8	0	0	0	3	4	5	PEAT	NuA4	NA	NA	PEAT+NuA4	TRB1+2+3	NA
3088	AT1G24590	839073	0	0	0	0	0	10	9	0	1	5	6	NA	NA	PRC2	NA	PRC2	TRB1+2+3	NA
3276	AT1G27360	839625	7	3	2	7	7	0	0	0	3	5	4	PEAT	NuA4	NA	NA	PEAT+NuA4	TRB1+2+3	NA
3727	AT1G32240	840116	1	1	1	10	1	10	8	0	4	5	3	PEAT	NuA4	PRC2	NA	PEAT+PRC2+NuA4	TRB1+2+3	NA
3859	AT1G34030	840300	0	5	5	0	0	1	2	0	1	5	6	PEAT	NA	PRC2	NA	PEAT+PRC2	TRB1+2+3	NA
4096	AT1G45145	841082	0	1	1	1	0	10	9	1	2	5	5	PEAT	NA	PRC2	JMJ14	PEAT+PRC2+JMJ14	TRB1+2+3	NA
4412	AT1G50580	841480	0	2	0	0	0	0	0	10	4	5	3	NA	NA	NA	JMJ14	JMJ14	TRB1+2+3	NA
4884	AT1G55630	842012	2	6	4	7	4	0	0	0	4	5	3	PEAT	NuA4	NA	NA	PEAT+NuA4	TRB1+2+3	NA
4885	AT1G55640	842013	2	6	4	7	4	0	0	0	4	5	3	PEAT	NuA4	NA	NA	PEAT+NuA4	TRB1+2+3	NA
5386	AT1G62981	6240864	0	0	0	6	4	9	8	5	4	1	7	NA	NuA4	PRC2	JMJ14	PRC2+NuA4+JMJ14	TRB1+2+3	NA
5543	AT1G64600	842768	4	8	4	4	0	0	0	0	4	5	3	PEAT	NA	NA	NA	PEAT	TRB1+2+3	NA
5686	AT1G66150	842930	0	0	0	3	3	0	0	7	4	5	3	NA	NuA4	NA	JMJ14	NuA4+JMJ14	TRB1+2+3	NA
5700	AT1G66320	842949	0	0	0	0	0	9	10	0	0	5	7	NA	NA	PRC2	NA	PRC2	TRB2+3	NA
5966	AT1G69120	843244	1	1	0	10	10	10	10	0	0	5	7	PEAT	NuA4	PRC2	NA	PEAT+PRC2+NuA4	TRB2+3	NA
6897	AT1G78710	844207	0	5	3	10	10	10	8	7	5	5	2	PEAT	NuA4	PRC2	JMJ14	PEAT+PRC2+NuA4+JMJ14	TRB1+2+3	NA
6946	AT1G79150	844256	10	10	10	7	3	0	0	4	5	5	2	PEAT	NuA4	NA	JMJ14	PEAT+NuA4+JMJ14	TRB1+2+3	Cluster2
6999	AT1G79680	844307	8	0	0	0	0	2	3	0	5	5	2	NA	NA	PRC2	NA	PRC2	TRB1+2+3	NA
7527	AT2G04955	NA	0	9	7	3	0	0	0	0	5	0	7	PEAT	NA	NA	NA	PEAT	TRB1+3	NA
8274	AT2G15760	816070	0	0	0	0	0	0	0	10	5	6	1	NA	NA	NA	JMJ14	JMJ14	TRB1+2+3	NA
9197	AT2G26580	817199	0	0	0	0	0	9	9	0	5	4	3	NA	NA	PRC2	NA	PRC2	TRB1+2+3	Cluster5
10503	AT2G40130	818604	1	1	1	7	1	0	0	10	6	6	0	PEAT	NuA4	NA	JMJ14	PEAT+NuA4+JMJ14	TRB1+2	NA
10545	AT2G40540	818649	8	7	7	7	4	0	0	0	6	6	0	PEAT	NuA4	NA	NA	PEAT+NuA4	TRB1+2	NA
10546	AT2G40550	818650	8	7	7	7	0	0	0	3	6	6	0	PEAT	NA	NA	JMJ14	PEAT+JMJ14	TRB1+2	NA
10549	AT2G40590	818654	6	7	4	1	0	0	0	0	6	6	0	PEAT	NA	NA	NA	PEAT	TRB1+2	NA
10568	AT2G40770	818674	10	10	10	7	1	0	0	0	6	6	0	PEAT	NuA4	NA	NA	PEAT+NuA4	TRB1+2	Cluster3
10569	AT2G40780	818675	10	10	10	10	10	0	0	0	6	6	0	PEAT	NuA4	NA	NA	PEAT+NuA4	TRB1+2	NA
10589	AT2G40950	818694	10	10	10	5	4	0	0	0	6	6	0	PEAT	NuA4	NA	NA	PEAT+NuA4	TRB1+2	NA
10595	AT2G41020	818702	6	9	7	2	0	0	0	0	6	6	0	PEAT	NA	NA	NA	PEAT	TRB1+2	NA
10658	AT2G41616	NA	0	5	0	0	0	3	3	0	6	6	0	NA	NA	PRC2	NA	PRC2	TRB1+2	NA
10659	AT2G41620	818760	10	9	10	5	0	3	3	0	6	6	0	PEAT	NA	PRC2	NA	PEAT+PRC2	TRB1+2	NA
10685	AT2G41860	818786	0	6	0	0	0	0	0	3	6	6	0	NA	NA	NA	JMJ14	JMJ14	TRB1+2	NA
10692	AT2G41930	818793	0	0	0	10	0	4	5	10	6	6	0	NA	NA	PRC2	JMJ14	PRC2+JMJ14	TRB1+2	NA
10700	AT2G42000	818800	0	3	0	0	0	0	0	2	6	6	0	NA	NA	NA	JMJ14	JMJ14	TRB1+2	NA
10730	AT2G42290	818830	8	7	9	8	0	0	0	5	6	6	0	PEAT	NA	NA	JMJ14	PEAT+JMJ14	TRB1+2	NA
10749	AT2G42450	818845	0	1	1	8	0	0	0	9	6	6	0	PEAT	NA	NA	JMJ14	PEAT+JMJ14	TRB1+2	NA
10763	AT2G42550	818855	0	0	0	0	0	8	8	10	6	6	0	NA	NA	PRC2	JMJ14	PRC2+JMJ14	TRB1+2	NA
10773	AT2G42680	818868	8	9	9	9	0	0	0	3	6	6	0	PEAT	NA	NA	JMJ14	PEAT+JMJ14	TRB1+2	NA
10780	AT2G42740	818874	6	8	6	8	7	0	0	0	6	6	0	PEAT	NuA4	NA	NA	PEAT+NuA4	TRB1+2	NA
10786	AT2G42800	818880	6	6	6	7	6	0	0	1	6	6	0	PEAT	NuA4	NA	JMJ14	PEAT+NuA4+JMJ14	TRB1+2	NA
10846	AT2G43375	NA	0	4	3	6	0	0	0	0	6	6	0	PEAT	NA	NA	NA	PEAT	TRB1+2	NA
10881	AT2G43770	818980	7	9	8	5	0	0	0	0	6	6	0	PEAT	NA	NA	NA	PEAT	TRB1+2	NA
10902	AT2G43960	819001	0	8	8	3	0	0	0	4	6	6	0	PEAT	NA	NA	JMJ14	PEAT+JMJ14	TRB1+2	NA
10903	AT2G43970	819002	0	8	0	3	0	0	0	0	6	6	0	NA	NA	NA	NA	Unassigned	TRB1+2	NA
10908	AT2G44030	819008	9	6	5	0	0	10	9	2	6	6	0	PEAT	NA	PRC2	JMJ14	PEAT+PRC2+JMJ14	TRB1+2	NA
10917	AT2G44120	819018	4	8	4	10	3	0	0	0	6	6	0	PEAT	NuA4	NA	NA	PEAT+NuA4	TRB1+2	NA
10930	AT2G44230	819031	0	2	0	2	0	0	0	10	6	6	0	NA	NA	NA	JMJ14	JMJ14	TRB1+2	NA
10975	AT2G44680	819076	9	10	10	10	0	0	0	0	6	6	0	PEAT	NA	NA	NA	PEAT	TRB1+2	NA
10986	AT2G44780	NA	0	2	0	9	0	0	0	5	6	6	0	NA	NA	NA	JMJ14	JMJ14	TRB1+2	NA
10997	AT2G44890	819098	0	0	0	0	0	0	0	0	6	6	0	NA	NA	NA	NA	Unassigned	TRB1+2	NA
11013	AT2G45040	819111	0	5	4	6	7	0	3	9	6	6	0	PEAT	NuA4	NA	JMJ14	PEAT+NuA4+JMJ14	TRB1+2	NA
11053	AT2G45440	819152	3	6	3	8	10	0	0	0	6	6	0	PEAT	NuA4	NA	NA	PEAT+NuA4	TRB1+2	NA
11066	AT2G45570	819165	2	5	4	1	0	0	0	9	6	6	0	PEAT	NA	NA	JMJ14	PEAT+JMJ14	TRB1+2	NA
11068	AT2G45590	819167	1	9	0	7	10	0	0	0	6	6	0	PEAT	NuA4	NA	NA	PEAT+NuA4	TRB1+2	NA
11075	AT2G45660	819174	2	1	0	9	0	10	7	8	6	6	0	PEAT	NA	PRC2	JMJ14	PEAT+PRC2+JMJ14	TRB1+2	NA
11082	AT2G45710	819179	8	9	8	8	8	0	0	0	6	6	0	PEAT	NuA4	NA	NA	PEAT+NuA4	TRB1+2	NA
11086	AT2G45750	819183	3	6	4	8	5	2	8	10	6	6	0	PEAT	NuA4	PRC2	JMJ14	PEAT+PRC2+NuA4+JMJ14	TRB1+2	NA
11092	AT2G45810	819189	4	8	6	9	6	0	0	0	6	6	0	PEAT	NuA4	NA	NA	PEAT+NuA4	TRB1+2	NA
11095	AT2G45840	819192	0	0	0	0	0	0	0	7	6	6	0	NA	NA	NA	JMJ14	JMJ14	TRB1+2	NA
11113	AT2G46040	819212	6	10	8	6	5	0	0	0	6	6	0	PEAT	NuA4	NA	NA	PEAT+NuA4	TRB1+2	NA
11125	AT2G46192	NA	7	10	10	7	0	0	0	0	6	6	0	PEAT	NA	NA	NA	PEAT	TRB1+2	NA
11126	AT2G46200	819227	7	10	10	9	10	0	0	0	6	6	0	PEAT	NuA4	NA	NA	PEAT+NuA4	TRB1+2	NA
11136	AT2G46280	819236	7	9	7	9	10	0	0	0	6	6	0	PEAT	NuA4	NA	NA	PEAT+NuA4	TRB1+2	NA
11137	AT2G46290	819237	7	9	7	9	0	0	0	0	6	6	0	PEAT	NA	NA	NA	PEAT	TRB1+2	Cluster3
11146	AT2G46375	819245	0	2	0	0	0	0	0	0	6	6	0	NA	NA	NA	NA	Unassigned	TRB1+2	NA
11180	AT2G46685	NA	1	3	4	9	7	10	7	0	6	6	0	PEAT	NuA4	PRC2	NA	PEAT+PRC2+NuA4	TRB1+2	NA
11194	AT2G46800	819293	6	7	4	9	9	0	0	0	6	6	0	PEAT	NuA4	NA	NA	PEAT+NuA4	TRB1+2	NA
11208	AT2G46930	819307	2	2	0	5	2	0	0	10	6	6	0	PEAT	NuA4	NA	JMJ14	PEAT+NuA4+JMJ14	TRB1+2	NA
11211	AT2G46960	819310	0	0	0	0	0	0	0	10	6	6	0	NA	NA	NA	JMJ14	JMJ14	TRB1+2	NA
11216	AT2G47000	819314	10	9	10	9	8	10	0	8	6	6	0	PEAT	NuA4	NA	JMJ14	PEAT+NuA4+JMJ14	TRB1+2	NA
11217	AT2G47010	819315	3	3	3	8	8	0	0	5	6	6	0	PEAT	NuA4	NA	JMJ14	PEAT+NuA4+JMJ14	TRB1+2	Cluster2
11241	AT2G47240	819337	0	0	0	0	0	0	0	1	6	6	0	NA	NA	NA	JMJ14	JMJ14	TRB1+2	NA
11257	AT2G47410	819354	4	9	6	0	4	0	0	0	6	6	0	PEAT	NA	NA	NA	PEAT	TRB1+2	NA
11258	AT2G47420	819355	1	9	6	4	4	0	0	0	6	6	0	PEAT	NuA4	NA	NA	PEAT+NuA4	TRB1+2	NA
11259	AT2G47430	819356	0	0	0	5	2	0	0	9	6	6	0	NA	NuA4	NA	JMJ14	NuA4+JMJ14	TRB1+2	NA
11274	AT2G47580	819371	5	7	5	0	0	0	0	0	6	6	0	PEAT	NA	NA	NA	PEAT	TRB1+2	NA
11293	AT2G47770	819389	6	9	6	8	4	0	3	0	6	6	0	PEAT	NuA4	NA	NA	PEAT+NuA4	TRB1+2	NA
11295	AT2G47790	819391	6	9	6	0	0	0	0	0	6	6	0	PEAT	NA	NA	NA	PEAT	TRB1+2	NA
11327	AT2G48100	819422	5	7	3	3	0	0	6	0	6	6	0	PEAT	NA	NA	NA	PEAT	TRB1+2	NA
11364	AT3G00680	NA	0	0	0	0	0	0	0	9	6	6	0	NA	NA	NA	JMJ14	JMJ14	TRB1+2	NA
11381	AT3G00980	NA	7	5	0	3	7	0	0	6	6	6	0	PEAT	NuA4	NA	JMJ14	PEAT+NuA4+JMJ14	TRB1+2	NA
11382	AT3G00985	NA	7	5	0	3	7	0	0	6	6	6	0	PEAT	NuA4	NA	JMJ14	PEAT+NuA4+JMJ14	TRB1+2	NA
11387	AT3G01015	821318	8	5	6	0	0	0	0	0	6	6	0	PEAT	NA	NA	NA	PEAT	TRB1+2	Cluster2
11410	AT3G01145	NA	7	8	8	0	0	0	0	0	6	6	0	PEAT	NA	NA	NA	PEAT	TRB1+2	NA
11413	AT3G01160	820504	9	10	7	0	0	0	0	0	6	6	0	PEAT	NA	NA	NA	PEAT	TRB1+2	NA
11415	AT3G01170	820469	9	10	7	0	1	0	0	0	6	6	0	PEAT	NA	NA	NA	PEAT	TRB1+2	NA
11432	AT3G01275	NA	0	0	0	0	0	0	0	9	6	6	0	NA	NA	NA	JMJ14	JMJ14	TRB1+2	NA
11434	AT3G01285	NA	0	0	0	0	0	0	0	9	6	6	0	NA	NA	NA	JMJ14	JMJ14	TRB1+2	NA
11494	AT3G01600	819872	9	10	10	7	7	0	0	3	6	6	0	PEAT	NuA4	NA	JMJ14	PEAT+NuA4+JMJ14	TRB1+2	Cluster2
11505	AT3G01670	821096	0	0	0	0	0	0	0	8	6	6	0	NA	NA	NA	JMJ14	JMJ14	TRB1+2	NA
11507	AT3G01680	821097	2	2	0	2	0	4	10	8	6	6	0	PEAT	NA	PRC2	JMJ14	PEAT+PRC2+JMJ14	TRB1+2	NA
11515	AT3G01750	821087	7	7	6	7	0	0	0	4	6	6	0	PEAT	NA	NA	JMJ14	PEAT+JMJ14	TRB1+2	NA
11541	AT3G01935	NA	5	8	7	8	0	0	0	0	6	6	0	PEAT	NA	NA	NA	PEAT	TRB1+2	NA
11567	AT3G02090	821084	5	9	8	4	8	0	0	0	6	6	0	PEAT	NuA4	NA	NA	PEAT+NuA4	TRB1+2	NA
11574	AT3G02130	821240	9	8	8	9	9	0	0	0	6	6	0	PEAT	NuA4	NA	NA	PEAT+NuA4	TRB1+2	Cluster5
11584	AT3G02190	820350	6	9	9	5	8	0	0	0	6	6	0	PEAT	NuA4	NA	NA	PEAT+NuA4	TRB1+2	NA
11586	AT3G02200	821267	7	9	9	5	8	0	0	0	6	6	0	PEAT	NuA4	NA	NA	PEAT+NuA4	TRB1+2	Cluster2
11587	AT3G02205	NA	8	6	9	0	8	0	0	0	6	6	0	PEAT	NA	NA	NA	PEAT	TRB1+2	NA
11621	AT3G02420	821152	8	7	5	5	2	0	0	9	6	6	0	PEAT	NuA4	NA	JMJ14	PEAT+NuA4+JMJ14	TRB1+2	NA
11623	AT3G02430	821304	8	6	0	5	0	2	5	9	6	6	0	PEAT	NA	PRC2	JMJ14	PEAT+PRC2+JMJ14	TRB1+2	NA
11625	AT3G02440	821154	0	0	0	0	0	0	5	9	6	6	0	NA	NA	NA	JMJ14	JMJ14	TRB1+2	NA
11644	AT3G02560	821308	8	7	9	9	9	0	0	0	6	6	0	PEAT	NuA4	NA	NA	PEAT+NuA4	TRB1+2	NA
11651	AT3G02595	NA	9	10	9	7	0	0	0	8	6	6	0	PEAT	NA	NA	JMJ14	PEAT+JMJ14	TRB1+2	NA
11676	AT3G02725	NA	1	7	2	7	0	0	0	0	6	6	0	PEAT	NA	NA	NA	PEAT	TRB1+2	NA
11688	AT3G02800	821239	10	10	10	8	0	0	0	8	6	6	0	PEAT	NA	NA	JMJ14	PEAT+JMJ14	TRB1+2	NA
11695	AT3G02832	NA	7	8	8	0	8	0	0	0	6	6	0	PEAT	NA	NA	NA	PEAT	TRB1+2	NA
11709	AT3G02920	821187	8	8	8	8	0	0	0	0	6	6	0	PEAT	NA	NA	NA	PEAT	TRB1+2	NA
11717	AT3G02975	NA	10	0	0	0	0	5	2	9	6	6	0	NA	NA	PRC2	JMJ14	PRC2+JMJ14	TRB1+2	NA
11722	AT3G03000	821161	6	3	3	8	0	0	0	8	6	6	0	PEAT	NA	NA	JMJ14	PEAT+JMJ14	TRB1+2	NA
11724	AT3G03010	821157	6	5	0	8	5	0	0	8	6	6	0	PEAT	NuA4	NA	JMJ14	PEAT+NuA4+JMJ14	TRB1+2	NA
11784	AT3G03375	NA	0	10	10	10	10	0	0	0	6	6	0	PEAT	NuA4	NA	NA	PEAT+NuA4	TRB1+2	NA
13087	AT3G12990	820485	10	10	10	0	0	0	0	0	6	4	2	PEAT	NA	NA	NA	PEAT	TRB1+2+3	NA
18598	AT4G18425	827573	0	0	0	0	0	0	0	4	8	4	0	NA	NA	NA	JMJ14	JMJ14	TRB1+2	NA
18843	AT4G21010	827848	0	2	0	0	0	9	9	5	8	0	4	NA	NA	PRC2	JMJ14	PRC2+JMJ14	TRB1+3	NA
18911	AT4G21670	828254	4	8	10	4	0	0	0	0	8	4	0	PEAT	NA	NA	NA	PEAT	TRB1+2	NA
18946	AT4G22010	828290	0	0	0	6	10	0	0	7	8	4	0	NA	NuA4	NA	JMJ14	NuA4+JMJ14	TRB1+2	NA
19030	AT4G22840	828383	8	7	3	6	7	0	0	0	8	4	0	PEAT	NuA4	NA	NA	PEAT+NuA4	TRB1+2	NA
19928	AT4G31980	829328	5	5	4	3	2	2	7	0	8	4	0	PEAT	NuA4	PRC2	NA	PEAT+PRC2+NuA4	TRB1+2	NA
19929	AT4G31985	829329	5	5	0	3	2	0	0	0	8	4	0	PEAT	NuA4	NA	NA	PEAT+NuA4	TRB1+2	NA
20308	AT4G35650	829717	3	5	4	3	0	4	5	7	0	9	3	PEAT	NA	PRC2	JMJ14	PEAT+PRC2+JMJ14	TRB2+3	NA
20510	AT4G37660	829920	5	9	7	4	0	0	0	0	9	3	0	PEAT	NA	NA	NA	PEAT	TRB1+2	NA
20629	AT4G38830	830038	0	1	0	0	0	0	0	7	9	3	0	NA	NA	NA	JMJ14	JMJ14	TRB1+2	NA
20632	AT4G38880	830043	3	1	0	0	0	0	0	4	9	3	0	PEAT	NA	NA	JMJ14	PEAT+JMJ14	TRB1+2	Cluster5
20965	AT5G01740	831686	0	0	0	2	5	0	1	0	9	3	0	NA	NuA4	NA	NA	NuA4	TRB1+2	NA
20969	AT5G01765	NA	10	10	10	8	10	0	0	0	9	3	0	PEAT	NuA4	NA	NA	PEAT+NuA4	TRB1+2	NA
22237	AT5G10550	830920	10	10	10	8	10	0	0	0	9	3	0	PEAT	NuA4	NA	NA	PEAT+NuA4	TRB1+2	NA
22455	AT5G13180	831157	0	1	0	6	5	0	0	0	9	3	0	NA	NuA4	NA	NA	NuA4	TRB1+2	NA
22628	AT5G14940	831346	0	1	0	0	0	0	8	0	9	3	0	NA	NA	NA	NA	Unassigned	TRB1+2	NA
22798	AT5G16610	831523	8	2	2	0	0	0	0	0	9	3	0	PEAT	NA	NA	NA	PEAT	TRB1+2	NA
23265	AT5G22130	832274	6	9	9	0	0	0	0	0	9	0	3	PEAT	NA	NA	NA	PEAT	TRB1+3	NA
23266	AT5G22140	832275	6	9	6	0	0	0	0	0	9	0	3	PEAT	NA	NA	NA	PEAT	TRB1+3	NA
23301	AT5G22540	832315	0	3	0	0	0	0	0	0	9	3	0	NA	NA	NA	NA	Unassigned	TRB1+2	NA
23302	AT5G22545	832316	0	3	0	0	0	0	0	0	9	3	0	NA	NA	NA	NA	Unassigned	TRB1+2	NA
23335	AT5G22890	832353	0	5	0	3	5	10	6	0	9	3	0	NA	NuA4	PRC2	NA	PRC2+NuA4	TRB1+2	NA
23479	AT5G24290	832496	0	0	0	6	0	0	0	9	9	3	0	NA	NA	NA	JMJ14	JMJ14	TRB1+2	NA
23550	AT5G25060	832577	7	8	9	1	0	0	0	0	9	3	0	PEAT	NA	NA	NA	PEAT	TRB1+2	NA
23563	AT5G25220	832593	0	0	0	9	8	0	0	0	9	3	0	NA	NuA4	NA	NA	NuA4	TRB1+2	NA
23595	AT5G25570	832632	2	6	5	2	0	0	0	0	9	3	0	PEAT	NA	NA	NA	PEAT	TRB1+2	NA
23596	AT5G25580	832633	2	6	5	9	0	0	0	0	9	3	0	PEAT	NA	NA	NA	PEAT	TRB1+2	NA
23605	AT5G25757	832644	7	9	7	6	4	0	0	0	2	10	0	PEAT	NuA4	NA	NA	PEAT+NuA4	TRB1+2	NA
23606	AT5G25760	832645	7	9	7	6	0	0	0	0	2	10	0	PEAT	NA	NA	NA	PEAT	TRB1+2	NA
23607	AT5G25780	832647	4	10	8	6	0	0	0	0	9	3	0	PEAT	NA	NA	NA	PEAT	TRB1+2	NA
23651	AT5G26610	832729	10	10	10	8	0	0	0	0	9	3	0	PEAT	NA	NA	NA	PEAT	TRB1+2	NA
23895	AT5G35530	833518	0	8	8	0	0	0	0	0	10	2	0	PEAT	NA	NA	NA	PEAT	TRB1+2	NA
23964	AT5G37190	833693	0	1	0	0	0	0	0	0	10	2	0	NA	NA	NA	NA	Unassigned	TRB1+2	NA
23970	AT5G37250	833699	0	3	0	0	0	0	0	4	10	2	0	NA	NA	NA	JMJ14	JMJ14	TRB1+2	NA
24008	AT5G37710	833749	4	6	5	4	0	0	0	1	10	2	0	PEAT	NA	NA	JMJ14	PEAT+JMJ14	TRB1+2	NA
24009	AT5G37715	NA	4	6	5	0	0	0	0	1	10	2	0	PEAT	NA	NA	JMJ14	PEAT+JMJ14	TRB1+2	NA
24054	AT5G38310	833813	0	0	0	0	0	0	0	9	2	10	0	NA	NA	NA	JMJ14	JMJ14	TRB1+2	NA
24258	AT5G40840	834084	0	3	0	1	0	0	0	0	10	2	0	NA	NA	NA	NA	Unassigned	TRB1+2	NA
24274	AT5G41000	834102	6	9	9	0	0	0	0	0	10	2	0	PEAT	NA	NA	NA	PEAT	TRB1+2	NA
24275	AT5G41010	834103	6	9	9	0	0	0	0	0	10	2	0	PEAT	NA	NA	NA	PEAT	TRB1+2	NA
24334	AT5G41670	834169	5	7	7	10	2	0	0	0	10	2	0	PEAT	NuA4	NA	NA	PEAT+NuA4	TRB1+2	Cluster5
24377	AT5G42120	834217	0	7	8	0	0	0	0	3	0	10	2	PEAT	NA	NA	JMJ14	PEAT+JMJ14	TRB2+3	NA
24508	AT5G43535	NA	0	0	0	3	0	0	0	7	10	2	0	NA	NA	NA	JMJ14	JMJ14	TRB1+2	NA
24692	AT5G45400	834576	10	10	10	9	10	0	0	0	10	2	0	PEAT	NuA4	NA	NA	PEAT+NuA4	TRB1+2	Cluster4
24755	AT5G46070	834648	9	9	10	2	0	0	0	0	10	2	0	PEAT	NA	NA	NA	PEAT	TRB1+2	NA
24989	AT5G48610	834918	9	6	8	4	6	0	0	0	10	2	0	PEAT	NuA4	NA	NA	PEAT+NuA4	TRB1+2	NA
25044	AT5G49160	834975	6	7	6	3	0	0	0	0	10	2	0	PEAT	NA	NA	NA	PEAT	TRB1+2	NA
25055	AT5G49280	834988	0	0	0	0	0	0	1	0	10	2	0	NA	NA	NA	NA	Unassigned	TRB1+2	NA
25190	AT5G50870	835159	9	8	9	6	0	0	0	0	10	2	0	PEAT	NA	NA	NA	PEAT	TRB1+2	NA
25233	AT5G51360	835210	6	2	0	0	0	8	7	6	2	10	0	PEAT	NA	PRC2	JMJ14	PEAT+PRC2+JMJ14	TRB1+2	NA
25453	AT5G53700	835451	1	4	4	0	0	0	0	10	10	2	0	PEAT	NA	NA	JMJ14	PEAT+JMJ14	TRB1+2	NA
25478	AT5G53950	835478	0	0	0	0	0	10	10	0	0	2	10	NA	NA	PRC2	NA	PRC2	TRB2+3	NA
25611	AT5G55280	835621	10	10	9	6	0	0	0	0	10	0	2	PEAT	NA	NA	NA	PEAT	TRB1+3	NA
25612	AT5G55290	835622	10	10	10	2	0	0	0	0	10	0	2	PEAT	NA	NA	NA	PEAT	TRB1+3	NA
25617	AT5G55340	835627	10	10	0	5	0	0	0	10	10	2	0	PEAT	NA	NA	JMJ14	PEAT+JMJ14	TRB1+2	NA
25627	AT5G55440	835637	0	1	0	0	0	6	4	7	2	10	0	NA	NA	PRC2	JMJ14	PRC2+JMJ14	TRB1+2	NA
25648	AT5G55670	835661	8	9	8	6	1	0	0	0	2	10	0	PEAT	NuA4	NA	NA	PEAT+NuA4	TRB1+2	NA
25675	AT5G55920	835690	5	9	10	9	10	0	0	0	2	10	0	PEAT	NuA4	NA	NA	PEAT+NuA4	TRB1+2	NA
25771	AT5G56870	835789	0	0	0	9	8	0	4	3	2	10	0	NA	NuA4	NA	JMJ14	NuA4+JMJ14	TRB1+2	NA
25775	AT5G56910	835793	8	10	9	6	5	0	0	0	2	10	0	PEAT	NuA4	NA	NA	PEAT+NuA4	TRB1+2	Cluster4
25805	AT5G57200	835826	1	0	0	0	0	4	0	6	2	10	0	NA	NA	NA	JMJ14	JMJ14	TRB1+2	NA
25806	AT5G57210	835827	5	4	4	3	1	0	0	6	2	10	0	PEAT	NuA4	NA	JMJ14	PEAT+NuA4+JMJ14	TRB1+2	NA
25850	AT5G57640	835869	3	4	2	0	0	0	0	1	2	10	0	PEAT	NA	NA	JMJ14	PEAT+JMJ14	TRB1+2	NA
25897	AT5G58100	835922	7	9	6	8	4	0	0	0	10	2	0	PEAT	NuA4	NA	NA	PEAT+NuA4	TRB1+2	NA
25932	AT5G58470	835960	6	10	9	7	1	0	0	0	10	2	0	PEAT	NuA4	NA	NA	PEAT+NuA4	TRB1+2	NA
25933	AT5G58480	835961	6	10	9	7	1	0	0	0	10	2	0	PEAT	NuA4	NA	NA	PEAT+NuA4	TRB1+2	NA
26006	AT5G59190	836037	0	0	0	0	0	0	0	9	10	2	0	NA	NA	NA	JMJ14	JMJ14	TRB1+2	NA
26136	AT5G60510	836172	0	0	0	0	0	0	0	8	2	10	0	NA	NA	NA	JMJ14	JMJ14	TRB1+2	NA
26137	AT5G60520	836173	0	0	0	0	0	0	0	8	2	10	0	NA	NA	NA	JMJ14	JMJ14	TRB1+2	NA
26365	AT5G62900	836410	8	9	8	4	0	0	0	5	2	10	0	PEAT	NA	NA	JMJ14	PEAT+JMJ14	TRB1+2	NA
26435	AT5G63625	NA	7	5	0	0	0	0	0	6	2	10	0	PEAT	NA	NA	JMJ14	PEAT+JMJ14	TRB1+2	NA
26439	AT5G63660	836486	0	1	0	3	0	0	0	0	10	2	0	NA	NA	NA	NA	Unassigned	TRB1+2	NA
26491	AT5G64190	836540	9	0	0	8	0	0	0	6	10	2	0	NA	NA	NA	JMJ14	JMJ14	TRB1+2	NA
26492	AT5G64200	836541	9	10	9	8	9	0	0	0	10	2	0	PEAT	NuA4	NA	NA	PEAT+NuA4	TRB1+2	NA
26849	AT5G67411	3771574	7	1	1	3	9	9	10	7	10	2	0	PEAT	NuA4	PRC2	JMJ14	PEAT+PRC2+NuA4+JMJ14	TRB1+2	NA
62	AT1G01670	839365	2	5	0	0	0	8	6	0	1	4	6	PEAT	NA	PRC2	NA	PEAT+PRC2	TRB1+2+3	Cluster5
63	AT1G01680	839251	2	5	0	0	0	8	6	0	1	4	6	PEAT	NA	PRC2	NA	PEAT+PRC2	TRB1+2+3	NA
338	AT1G04127	NA	0	4	1	6	0	9	4	3	3	4	4	PEAT	NA	PRC2	JMJ14	PEAT+PRC2+JMJ14	TRB1+2+3	NA
967	AT1G06970	837207	0	9	0	3	0	0	0	10	3	4	4	NA	NA	NA	JMJ14	JMJ14	TRB1+2+3	NA
981	AT1G07090	837220	8	5	8	1	8	10	10	0	3	4	4	PEAT	NuA4	PRC2	NA	PEAT+PRC2+NuA4	TRB1+2+3	NA
1251	AT1G08517	NA	0	0	0	3	0	10	10	0	1	4	6	NA	NA	PRC2	NA	PRC2	TRB1+2+3	NA
1315	AT1G08805	NA	0	4	1	6	0	9	4	3	3	4	4	PEAT	NA	PRC2	JMJ14	PEAT+PRC2+JMJ14	TRB1+2+3	NA
1500	AT1G09470	837470	6	7	5	10	8	9	6	0	3	4	4	PEAT	NuA4	PRC2	NA	PEAT+PRC2+NuA4	TRB1+2+3	NA
2752	AT1G20900	838683	1	1	1	7	6	10	10	0	1	4	6	PEAT	NuA4	PRC2	NA	PEAT+PRC2+NuA4	TRB1+2+3	NA
2956	AT1G23020	838910	0	2	2	7	7	0	0	9	3	4	4	PEAT	NuA4	NA	JMJ14	PEAT+NuA4+JMJ14	TRB1+2+3	NA
2981	AT1G23280	838937	0	8	4	4	2	0	0	0	3	4	4	PEAT	NuA4	NA	NA	PEAT+NuA4	TRB1+2+3	NA
2982	AT1G23290	838938	1	8	4	4	2	0	0	0	3	4	4	PEAT	NuA4	NA	NA	PEAT+NuA4	TRB1+2+3	NA
2983	AT1G23300	838939	1	8	4	4	2	0	6	0	3	4	4	PEAT	NuA4	NA	NA	PEAT+NuA4	TRB1+2+3	NA
3381	AT1G28500	839750	0	3	0	8	0	8	6	0	0	5	6	NA	NA	PRC2	NA	PRC2	TRB2+3	NA
3652	AT1G31450	840035	0	0	0	0	0	0	0	10	4	5	2	NA	NA	NA	JMJ14	JMJ14	TRB1+2+3	NA
3952	AT1G35830	840485	0	0	0	1	0	10	9	0	0	5	6	NA	NA	PRC2	NA	PRC2	TRB2+3	NA
4460	AT1G51190	841542	0	0	0	0	0	10	9	0	0	5	6	NA	NA	PRC2	NA	PRC2	TRB2+3	NA
4701	AT1G53700	841807	0	1	1	5	0	9	7	1	2	5	4	PEAT	NA	PRC2	JMJ14	PEAT+PRC2+JMJ14	TRB1+2+3	NA
4877	AT1G55580	842007	1	0	0	2	0	10	10	0	0	5	6	NA	NA	PRC2	NA	PRC2	TRB2+3	NA
5108	AT1G59970	842291	5	7	8	10	8	4	6	0	2	5	4	PEAT	NuA4	PRC2	NA	PEAT+PRC2+NuA4	TRB1+2+3	NA
5642	AT1G65610	842872	0	6	0	3	0	0	0	10	4	5	2	NA	NA	NA	JMJ14	JMJ14	TRB1+2+3	NA
6388	AT1G73580	843692	0	5	0	5	2	0	0	10	4	5	2	NA	NuA4	NA	JMJ14	NuA4+JMJ14	TRB1+2+3	NA
6527	AT1G75030	843841	3	3	2	8	0	0	0	10	4	5	2	PEAT	NA	NA	JMJ14	PEAT+JMJ14	TRB1+2+3	NA
7241	AT2G01640	814693	9	10	10	0	0	0	0	0	5	6	0	PEAT	NA	NA	NA	PEAT	TRB1+2	NA
7247	AT2G01720	814701	3	10	7	3	0	0	0	0	5	6	0	PEAT	NA	NA	NA	PEAT	TRB1+2	NA
7248	AT2G01730	814702	6	10	7	3	0	0	0	0	5	6	0	PEAT	NA	NA	NA	PEAT	TRB1+2	NA
7259	AT2G01840	NA	0	0	0	1	2	0	0	0	5	6	0	NA	NuA4	NA	NA	NuA4	TRB1+2	NA
7349	AT2G02890	814820	0	3	0	0	0	0	0	1	5	6	0	NA	NA	NA	JMJ14	JMJ14	TRB1+2	NA
7350	AT2G02900	NA	0	3	0	0	0	0	0	0	5	6	0	NA	NA	NA	NA	Unassigned	TRB1+2	NA
7359	AT2G03010	814830	7	10	9	6	0	0	0	5	5	6	0	PEAT	NA	NA	JMJ14	PEAT+JMJ14	TRB1+2	NA
7400	AT2G03470	814876	10	10	10	10	9	0	0	0	5	6	0	PEAT	NuA4	NA	NA	PEAT+NuA4	TRB1+2	Cluster2
7482	AT2G04440	814984	0	1	0	0	0	0	0	9	5	6	0	NA	NA	NA	JMJ14	JMJ14	TRB1+2	NA
7488	AT2G04520	814994	8	8	9	7	6	0	0	0	5	6	0	PEAT	NuA4	NA	NA	PEAT+NuA4	TRB1+2	NA
7615	AT2G06465	NA	1	9	8	1	0	0	0	0	5	6	0	PEAT	NA	NA	NA	PEAT	TRB1+2	NA
7651	AT2G07055	NA	5	8	8	3	0	0	0	0	5	6	0	PEAT	NA	NA	NA	PEAT	TRB1+2	NA
7652	AT2G07085	NA	0	0	0	3	0	4	3	0	5	6	0	NA	NA	PRC2	NA	PRC2	TRB1+2	NA
7661	AT2G07335	NA	2	8	4	2	0	0	0	8	5	6	0	PEAT	NA	NA	JMJ14	PEAT+JMJ14	TRB1+2	NA
7678	AT2G07605	NA	0	2	1	0	0	0	0	0	5	6	0	PEAT	NA	NA	NA	PEAT	TRB1+2	NA
7882	AT2G08330	NA	0	6	0	1	0	0	0	8	5	6	0	NA	NA	NA	JMJ14	JMJ14	TRB1+2	NA
7883	AT2G08335	NA	0	6	0	0	0	0	0	8	5	6	0	NA	NA	NA	JMJ14	JMJ14	TRB1+2	NA
7901	AT2G08520	NA	0	2	0	0	0	0	0	5	5	6	0	NA	NA	NA	JMJ14	JMJ14	TRB1+2	NA
7922	AT2G08695	NA	0	0	0	0	0	0	0	10	5	6	0	NA	NA	NA	JMJ14	JMJ14	TRB1+2	NA
7926	AT2G08725	NA	10	10	10	9	0	0	0	0	5	6	0	PEAT	NA	NA	NA	PEAT	TRB1+2	NA
7932	AT2G08755	NA	4	6	4	0	0	0	0	0	5	6	0	PEAT	NA	NA	NA	PEAT	TRB1+2	NA
7933	AT2G08760	NA	4	6	4	0	0	0	0	0	5	6	0	PEAT	NA	NA	NA	PEAT	TRB1+2	NA
7994	AT2G09210	NA	0	9	7	2	0	0	0	0	5	6	0	PEAT	NA	NA	NA	PEAT	TRB1+2	NA
8043	AT2G09575	NA	0	0	0	1	0	0	0	4	5	6	0	NA	NA	NA	JMJ14	JMJ14	TRB1+2	NA
8048	AT2G09620	NA	0	0	1	8	10	0	0	0	5	6	0	NA	NuA4	NA	NA	NuA4	TRB1+2	NA
8049	AT2G09625	NA	0	0	1	8	10	0	0	0	5	6	0	NA	NuA4	NA	NA	NuA4	TRB1+2	NA
8059	AT2G09680	NA	7	10	10	7	0	0	0	0	5	6	0	PEAT	NA	NA	NA	PEAT	TRB1+2	NA
8060	AT2G09685	NA	7	10	10	7	0	0	0	0	5	6	0	PEAT	NA	NA	NA	PEAT	TRB1+2	NA
8097	AT2G09990	815456	0	5	2	3	3	0	0	0	5	6	0	PEAT	NuA4	NA	NA	PEAT+NuA4	TRB1+2	NA
8118	AT2G11140	NA	0	4	0	6	0	0	0	0	5	6	0	NA	NA	NA	NA	Unassigned	TRB1+2	NA
8128	AT2G11910	815665	0	6	0	0	0	0	0	0	5	6	0	NA	NA	NA	NA	Unassigned	TRB1+2	NA
8203	AT2G14460	815934	0	7	2	5	2	0	0	0	5	6	0	PEAT	NuA4	NA	NA	PEAT+NuA4	TRB1+2	NA
8225	AT2G14850	815974	10	10	10	7	0	0	0	0	5	6	0	PEAT	NA	NA	NA	PEAT	TRB1+2	NA
8271	AT2G15690	816062	1	9	8	1	0	0	0	0	5	6	0	PEAT	NA	NA	NA	PEAT	TRB1+2	NA
8272	AT2G15695	816063	0	9	0	1	2	0	0	0	5	6	0	NA	NuA4	NA	NA	NuA4	TRB1+2	NA
8298	AT2G16270	816123	0	8	6	0	0	0	0	0	5	6	0	PEAT	NA	NA	NA	PEAT	TRB1+2	NA
8325	AT2G16720	816173	0	2	1	10	7	0	0	0	5	6	0	PEAT	NuA4	NA	NA	PEAT+NuA4	TRB1+2	NA
8356	AT2G17120	816217	0	4	3	6	9	0	0	0	5	6	0	PEAT	NuA4	NA	NA	PEAT+NuA4	TRB1+2	NA
8377	AT2G17350	816242	6	10	9	2	4	0	0	0	5	6	0	PEAT	NuA4	NA	NA	PEAT+NuA4	TRB1+2	NA
8378	AT2G17360	816243	6	10	9	4	4	0	0	0	5	6	0	PEAT	NuA4	NA	NA	PEAT+NuA4	TRB1+2	Cluster2
8427	AT2G17890	816299	0	9	0	0	0	0	0	7	5	6	0	NA	NA	NA	JMJ14	JMJ14	TRB1+2	NA
8438	AT2G18020	816314	0	0	0	0	0	0	0	0	5	6	0	NA	NA	NA	NA	Unassigned	TRB1+2	NA
8439	AT2G18025	NA	0	0	0	0	0	0	0	4	5	6	0	NA	NA	NA	JMJ14	JMJ14	TRB1+2	NA
8455	AT2G18193	816333	0	0	0	1	0	0	0	10	5	6	0	NA	NA	NA	JMJ14	JMJ14	TRB1+2	Cluster2
8457	AT2G18220	816337	5	8	8	8	0	0	0	0	5	6	0	PEAT	NA	NA	NA	PEAT	TRB1+2	NA
8462	AT2G18260	816342	2	5	7	1	0	0	0	8	5	6	0	PEAT	NA	NA	JMJ14	PEAT+JMJ14	TRB1+2	NA
8464	AT2G18300	816346	0	1	1	4	4	0	0	10	5	6	0	PEAT	NuA4	NA	JMJ14	PEAT+NuA4+JMJ14	TRB1+2	NA
8495	AT2G18720	816387	0	2	0	7	0	8	5	8	5	6	0	NA	NA	PRC2	JMJ14	PRC2+JMJ14	TRB1+2	NA
8496	AT2G18721	6240322	0	0	0	7	0	8	5	8	5	6	0	NA	NA	PRC2	JMJ14	PRC2+JMJ14	TRB1+2	NA
8508	AT2G18840	816399	1	9	5	6	9	0	0	0	5	6	0	PEAT	NuA4	NA	NA	PEAT+NuA4	TRB1+2	NA
8530	AT2G19080	816425	1	7	4	0	0	0	0	0	5	6	0	PEAT	NA	NA	NA	PEAT	TRB1+2	NA
8535	AT2G19180	816435	7	9	9	10	9	0	0	0	5	6	0	PEAT	NuA4	NA	NA	PEAT+NuA4	TRB1+2	NA
8576	AT2G19700	816489	0	7	0	2	0	0	0	7	5	6	0	NA	NA	NA	JMJ14	JMJ14	TRB1+2	NA
8577	AT2G19710	816490	4	7	5	5	0	0	0	0	5	6	0	PEAT	NA	NA	NA	PEAT	TRB1+2	NA
8579	AT2G19730	816492	4	7	6	5	0	0	0	0	5	6	0	PEAT	NA	NA	NA	PEAT	TRB1+2	NA
8580	AT2G19740	816493	4	7	6	5	0	0	0	0	5	6	0	PEAT	NA	NA	NA	PEAT	TRB1+2	NA
8581	AT2G19750	816494	4	7	6	5	0	0	0	0	5	6	0	PEAT	NA	NA	NA	PEAT	TRB1+2	NA
8588	AT2G19806	NA	0	0	0	5	7	7	5	0	5	6	0	NA	NuA4	PRC2	NA	PRC2+NuA4	TRB1+2	NA
8605	AT2G20030	816522	0	0	0	2	0	0	0	10	5	6	0	NA	NA	NA	JMJ14	JMJ14	TRB1+2	NA
8606	AT2G20050	816524	4	6	5	4	0	0	0	0	5	6	0	PEAT	NA	NA	NA	PEAT	TRB1+2	NA
8613	AT2G20140	816533	6	7	6	5	3	0	0	0	5	6	0	PEAT	NuA4	NA	NA	PEAT+NuA4	TRB1+2	NA
8640	AT2G20450	816564	0	3	2	4	0	0	0	0	5	6	0	PEAT	NA	NA	NA	PEAT	TRB1+2	NA
8664	AT2G20690	816597	2	8	4	1	0	0	0	0	5	6	0	PEAT	NA	NA	NA	PEAT	TRB1+2	NA
8667	AT2G20720	816600	2	8	4	2	0	0	0	8	5	6	0	PEAT	NA	NA	JMJ14	PEAT+JMJ14	TRB1+2	NA
8705	AT2G21090	816644	1	7	7	8	2	0	0	0	5	6	0	PEAT	NuA4	NA	NA	PEAT+NuA4	TRB1+2	NA
8708	AT2G21130	816648	7	8	10	0	0	0	0	0	5	6	0	PEAT	NA	NA	NA	PEAT	TRB1+2	NA
8744	AT2G21510	816690	0	3	0	7	4	1	0	0	5	6	0	NA	NuA4	NA	NA	NuA4	TRB1+2	NA
8749	AT2G21580	816696	0	3	4	7	7	0	0	0	5	6	0	PEAT	NuA4	NA	NA	PEAT+NuA4	TRB1+2	NA
8777	AT2G21870	816723	2	9	8	5	1	0	0	0	5	6	0	PEAT	NuA4	NA	NA	PEAT+NuA4	TRB1+2	NA
8826	AT2G22360	816768	4	4	3	5	0	0	0	1	5	6	0	PEAT	NA	NA	JMJ14	PEAT+JMJ14	TRB1+2	NA
8963	AT2G23930	816925	0	8	4	0	0	0	0	0	5	6	0	PEAT	NA	NA	NA	PEAT	TRB1+2	NA
8974	AT2G24050	816939	7	7	9	2	0	0	0	0	5	6	0	PEAT	NA	NA	NA	PEAT	TRB1+2	NA
9007	AT2G24370	816973	0	3	0	6	0	0	0	10	5	6	0	NA	NA	NA	JMJ14	JMJ14	TRB1+2	NA
9015	AT2G24480	816984	0	0	0	0	0	0	0	4	5	6	0	NA	NA	NA	JMJ14	JMJ14	TRB1+2	NA
9016	AT2G24490	816985	3	8	4	3	0	0	0	4	5	6	0	PEAT	NA	NA	JMJ14	PEAT+JMJ14	TRB1+2	NA
9089	AT2G25355	817074	2	10	5	1	0	0	0	0	5	6	0	PEAT	NA	NA	NA	PEAT	TRB1+2	NA
9116	AT2G25670	817108	8	9	7	1	0	0	0	0	5	6	0	PEAT	NA	NA	NA	PEAT	TRB1+2	NA
9135	AT2G25850	817127	8	9	8	7	5	0	0	0	5	6	0	PEAT	NuA4	NA	NA	PEAT+NuA4	TRB1+2	NA
9158	AT2G26140	817154	8	6	5	3	3	0	0	0	5	6	0	PEAT	NuA4	NA	NA	PEAT+NuA4	TRB1+2	NA
9182	AT2G26430	817183	8	10	9	0	0	0	0	0	5	6	0	PEAT	NA	NA	NA	PEAT	TRB1+2	NA
9184	AT2G26450	817185	0	0	0	0	0	0	0	7	5	6	0	NA	NA	NA	JMJ14	JMJ14	TRB1+2	NA
9242	AT2G27100	817252	8	10	10	6	0	0	0	0	5	6	0	PEAT	NA	NA	NA	PEAT	TRB1+2	NA
9244	AT2G27120	817254	0	5	0	0	0	9	7	7	5	6	0	NA	NA	PRC2	JMJ14	PRC2+JMJ14	TRB1+2	NA
9263	AT2G27330	817276	7	8	7	2	0	0	0	0	5	6	0	PEAT	NA	NA	NA	PEAT	TRB1+2	NA
9264	AT2G27340	817277	9	9	9	2	0	0	0	0	5	6	0	PEAT	NA	NA	NA	PEAT	TRB1+2	NA
9265	AT2G27350	817278	9	9	9	2	0	0	0	0	5	6	0	PEAT	NA	NA	NA	PEAT	TRB1+2	NA
9269	AT2G27410	817286	0	0	0	0	0	0	0	7	5	6	0	NA	NA	NA	JMJ14	JMJ14	TRB1+2	NA
9282	AT2G27530	817299	1	5	3	4	0	0	0	0	5	6	0	PEAT	NA	NA	NA	PEAT	TRB1+2	NA
9287	AT2G27590	817305	8	10	10	3	4	0	0	0	5	6	0	PEAT	NuA4	NA	NA	PEAT+NuA4	TRB1+2	NA
9295	AT2G27710	817317	2	7	7	9	7	0	0	0	5	6	0	PEAT	NuA4	NA	NA	PEAT+NuA4	TRB1+2	NA
9296	AT2G27720	817318	0	7	7	9	7	0	0	0	5	6	0	PEAT	NuA4	NA	NA	PEAT+NuA4	TRB1+2	NA
9299	AT2G27750	817321	0	7	0	0	0	0	1	4	5	6	0	NA	NA	NA	JMJ14	JMJ14	TRB1+2	NA
9300	AT2G27760	817322	4	4	4	0	0	0	1	0	5	6	0	PEAT	NA	NA	NA	PEAT	TRB1+2	NA
9318	AT2G27970	817341	7	3	3	5	0	0	0	0	5	6	0	PEAT	NA	NA	NA	PEAT	TRB1+2	NA
9319	AT2G27980	817342	7	8	8	5	0	0	0	0	5	6	0	PEAT	NA	NA	NA	PEAT	TRB1+2	NA
9343	AT2G28280	NA	0	4	0	0	0	0	0	8	5	6	0	NA	NA	NA	JMJ14	JMJ14	TRB1+2	NA
9344	AT2G28290	817375	5	4	6	2	1	0	0	0	5	6	0	PEAT	NuA4	NA	NA	PEAT+NuA4	TRB1+2	NA
9390	AT2G28780	817427	0	0	0	2	0	2	4	4	5	6	0	NA	NA	PRC2	JMJ14	PRC2+JMJ14	TRB1+2	NA
9392	AT2G28800	817429	0	1	3	2	4	0	0	0	5	6	0	PEAT	NuA4	NA	NA	PEAT+NuA4	TRB1+2	NA
9425	AT2G29180	817467	0	6	0	1	1	0	0	8	5	6	0	NA	NuA4	NA	JMJ14	NuA4+JMJ14	TRB1+2	NA
9426	AT2G29190	817468	0	6	5	1	0	0	0	8	5	6	0	PEAT	NA	NA	JMJ14	PEAT+JMJ14	TRB1+2	NA
9428	AT2G29210	817470	3	8	5	2	0	0	0	0	5	6	0	PEAT	NA	NA	NA	PEAT	TRB1+2	NA
9431	AT2G29250	817474	0	0	0	0	0	0	0	9	5	6	0	NA	NA	NA	JMJ14	JMJ14	TRB1+2	NA
9438	AT2G29390	817488	2	4	2	10	10	0	0	0	5	6	0	PEAT	NuA4	NA	NA	PEAT+NuA4	TRB1+2	NA
9448	AT2G29490	817498	0	0	0	0	0	0	0	5	5	6	0	NA	NA	NA	JMJ14	JMJ14	TRB1+2	NA
9449	AT2G29500	817499	0	2	0	9	10	0	0	0	5	6	0	NA	NuA4	NA	NA	NuA4	TRB1+2	NA
9453	AT2G29530	817502	10	10	9	9	0	0	0	0	5	6	0	PEAT	NA	NA	NA	PEAT	TRB1+2	NA
9454	AT2G29540	817503	10	10	9	9	0	0	0	0	5	6	0	PEAT	NA	NA	NA	PEAT	TRB1+2	NA
9475	AT2G29740	817524	0	3	3	10	10	0	0	10	5	6	0	PEAT	NuA4	NA	JMJ14	PEAT+NuA4+JMJ14	TRB1+2	NA
9567	AT2G30780	817629	8	9	10	4	1	0	0	0	5	6	0	PEAT	NuA4	NA	NA	PEAT+NuA4	TRB1+2	NA
9611	AT2G31240	817681	9	9	9	1	0	0	0	0	5	6	0	PEAT	NA	NA	NA	PEAT	TRB1+2	NA
9612	AT2G31250	817682	9	9	9	1	0	0	0	0	5	6	0	PEAT	NA	NA	NA	PEAT	TRB1+2	Cluster4
9640	AT2G31550	817713	0	0	0	0	0	0	0	8	5	6	0	NA	NA	NA	JMJ14	JMJ14	TRB1+2	NA
9641	AT2G31560	817714	2	1	3	8	2	0	0	0	5	6	0	PEAT	NuA4	NA	NA	PEAT+NuA4	TRB1+2	NA
9642	AT2G31570	817715	0	0	0	8	2	0	0	0	5	6	0	NA	NuA4	NA	NA	NuA4	TRB1+2	NA
9643	AT2G31585	NA	0	0	0	0	0	0	0	0	5	6	0	NA	NA	NA	NA	Unassigned	TRB1+2	NA
9644	AT2G31590	817717	0	0	0	0	0	0	0	0	5	6	0	NA	NA	NA	NA	Unassigned	TRB1+2	NA
9645	AT2G31600	817718	7	9	9	2	0	0	0	0	5	6	0	PEAT	NA	NA	NA	PEAT	TRB1+2	NA
9646	AT2G31610	817719	7	9	9	2	0	0	0	0	5	6	0	PEAT	NA	NA	NA	PEAT	TRB1+2	NA
9652	AT2G31720	817728	0	0	0	0	0	0	0	5	5	6	0	NA	NA	NA	JMJ14	JMJ14	TRB1+2	NA
9653	AT2G31725	817729	8	9	7	8	0	0	0	0	5	6	0	PEAT	NA	NA	NA	PEAT	TRB1+2	NA
9654	AT2G31730	817730	8	9	8	8	7	0	0	5	5	6	0	PEAT	NuA4	NA	JMJ14	PEAT+NuA4+JMJ14	TRB1+2	Cluster2
9690	AT2G32070	817767	5	7	6	7	5	0	0	0	5	6	0	PEAT	NuA4	NA	NA	PEAT+NuA4	TRB1+2	NA
9691	AT2G32080	817768	5	7	6	7	5	0	0	0	5	6	0	PEAT	NuA4	NA	NA	PEAT+NuA4	TRB1+2	NA
9700	AT2G32170	817776	4	3	1	10	0	0	0	9	5	6	0	PEAT	NA	NA	JMJ14	PEAT+JMJ14	TRB1+2	NA
9701	AT2G32179	NA	4	7	0	10	8	0	0	9	5	6	0	PEAT	NuA4	NA	JMJ14	PEAT+NuA4+JMJ14	TRB1+2	NA
[truncated: 24,875 more rows]
