# Supplementary material for: Epigenetic gene regulation is controlled by distinct regulatory complexes utilizing specialized paralogs of TELOMERE REPEAT BINDING FACTORS
Source: PLoS Genet. 2026 Apr 21;22(4):e1012114. doi: 10.1371/journal.pgen.1012114 (PMC13132431; doi:10.1371/journal.pgen.1012114)
Supplement: S4 File — Tab raw: MaxQuant result. Tab ANOVA_HSD_full: log2 transformed, filtered and imputed LFQ values, result of ANOVA and HSD annotated to all protein. Tab: Significant: All proteins part of significant HSD groups. (XLSX) [file pgen.1012114.s010.xlsx]

## Sheet: signifcant
TRB1	TRB3	EDS1	ANOVA Significant	Peptides	Unique peptides	Mol, weight [kDa]	Q-value	Score	MS/MS count	Number Of Imputations	-Log ANOVA p value	ANOVA q-value	Protein IDs	Majority protein IDs	Genes	Symbols	description	Fasta headers	Significant pairs	input	symbol	TRB1-enriched	EDS1-enriched	TRB3-enriched	TRB1_over_TRB3	TRB3_over_TRB1
6.2972	-5.1934	-6.2972	+	17	16	33,016	0	323,31	76	0	6,397229239504376	0	AT1G49950,3;AT1G49950,2;AT1G49950,1	AT1G49950,3;AT1G49950,2;AT1G49950,1	AT1G49950	TRB1,ATTRB1	telomererepeatbindingfactor1	AT1G49950,3 | Symbols: TRB1, ATTRB1 | telomere repeat binding factor 1 | chr1:18494439-18496713 REVERSE LENGTH=300;AT1G49950,2 | Symbols: TRB1, ATTRB1 | telomere repeat binding factor 1 | chr1:18494439-18496713 REVERSE LENGTH=300;AT1G49950,1 | Symbols: TRB	TRB3_EDS1;TRB1_EDS1;TRB1_TRB3	AT1G49950	TRB1	TRUE		TRUE	TRUE
-5.21546	5.21546	-5.03053	+	16	15	32,247	0	323,31	83	6	5,362322967223158	0	AT3G49850,1;AT5G67580,2;AT5G67580,1	AT3G49850,1	AT3G49850	TRB3,ATTRB3,TBP2	telomererepeatbindingfactor3	AT3G49850,1 | Symbols: TRB3, ATTRB3, TBP2 | telomere repeat binding factor 3 | chr3:18489451-18490731 FORWARD LENGTH=295	TRB3_TRB1;TRB3_EDS1	AT3G49850	TRB3			TRUE		TRUE
-7.2613	-7.31563	7.31563	+	20	20	71,689	0	251,73	49	6	7,653394590062014	0	AT3G48090,1;AT3G48090,2;AT3G48080,1	AT3G48090,1;AT3G48090,2	AT3G48090	EDS1,ATEDS1	alpha/beta-Hydrolasessuperfamilyprotein	AT3G48090,1 | Symbols: EDS1, ATEDS1 | alpha/beta-Hydrolases superfamily protein | chr3:17755553-17757692 REVERSE LENGTH=623;AT3G48090,2 | Symbols: EDS1, ATEDS1 | alpha/beta-Hydrolases superfamily protein | chr3:17755553-17757292 REVERSE LENGTH=515	EDS1_TRB3;EDS1_TRB1	AT3G48090	EDS1		TRUE
2.2859	-2.2859	-2.03444	+	10	10	46,592	0	105,48	20	4	2,390565701241123	0	AT1G52380,1	AT1G52380,1	AT1G52380		NUP50(Nucleoporin50kDa)protein	AT1G52380,1 | Symbols: | NUP50 (Nucleoporin 50 kDa) protein | chr1:19509979-19511301 FORWARD LENGTH=440	TRB1_TRB3;TRB1_EDS1	AT1G52380	NUP50A	TRUE			TRUE
5.53596	-3.77043	-5.53596	+	4	4	21,644	0	29,497	6	3	5,387691616227097	0	AT3G17460,1	AT3G17460,1	AT3G17460		PHDfingerfamilyprotein	AT3G17460,1 | Symbols: | PHD finger family protein | chr3:5976949-5977545 REVERSE LENGTH=198	TRB3_EDS1;TRB1_EDS1;TRB1_TRB3	AT3G17460	PHD-family	TRUE		TRUE	TRUE
2.59592	-1.82467	-2.59592	+	9	9	87,753	0	73,302	17	3	2,5550158626536588	0	AT5G04670,1	AT5G04670,1	AT5G04670		Enhancerofpolycomb-liketranscriptionfactorprotein	AT5G04670,1 | Symbols: | Enhancer of polycomb-like transcription factor protein | chr5:1337998-1340884 REVERSE LENGTH=766	TRB1_EDS1;TRB1_TRB3	AT5G04670	EPCR2	TRUE			TRUE
4.27613	4.35422	-4.35422	+	7	6	86,643	0	105,35	14	3	4,571810755181731	0	AT4G15020,2;AT4G15020,1	AT4G15020,2;AT4G15020,1	AT4G15020		hATtransposonsuperfamily	AT4G15020,2 | Symbols: | hAT transposon superfamily | chr4:8575806-8578372 FORWARD LENGTH=768;AT4G15020,1 | Symbols: | hAT transposon superfamily | chr4:8575806-8578372 FORWARD LENGTH=768	TRB1_EDS1;TRB3_EDS1	AT4G15020	AT4G15020	TRUE		TRUE
2.54838	2.74335	-2.74335	+	4	4	165,91	0	73,758	15	3	2,8856684907190773	0	AT1G08600,1;AT1G08600,4;AT1G08600,3;AT1G08600,2	AT1G08600,1;AT1G08600,4;AT1G08600,3;AT1G08600,2	AT1G08600	ATRX,CHR20	P-loopcontainingnucleosidetriphosphatehydrolasessuperfamilyprotein	AT1G08600,1 | Symbols: ATRX, CHR20 | P-loop containing nucleoside triphosphate hydrolases superfamily protein | chr1:2724562-2733431 FORWARD LENGTH=1458;AT1G08600,4 | Symbols: ATRX | P-loop containing nucleoside triphosphate hydrolases superfamily protein	TRB1_EDS1;TRB3_EDS1	AT1G08600	ATRX	TRUE		TRUE
4.51273	4.91129	-4.91129	+	4	4	234,22	0	67,626	10	3	4,990827588780267	0	AT3G05680,1;AT3G05680,2	AT3G05680,1;AT3G05680,2	AT3G05680	EMB2016	embryodefective2016	AT3G05680,1 | Symbols: EMB2016 | embryo defective 2016 | chr3:1660802-1672015 REVERSE LENGTH=2138;AT3G05680,2 | Symbols: EMB2016 | embryo defective 2016 | chr3:1660802-1672015 REVERSE LENGTH=2152	TRB1_EDS1;TRB3_EDS1	AT3G05680	EMB2016	TRUE		TRUE
3.24062	3.29519	-3.29519	+	5	5	95,995	0	31,541	15	3	3,513175856814529	0	AT3G22170,2;AT3G22170,1	AT3G22170,2;AT3G22170,1	AT3G22170	FHY3	far-redelongatedhypocotyls3	AT3G22170,2 | Symbols: FHY3 | far-red elongated hypocotyls 3 | chr3:7822359-7825414 REVERSE LENGTH=839;AT3G22170,1 | Symbols: FHY3 | far-red elongated hypocotyls 3 | chr3:7822359-7825414 REVERSE LENGTH=839	TRB1_EDS1;TRB3_EDS1	AT3G22170	FHY3	TRUE		TRUE
2.92321	3.59426	-3.59426	+	10	3	50,226	0	39,452	11	3	3,592422137699884	0	AT3G10480,2;AT3G10480,1;AT3G10480,3	AT3G10480,2;AT3G10480,1;AT3G10480,3	AT3G10480	ANAC050,NAC050	NACdomaincontainingprotein50	AT3G10480,2 | Symbols: ANAC050, NAC050 | NAC domain containing protein 50 | chr3:3264410-3266781 FORWARD LENGTH=446;AT3G10480,1 | Symbols: ANAC050, NAC050 | NAC domain containing protein 50 | chr3:3264410-3266781 FORWARD LENGTH=447;AT3G10480,3 | Symbols: A	TRB1_EDS1;TRB3_EDS1	AT3G10480	NAC050	TRUE		TRUE
3.79782	4.60352	-4.60352	+	5	5	85,272	0	40,804	6	3	4,575933310948165	0	AT2G32700,6;AT2G32700,5;AT2G32700,4;AT2G32700,3;AT2G32700,2;AT2G32700,1;AT2G32700,7	AT2G32700,6;AT2G32700,5;AT2G32700,4;AT2G32700,3;AT2G32700,2;AT2G32700,1;AT2G32700,7	AT2G32700	LUH	LEUNIG_homolog	AT2G32700,6 | Symbols: LUH | LEUNIG_homolog | chr2:13867235-13871844 FORWARD LENGTH=785;AT2G32700,5 | Symbols: LUH | LEUNIG_homolog | chr2:13867235-13871844 FORWARD LENGTH=787;AT2G32700,4 | Symbols: LUH | LEUNIG_homolog | chr2:13867235-13871844 FORWARD LEN	TRB1_EDS1;TRB3_EDS1;TRB3_TRB1	AT2G32700	LUH	TRUE		TRUE		TRUE
0	1.39046	-1.39046	+	2	1	43,283	0	36,353	4	5	1,3186856943651577	0,036375	AT4G32040,1	AT4G32040,1	AT4G32040	KNAT5	KNOTTED1-likehomeoboxgene5	AT4G32040,1 | Symbols: KNAT5 | KNOTTED1-like homeobox gene 5 | chr4:15494127-15496009 FORWARD LENGTH=383	TRB3_EDS1	AT4G32040	KNAT5			TRUE
3.05197	3.36942	-3.36942	+	5	5	172,17	0	31,183	7	3	3,4748620433051043	0	AT3G57300,1;AT3G57300,2	AT3G57300,1;AT3G57300,2	AT3G57300	INO80,ATINO80	INO80ortholog	AT3G57300,1 | Symbols: INO80, ATINO80 | INO80 ortholog | chr3:21199612-21207635 FORWARD LENGTH=1507;AT3G57300,2 | Symbols: INO80 | INO80 ortholog | chr3:21199612-21207635 FORWARD LENGTH=1540	TRB1_EDS1;TRB3_EDS1	AT3G57300	INO80	TRUE		TRUE
4.52968	4.04806	-4.52968	+	2	2	36,35	0	12,215	4	3	4,588002592984648	0	AT3G15460,1;AT1G52930,1	AT3G15460,1;AT1G52930,1	AT3G15460		RibosomalRNAprocessingBrixdomainprotein	AT3G15460,1 | Symbols: | Ribosomal RNA processing Brix domain protein | chr3:5214279-5216188 REVERSE LENGTH=315;AT1G52930,1 | Symbols: | Ribosomal RNA processing Brix domain protein | chr1:19711261-19713103 FORWARD LENGTH=320	TRB3_EDS1;TRB1_EDS1	AT3G15460	atBRX1-1	TRUE		TRUE
1.5011	1.50575	-1.50575	+	3	3	114,3	0	19,579	6	3	1,687108048219467	0,02468421052631579	AT3G44530,2;AT3G44530,1	AT3G44530,2;AT3G44530,1	AT3G44530	HIRA	homologofhistonechaperoneHIRA	AT3G44530,2 | Symbols: HIRA | homolog of histone chaperone HIRA | chr3:16116026-16121247 FORWARD LENGTH=1040;AT3G44530,1 | Symbols: HIRA | homolog of histone chaperone HIRA | chr3:16116026-16121247 FORWARD LENGTH=1058	TRB1_EDS1;TRB3_EDS1	AT3G44530	HIRA	TRUE		TRUE
4.96621	5.11141	-5.11141	+	2	2	154,92	0	13,171	4	3	5,2805473592184535	0	AT2G23740,1;AT2G23740,2	AT2G23740,1;AT2G23740,2	AT2G23740		nucleicacidbinding;sequence-specificDNAbindingtranscriptionfactors;zincionbinding	AT2G23740,1 | Symbols: | nucleic acid binding;sequence-specific DNA binding transcription factors;zinc ion binding | chr2:10098213-10103229 FORWARD LENGTH=1375;AT2G23740,2 | Symbols: | nucleic acid binding;sequence-specific DNA binding transcription fact	TRB1_EDS1;TRB3_EDS1	AT2G23740	SUVR5	TRUE		TRUE
1.32597	2.2134	-2.2134	+	2	2	104,85	0	11,827	2	4	2,1451587937273136	0,010196078431372548	AT4G16150,1	AT4G16150,1	AT4G16150		calmodulinbinding;transcriptionregulators	AT4G16150,1 | Symbols: | calmodulin binding;transcription regulators | chr4:9148225-9153048 FORWARD LENGTH=923	TRB1_EDS1;TRB3_EDS1	AT4G16150	CAMTA5	TRUE		TRUE
1.57509	1.67308	-1.67308	+	3	3	83,489	0	17,074	2	3	1,817437189683572	0,02766666666666667	AT4G21750,2;AT4G21750,1;AT4G04890,1	AT4G21750,2;AT4G21750,1	AT4G21750	ATML1	Homeobox-leucinezipperfamilyprotein/lipid-bindingSTARTdomain-containingprotein	AT4G21750,2 | Symbols: ATML1 | Homeobox-leucine zipper family protein / lipid-binding START domain-containing protein | chr4:11556965-11560243 FORWARD LENGTH=762;AT4G21750,1 | Symbols: ATML1 | Homeobox-leucine zipper family protein / lipid-binding START do	TRB1_EDS1;TRB3_EDS1	AT4G21750	ATML1	TRUE		TRUE
0	1.738	-1.738	+	3	3	39,105	0	20,6	3	4	1,7420355768740585	0,0234375	AT1G22920,2;AT1G22920,1	AT1G22920,2;AT1G22920,1	AT1G22920	CSN5A,JAB1,AJH1	COP9signalosome5A	AT1G22920,2 | Symbols: CSN5A, JAB1, AJH1 | COP9 signalosome 5A | chr1:8109998-8111895 REVERSE LENGTH=351;AT1G22920,1 | Symbols: CSN5A, JAB1, AJH1 | COP9 signalosome 5A | chr1:8109882-8111895 REVERSE LENGTH=357	TRB3_EDS1	AT1G22920	CSN5A			TRUE
2.5368	3.98053	-3.98053	+	1	1	29,419	0	9,7302	5	3	3,87918532678908	0	AT2G17540,3;AT2G17540,2;AT2G17540,1	AT2G17540,3;AT2G17540,2;AT2G17540,1	AT2G17540		unknownprotein;FUNCTIONSIN:molecular_functionunknown;INVOLVEDIN:biological_processunknown;LOCATEDIN:chloroplast;EXPRESSEDIN:21plantstructures;EXPRESSEDDURING:13growthstages;BESTArabidopsisthalianaprotein	AT2G17540,3 | Symbols: | unknown protein;FUNCTIONS IN: molecular_function unknown;INVOLVED IN: biological_process unknown;LOCATED IN: chloroplast;EXPRESSED IN: 21 plant structures;EXPRESSED DURING: 13 growth stages;BEST Arabidopsis thaliana protein	TRB1_EDS1;TRB3_EDS1;TRB3_TRB1	AT2G17540	AT2G17540	TRUE		TRUE		TRUE
0	1.76903	-1.76903	+	1	1	104,98	0	8,2035	1	4	1,7111576412588945	0,03820408163265306	AT1G27595,1	AT1G27595,1	AT1G27595		CONTAINSInterProDOMAIN/s:SymplekintightjunctionproteinC-terminal(InterPro:IPR022075);BESTArabidopsisthalianaproteinmatchis:HEATrepeat-containingprotein(TAIR:AT5G01400,1);Has593Blasthitsto297proteinsin111	AT1G27595,1 | Symbols: | CONTAINS InterPro DOMAIN/s: Symplekin tight junction protein C-terminal (InterPro:IPR022075);BEST Arabidopsis thaliana protein match is: HEAT repeat-containing protein (TAIR:AT5G01400,1);Has 593 Blast hits to 297 proteins in 111	TRB3_EDS1	AT1G27595	TANG1			TRUE
1.57126	1.77454	-1.77454	+	3	3	104,38	0	20,249	6	3	1,8766435556444605	0,03706930693069307	AT5G22010,1	AT5G22010,1	AT5G22010	AtRFC1,RFC1	replicationfactorC1	AT5G22010,1 | Symbols: AtRFC1, RFC1 | replication factor C1 | chr5:7280632-7287037 REVERSE LENGTH=956	TRB1_EDS1;TRB3_EDS1	AT5G22010	RFC1	TRUE		TRUE
3.9197	3.34349	-3.9197	+	2	2	77,546	0	11,842	2	3	3,9465905269089627	0,028246913580246915	AT5G41150,2;AT5G41150,1	AT5G41150,2;AT5G41150,1	AT5G41150	UVH1,ATRAD1,RAD1	Restrictionendonuclease,typeII-likesuperfamilyprotein	AT5G41150,2 | Symbols: UVH1, ATRAD1, RAD1 | Restriction endonuclease, type II-like superfamily protein | chr5:16474378-16476919 REVERSE LENGTH=689;AT5G41150,1 | Symbols: UVH1, ATRAD1, RAD1 | Restriction endonuclease, type II-like superfamily protein | chr5	TRB3_EDS1;TRB1_EDS1	AT5G41150	UVH1	TRUE		TRUE
2.49018	2.39317	-2.49018	+	4	2	47,577	0	12,215	3	3	2,669694607651157	0,016413793103448277	AT2G02080,2;AT2G02080,1	AT2G02080,2;AT2G02080,1	AT2G02080	AtIDD4,IDD4	indeterminate(ID)-domain4	AT2G02080,2 | Symbols: AtIDD4, IDD4 | indeterminate(ID)-domain 4 | chr2:518328-520619 REVERSE LENGTH=439;AT2G02080,1 | Symbols: AtIDD4, IDD4 | indeterminate(ID)-domain 4 | chr2:518328-521170 REVERSE LENGTH=516	TRB3_EDS1;TRB1_EDS1	AT2G02080	IDD4	TRUE		TRUE
0	2.19597	-2.19597	+	3	2	74,463	0	27,858	3	4	2,1148313907241008	0,023835616438356164	AT2G35940,3;AT2G35940,2;AT2G35940,1	AT2G35940,3;AT2G35940,2;AT2G35940,1	AT2G35940	BLH1	BEL1-likehomeodomain1	AT2G35940,3 | Symbols: BLH1 | BEL1-like homeodomain 1 | chr2:15089171-15091699 REVERSE LENGTH=680;AT2G35940,2 | Symbols: BLH1 | BEL1-like homeodomain 1 | chr2:15089171-15091699 REVERSE LENGTH=680;AT2G35940,1 | Symbols: BLH1, EDA29 | BEL1-like homeodomain 1	TRB3_EDS1	AT2G35940	BLH1			TRUE
2.57974	2.88557	-2.88557	+	2	2	63,151	0	14,094	7	3	2,9861829505533373	0,0036444444444444445	AT3G61600,2;AT3G61600,1	AT3G61600,2;AT3G61600,1	AT3G61600	ATPOB1,POB1	POZ/BTBcontaininG-protein1	AT3G61600,2 | Symbols: ATPOB1, POB1 | POZ/BTB containin G-protein 1 | chr3:22795704-22798069 FORWARD LENGTH=561;AT3G61600,1 | Symbols: ATPOB1, POB1 | POZ/BTB containin G-protein 1 | chr3:22795704-22797953 FORWARD LENGTH=561	TRB1_EDS1;TRB3_EDS1	AT3G61600	POB1	TRUE		TRUE
4.43128	4.68436	-4.68436	+	3	3	165,67	0	17,945	3	3	4,823841529780102	0,005191489361702128	AT3G28030,1	AT3G28030,1	AT3G28030	UVH3,UVR1	5-3exonucleasefamilyprotein	AT3G28030,1 | Symbols: UVH3, UVR1 | 5-3 exonuclease family protein | chr3:10424321-10431178 FORWARD LENGTH=1479	TRB1_EDS1;TRB3_EDS1	AT3G28030	UVH3	TRUE		TRUE
2.65568	2.75848	-2.75848	+	2	2	150,82	0	13,788	2	3	2,9426382341345154	0,03781818181818182	AT1G24190,2;AT1G24190,1	AT1G24190,2;AT1G24190,1	AT1G24190	SNL3	SIN3-like3	AT1G24190,2 | Symbols: SNL3 | SIN3-like 3 | chr1:8563858-8569927 REVERSE LENGTH=1326;AT1G24190,1 | Symbols: SIN3, ATSIN3, SNL3 | SIN3-like 3 | chr1:8563858-8569927 REVERSE LENGTH=1330	TRB1_EDS1;TRB3_EDS1	AT1G24190	SNL3	TRUE		TRUE
1.96068	2.7621	-2.7621	+	3	3	72,386	0	17,162	3	4	2,718738524832792	0,01960655737704918	AT1G48560,1;AT1G48560,2	AT1G48560,1;AT1G48560,2	AT1G48560		unknownprotein;Has75Blasthitsto71proteinsin10species:Archae-0;Bacteria-0;Metazoa-4;Fungi-0;Plants-69;Viruses-0;OtherEukaryotes-2(source:NCBIBLink),	AT1G48560,1 | Symbols: | unknown protein;Has 75 Blast hits to 71 proteins in 10 species: Archae - 0;Bacteria - 0;Metazoa - 4;Fungi - 0;Plants - 69;Viruses - 0;Other Eukaryotes - 2 (source: NCBI BLink), | chr1:17952935-17955108 FORWARD LENGTH=643;AT	TRB1_EDS1;TRB3_EDS1	AT1G48560	AT1G48560	TRUE		TRUE
-3.0453	3.52109	-3.52109	+	6	6	22,73	0	47,682	12	5	3,573517281828935	0	AT5G66000,1	AT5G66000,1	AT5G66000		unknownprotein;BESTArabidopsisthalianaproteinmatchis:unknownprotein(TAIR:AT2G17540,3);Has30201Blasthitsto17322proteinsin780species:Archae-12;Bacteria-1396;Metazoa-17338;Fungi-3422;Plants-5037;Vi	AT5G66000,1 | Symbols: | unknown protein;BEST Arabidopsis thaliana protein match is: unknown protein (TAIR:AT2G17540,3);Has 30201 Blast hits to 17322 proteins in 780 species: Archae - 12;Bacteria - 1396;Metazoa - 17338;Fungi - 3422;Plants - 5037;Vi	TRB3_EDS1;TRB3_TRB1	AT5G66000	AT5G66000			TRUE		TRUE
-3.3258	3.77109	-3.77109	+	6	6	121,67	0	36,829	8	4	3,836583600244999	0	AT5G11530,1	AT5G11530,1	AT5G11530	EMF1	embryonicflower1(EMF1)	AT5G11530,1 | Symbols: EMF1 | embryonic flower 1 (EMF1) | chr5:3697140-3700930 FORWARD LENGTH=1096	TRB3_EDS1;TRB3_TRB1	AT5G11530	EMF1			TRUE		TRUE
4.05234	2.93156	-4.05234	+	19	19	173,36	0	128,83	47	1	3,97470778813957	0	AT4G32620,1;AT4G32620,2	AT4G32620,1;AT4G32620,2	AT4G32620		Enhancerofpolycomb-liketranscriptionfactorprotein	AT4G32620,1 | Symbols: | Enhancer of polycomb-like transcription factor protein | chr4:15731968-15737222 FORWARD LENGTH=1539;AT4G32620,2 | Symbols: | Enhancer of polycomb-like transcription factor protein | chr4:15731968-15737222 FORWARD LENGTH=1540	TRB3_EDS1;TRB1_EDS1;TRB1_TRB3	AT4G32620	EPCR1	TRUE		TRUE	TRUE
3.833	3.05451	-3.833	+	15	15	103,87	0	166,26	36	0	3,808984403503411	0	AT2G40930,1;AT5G22030,2;AT5G22030,1	AT2G40930,1	AT2G40930	UBP5,ATUBP5,PDE323	ubiquitin-specificprotease5	AT2G40930,1 | Symbols: UBP5, ATUBP5, PDE323 | ubiquitin-specific protease 5 | chr2:17076714-17082192 REVERSE LENGTH=924	TRB3_EDS1;TRB1_EDS1	AT2G40930	UBP5	TRUE		TRUE
2.5851	2.01567	-2.5851	+	15	15	87,384	0	149,42	37	2	2,591300155357176	0	AT3G03140,1	AT3G03140,1	AT3G03140		Tudor/PWWP/MBTsuperfamilyprotein	AT3G03140,1 | Symbols: | Tudor/PWWP/MBT superfamily protein | chr3:724348-727093 FORWARD LENGTH=769	TRB3_EDS1;TRB1_EDS1	AT3G03140	PWO1	TRUE		TRUE
3.85118	3.65194	-3.85118	+	8	8	48,039	0	63,687	21	0	4,010634338575548	0	AT1G76510,2;AT1G76510,1;AT1G76510,3	AT1G76510,2;AT1G76510,1;AT1G76510,3	AT1G76510		ARID/BRIGHTDNA-bindingdomain-containingprotein	AT1G76510,2 | Symbols: | ARID/BRIGHT DNA-binding domain-containing protein | chr1:28708927-28712498 REVERSE LENGTH=434;AT1G76510,1 | Symbols: | ARID/BRIGHT DNA-binding domain-containing protein | chr1:28708927-28712498 REVERSE LENGTH=434;AT1G76510,3 | Sy	TRB3_EDS1;TRB1_EDS1	AT1G76510	ARID4	TRUE		TRUE
1.7737	2.11517	-2.11517	+	20	19	247,92	0	175,22	39	0	2,178437054448173	0	AT5G44800,1	AT5G44800,1	AT5G44800	CHR4,PKR1	chromatinremodeling4	AT5G44800,1 | Symbols: CHR4, PKR1 | chromatin remodeling 4 | chr5:18083659-18092162 REVERSE LENGTH=2223	TRB1_EDS1;TRB3_EDS1	AT5G44800	PKR1	TRUE		TRUE
2.8772	-2.03037	-2.8772	+	10	10	36,021	0	102,37	24	0	2,827582557595413	0	AT5G10710,2;AT5G10710,1;AT5G10710,3	AT5G10710,2;AT5G10710,1;AT5G10710,3	AT5G10710		INVOLVEDIN:chromosomesegregation,celldivision;LOCATEDIN:chromosome,centromericregion,nucleus;EXPRESSEDIN:23plantstructures;EXPRESSEDDURING:13growthstages;CONTAINSInterProDOMAIN/s:CentromereproteinCenp-O	AT5G10710,2 | Symbols: | INVOLVED IN: chromosome segregation, cell division;LOCATED IN: chromosome, centromeric region, nucleus;EXPRESSED IN: 23 plant structures;EXPRESSED DURING: 13 growth stages;CONTAINS InterPro DOMAIN/s: Centromere protein Cenp-O	TRB1_EDS1;TRB1_TRB3	AT5G10710	CENP-0	TRUE			TRUE
2.50909	1.97794	-2.50909	+	9	9	86,569	0	104,92	25	1	2,5239788626467057	0	AT2G17410,1;AT2G17410,2	AT2G17410,1;AT2G17410,2	AT2G17410		ARID/BRIGHTDNA-bindingdomain-containingprotein	AT2G17410,1 | Symbols: | ARID/BRIGHT DNA-binding domain-containing protein | chr2:7559869-7563474 FORWARD LENGTH=786;AT2G17410,2 | Symbols: | ARID/BRIGHT DNA-binding domain-containing protein | chr2:7559869-7563474 FORWARD LENGTH=780	TRB3_EDS1;TRB1_EDS1	AT2G17410	ARID2	TRUE		TRUE
3.46303	4.58809	-4.58809	+	8	8	35,965	0	68,28	23	2	4,508877974169565	0	AT4G35510,1	AT4G35510,1	AT4G35510		unknownprotein;BESTArabidopsisthalianaproteinmatchis:unknownprotein(TAIR:AT2G17540,3);Has182Blasthitsto179proteinsin73species:Archae-0;Bacteria-87;Metazoa-17;Fungi-9;Plants-50;Viruses-0;Other	AT4G35510,1 | Symbols: | unknown protein;BEST Arabidopsis thaliana protein match is: unknown protein (TAIR:AT2G17540,3);Has 182 Blast hits to 179 proteins in 73 species: Archae - 0;Bacteria - 87;Metazoa - 17;Fungi - 9;Plants - 50;Viruses - 0;Other	TRB1_EDS1;TRB3_EDS1;TRB3_TRB1	AT4G35510	PHD-finger like	TRUE		TRUE		TRUE
2.89375	2.986	-2.986	+	14	14	126,73	0	150,24	27	0	3,1802725489147243	0	AT3G06010,1;AT5G19310,1	AT3G06010,1	AT3G06010	ATCHR12	Homeoticgeneregulator	AT3G06010,1 | Symbols: ATCHR12 | Homeotic gene regulator | chr3:1802435-1807284 REVERSE LENGTH=1102	TRB1_EDS1;TRB3_EDS1	AT3G06010	MINU1	TRUE		TRUE
1.93105	1.95028	-1.95028	+	9	9	158,94	0	80,141	23	1	2,1479871413698453	0	AT4G16950,2;AT4G16950,1;AT4G16890,1;AT4G16920,1;AT4G16960,1;AT4G16940,1;AT4G16900,1;AT4G16860,1	AT4G16950,2;AT4G16950,1	AT4G16950	RPP5	Diseaseresistanceprotein(TIR-NBS-LRRclass)family	AT4G16950,2 | Symbols: RPP5 | Disease resistance protein (TIR-NBS-LRR class) family | chr4:9539166-9544340 REVERSE LENGTH=1404;AT4G16950,1 | Symbols: RPP5 | Disease resistance protein (TIR-NBS-LRR class) family | chr4:9539010-9544340 REVERSE LENGTH=1449	TRB1_EDS1;TRB3_EDS1	AT4G16950	RPP5	TRUE		TRUE
2.09027	2.08951	-2.09027	+	12	10	436,35	0	93,257	34	0	2,3034990859037667	0	AT2G17930,1	AT2G17930,1	AT2G17930		Phosphatidylinositol3-and4-kinasefamilyproteinwithFATdomain	AT2G17930,1 | Symbols: | Phosphatidylinositol 3- and 4-kinase family protein with FAT domain | chr2:7784455-7802230 REVERSE LENGTH=3858	TRB3_EDS1;TRB1_EDS1	AT2G17930	TRA1a	TRUE		TRUE
3.50276	2.73125	-3.50276	+	8	8	44,265	0	80,598	24	0	3,4767328090002505	0	AT1G20910,1	AT1G20910,1	AT1G20910		ARID/BRIGHTDNA-bindingdomain-containingprotein	AT1G20910,1 | Symbols: | ARID/BRIGHT DNA-binding domain-containing protein | chr1:7277209-7280635 REVERSE LENGTH=398	TRB3_EDS1;TRB1_EDS1	AT1G20910	ARID3	TRUE		TRUE
2.76743	3.14813	-3.14813	+	6	6	37,507	0	59,77	14	2	3,226532195799305	0	AT1G21690,1;AT1G21690,3;AT1G21690,2;AT1G21690,4	AT1G21690,1;AT1G21690,3;AT1G21690,2;AT1G21690,4	AT1G21690	EMB1968,RFC4	ATPasefamilyassociatedwithvariouscellularactivities(AAA)	AT1G21690,1 | Symbols: EMB1968, RFC4 | ATPase family associated with various cellular activities (AAA) | chr1:7615675-7618362 FORWARD LENGTH=339;AT1G21690,3 | Symbols: EMB1968 | ATPase family associated with various cellular activities (AAA) | chr1:76156	TRB1_EDS1;TRB3_EDS1	AT1G21690	RFC4	TRUE		TRUE
1.43625	0	-1.43625	+	8	7	70,199	0	61,507	16	1	1,4735799621550805	0,024457142857142854	AT2G18750,3;AT2G18750,2;AT2G18750,1	AT2G18750,3;AT2G18750,2;AT2G18750,1	AT2G18750		Calmodulin-bindingprotein	AT2G18750,3 | Symbols: | Calmodulin-binding protein | chr2:8125827-8128363 FORWARD LENGTH=622;AT2G18750,2 | Symbols: | Calmodulin-binding protein | chr2:8125827-8128363 FORWARD LENGTH=622;AT2G18750,1 | Symbols: | Calmodulin-binding protein | chr2:812582	TRB1_EDS1	AT2G18750	CBP60C	TRUE
3.71178	3.74323	-3.74323	+	14	14	202,93	0	119,45	39	0	3,978600863329887	0	AT4G38600,1;AT4G38600,2	AT4G38600,1;AT4G38600,2	AT4G38600	KAK,UPL3	HEATrepeat;HECT-domain(ubiquitin-transferase)	AT4G38600,1 | Symbols: KAK, UPL3 | HEAT repeat;HECT-domain (ubiquitin-transferase) | chr4:18041503-18049292 REVERSE LENGTH=1888;AT4G38600,2 | Symbols: KAK, UPL3 | HEAT repeat;HECT-domain (ubiquitin-transferase) | chr4:18041503-18049073 REVERSE LENGTH=179	TRB1_EDS1;TRB3_EDS1	AT4G38600	UPL3	TRUE		TRUE
2.22568	3.28179	-3.28179	+	8	8	45,751	0	62,91	19	2	3,2065904666383194	0	AT1G22950,1	AT1G22950,1	AT1G22950		2-oxoglutarate(2OG)andFe(II)-dependentoxygenasesuperfamilyprotein	AT1G22950,1 | Symbols: | 2-oxoglutarate (2OG) and Fe(II)-dependent oxygenase superfamily protein | chr1:8125291-8127168 REVERSE LENGTH=397	TRB1_EDS1;TRB3_EDS1	AT1G22950	ICU11	TRUE		TRUE
2.52281	1.96793	-2.52281	+	13	13	190,38	0	123,06	35	0	2,531345575124128	0,017	AT5G44180,1;AT5G44180,2	AT5G44180,1;AT5G44180,2	AT5G44180		Homeodomain-liketranscriptionalregulator	AT5G44180,1 | Symbols: | Homeodomain-like transcriptional regulator | chr5:17783172-17789872 FORWARD LENGTH=1694;AT5G44180,2 | Symbols: | Homeodomain-like transcriptional regulator | chr5:17783172-17789872 FORWARD LENGTH=1507	TRB3_EDS1;TRB1_EDS1	AT5G44180	RLT2	TRUE		TRUE
2.76719	3.02345	-3.02345	+	19	19	143,62	0	151,95	44	0	3,1466197046518753	0	AT1G79350,1	AT1G79350,1	AT1G79350	EMB1135	RING/FYVE/PHDzincfingersuperfamilyprotein	AT1G79350,1 | Symbols: EMB1135 | RING/FYVE/PHD zinc finger superfamily protein | chr1:29844829-29853215 REVERSE LENGTH=1295	TRB1_EDS1;TRB3_EDS1	AT1G79350	FGT1	TRUE		TRUE
1.5393	1.88613	-1.88613	+	2	2	47,04	0	19,675	5	1	1,937277909000139	0,014981818181818183	AT5G03780,1	AT5G03780,1	AT5G03780	TRFL10	TRF-like10	AT5G03780,1 | Symbols: TRFL10 | TRF-like 10 | chr5:999266-1000947 REVERSE LENGTH=420	TRB1_EDS1;TRB3_EDS1	AT5G03780	TRFL10	TRUE		TRUE
2.97513	3.42628	-3.42628	+	9	9	86,804	0	95,877	32	0	3,4853088331288054	0	AT3G58110,2;AT3G58110,1	AT3G58110,2;AT3G58110,1	AT3G58110		unknownprotein;FUNCTIONSIN:molecular_functionunknown;INVOLVEDIN:biological_processunknown;LOCATEDIN:cellular_componentunknown;BESTArabidopsisthalianaproteinmatchis:unknownprotein(TAIR:AT2G42370,1),	AT3G58110,2 | Symbols: | unknown protein;FUNCTIONS IN: molecular_function unknown;INVOLVED IN: biological_process unknown;LOCATED IN: cellular_component unknown;BEST Arabidopsis thaliana protein match is: unknown protein (TAIR:AT2G42370,1), | chr3:215	TRB1_EDS1;TRB3_EDS1	AT3G58110	ECAP	TRUE		TRUE
2.24377	2.42705	-2.42705	+	9	8	72,363	0	67,327	24	0	2,5653294671878304	0,010612244897959183	AT5G57580,1;AT4G25800,2;AT4G25800,1	AT5G57580,1	AT5G57580		Calmodulin-bindingprotein	AT5G57580,1 | Symbols: | Calmodulin-binding protein | chr5:23314994-23317683 REVERSE LENGTH=647	TRB1_EDS1;TRB3_EDS1	AT5G57580	CBP60b	TRUE		TRUE
2.39969	2.39106	-2.39969	+	29	3	123,89	0	20,551	12	0	2,61993765730074	0,0104	AT5G18620,1;AT5G18620,2	AT5G18620,1;AT5G18620,2	AT5G18620	CHR17	chromatinremodelingfactor17	AT5G18620,1 | Symbols: CHR17 | chromatin remodeling factor17 | chr5:6196190-6202058 REVERSE LENGTH=1069;AT5G18620,2 | Symbols: CHR17 | chromatin remodeling factor17 | chr5:6196190-6202058 REVERSE LENGTH=1072	TRB3_EDS1;TRB1_EDS1	AT5G18620	CHR17	TRUE		TRUE
2.17706	1.86101	-2.17706	+	16	16	191,99	0	121,44	36	0	2,2522587274893473	0,02840449438202247	AT1G28420,1	AT1G28420,1	AT1G28420	HB-1	homeobox-1	AT1G28420,1 | Symbols: HB-1 | homeobox-1 | chr1:9979936-9987460 FORWARD LENGTH=1705	TRB3_EDS1;TRB1_EDS1	AT1G28420	HB-1	TRUE		TRUE
2.0884	2.51194	-2.51194	+	12	5	51,291	0	115,47	33	2	2,5604166532529207	0	AT3G10490,2;AT3G10490,1;AT5G39610,1;AT1G54330,1;AT5G07680,2;AT3G29035,1;AT5G07680,1;AT5G18270,2;AT5G18270,1;AT5G61430,1;AT3G04060,1;AT3G10500,1;AT5G04410,1	AT3G10490,2;AT3G10490,1	AT3G10490	ANAC052,NAC052	NACdomaincontainingprotein52	AT3G10490,2 | Symbols: ANAC052, NAC052 | NAC domain containing protein 52 | chr3:3268075-3270608 FORWARD LENGTH=451;AT3G10490,1 | Symbols: ANAC051 | NAC domain containing protein 52 | chr3:3268075-3269926 FORWARD LENGTH=238	TRB1_EDS1;TRB3_EDS1	AT3G10490	NAC052	TRUE		TRUE
1.67012	1.4281	-1.67012	+	9	9	96,883	0	59,057	19	0	1,7501576886092747	0,040076190476190474	AT1G17070,1	AT1G17070,1	AT1G17070		GC-richsequenceDNA-bindingfactor-likeproteinwithTuftelininteractingdomain	AT1G17070,1 | Symbols: | GC-rich sequence DNA-binding factor-like protein with Tuftelin interacting domain | chr1:5837653-5840202 FORWARD LENGTH=849	TRB3_EDS1;TRB1_EDS1	AT1G17070	STIPL1	TRUE		TRUE
3.43361	3.57325	-3.57325	+	10	10	158,4	0	79,249	35	0	3,7554932081724997	0,005583333333333333	AT2G25170,1	AT2G25170,1	AT2G25170	PKL,GYM,CHD3,CHR6,SSL2	chromatinremodelingfactorCHD3(PICKLE)	AT2G25170,1 | Symbols: PKL, GYM, CHD3, CHR6, SSL2 | chromatin remodeling factor CHD3 (PICKLE) | chr2:10714411-10723763 FORWARD LENGTH=1384	TRB1_EDS1;TRB3_EDS1	AT2G25170	PKL	TRUE		TRUE
2.24429	2.52454	-2.52454	+	4	4	106,01	0	102,7	12	1	2,625577168660421	0	AT1G09730,2;AT1G09730,1	AT1G09730,2;AT1G09730,1	AT1G09730		Cysteineproteinasessuperfamilyprotein	AT1G09730,2 | Symbols: | Cysteine proteinases superfamily protein | chr1:3148017-3154236 REVERSE LENGTH=931;AT1G09730,1 | Symbols: | Cysteine proteinases superfamily protein | chr1:3148017-3154236 REVERSE LENGTH=963	TRB1_EDS1;TRB3_EDS1	AT1G09730	SPF1	TRUE		TRUE
2.86032	2.9485	-2.9485	+	5	4	115,62	0	61,002	23	0	3,143916602120821	0,01176923076923077	AT1G10490,1	AT1G10490,1	AT1G10490		Domainofunknownfunction(DUF1726);PutativeATPase(DUF699)	AT1G10490,1 | Symbols: | Domain of unknown function (DUF1726);Putative ATPase (DUF699) | chr1:3453589-3459925 FORWARD LENGTH=1028	TRB1_EDS1;TRB3_EDS1	AT1G10490	ACYR1	TRUE		TRUE
2.11947	1.988	-2.11947	+	7	7	240,43	0	65,18	23	2	2,269771448908961	0	AT3G01460,1	AT3G01460,1	AT3G01460	MBD9,ATMBD9	methyl-CPG-bindingdomain9	AT3G01460,1 | Symbols: MBD9, ATMBD9 | methyl-CPG-binding domain 9 | chr3:173316-182038 FORWARD LENGTH=2176	TRB3_EDS1;TRB1_EDS1	AT3G01460	MBD9	TRUE		TRUE
3.59559	3.84579	-3.84579	+	12	12	153,82	0	114,79	31	0	3,9839785842510214	0,003727272727272727	AT5G15020,2;AT5G15020,1	AT5G15020,2;AT5G15020,1	AT5G15020	SNL2	SIN3-like2	AT5G15020,2 | Symbols: SNL2 | SIN3-like 2 | chr5:4859408-4865569 REVERSE LENGTH=1355;AT5G15020,1 | Symbols: SNL2 | SIN3-like 2 | chr5:4859408-4865569 REVERSE LENGTH=1367	TRB1_EDS1;TRB3_EDS1	AT5G15020	SNL2	TRUE		TRUE
3.32314	3.4468	-3.4468	+	11	11	82,754	0	95,132	33	0	3,634534375644983	0,011547169811320755	AT3G54760,2;AT3G54760,1	AT3G54760,2;AT3G54760,1	AT3G54760		dentinsialophosphoprotein-related	AT3G54760,2 | Symbols: | dentin sialophosphoprotein-related | chr3:20269659-20272037 REVERSE LENGTH=761;AT3G54760,1 | Symbols: | dentin sialophosphoprotein-related | chr3:20269659-20272037 REVERSE LENGTH=792	TRB1_EDS1;TRB3_EDS1	AT3G54760	RRM1	TRUE		TRUE
3.9345	3.85722	-3.9345	+	28	28	245,44	0	304,24	77	0	4,149708118169115	0,016701754385964912	AT2G46020,1;AT2G46020,2	AT2G46020,1;AT2G46020,2	AT2G46020	CHR2,ATBRM,BRM,CHA2	transcriptionregulatoryproteinSNF2,putative	AT2G46020,1 | Symbols: CHR2, ATBRM, BRM, CHA2 | transcription regulatory protein SNF2, putative | chr2:18923304-18931769 FORWARD LENGTH=2192;AT2G46020,2 | Symbols: CHR2, ATBRM, BRM, CHA2 | transcription regulatory protein SNF2, putative | chr2:18923304-189	TRB3_EDS1;TRB1_EDS1	AT2G46020	BRM	TRUE		TRUE
2.26294	2.18115	-2.26294	+	10	10	159,48	0	68,102	30	0	2,442187539629903	0,028727272727272726	AT5G01400,1	AT5G01400,1	AT5G01400	ESP4	HEATrepeat-containingprotein	AT5G01400,1 | Symbols: ESP4 | HEAT repeat-containing protein | chr5:162803-171072 REVERSE LENGTH=1467	TRB3_EDS1;TRB1_EDS1	AT5G01400	ESP4	TRUE		TRUE
1.65013	1.95168	-1.95168	+	10	10	52,41	0	71,815	22	0	2,0227717071790563	0,0286	AT2G33610,1	AT2G33610,1	AT2G33610	ATSWI3B,CHB2,SWI3B	switchsubunit3	AT2G33610,1 | Symbols: ATSWI3B, CHB2, SWI3B | switch subunit 3 | chr2:14229023-14231149 FORWARD LENGTH=469	TRB1_EDS1;TRB3_EDS1	AT2G33610	SWI3B	TRUE		TRUE
2.88288	2.62972	-2.88288	+	6	6	49,417	0	73,574	13	0	3,004243947011694	0,02477922077922078	AT3G19120,1	AT3G19120,1	AT3G19120		PIF/Ping-Pongfamilyofplanttransposases	AT3G19120,1 | Symbols: | PIF / Ping-Pong family of plant transposases | chr3:6609678-6611018 REVERSE LENGTH=446	TRB3_EDS1;TRB1_EDS1	AT3G19120	AT3G19120	TRUE		TRUE
3.99881	4.10918	-4.10918	+	18	18	78,813	0	323,31	137	0	4,310454764940519	0,02417910447761194	AT3G42170,1	AT3G42170,1	AT3G42170		BEDzincfinger;hATfamilydimerisationdomain	AT3G42170,1 | Symbols: | BED zinc finger;hAT family dimerisation domain | chr3:14321838-14323928 FORWARD LENGTH=696	TRB1_EDS1;TRB3_EDS1	AT3G42170	DAYSLEEPER	TRUE		TRUE
1.68267	1.90776	-1.90776	+	5	5	97,289	0	42,83	11	0	2,007409308514955	0,02804705882352941	AT3G06670,1;AT3G06670,2	AT3G06670,1;AT3G06670,2	AT3G06670		binding	AT3G06670,1 | Symbols: | binding | chr3:2105908-2113136 REVERSE LENGTH=865;AT3G06670,2 | Symbols: | binding | chr3:2105908-2113136 REVERSE LENGTH=886	TRB1_EDS1;TRB3_EDS1	AT3G06670	PSY2L	TRUE		TRUE
2.46594	2.71061	-2.71061	+	4	4	104,83	0	29,395	13	2	2,8312057080217965	0	AT5G13950,2;AT5G13950,1;AT5G13950,3	AT5G13950,2;AT5G13950,1;AT5G13950,3	AT5G13950		unknownprotein;FUNCTIONSIN:molecular_functionunknown;INVOLVEDIN:biological_processunknown;LOCATEDIN:cellular_componentunknown;EXPRESSEDIN:23plantstructures;EXPRESSEDDURING:13growthstages;BESTArabidopsisth	AT5G13950,2 | Symbols: | unknown protein;FUNCTIONS IN: molecular_function unknown;INVOLVED IN: biological_process unknown;LOCATED IN: cellular_component unknown;EXPRESSED IN: 23 plant structures;EXPRESSED DURING: 13 growth stages;BEST Arabidopsis th	TRB1_EDS1;TRB3_EDS1	AT5G13950	NFRKB2	TRUE		TRUE
2.11124	2.23096	-2.23096	+	11	11	195,05	0	126,87	36	0	2,391058568941656	0,03314285714285715	AT2G16485,1	AT2G16485,1	AT2G16485		nucleicacidbinding;zincionbinding;DNAbinding	AT2G16485,1 | Symbols: | nucleic acid binding;zinc ion binding;DNA binding | chr2:7137269-7145222 REVERSE LENGTH=1773	TRB1_EDS1;TRB3_EDS1	AT2G16485	NERD	TRUE		TRUE
2.822	3.09386	-3.09386	+	8	8	116,11	0	113,05	31	0	3,212179581232071	0,01864406779661017	AT2G22300,2;AT2G22300,1	AT2G22300,2;AT2G22300,1	AT2G22300	CAMTA3,SR1	signalresponsive1	AT2G22300,2 | Symbols: CAMTA3, SR1 | signal responsive 1 | chr2:9471599-9476472 FORWARD LENGTH=1032;AT2G22300,1 | Symbols: CAMTA3, SR1 | signal responsive 1 | chr2:9471599-9476472 FORWARD LENGTH=1032	TRB1_EDS1;TRB3_EDS1	AT2G22300	SR1	TRUE		TRUE
2.19807	2.01705	-2.19807	+	8	3	67,64	0	52,122	14	0	2,329216089275487	0,03498947368421052	AT3G01540,1;AT3G01540,4;AT3G01540,3;AT3G01540,2;AT5G63120,1;AT5G63120,2	AT3G01540,1;AT3G01540,4;AT3G01540,3;AT3G01540,2	AT3G01540	DRH1,ATDRH1	DEADboxRNAhelicase1	AT3G01540,1 | Symbols: DRH1, ATDRH1 | DEAD box RNA helicase 1 | chr3:213077-216142 REVERSE LENGTH=618;AT3G01540,4 | Symbols: DRH1, ATDRH1 | DEAD box RNA helicase 1 | chr3:213077-216142 REVERSE LENGTH=619;AT3G01540,3 | Symbols: DRH1, ATDRH1 | DEAD box RNA h	TRB3_EDS1;TRB1_EDS1	AT3G01540	DRH1	TRUE		TRUE
2.44498	2.229	-2.44498	+	9	9	404,99	0	57,361	20	0	2,5697904775758906	0,034851063829787234	AT1G55860,2;AT1G55860,1;AT1G70320,1	AT1G55860,2;AT1G55860,1;AT1G70320,1	AT1G55860	UPL1	ubiquitin-proteinligase1	AT1G55860,2 | Symbols: UPL1 | ubiquitin-protein ligase 1 | chr1:20879900-20892910 REVERSE LENGTH=3681;AT1G55860,1 | Symbols: UPL1 | ubiquitin-protein ligase 1 | chr1:20879900-20895393 REVERSE LENGTH=3930;AT1G70320,1 | Symbols: UPL2 | ubiquitin-protein liga	TRB3_EDS1;TRB1_EDS1	AT1G55860	UPL1	TRUE		TRUE
3.04828	2.93759	-3.04828	+	4	4	40,781	0	60,581	12	0	3,235185679383266	0,025384615384615384	AT2G44730,1	AT2G44730,1	AT2G44730		AlcoholdehydrogenasetranscriptionfactorMyb/SANT-likefamilyprotein	AT2G44730,1 | Symbols: | Alcohol dehydrogenase transcription factor Myb/SANT-like family protein | chr2:18437447-18438565 REVERSE LENGTH=372	TRB3_EDS1;TRB1_EDS1	AT2G44730	AT2G44730	TRUE		TRUE
2.36407	2.05879	-2.36407	+	4	4	52,644	0	27,666	15	0	2,4502114973901823	0,039607843137254906	AT1G60170,1	AT1G60170,1	AT1G60170	emb1220	pre-mRNAprocessingribonucleoproteinbindingregion-containingprotein	AT1G60170,1 | Symbols: emb1220 | pre-mRNA processing ribonucleoprotein binding region-containing protein | chr1:22193008-22195177 FORWARD LENGTH=485	TRB3_EDS1;TRB1_EDS1	AT1G60170	PRP31	TRUE		TRUE
3.63485	3.8878	-3.8878	+	34	8	122,43	0	323,31	138	0	4,025323457630203	0,028658227848101264	AT3G06400,1;AT3G06400,3;AT3G06400,2	AT3G06400,1;AT3G06400,3;AT3G06400,2	AT3G06400	CHR11	chromatin-remodelingprotein11	AT3G06400,1 | Symbols: CHR11 | chromatin-remodeling protein 11 | chr3:1941066-1946700 FORWARD LENGTH=1055;AT3G06400,3 | Symbols: CHR11 | chromatin-remodeling protein 11 | chr3:1941066-1946700 FORWARD LENGTH=1057;AT3G06400,2 | Symbols: CHR11 | chromatin-rem	TRB1_EDS1;TRB3_EDS1	AT3G06400	CHR11	TRUE		TRUE
1.98058	1.84158	-1.98058	+	7	7	147,09	0	41,439	15	1	2,1214275791669404	0,02347826086956522	AT3G45830,1	AT3G45830,1	AT3G45830		unknownprotein;FUNCTIONSIN:molecular_functionunknown;INVOLVEDIN:biological_processunknown;LOCATEDIN:cellular_componentunknown;EXPRESSEDIN:24plantstructures;EXPRESSEDDURING:15growthstages;BESTArabidopsisth	AT3G45830,1 | Symbols: | unknown protein;FUNCTIONS IN: molecular_function unknown;INVOLVED IN: biological_process unknown;LOCATED IN: cellular_component unknown;EXPRESSED IN: 24 plant structures;EXPRESSED DURING: 15 growth stages;BEST Arabidopsis th	TRB3_EDS1;TRB1_EDS1	AT3G45830	NFRKB1	TRUE		TRUE
2.00028	2.04027	-2.04027	+	4	4	38,774	0	36,293	16	1	2,2313694652167957	0,023151515151515152	AT1G76110,1	AT1G76110,1	AT1G76110		HMG(highmobilitygroup)boxproteinwithARID/BRIGHTDNA-bindingdomain	AT1G76110,1 | Symbols: | HMG (high mobility group) box protein with ARID/BRIGHT DNA-binding domain | chr1:28555287-28557465 REVERSE LENGTH=338	TRB1_EDS1;TRB3_EDS1	AT1G76110	AT1G76110	TRUE		TRUE
2.67826	2.60694	-2.67826	+	5	5	197,27	0	29,964	8	2	2,8753596160417336	0	AT2G13370,1	AT2G13370,1	AT2G13370	CHR5	chromatinremodeling5	AT2G13370,1 | Symbols: CHR5 | chromatin remodeling 5 | chr2:5544601-5555543 REVERSE LENGTH=1724	TRB3_EDS1;TRB1_EDS1	AT2G13370	CHR5	TRUE		TRUE
2.56324	2.69246	-2.69246	+	4	4	211,6	0	28,204	13	1	2,8626865606070626	0,018333333333333333	AT3G11964,1	AT3G11964,1	AT3G11964		RNAbinding;RNAbinding	AT3G11964,1 | Symbols: | RNA binding;RNA binding | chr3:3793957-3806626 REVERSE LENGTH=1896	TRB1_EDS1;TRB3_EDS1	AT3G11964	RRP5	TRUE		TRUE
1.85734	2.24788	-2.24788	+	31	31	218,07	0	323,31	81	0	2,298830348406311	0,049271028037383174	AT4G17330,1	AT4G17330,1	AT4G17330	ATG2484-1,G2484-1	G2484-1protein	AT4G17330,1 | Symbols: ATG2484-1, G2484-1 | G2484-1 protein | chr4:9689263-9697172 REVERSE LENGTH=2037	TRB1_EDS1;TRB3_EDS1	AT4G17330	G2484-1	TRUE		TRUE
3.20074	3.66993	-3.66993	+	6	2	46,393	0	49,849	25	0	3,7264181540400747	0,020253968253968253	AT5G25220,2;AT5G25220,1	AT5G25220,2;AT5G25220,1	AT5G25220	KNAT3	KNOTTED1-likehomeoboxgene3	AT5G25220,2 | Symbols: KNAT3 | KNOTTED1-like homeobox gene 3 | chr5:8736208-8738087 FORWARD LENGTH=419;AT5G25220,1 | Symbols: KNAT3 | KNOTTED1-like homeobox gene 3 | chr5:8736208-8738115 FORWARD LENGTH=431	TRB1_EDS1;TRB3_EDS1	AT5G25220	KNAT3	TRUE		TRUE
1.46529	2.51158	-2.51158	+	5	5	101,97	0	35,232	14	0	2,429772230985594	0,024112676056338028	AT4G20400,2;AT4G20400,1	AT4G20400,2;AT4G20400,1	AT4G20400	JMJ14,PKDM7B	JUMONJI14	AT4G20400,2 | Symbols: JMJ14, PKDM7B | JUMONJI 14 | chr4:11009753-11013588 FORWARD LENGTH=897;AT4G20400,1 | Symbols: JMJ14, PKDM7B | JUMONJI 14 | chr4:11009004-11013588 FORWARD LENGTH=954	TRB1_EDS1;TRB3_EDS1	AT4G20400	JMJ14	TRUE		TRUE
1.85383	1.99202	-1.99202	+	4	4	107,58	0	52,258	16	2	2,1337589842841123	0,004086956521739131	AT4G24200,1	AT4G24200,1	AT4G24200		Transcriptionelongationfactor(TFIIS)familyprotein	AT4G24200,1 | Symbols: | Transcription elongation factor (TFIIS) family protein | chr4:12556927-12559929 REVERSE LENGTH=1000	TRB1_EDS1;TRB3_EDS1	AT4G24200	AT4G24200	TRUE		TRUE
2.72883	3.34818	-3.34818	+	1	1	39,771	0,0022321	6,6599	9	0	3,3562766479182677	0,04	AT5G01160,1	AT5G01160,1	AT5G01160		RING/U-boxsuperfamilyprotein	AT5G01160,1 | Symbols: | RING/U-box superfamily protein | chr5:54280-55727 FORWARD LENGTH=360	TRB1_EDS1;TRB3_EDS1	AT5G01160	HAKAI	TRUE		TRUE
1.57846	2.02483	-2.02483	+	6	5	86,389	0	58,973	16	1	2,0485317583187914	0,03922330097087379	AT3G22220,2;AT3G22220,1	AT3G22220,2;AT3G22220,1	AT3G22220		hATtransposonsuperfamily	AT3G22220,2 | Symbols: | hAT transposon superfamily | chr3:7839808-7842358 REVERSE LENGTH=761;AT3G22220,1 | Symbols: | hAT transposon superfamily | chr3:7839808-7842358 REVERSE LENGTH=761	TRB1_EDS1;TRB3_EDS1	AT3G22220	AT3G22220	TRUE		TRUE
1.76162	1.92023	-1.92023	+	2	2	36,046	0	12,917	7	2	2,049359410148095	0,03488172043010753	AT3G58630,1	AT3G58630,1	AT3G58630		sequence-specificDNAbindingtranscriptionfactors	AT3G58630,1 | Symbols: | sequence-specific DNA binding transcription factors | chr3:21683928-21685771 REVERSE LENGTH=321	TRB1_EDS1;TRB3_EDS1	AT3G58630	AT3G58630	TRUE		TRUE
1.6164	2.84164	-2.84164	+	4	4	36,747	0	23,562	7	0	2,748858344724358	0,028341463414634144	AT1G63160,1	AT1G63160,1	AT1G63160	RFC2	replicationfactorC2	AT1G63160,1 | Symbols: RFC2 | replication factor C 2 | chr1:23422068-23423771 REVERSE LENGTH=333	TRB1_EDS1;TRB3_EDS1	AT1G63160	RFC2	TRUE		TRUE
1.799	2.01917	-2.01917	+	4	3	77,472	0	20,598	5	2	2,126051156713914	0,028976744186046514	AT3G52100,1	AT3G52100,1	AT3G52100		RING/FYVE/PHD-typezincfingerfamilyprotein	AT3G52100,1 | Symbols: | RING/FYVE/PHD-type zinc finger family protein | chr3:19319343-19322773 FORWARD LENGTH=696	TRB1_EDS1;TRB3_EDS1	AT3G52100	TPF1	TRUE		TRUE
1.62925	1.84585	-1.84585	+	4	4	611,15	0	24,843	7	2	1,9460016379077607	0,03278260869565217	AT1G67120,1	AT1G67120,1	AT1G67120		ATPases;nucleotidebinding;ATPbinding;nucleoside-triphosphatases;transcriptionfactorbinding	AT1G67120,1 | Symbols: | ATPases;nucleotide binding;ATP binding;nucleoside-triphosphatases;transcription factor binding | chr1:25069727-25095526 REVERSE LENGTH=5393	TRB1_EDS1;TRB3_EDS1	AT1G67120	AtMDN1	TRUE		TRUE
1.5121	1.6593	-1.6593	+	10	8	430	0	56,87	15	2	1,779784383788411	0,02350769230769231	AT4G36080,2;AT4G36080,3;AT4G36080,1	AT4G36080,2;AT4G36080,3;AT4G36080,1	AT4G36080		phosphotransferases,alcoholgroupasacceptor;binding;inositolorphosphatidylinositolkinases	AT4G36080,2 | Symbols: | phosphotransferases, alcohol group as acceptor;binding;inositol or phosphatidylinositol kinases | chr4:17059996-17077628 REVERSE LENGTH=3804;AT4G36080,3 | Symbols: | phosphotransferases, alcohol group as acceptor;binding;inositol	TRB1_EDS1;TRB3_EDS1	AT4G36080	TRA1b	TRUE		TRUE
1.4203	1.72637	-1.72637	+	2	2	87,001	0	13,816	8	2	1,7843554153546786	0,025013333333333332	AT2G30470,1	AT2G30470,1	AT2G30470	HSI2,VAL1	high-levelexpressionofsugar-induciblegene2	AT2G30470,1 | Symbols: HSI2, VAL1 | high-level expression of sugar-inducible gene 2 | chr2:12980904-12984724 REVERSE LENGTH=790	TRB1_EDS1;TRB3_EDS1	AT2G30470	VAL1	TRUE		TRUE
1.3787	1.53303	-1.53303	+	3	3	79,022	0	31,102	15	2	1,64252198049882	0,01929032258064516	AT2G05250,1;AT2G05230,1	AT2G05250,1;AT2G05230,1	AT2G05250		DNAJheatshockN-terminaldomain-containingprotein	AT2G05250,1 | Symbols: | DNAJ heat shock N-terminal domain-containing protein | chr2:1913645-1915765 REVERSE LENGTH=706;AT2G05230,1 | Symbols: | DNAJ heat shock N-terminal domain-containing protein | chr2:1899818-1901938 REVERSE LENGTH=706	TRB1_EDS1;TRB3_EDS1	AT2G05250	AT2G05250	TRUE		TRUE
0	1.8917	-1.8917	+	2	2	40,706	0	15,608	3	2	1,8282528049173816	0,029057471264367817	AT1G32360,1	AT1G32360,1	AT1G32360		Zincfinger(CCCH-type)familyprotein	AT1G32360,1 | Symbols: | Zinc finger (CCCH-type) family protein | chr1:11673325-11675162 FORWARD LENGTH=384	TRB3_EDS1	AT1G32360	HIZ1			TRUE
-3.11947	3.11947	-2.77364	+	1	1	16,218	0,0064888	6,4676	2	6	3,209935469016732	0	AT5G02560,1;AT5G02560,2	AT5G02560,1;AT5G02560,2	AT5G02560	HTA12	histoneH2A12	AT5G02560,1 | Symbols: HTA12 | histone H2A 12 | chr5:575437-576456 FORWARD LENGTH=153;AT5G02560,2 | Symbols: HTA12 | histone H2A 12 | chr5:575437-576456 FORWARD LENGTH=177	TRB3_TRB1;TRB3_EDS1	AT5G02560	H2A,W,12			TRUE		TRUE
0	-1.42956	1.42956	+	2	2	34,856	0	46,691	7	1	1,4463153101722566	0,028	AT5G24490,1	AT5G24490,1	AT5G24490		30Sribosomalprotein,putative	AT5G24490,1 | Symbols: | 30S ribosomal protein, putative | chr5:8365690-8367178 FORWARD LENGTH=308	EDS1_TRB3	AT5G24490	30S RP		TRUE
-2.37687	-2.00696	2.37687	+	3	2	78,639	0	18,778	8	0	2,439561402656784	0,025351351351351352	AT3G13670,1	AT3G13670,1	AT3G13670		Proteinkinasefamilyprotein	AT3G13670,1 | Symbols: | Protein kinase family protein | chr3:4469434-4473234 FORWARD LENGTH=703	EDS1_TRB1;EDS1_TRB3	AT3G13670	PPK1		TRUE
-2.81791	-2.38348	2.81791	+	5	5	18,834	0	33,039	15	0	2,8709103400160045	0	AT1G03600,1	AT1G03600,1	AT1G03600	PSB27	photosystemIIfamilyprotein	AT1G03600,1 | Symbols: PSB27 | photosystem II family protein | chr1:898916-899440 FORWARD LENGTH=174	EDS1_TRB1;EDS1_TRB3	AT1G03600	PSB27		TRUE
-2.69336	-2.21662	2.69336	+	1	1	41,156	0	8,7259	1	6	2,729639627409248	0,024166666666666666	AT3G02200,1;AT3G02200,2	AT3G02200,1;AT3G02200,2	AT3G02200		Proteasomecomponent(PCI)domainprotein	AT3G02200,1 | Symbols: | Proteasome component (PCI) domain protein | chr3:406692-408675 FORWARD LENGTH=364;AT3G02200,2 | Symbols: | Proteasome component (PCI) domain protein | chr3:406692-408919 FORWARD LENGTH=417	EDS1_TRB1;EDS1_TRB3	AT3G02200	AT3G02200		TRUE
-2.44419	-1.3304	2.44419	+	1	1	164,76	0,0084093	6,2931	1	5	2,3565444483449403	0	AT1G34260,1	AT1G34260,1	AT1G34260	FAB1D	FORMSAPLOIDANDBINUCLEATECELLS1A	AT1G34260,1 | Symbols: FAB1D | FORMS APLOID AND BINUCLEATE CELLS 1A | chr1:12485967-12491799 FORWARD LENGTH=1456	EDS1_TRB1;EDS1_TRB3	AT1G34260	FAB1D		TRUE

## Sheet: raw
Fasta headers	Protein IDs	Majority protein IDs	Peptides	Unique peptides	Mol. weight [kDa]	Q-value	Score	MS/MS count	LFQ intensity 35S TRB1 GFP 1	LFQ intensity 35S TRB1 GFP 2	LFQ intensity 35S TRB1 GFP 3	average LFQ intensity 35S TRB1 GFP	stddev LFQ intensity 35S TRB1 GFP	log2 ratio 35S TRB1 GFP vs GFP EDS1	Significant LFQ intensity 35S TRB1 GFP_LFQ intensity GFP EDS1	p-value LFQ intensity 35S TRB1 GFP_LFQ intensity GFP EDS1	counts	LFQ intensity 35S TRB3 GFP 1	LFQ intensity 35S TRB3 GFP 2	LFQ intensity 35S TRB3 GFP 3	average LFQ intensity 35S TRB3 GFP	stddev LFQ intensity 35S TRB3 GFP	log2 ratio 35S TRB3 GFP vs GFP EDS1	Significant LFQ intensity 35S TRB3 GFP_LFQ intensity GFP EDS1	p-value LFQ intensity 35S TRB3 GFP_LFQ intensity GFP EDS1	counts_1	LFQ intensity GFP EDS1 1	LFQ intensity GFP EDS1 2	LFQ intensity GFP EDS1 3	average LFQ intensity GFP EDS1	stddev LFQ intensity GFP EDS1	counts_3	iBAQ 35S TRB1 GFP 1	iBAQ 35S TRB1 GFP 2	iBAQ 35S TRB1 GFP 3	iBAQ 35S TRB3 GFP 1	iBAQ 35S TRB3 GFP 2	iBAQ 35S TRB3 GFP 3	iBAQ GFP EDS1 1	iBAQ GFP EDS1 2	iBAQ GFP EDS1 3	Student's T-test q-value LFQ intensity 35S TRB1 GFP_LFQ intensity GFP EDS1	Student's T-test q-value LFQ intensity 35S TRB3 GFP_LFQ intensity GFP EDS1	Genes	Symbols
AT1G49950.3 | Symbols: TRB1, ATTRB1 | telomere repeat binding factor 1 | chr1:18494439-18496713 REVERSE LENGTH=300;AT1G49950.2 | Symbols: TRB1, ATTRB1 | telomere repeat binding factor 1 | chr1:18494439-18496713 REVERSE LENGTH=300;AT1G49950.1 | Symbols: TRB	AT1G49950.3;AT1G49950.2;AT1G49950.1	AT1G49950.3;AT1G49950.2;AT1G49950.1	17	16	33.016	0	323.31	76	29.005	28.8153	29.1963	29.0055	0.190503	12.4031	+	4.58e-06	3	21.0796	20.9448	20.3285	20.7843	0.400443	4.18186	+	0.000570059	3	15.9819	16.631	17.1944	16.6024	0.606758	3	42863000	64666000	100040000	937760	1091100	952930	24838	52999	79962	0	0	AT1G49950	TRB1,ATTRB1
AT3G49850.1 | Symbols: TRB3, ATTRB3, TBP2 | telomere repeat binding factor 3 | chr3:18489451-18490731 FORWARD LENGTH=295	AT3G49850.1;AT5G67580.2;AT5G67580.1	AT3G49850.1	16	15	32.247	0	323.31	83	#NUM!	#NUM!	#NUM!		#NUM!	0		1	0	29.296	28.647	28.6547	28.8659	0.372526	28.8659	!	1	3	#NUM!	#NUM!	#NUM!		#NUM!	0	0	0	0	58979000	41099000	72751000	0	0	0	0.859016	0.859842	AT3G49850	TRB3,ATTRB3,TBP2
AT3G48090.1 | Symbols: EDS1, ATEDS1 | alpha/beta-Hydrolases superfamily protein | chr3:17755553-17757692 REVERSE LENGTH=623;AT3G48090.2 | Symbols: EDS1, ATEDS1 | alpha/beta-Hydrolases superfamily protein | chr3:17755553-17757292 REVERSE LENGTH=515	AT3G48090.1;AT3G48090.2;AT3G48080.1	AT3G48090.1;AT3G48090.2	20	20	71.689	0	251.73	49	#NUM!	#NUM!	#NUM!		#NUM!	-27.2793		1	0	#NUM!	#NUM!	#NUM!		#NUM!	-27.2793		1	0	27.1084	27.2441	27.4853	27.2793	0.190907	3	0	0	0	0	0	0	4303200	2793000	5262400	0.862528	0.862675	AT3G48090	EDS1,ATEDS1
AT1G52380.1 | Symbols: | NUP50 (Nucleoporin 50 kDa) protein | chr1:19509979-19511301 FORWARD LENGTH=440	AT1G52380.1	AT1G52380.1	10	10	46.592	0	105.48	20	26.5317	22.1257	25.8453	24.8342	2.37065	24.8342	!	1	3	18.081	18.3217	#NUM!	18.2013	0.170218	18.2013	!	1	2	#NUM!	#NUM!	#NUM!		#NUM!	0	6002800	1725900	6458700	22515	37399	0	0	0	0	0.973129	0.975128	AT1G52380
AT5G04140.1 | Symbols: GLU1, GLS1, GLUS, FD-GOGAT | glutamate synthase 1 | chr5:1130031-1138186 FORWARD LENGTH=1622;AT5G04140.2 | Symbols: GLU1, GLS1, GLUS, FD-GOGAT | glutamate synthase 1 | chr5:1130031-1138186 FORWARD LENGTH=1648	AT5G04140.1;AT5G04140.2;AT2G41220.1	AT5G04140.1;AT5G04140.2	12	12	176.75	0	81.769	16	#NUM!	24.0785	#NUM!	24.0786	#NUM!	24.0786		1	1	#NUM!	23.556	24.0397	23.7978	0.341995	23.7978	!	1	2	#NUM!	#NUM!	#NUM!		#NUM!	0	0	339660	0	0	235130	466680	0	0	0	0.807712	0.80747	AT5G04140	GLU1,GLS1,GLUS,FD-GOGAT
AT1G19570.1 | Symbols: DHAR1, ATDHAR1, DHAR5 | dehydroascorbate reductase | chr1:6773462-6774413 REVERSE LENGTH=213;AT1G19570.2 | Symbols: DHAR1, ATDHAR1, DHAR5 | dehydroascorbate reductase | chr1:6773462-6774413 REVERSE LENGTH=212	AT1G19570.1;AT1G19570.2;AT1G19550.1	AT1G19570.1;AT1G19570.2	8	8	23.641	0	172.18	12	#NUM!	24.0664	#NUM!	24.0664	#NUM!	24.0664		1	1	#NUM!	23.0909	24.1793	23.6351	0.769622	23.6351	!	1	2	#NUM!	#NUM!	#NUM!		#NUM!	0	0	2082100	0	0	744030	2764900	0	0	0	1	1	AT1G19570	DHAR1,ATDHAR1,DHAR5
AT1G65930.1 | Symbols: cICDH | cytosolic NADP+-dependent isocitrate dehydrogenase | chr1:24539088-24541861 FORWARD LENGTH=410	AT1G65930.1;AT1G54340.1	AT1G65930.1	5	5	45.746	0	58.84	13	#NUM!	23.9849	#NUM!	23.9849	#NUM!	23.9849		1	1	19.5663	23.4566	23.4542	22.1591	2.24541	22.1591	!	1	3	#NUM!	#NUM!	#NUM!		#NUM!	0	0	1078700	0	30118	798290	875440	0	0	0	0.9555	0.958177	AT1G65930	cICDH
AT3G17460.1 | Symbols: | PHD finger family protein | chr3:5976949-5977545 REVERSE LENGTH=198	AT3G17460.1	AT3G17460.1	4	4	21.644	0	29.497	6	24.3431	23.5932	23.4555	23.7973	0.477707	23.7973	!	1	3	21.3425	20.8523	21.0525	21.0824	0.246464	21.0824	!	1	3	#NUM!	#NUM!	#NUM!		#NUM!	0	3613800	3085200	4503400	809690	553790	1249600	0	0	0	0.875412	0.875659	AT3G17460
AT5G04670.1 | Symbols: | Enhancer of polycomb-like transcription factor protein | chr5:1337998-1340884 REVERSE LENGTH=766	AT5G04670.1	AT5G04670.1	9	9	87.753	0	73.302	17	23.0018	22.4756	24.0598	23.179	0.806846	23.179	!	1	3	21.4467	20.201	20.6548	20.7675	0.630481	20.7675	!	1	3	#NUM!	#NUM!	#NUM!		#NUM!	0	247590	326520	749010	44486	45971	35886	0	0	0	0.806477	0.806226	AT5G04670
AT4G09320.1 | Symbols: NDPK1 | Nucleoside diphosphate kinase family protein | chr4:5923424-5924366 FORWARD LENGTH=169	AT4G09320.1	AT4G09320.1	4	4	18.814	0	31.307	6	#NUM!	23.0334	#NUM!	23.0335	#NUM!	23.0335		1	1	19.7584	23.0946	22.477	21.7767	1.77492	21.7767	!	1	3	#NUM!	#NUM!	#NUM!		#NUM!	0	0	1277100	0	43571	1051900	1998100	0	0	0	0.836536	0.836492	AT4G09320	NDPK1
AT3G16400.2 | Symbols: ATMLP-470 | nitrile specifier protein 1 | chr3:5566516-5568330 FORWARD LENGTH=470;AT3G16400.1 | Symbols: ATMLP-470, NSP1, ATNSP1 | nitrile specifier protein 1 | chr3:5566516-5568330 FORWARD LENGTH=470;AT3G16410.1 | Symbols: NSP4 | ni	AT3G16400.2;AT3G16400.1;AT3G16410.1;AT3G16390.1;AT2G33070.2;AT2G33070.1;AT2G33070.3	AT3G16400.2;AT3G16400.1;AT3G16410.1	6	6	51.669	0	47.709	11	#NUM!	22.9692	#NUM!	22.9692	#NUM!	22.9692		1	1	20.4801	22.4147	24.0494	22.3147	1.78672	22.3147	!	1	3	#NUM!	#NUM!	#NUM!		#NUM!	0	0	727290	0	11457	470140	872700	0	0	0	0.87906	0.879335	AT3G16400	ATMLP-470
AT4G15020.2 | Symbols: | hAT transposon superfamily | chr4:8575806-8578372 FORWARD LENGTH=768;AT4G15020.1 | Symbols: | hAT transposon superfamily | chr4:8575806-8578372 FORWARD LENGTH=768	AT4G15020.2;AT4G15020.1	AT4G15020.2;AT4G15020.1	7	6	86.643	0	105.35	14	22.7143	22.6222	23.3557	22.8974	0.399542	22.8974	!	1	3	23.6996	22.4147	22.9984	23.0376	0.643393	23.0376	!	1	3	#NUM!	#NUM!	#NUM!		#NUM!	0	210800	129140	1029300	449520	170770	586520	0	0	0	0.834551	0.833828	AT4G15020
AT5G43940.1 | Symbols: HOT5, ADH2, GSNOR, ATGSNOR1, PAR2 | GroES-like zinc-binding dehydrogenase family protein | chr5:17684265-17686379 FORWARD LENGTH=379;AT5G43940.2 | Symbols: HOT5 | GroES-like zinc-binding dehydrogenase family protein | chr5:17684265-1	AT5G43940.1;AT5G43940.2	AT5G43940.1;AT5G43940.2	3	3	40.698	0	25.155	5	#NUM!	22.8551	#NUM!	22.8551	#NUM!	22.8551		1	1	#NUM!	22.2176	22.8506	22.5341	0.447655	22.5341	!	1	2	#NUM!	#NUM!	#NUM!		#NUM!	0	0	602970	0	0	374430	841210	0	0	0	0.788395	0.782726	AT5G43940	HOT5,ADH2,GSNOR,ATGSNOR1,PAR2
AT3G04790.1 | Symbols: | Ribose 5-phosphate isomerase, type A protein | chr3:1313365-1314195 FORWARD LENGTH=276	AT3G04790.1	AT3G04790.1	3	3	29.305	0	36.152	7	#NUM!	22.8526	#NUM!	22.8526	#NUM!	22.8526		1	1	#NUM!	22.6416	23.4087	23.0252	0.542451	23.0252	!	1	2	#NUM!	#NUM!	#NUM!		#NUM!	0	0	763240	0	0	574650	1398400	0	0	0	0.893202	0.894354	AT3G04790
AT3G48990.1 | Symbols: | AMP-dependent synthetase and ligase family protein | chr3:18159031-18161294 REVERSE LENGTH=514	AT3G48990.1	AT3G48990.1	6	6	55.544	0	84.895	8	#NUM!	22.8347	#NUM!	22.8347	#NUM!	22.8347		1	1	#NUM!	22.6255	23.0809	22.8532	0.322018	22.8532	!	1	2	#NUM!	#NUM!	#NUM!		#NUM!	0	0	582970	0	0	171520	1241200	0	0	0	0.86112	0.861257	AT3G48990
AT1G32470.1 | Symbols: | Single hybrid motif superfamily protein | chr1:11739479-11740246 REVERSE LENGTH=166	AT1G32470.1	AT1G32470.1	3	1	17.897	0	27.337	7	#NUM!	22.6578	#NUM!	22.6578	#NUM!	22.6578		1	1	#NUM!	22.7531	23.1249	22.939	0.262915	22.939	!	1	2	#NUM!	#NUM!	#NUM!		#NUM!	0	0	1137300	0	0	1116600	1860800	0	0	0	0.984941	0.987076	AT1G32470
AT4G25050.1 | Symbols: ACP4 | acyl carrier protein 4 | chr4:12870178-12871024 FORWARD LENGTH=137;AT4G25050.2 | Symbols: ACP4 | acyl carrier protein 4 | chr4:12870178-12871024 FORWARD LENGTH=149	AT4G25050.1;AT4G25050.2	AT4G25050.1;AT4G25050.2	1	1	14.544	0	13.818	1	#NUM!	22.5808	#NUM!	22.5808	#NUM!	22.5808		1	1	#NUM!	21.8641	22.6622	22.2631	0.564359	22.2631	!	1	2	#NUM!	#NUM!	#NUM!		#NUM!	0	0	1384000	0	0	877260	2105700	0	0	0	0.824119	0.82334	AT4G25050	ACP4
AT1G62480.1 | Symbols: | Vacuolar calcium-binding protein-related | chr1:23128799-23129548 FORWARD LENGTH=152	AT1G62480.1	AT1G62480.1	4	4	16.628	0	29.061	7	#NUM!	22.5537	#NUM!	22.5537	#NUM!	22.5537		1	1	#NUM!	21.9103	23.084	22.4971	0.829956	22.4971	!	1	2	#NUM!	#NUM!	#NUM!		#NUM!	0	0	1000000	0	0	586990	1968200	0	0	0	0.959847	0.962581	AT1G62480
AT5G61410.2 | Symbols: RPE | D-ribulose-5-phosphate-3-epimerase | chr5:24684085-24685836 REVERSE LENGTH=281;AT5G61410.1 | Symbols: RPE, EMB2728 | D-ribulose-5-phosphate-3-epimerase | chr5:24684085-24685836 REVERSE LENGTH=281	AT5G61410.2;AT5G61410.1	AT5G61410.2;AT5G61410.1	3	3	30.008	0	19.205	4	#NUM!	22.4986	#NUM!	22.4986	#NUM!	22.4986		1	1	#NUM!	21.4451	22.3498	21.8974	0.639683	21.8974	!	1	2	#NUM!	#NUM!	#NUM!		#NUM!	0	0	938010	0	0	434920	1202700	0	0	0	0.778503	0.772336	AT5G61410	RPE
AT3G04120.1 | Symbols: GAPC, GAPC-1, GAPC1 | glyceraldehyde-3-phosphate dehydrogenase C subunit 1 | chr3:1081077-1083131 FORWARD LENGTH=338	AT3G04120.1	AT3G04120.1	12	1	36.914	0	9.3859	1	#NUM!	22.4231	#NUM!	22.4231	#NUM!	22.4231		1	1	#NUM!	20.4807	20.7976	20.6391	0.224062	20.6391	!	1	2	#NUM!	#NUM!	#NUM!		#NUM!	0	0	401550	0	0	104940	235540	0	0	0	0.893959	0.895118	AT3G04120	GAPC,GAPC-1,GAPC1
ATCG00810.1 | Symbols: RPL22 | ribosomal protein L22 | chrC:83467-83949 REVERSE LENGTH=160	ATCG00810.1	ATCG00810.1	1	1	18.586	0	7.9312	3	22.5778	#NUM!	22.263	22.4204	0.222595	22.4204	!	1	2	#NUM!	21.4841	21.301	21.3926	0.129497	21.3926	!	1	2	#NUM!	#NUM!	#NUM!		#NUM!	0	751570	0	1492300	0	475210	525280	0	0	0	0.773934	0.768934	ATCG00810	RPL22
AT1G20020.2 | Symbols: ATLFNR2 | ferredoxin-NADP(+)-oxidoreductase 2 | chr1:6942851-6944868 FORWARD LENGTH=350;AT1G20020.3 | Symbols: ATLFNR2 | ferredoxin-NADP(+)-oxidoreductase 2 | chr1:6942851-6944868 FORWARD LENGTH=369;AT1G20020.1 | Symbols: ATLFNR2, FN	AT1G20020.2;AT1G20020.3;AT1G20020.1	AT1G20020.2;AT1G20020.3;AT1G20020.1	3	3	39.233	0	18.475	7	#NUM!	22.3918	#NUM!	22.3918	#NUM!	22.3918		1	1	#NUM!	22.4841	23.1123	22.7982	0.44423	22.7982	!	1	2	#NUM!	#NUM!	#NUM!		#NUM!	0	0	561790	0	0	518920	1295000	0	0	0	1	1	AT1G20020	ATLFNR2
AT5G66190.1 | Symbols: ATLFNR1, FNR1 | ferredoxin-NADP(+)-oxidoreductase 1 | chr5:26451203-26453012 REVERSE LENGTH=360;AT5G66190.2 | Symbols: ATLFNR1 | ferredoxin-NADP(+)-oxidoreductase 1 | chr5:26451203-26452616 REVERSE LENGTH=262	AT5G66190.1;AT5G66190.2	AT5G66190.1;AT5G66190.2	4	4	40.326	0	50.297	10	#NUM!	22.3757	#NUM!	22.3757	#NUM!	22.3757		1	1	#NUM!	22.0452	23.0527	22.549	0.712384	22.549	!	1	2	#NUM!	#NUM!	#NUM!		#NUM!	0	0	516290	0	0	283110	990100	0	0	0	0.775641	0.770065	AT5G66190	ATLFNR1,FNR1
AT2G30870.1 | Symbols: ATGSTF10, ERD13, ATGSTF4, GSTF10 | glutathione S-transferase PHI 10 | chr2:13141490-13142392 FORWARD LENGTH=215	AT2G30870.1	AT2G30870.1	4	3	24.23	0	18.042	6	#NUM!	22.3274	#NUM!	22.3274	#NUM!	22.3274		1	1	#NUM!	21.6101	22.2926	21.9514	0.482561	21.9514	!	1	2	#NUM!	#NUM!	#NUM!		#NUM!	0	0	1198100	0	0	410870	1628400	0	0	0	0.915687	0.917869	AT2G30870	ATGSTF10,ERD13,ATGSTF4,GSTF10
AT1G48030.2 | Symbols: mtLPD1 | mitochondrial lipoamide dehydrogenase 1 | chr1:17717432-17719141 REVERSE LENGTH=507;AT1G48030.1 | Symbols: mtLPD1 | mitochondrial lipoamide dehydrogenase 1 | chr1:17717432-17719141 REVERSE LENGTH=507	AT1G48030.2;AT1G48030.1;AT3G17240.3;AT3G17240.1	AT1G48030.2;AT1G48030.1	4	4	53.987	0	26.058	7	#NUM!	22.3147	#NUM!	22.3147	#NUM!	22.3147		1	1	#NUM!	22.4507	22.388	22.4193	0.0443007	22.4193	!	1	2	#NUM!	#NUM!	#NUM!		#NUM!	0	0	273540	0	0	512820	260400	0	0	0	0.976733	0.978774	AT1G48030	mtLPD1
AT3G59970.3 | Symbols: MTHFR1 | methylenetetrahydrofolate reductase 1 | chr3:22151303-22154323 FORWARD LENGTH=592;AT3G59970.2 | Symbols: MTHFR1 | methylenetetrahydrofolate reductase 1 | chr3:22151303-22153989 FORWARD LENGTH=407;AT3G59970.1 | Symbols: MTHFR	AT3G59970.3;AT3G59970.2;AT3G59970.1;AT2G44160.1	AT3G59970.3;AT3G59970.2;AT3G59970.1	4	4	66.288	0	27.339	5	#NUM!	22.2955	#NUM!	22.2955	#NUM!	22.2955		1	1	#NUM!	21.7026	21.9525	21.8275	0.17674	21.8275	!	1	2	#NUM!	#NUM!	#NUM!		#NUM!	0	0	283470	0	0	80306	339570	0	0	0	0.84865	0.849382	AT3G59970	MTHFR1
AT2G43910.1 | Symbols: ATHOL1, HOL1 | HARMLESS TO OZONE LAYER 1 | chr2:18184658-18186951 REVERSE LENGTH=227;AT2G43910.2 | Symbols: ATHOL1, HOL1 | HARMLESS TO OZONE LAYER 1 | chr2:18184596-18186951 REVERSE LENGTH=246;AT2G43910.3 | Symbols: ATHOL1, HOL1 | HA	AT2G43910.1;AT2G43910.2;AT2G43910.3	AT2G43910.1;AT2G43910.2;AT2G43910.3	3	3	25.288	0	33.877	7	#NUM!	22.2752	#NUM!	22.2751	#NUM!	22.2751		1	1	#NUM!	22.0852	22.9024	22.4938	0.577877	22.4938	!	1	2	#NUM!	#NUM!	#NUM!		#NUM!	0	0	339280	0	0	570360	1441700	0	0	0	0.903918	0.905958	AT2G43910	ATHOL1,HOL1
AT3G01290.1 | Symbols: | SPFH/Band 7/PHB domain-containing membrane-associated protein family | chr3:88252-89356 REVERSE LENGTH=285	AT3G01290.1	AT3G01290.1	2	2	31.321	0	31.823	4	#NUM!	21.905	22.4505	22.1777	0.385778	22.1777	!	1	2	#NUM!	#NUM!	22.5554	22.5554	#NUM!	22.5554		1	1	#NUM!	#NUM!	#NUM!		#NUM!	0	0	258630	684500	0	0	733330	0	0	0	0.900061	0.901281	AT3G01290
AT4G29350.1 | Symbols: PFN2, PRO2, PRF2 | profilin 2 | chr4:14450135-14451119 FORWARD LENGTH=131	AT4G29350.1	AT4G29350.1	1	1	13.998	0	12.623	2	#NUM!	22.1508	#NUM!	22.1508	#NUM!	22.1508		1	1	#NUM!	21.0199	21.9738	21.4969	0.674518	21.4969	!	1	2	#NUM!	#NUM!	#NUM!		#NUM!	0	0	1255800	0	0	538800	1509700	0	0	0	0.820912	0.820116	AT4G29350	PFN2,PRO2,PRF2
AT3G52880.1 | Symbols: ATMDAR1, MDAR1 | monodehydroascorbate reductase 1 | chr3:19601477-19604366 REVERSE LENGTH=434;AT3G52880.2 | Symbols: ATMDAR1, MDAR1 | monodehydroascorbate reductase 1 | chr3:19601477-19604366 REVERSE LENGTH=466	AT3G52880.1;AT3G52880.2	AT3G52880.1;AT3G52880.2	7	7	46.487	0	47.405	8	#NUM!	22.1256	#NUM!	22.1256	#NUM!	22.1256		1	1	#NUM!	22.1071	22.9614	22.5343	0.60414	22.5343	!	1	2	#NUM!	#NUM!	#NUM!		#NUM!	0	0	179370	0	0	270400	771030	0	0	0	0.856227	0.85773	AT3G52880	ATMDAR1,MDAR1
AT2G21170.2 | Symbols: TIM, PDTPI | triosephosphate isomerase | chr2:9071047-9073106 REVERSE LENGTH=306;AT2G21170.1 | Symbols: TIM, PDTPI | triosephosphate isomerase | chr2:9071047-9073106 REVERSE LENGTH=315	AT2G21170.2;AT2G21170.1	AT2G21170.2;AT2G21170.1	3	3	32.306	0	20.829	4	#NUM!	22.1225	#NUM!	22.1225	#NUM!	22.1225		1	1	#NUM!	21.0469	22.697	21.8719	1.16683	21.8719	!	1	2	#NUM!	#NUM!	#NUM!		#NUM!	0	0	513130	0	0	196170	878880	0	0	0	0.926139	0.928447	AT2G21170	TIM,PDTPI
AT4G23600.3 | Symbols: CORI3, JR2 | Tyrosine transaminase family protein | chr4:12310657-12312733 FORWARD LENGTH=380;AT4G23600.1 | Symbols: CORI3, JR2 | Tyrosine transaminase family protein | chr4:12310657-12312885 FORWARD LENGTH=422;AT4G23600.2 | Symbols:	AT4G23600.3;AT4G23600.1;AT4G23600.2	AT4G23600.3;AT4G23600.1;AT4G23600.2	2	2	42.228	0	11.567	2	#NUM!	22.1056	#NUM!	22.1056	#NUM!	22.1056		1	1	#NUM!	21.4831	21.8971	21.6901	0.292745	21.6901	!	1	2	#NUM!	#NUM!	#NUM!		#NUM!	0	0	300480	0	0	165540	486770	0	0	0	0.828	0.827242	AT4G23600	CORI3,JR2
AT1G13930.3 | Symbols: | Involved in response to salt stress. Knockout mutants are hypersensitive to salt stress. | chr1:4761091-4761558 FORWARD LENGTH=155;AT1G13930.2 | Symbols: | Involved in response to salt stress. Knockout mutants are hypersensitiv	AT1G13930.3;AT1G13930.2;AT1G13930.1	AT1G13930.3;AT1G13930.2;AT1G13930.1	4	4	16.163	0	23.808	2	#NUM!	22.0755	#NUM!	22.0755	#NUM!	22.0755		1	1	#NUM!	21.8663	21.9291	21.8977	0.0444086	21.8977	!	1	2	#NUM!	#NUM!	#NUM!		#NUM!	0	0	414150	0	0	263530	2045900	0	0	0	1	1	AT1G13930
AT5G09650.1 | Symbols: AtPPa6, PPa6 | pyrophosphorylase 6 | chr5:2991331-2993117 REVERSE LENGTH=300	AT5G09650.1	AT5G09650.1	4	4	33.38	0	26.272	5	#NUM!	22.0568	#NUM!	22.0568	#NUM!	22.0568		1	1	#NUM!	21.8511	22.4224	22.1367	0.403995	22.1367	!	1	2	#NUM!	#NUM!	#NUM!		#NUM!	0	0	375570	0	0	284080	1241200	0	0	0	0.802184	0.801905	AT5G09650	AtPPa6,PPa6
AT1G08600.1 | Symbols: ATRX, CHR20 | P-loop containing nucleoside triphosphate hydrolases superfamily protein | chr1:2724562-2733431 FORWARD LENGTH=1458;AT1G08600.4 | Symbols: ATRX | P-loop containing nucleoside triphosphate hydrolases superfamily protein	AT1G08600.1;AT1G08600.4;AT1G08600.3;AT1G08600.2	AT1G08600.1;AT1G08600.4;AT1G08600.3;AT1G08600.2	4	4	165.91	0	73.758	15	21.9552	21.6323	22.4714	22.0196	0.423243	22.0196	!	1	3	22.6574	22.2019	21.9806	22.28	0.345108	22.28	!	1	3	#NUM!	#NUM!	#NUM!		#NUM!	0	49390	65959	197030	81630	80183	145960	0	0	0	1	1	AT1G08600	ATRX,CHR20
AT3G05680.1 | Symbols: EMB2016 | embryo defective 2016 | chr3:1660802-1672015 REVERSE LENGTH=2138;AT3G05680.2 | Symbols: EMB2016 | embryo defective 2016 | chr3:1660802-1672015 REVERSE LENGTH=2152	AT3G05680.1;AT3G05680.2	AT3G05680.1;AT3G05680.2	4	4	234.22	0	67.626	10	22.0425	21.6642	22.1095	21.9388	0.240103	21.9388	!	1	3	22.7069	22.598	21.9725	22.4258	0.396297	22.4258	!	1	3	#NUM!	#NUM!	#NUM!		#NUM!	0	44757	72123	142580	63706	131250	105850	0	0	0	0.892447	0.892829	AT3G05680	EMB2016
AT3G22170.2 | Symbols: FHY3 | far-red elongated hypocotyls 3 | chr3:7822359-7825414 REVERSE LENGTH=839;AT3G22170.1 | Symbols: FHY3 | far-red elongated hypocotyls 3 | chr3:7822359-7825414 REVERSE LENGTH=839	AT3G22170.2;AT3G22170.1	AT3G22170.2;AT3G22170.1	5	5	95.995	0	31.541	15	21.9654	21.4688	22.2748	21.903	0.406573	21.903	!	1	3	22.6086	21.5338	21.8028	21.9817	0.559311	21.9817	!	1	3	#NUM!	#NUM!	#NUM!		#NUM!	0	93585	126030	296340	186890	108210	275200	0	0	0	0.871075	0.871288	AT3G22170	FHY3
AT4G35830.2 | Symbols: ACO1 | aconitase 1 | chr4:16973007-16977278 REVERSE LENGTH=795;AT4G35830.1 | Symbols: ACO1 | aconitase 1 | chr4:16973007-16977949 REVERSE LENGTH=898;AT2G05710.1 | Symbols: ACO3 | aconitase 3 | chr2:2141591-2146350 FORWARD LENGTH=990	AT4G35830.2;AT4G35830.1;AT2G05710.1	AT4G35830.2;AT4G35830.1;AT2G05710.1	1	1	86.545	0	10.57	2	#NUM!	21.8713	#NUM!	21.8713	#NUM!	21.8713		1	1	#NUM!	20.6594	21.9379	21.2987	0.90398	21.2987	!	1	2	#NUM!	#NUM!	#NUM!		#NUM!	0	0	177380	0	0	71944	252440	0	0	0	0.936	0.940115	AT4G35830	ACO1
AT1G78380.1 | Symbols: ATGSTU19, GST8, GSTU19 | glutathione S-transferase TAU 19 | chr1:29486659-29487819 REVERSE LENGTH=219	AT1G78380.1	AT1G78380.1	1	1	25.65	0.0083857	6.2803	1	#NUM!	21.823	#NUM!	21.823	#NUM!	21.823		1	1	#NUM!	21.3679	21.6042	21.4861	0.167042	21.4861	!	1	2	#NUM!	#NUM!	#NUM!		#NUM!	0	0	490050	0	0	245000	488340	0	0	0	0.942692	0.94606	AT1G78380	ATGSTU19,GST8,GSTU19
AT3G10480.2 | Symbols: ANAC050, NAC050 | NAC domain containing protein 50 | chr3:3264410-3266781 FORWARD LENGTH=446;AT3G10480.1 | Symbols: ANAC050, NAC050 | NAC domain containing protein 50 | chr3:3264410-3266781 FORWARD LENGTH=447;AT3G10480.3 | Symbols: A	AT3G10480.2;AT3G10480.1;AT3G10480.3	AT3G10480.2;AT3G10480.1;AT3G10480.3	10	3	50.226	0	39.452	11	22.2898	21.1544	21.9915	21.8119	0.58862	21.8119	!	1	3	23.5171	22.1892	22.7027	22.803	0.66963	22.803	!	1	3	#NUM!	#NUM!	#NUM!		#NUM!	0	267630	52297	451830	660460	169000	723770	0	0	0	0.888687	0.889039	AT3G10480	ANAC050,NAC050
AT5G14040.1 | Symbols: PHT3;1 | phosphate transporter 3;1 | chr5:4531059-4532965 REVERSE LENGTH=375	AT5G14040.1;AT3G48850.1	AT5G14040.1	4	4	40.089	0	78.562	11	#NUM!	21.6476	21.9705	21.809	0.228301	21.809	!	1	2	#NUM!	21.257	22.1199	21.6885	0.61018	21.6885	!	1	2	#NUM!	#NUM!	#NUM!		#NUM!	0	0	191880	469100	0	301400	299680	0	0	0	0.79854	0.79763	AT5G14040	PHT3;1
AT4G25100.5 | Symbols: FSD1 | Fe superoxide dismutase 1 | chr4:12884649-12886501 REVERSE LENGTH=212;AT4G25100.3 | Symbols: FSD1 | Fe superoxide dismutase 1 | chr4:12884649-12886501 REVERSE LENGTH=212;AT4G25100.2 | Symbols: FSD1 | Fe superoxide dismutase 1	AT4G25100.5;AT4G25100.3;AT4G25100.2;AT4G25100.1;AT4G25100.4	AT4G25100.5;AT4G25100.3;AT4G25100.2;AT4G25100.1;AT4G25100.4	5	5	23.791	0	66.226	13	#NUM!	24.051	19.5564	21.8037	3.17815	21.8037	!	1	2	19.7886	23.6599	24.9819	22.8102	2.69893	22.8102	!	1	3	#NUM!	#NUM!	#NUM!		#NUM!	0	0	3420900	95625	57460	3426200	7082600	0	0	0	0.823475	0.822693	AT4G25100	FSD1
AT2G32700.6 | Symbols: LUH | LEUNIG_homolog | chr2:13867235-13871844 FORWARD LENGTH=785;AT2G32700.5 | Symbols: LUH | LEUNIG_homolog | chr2:13867235-13871844 FORWARD LENGTH=787;AT2G32700.4 | Symbols: LUH | LEUNIG_homolog | chr2:13867235-13871844 FORWARD LEN	AT2G32700.6;AT2G32700.5;AT2G32700.4;AT2G32700.3;AT2G32700.2;AT2G32700.1;AT2G32700.7	AT2G32700.6;AT2G32700.5;AT2G32700.4;AT2G32700.3;AT2G32700.2;AT2G32700.1;AT2G32700.7	5	5	85.272	0	40.804	6	21.8294	21.4786	22.0409	21.783	0.283992	21.783	!	1	3	23.0985	22.348	22.5008	22.6491	0.396654	22.6491	!	1	3	#NUM!	#NUM!	#NUM!		#NUM!	0	189360	125680	286250	369340	271110	317300	0	0	0	0.914101	0.916262	AT2G32700	LUH
AT3G15950.2 | Symbols: NAI2 | DNA topoisomerase-related | chr3:5397783-5402610 REVERSE LENGTH=734;AT3G15950.1 | Symbols: NAI2 | DNA topoisomerase-related | chr3:5397783-5402610 REVERSE LENGTH=772	AT3G15950.2;AT3G15950.1	AT3G15950.2;AT3G15950.1	4	4	80.745	0	35.826	7	#NUM!	21.7528	#NUM!	21.7528	#NUM!	21.7528		1	1	#NUM!	20.9904	21.6051	21.2977	0.434666	21.2977	!	1	2	#NUM!	#NUM!	#NUM!		#NUM!	0	0	105080	0	0	36256	208260	0	0	0	0.880528	0.880814	AT3G15950	NAI2
AT1G68010.1 | Symbols: HPR, ATHPR1 | hydroxypyruvate reductase | chr1:25493418-25495720 FORWARD LENGTH=386;AT1G68010.2 | Symbols: HPR | hydroxypyruvate reductase | chr1:25493418-25495720 FORWARD LENGTH=387	AT1G68010.1;AT1G68010.2	AT1G68010.1;AT1G68010.2	2	2	42.247	0	20.358	4	#NUM!	21.742	#NUM!	21.7421	#NUM!	21.7421		1	1	#NUM!	21.6054	21.905	21.7552	0.211908	21.7552	!	1	2	#NUM!	#NUM!	#NUM!		#NUM!	0	0	234870	0	0	201730	254450	0	0	0	0.951192	0.953814	AT1G68010	HPR,ATHPR1
AT4G32040.1 | Symbols: KNAT5 | KNOTTED1-like homeobox gene 5 | chr4:15494127-15496009 FORWARD LENGTH=383	AT4G32040.1	AT4G32040.1	2	1	43.283	0	36.353	4	#NUM!	#NUM!	21.683	21.683	#NUM!	21.683		1	1	22.1223	20.7614	21.1407	21.3415	0.70231	21.3415	!	1	3	#NUM!	#NUM!	#NUM!		#NUM!	0	0	0	515840	357810	180160	338970	0	0	0	0.819636	0.818833	AT4G32040	KNAT5
AT3G03250.1 | Symbols: UGP, UGP1, AtUGP1 | UDP-GLUCOSE PYROPHOSPHORYLASE 1 | chr3:749761-754014 REVERSE LENGTH=469;AT5G17310.1 | Symbols: UGP2, AtUGP2 | UDP-glucose pyrophosphorylase 2 | chr5:5696955-5699671 REVERSE LENGTH=390;AT5G17310.2 | Symbols: UGP2 |	AT3G03250.1;AT5G17310.1;AT5G17310.2	AT3G03250.1;AT5G17310.1;AT5G17310.2	3	3	51.738	0	23.984	3	#NUM!	21.6691	#NUM!	21.6691	#NUM!	21.6691		1	1	#NUM!	21.4307	22.8532	22.1419	1.00587	22.1419	!	1	2	#NUM!	#NUM!	#NUM!		#NUM!	0	0	184240	0	0	124380	648780	0	0	0	0.895477	0.896651	AT3G03250	UGP,UGP1,AtUGP1
AT2G15620.1 | Symbols: NIR1, NIR, ATHNIR | nitrite reductase 1 | chr2:6810552-6812666 FORWARD LENGTH=586	AT2G15620.1	AT2G15620.1	2	2	65.504	0	16.224	5	#NUM!	21.6442	#NUM!	21.6442	#NUM!	21.6442		1	1	#NUM!	21.9759	22.4807	22.2283	0.35689	22.2283	!	1	2	#NUM!	#NUM!	#NUM!		#NUM!	0	0	128660	0	0	195500	399740	0	0	0	0.931866	0.935914	AT2G15620	NIR1,NIR,ATHNIR
AT3G57300.1 | Symbols: INO80, ATINO80 | INO80 ortholog | chr3:21199612-21207635 FORWARD LENGTH=1507;AT3G57300.2 | Symbols: INO80 | INO80 ortholog | chr3:21199612-21207635 FORWARD LENGTH=1540	AT3G57300.1;AT3G57300.2	AT3G57300.1;AT3G57300.2	5	5	172.17	0	31.183	7	21.3039	21.2567	22.2967	21.6191	0.587334	21.6191	!	1	3	22.5233	21.4425	22.2335	22.0665	0.559432	22.0665	!	1	3	#NUM!	#NUM!	#NUM!		#NUM!	0	41048	62448	181810	97718	73671	106440	0	0	0	0.850703	0.852146	AT3G57300	INO80,ATINO80
AT3G16640.1 | Symbols: TCTP | translationally controlled tumor protein | chr3:5669709-5670729 REVERSE LENGTH=168	AT3G16640.1	AT3G16640.1	2	2	18.91	0	12.865	5	#NUM!	22.06	21.0876	21.5738	0.687626	21.5738	!	1	2	#NUM!	22.4846	22.1169	22.3007	0.259995	22.3007	!	1	2	#NUM!	#NUM!	#NUM!		#NUM!	0	0	942690	436320	0	1111300	852220	0	0	0	0.876868	0.877126	AT3G16640	TCTP
AT1G70060.1 | Symbols: SNL4 | SIN3-like 4 | chr1:26383789-26389568 FORWARD LENGTH=1326	AT1G70060.1	AT1G70060.1	3	3	150.79	0	18.657	3	21.5233	#NUM!	21.5975	21.5604	0.0524091	21.5604	!	1	2	21.87	20.8969	21.3284	21.3651	0.487573	21.3651	!	1	3	#NUM!	#NUM!	#NUM!		#NUM!	0	17168	0	142710	63190	53621	56809	0	0	0	0.950335	0.952946	AT1G70060	SNL4
AT1G18080.1 | Symbols: ATARCA, RACK1A_AT, RACK1A | Transducin/WD40 repeat-like superfamily protein | chr1:6222325-6223901 FORWARD LENGTH=327	AT1G18080.1	AT1G18080.1	3	3	35.747	0	21.052	4	21.1498	21.931	#NUM!	21.5404	0.552418	21.5404	!	1	2	#NUM!	20.5253	21.3781	20.9517	0.603014	20.9517	!	1	2	#NUM!	#NUM!	#NUM!		#NUM!	0	111970	353400	0	0	121890	286040	0	0	0	1	1	AT1G18080	ATARCA,RACK1A_AT,RACK1A
AT4G05180.1 | Symbols: PSBQ, PSBQ-2, PSII-Q | photosystem II subunit Q-2 | chr4:2672093-2673170 REVERSE LENGTH=230	AT4G05180.1	AT4G05180.1	3	3	24.643	0	19.202	3	#NUM!	21.5141	#NUM!	21.5141	#NUM!	21.5141		1	1	#NUM!	21.2514	22.0537	21.6526	0.56733	21.6526	!	1	2	#NUM!	#NUM!	#NUM!		#NUM!	0	0	388890	0	0	317110	559290	0	0	0	0.838531	0.838501	AT4G05180	PSBQ,PSBQ-2,PSII-Q
AT4G34200.1 | Symbols: EDA9 | D-3-phosphoglycerate dehydrogenase | chr4:16374041-16376561 REVERSE LENGTH=603	AT4G34200.1;AT1G17745.1;AT1G17745.2	AT4G34200.1	3	3	63.324	0	28.801	5	#NUM!	21.5008	#NUM!	21.5008	#NUM!	21.5008		1	1	#NUM!	21.165	21.6848	21.4249	0.367496	21.4249	!	1	2	#NUM!	#NUM!	#NUM!		#NUM!	0	0	156640	0	0	116140	278110	0	0	0	0.816464	0.816281	AT4G34200	EDA9
AT3G14990.1 | Symbols: | Class I glutamine amidotransferase-like superfamily protein | chr3:5047510-5049621 FORWARD LENGTH=392;AT3G14990.3 | Symbols: | Class I glutamine amidotransferase-like superfamily protein | chr3:5047683-5049621 FORWARD LENGTH=369;	AT3G14990.1;AT3G14990.3;AT3G14990.2	AT3G14990.1;AT3G14990.3;AT3G14990.2	4	4	41.857	0	42.998	7	#NUM!	21.4945	#NUM!	21.4945	#NUM!	21.4945		1	1	#NUM!	20.554	21.5484	21.0512	0.703155	21.0512	!	1	2	#NUM!	#NUM!	#NUM!		#NUM!	0	0	191940	0	0	139100	646510	0	0	0	0.882	0.882298	AT3G14990
AT4G14880.4 | Symbols: OASA1 | O-acetylserine (thiol) lyase (OAS-TL) isoform A1 | chr4:8518209-8520050 REVERSE LENGTH=322;AT4G14880.3 | Symbols: OASA1 | O-acetylserine (thiol) lyase (OAS-TL) isoform A1 | chr4:8518209-8520050 REVERSE LENGTH=322;AT4G14880.2	AT4G14880.4;AT4G14880.3;AT4G14880.2;AT4G14880.1	AT4G14880.4;AT4G14880.3;AT4G14880.2;AT4G14880.1	3	3	33.805	0	31.831	3	#NUM!	21.4738	#NUM!	21.4738	#NUM!	21.4738		1	1	#NUM!	21.4244	22.5053	21.9649	0.764319	21.9649	!	1	2	#NUM!	#NUM!	#NUM!		#NUM!	0	0	290480	0	0	257920	837640	0	0	0	0.835211	0.834492	AT4G14880	OASA1
AT1G23310.2 | Symbols: GGT1, AOAT1, GGAT1 | glutamate:glyoxylate aminotransferase | chr1:8268808-8271329 REVERSE LENGTH=441;AT1G70580.4 | Symbols: AOAT2, GGT2 | alanine-2-oxoglutarate aminotransferase 2 | chr1:26613222-26615845 FORWARD LENGTH=481;AT1G70580	AT1G23310.2;AT1G70580.4;AT1G70580.3;AT1G70580.2;AT1G70580.1;AT1G23310.1	AT1G23310.2;AT1G70580.4;AT1G70580.3;AT1G70580.2;AT1G70580.1;AT1G23310.1	1	1	48.549	0	18.168	2	#NUM!	21.4385	#NUM!	21.4385	#NUM!	21.4385		1	1	#NUM!	20.6349	21.5685	21.1017	0.660214	21.1017	!	1	2	#NUM!	#NUM!	#NUM!		#NUM!	0	0	191630	0	0	103140	285000	0	0	0	0.994224	0.998368	AT1G23310	GGT1,AOAT1,GGAT1
AT1G54630.1 | Symbols: ACP3 | acyl carrier protein 3 | chr1:20401642-20402919 REVERSE LENGTH=136;AT1G54630.2 | Symbols: ACP3 | acyl carrier protein 3 | chr1:20401993-20402919 REVERSE LENGTH=107;AT1G54580.1 | Symbols: ACP2 | acyl carrier protein 2 | chr1:20	AT1G54630.1;AT1G54630.2;AT1G54580.1	AT1G54630.1;AT1G54630.2;AT1G54580.1	2	2	14.65	0	12.031	3	#NUM!	21.3657	#NUM!	21.3657	#NUM!	21.3657		1	1	#NUM!	20.7553	20.0706	20.413	0.484137	20.413	!	1	2	#NUM!	#NUM!	#NUM!		#NUM!	0	0	647430	0	0	218480	336250	0	0	0	0.966	0.968814	AT1G54630	ACP3
AT1G78300.1 | Symbols: GRF2, 14-3-3OMEGA, GF14 OMEGA | general regulatory factor 2 | chr1:29461883-29463052 FORWARD LENGTH=259;AT1G35160.1 | Symbols: GRF4, 14-3-3PHI, GF14 PHI | GF14 protein phi chain | chr1:12867264-12868514 FORWARD LENGTH=267;AT1G35160.2	AT1G78300.1;AT1G35160.1;AT1G35160.2	AT1G78300.1;AT1G35160.1;AT1G35160.2	6	2	29.161	0	11.584	3	#NUM!	21.3651	#NUM!	21.3651	#NUM!	21.3651		1	1	#NUM!	20.5136	22.5226	21.5181	1.42053	21.5181	!	1	2	#NUM!	#NUM!	#NUM!		#NUM!	0	0	307720	0	0	191870	803140	0	0	0	0.94438	0.947772	AT1G78300	GRF2,14-3-3OMEGA,GF14OMEGA
AT1G63940.4 | Symbols: MDAR6 | monodehydroascorbate reductase 6 | chr1:23730206-23733534 FORWARD LENGTH=482;AT1G63940.1 | Symbols: MDAR6 | monodehydroascorbate reductase 6 | chr1:23730206-23733534 FORWARD LENGTH=486;AT1G63940.2 | Symbols: MDAR6 | monodehyd	AT1G63940.4;AT1G63940.1;AT1G63940.2;AT1G63940.3;AT5G03630.1	AT1G63940.4;AT1G63940.1;AT1G63940.2;AT1G63940.3	4	4	52.115	0	24.68	6	#NUM!	22.4484	20.2705	21.3594	1.54004	21.3594	!	1	2	#NUM!	21.6642	21.8803	21.7723	0.152773	21.7723	!	1	2	#NUM!	#NUM!	#NUM!		#NUM!	0	0	245620	10532	0	227610	365770	0	0	0	0.958104	0.960815	AT1G63940	MDAR6
AT1G24020.2 | Symbols: MLP423 | MLP-like protein 423 | chr1:8500653-8501458 REVERSE LENGTH=155;AT1G24020.1 | Symbols: MLP423 | MLP-like protein 423 | chr1:8500653-8501458 REVERSE LENGTH=155	AT1G24020.2;AT1G24020.1	AT1G24020.2;AT1G24020.1	2	2	17.054	0	17.57	4	#NUM!	21.3024	#NUM!	21.3024	#NUM!	21.3024		1	1	#NUM!	20.8628	21.5152	21.189	0.46134	21.189	!	1	2	#NUM!	#NUM!	#NUM!		#NUM!	0	0	349560	0	0	245740	542220	0	0	0	0.993288	0.997417	AT1G24020	MLP423
AT3G02520.1 | Symbols: GRF7, GF14 NU | general regulatory factor 7 | chr3:526800-527915 REVERSE LENGTH=265	AT3G02520.1	AT3G02520.1	6	0	29.824	0	8.2291	2	#NUM!	22.3268	20.2527	21.2897	1.4666	21.2897	!	1	2	19.5516	21.599	20.8276	20.6594	1.03398	20.6594	!	1	3	#NUM!	#NUM!	#NUM!		#NUM!	0	0	473450	209230	51637	268590	364010	0	0	0	0.897	0.898189	AT3G02520	GRF7,GF14NU
AT3G15460.1 | Symbols: | Ribosomal RNA processing Brix domain protein | chr3:5214279-5216188 REVERSE LENGTH=315;AT1G52930.1 | Symbols: | Ribosomal RNA processing Brix domain protein | chr1:19711261-19713103 FORWARD LENGTH=320	AT3G15460.1;AT1G52930.1	AT3G15460.1;AT1G52930.1	2	2	36.35	0	12.215	4	21.1134	21.5734	21.1176	21.2681	0.264328	21.2681	!	1	3	20.9489	20.7315	20.8242	20.8349	0.109108	20.8349	!	1	3	#NUM!	#NUM!	#NUM!		#NUM!	0	60538	331040	327630	55832	178120	294190	0	0	0	0.971337	0.974221	AT3G15460
AT3G44530.2 | Symbols: HIRA | homolog of histone chaperone HIRA | chr3:16116026-16121247 FORWARD LENGTH=1040;AT3G44530.1 | Symbols: HIRA | homolog of histone chaperone HIRA | chr3:16116026-16121247 FORWARD LENGTH=1058	AT3G44530.2;AT3G44530.1	AT3G44530.2;AT3G44530.1	3	3	114.3	0	19.579	6	21.1231	21.4147	21.2133	21.2504	0.149321	21.2504	!	1	3	21.6496	21.1811	20.944	21.2582	0.359074	21.2582	!	1	3	#NUM!	#NUM!	#NUM!		#NUM!	0	70269	100540	64838	116490	20194	113250	0	0	0	0.865358	0.865527	AT3G44530	HIRA
AT2G21330.1 | Symbols: FBA1 | fructose-bisphosphate aldolase 1 | chr2:9128416-9130152 REVERSE LENGTH=399;AT2G21330.2 | Symbols: FBA1 | fructose-bisphosphate aldolase 1 | chr2:9128762-9130152 REVERSE LENGTH=311;AT2G21330.3 | Symbols: FBA1 | fructose-bisphos	AT2G21330.1;AT2G21330.2;AT2G21330.3	AT2G21330.1;AT2G21330.2;AT2G21330.3	7	3	42.93	0	22.005	6	#NUM!	22.6078	19.8793	21.2435	1.92937	21.2435	!	1	2	#NUM!	22.6267	22.9437	22.7852	0.224166	22.7852	!	1	2	#NUM!	#NUM!	#NUM!		#NUM!	0	0	513870	96554	0	480660	807430	0	0	0	0.925326	0.927624	AT2G21330	FBA1
AT3G53750.1 | Symbols: ACT3 | actin 3 | chr3:19915924-19917371 FORWARD LENGTH=377;AT2G37620.2 | Symbols: ACT1, AAc1 | actin 1 | chr2:15779761-15781241 FORWARD LENGTH=377;AT2G37620.1 | Symbols: ACT1, AAc1 | actin 1 | chr2:15779761-15781241 FORWARD LENGTH=37	AT3G53750.1;AT2G37620.2;AT2G37620.1	AT3G53750.1;AT2G37620.2;AT2G37620.1	13	1	41.797	0.0015244	6.8482	3	#NUM!	21.5694	20.8582	21.2138	0.502887	21.2138	!	1	2	#NUM!	21.771	21.8269	21.799	0.0394764	21.799	!	1	2	#NUM!	#NUM!	#NUM!		#NUM!	0	0	239790	208010	0	259100	389580	0	0	0	0.907807	0.909894	AT3G53750	ACT3
AT1G04410.1 | Symbols: | Lactate/malate dehydrogenase family protein | chr1:1189418-1191267 REVERSE LENGTH=332	AT1G04410.1;AT5G43330.1;AT5G56720.1	AT1G04410.1	7	7	35.571	0	48.23	13	19.6962	24.3021	19.6103	21.2029	2.68435	21.2029	!	1	3	19.8934	23.2295	24.231	22.4513	2.27109	22.4513	!	1	3	#NUM!	#NUM!	#NUM!		#NUM!	0	48543	1772700	122930	76876	1225600	3097600	0	0	0	1	1	AT1G04410
AT4G16310.1 | Symbols: LDL3 | LSD1-like 3 | chr4:9218636-9224764 FORWARD LENGTH=1628	AT4G16310.1	AT4G16310.1	3	3	179.4	0	22.208	7	21.1658	20.9577	21.3895	21.171	0.215982	21.171	!	1	3	21.9979	20.9993	21.1736	21.3903	0.533411	21.3903	!	1	3	#NUM!	#NUM!	#NUM!		#NUM!	0	27808	35952	80315	61991	25071	53516	0	0	0	0.832575	0.831841	AT4G16310	LDL3
AT1G01060.5 | Symbols: LHY | Homeodomain-like superfamily protein | chr1:33992-36836 REVERSE LENGTH=643;AT1G01060.4 | Symbols: LHY, LHY1 | Homeodomain-like superfamily protein | chr1:33992-37061 REVERSE LENGTH=644;AT1G01060.3 | Symbols: LHY, LHY1 | Homeodo	AT1G01060.5;AT1G01060.4;AT1G01060.3;AT1G01060.2;AT1G01060.1	AT1G01060.5;AT1G01060.4;AT1G01060.3;AT1G01060.2;AT1G01060.1	3	3	69.941	0	18.626	3	#NUM!	20.8909	21.4291	21.16	0.380572	21.16	!	1	2	21.4087	#NUM!	#NUM!	21.4087	#NUM!	21.4087		1	1	#NUM!	#NUM!	#NUM!		#NUM!	0	0	44027	260310	176320	0	80653	0	0	0	1	1	AT1G01060	LHY
AT4G38740.1 | Symbols: ROC1 | rotamase CYP 1 | chr4:18083620-18084138 REVERSE LENGTH=172;AT2G21130.1 | Symbols: | Cyclophilin-like peptidyl-prolyl cis-trans isomerase family protein | chr2:9055619-9056143 REVERSE LENGTH=174	AT4G38740.1;AT2G21130.1	AT4G38740.1;AT2G21130.1	2	2	18.373	0	12.777	4	#NUM!	21.1563	#NUM!	21.1563	#NUM!	21.1563		1	1	#NUM!	21.2387	21.0288	21.1338	0.148395	21.1338	!	1	2	#NUM!	#NUM!	#NUM!		#NUM!	0	0	339060	0	0	343120	432610	0	0	0	0.926953	0.929271	AT4G38740	ROC1
AT3G52960.1 | Symbols: | Thioredoxin superfamily protein | chr3:19639699-19640403 FORWARD LENGTH=234	AT3G52960.1	AT3G52960.1	3	3	24.684	0	19.851	3	#NUM!	21.1563	#NUM!	21.1563	#NUM!	21.1563		1	1	#NUM!	20.9615	21.4256	21.1935	0.328164	21.1935	!	1	2	#NUM!	#NUM!	#NUM!		#NUM!	0	0	159750	0	0	116780	603040	0	0	0	0.855533	0.857028	AT3G52960
AT5G42980.1 | Symbols: ATTRX3, ATH3, ATTRXH3, TRXH3, TRX3 | thioredoxin 3 | chr5:17242772-17243718 FORWARD LENGTH=118	AT5G42980.1	AT5G42980.1	3	3	13.109	0	98.016	6	19.6287	23.7751	19.9276	21.1104	2.31246	21.1104	!	1	3	19.0889	22.5769	24.3836	22.0165	2.6915	22.0165	!	1	3	#NUM!	#NUM!	#NUM!		#NUM!	0	96957	2789600	269810	58520	1842300	5320300	0	0	0	0.788984	0.783312	AT5G42980	ATTRX3,ATH3,ATTRXH3,TRXH3,TRX3
AT2G32600.1 | Symbols: | hydroxyproline-rich glycoprotein family protein | chr2:13833779-13835525 REVERSE LENGTH=277	AT2G32600.1	AT2G32600.1	2	2	31.369	0	12.401	2	#NUM!	21.0992	21.0538	21.0765	0.0321071	21.0765	!	1	2	#NUM!	#NUM!	20.9751	20.9751	#NUM!	20.9751		1	1	#NUM!	#NUM!	#NUM!		#NUM!	0	68220	291540	383680	74011	0	333600	76707	0	0	0.914893	0.917065	AT2G32600
AT1G65960.1 | Symbols: GAD2 | glutamate decarboxylase 2 | chr1:24555868-24557253 FORWARD LENGTH=365;AT1G65960.2 | Symbols: GAD2 | glutamate decarboxylase 2 | chr1:24552094-24557253 FORWARD LENGTH=494	AT1G65960.1;AT1G65960.2	AT1G65960.1;AT1G65960.2	1	1	41.752	0	8.3268	1	#NUM!	21.0758	#NUM!	21.0758	#NUM!	21.0758		1	1	#NUM!	21.3491	21.7813	21.5652	0.305596	21.5652	!	1	2	#NUM!	#NUM!	#NUM!		#NUM!	0	0	173940	0	0	238700	400570	0	0	0	0.954635	0.957302	AT1G65960	GAD2
AT1G79020.1 | Symbols: | Enhancer of polycomb-like transcription factor protein | chr1:29727282-29730059 REVERSE LENGTH=453	AT1G79020.1	AT1G79020.1	3	3	52.398	0	20.488	5	21.0146	20.7569	21.4442	21.0719	0.347192	21.0719	!	1	3	21.297	20.035	21.611	20.981	0.834209	20.981	!	1	3	#NUM!	#NUM!	#NUM!		#NUM!	0	58658	209590	461180	59610	124940	441050	0	0	0	0.94185	0.945206	AT1G79020
AT2G23740.1 | Symbols: | nucleic acid binding;sequence-specific DNA binding transcription factors;zinc ion binding | chr2:10098213-10103229 FORWARD LENGTH=1375;AT2G23740.2 | Symbols: | nucleic acid binding;sequence-specific DNA binding transcription fact	AT2G23740.1;AT2G23740.2	AT2G23740.1;AT2G23740.2	2	2	154.92	0	13.171	4	20.9809	20.887	21.3361	21.068	0.236888	21.068	!	1	3	21.274	21.0634	21.3584	21.2319	0.151909	21.2319	!	1	3	#NUM!	#NUM!	#NUM!		#NUM!	0	42171	45540	90105	46008	57934	75811	0	0	0	0.922898	0.925166	AT2G23740
AT2G16600.2 | Symbols: ROC3 | rotamase CYP 3 | chr2:7200862-7201383 FORWARD LENGTH=151;AT2G16600.1 | Symbols: ROC3 | rotamase CYP 3 | chr2:7200862-7201383 FORWARD LENGTH=173	AT2G16600.2;AT2G16600.1	AT2G16600.2;AT2G16600.1	2	1	15.992	0	7.7391	2	#NUM!	21.0637	#NUM!	21.0637	#NUM!	21.0637		1	1	#NUM!	20.327	20.7206	20.5238	0.278338	20.5238	!	1	2	#NUM!	#NUM!	#NUM!		#NUM!	0	0	394090	0	0	222200	422220	0	0	0	0.931043	0.935079	AT2G16600	ROC3
AT4G34555.1 | Symbols: | Ribosomal protein S25 family protein | chr4:16504381-16505339 REVERSE LENGTH=108;AT2G21580.2 | Symbols: | Ribosomal protein S25 family protein | chr2:9236629-9237510 FORWARD LENGTH=107;AT2G21580.1 | Symbols: | Ribosomal protein	AT4G34555.1;AT2G21580.2;AT2G21580.1;AT2G16360.1	AT4G34555.1;AT2G21580.2;AT2G21580.1;AT2G16360.1	4	1	12.018	0	8.9926	3	21.2065	#NUM!	20.8351	21.0208	0.262557	21.0208	!	1	2	#NUM!	#NUM!	19.9565	19.9565	#NUM!	19.9565		1	1	#NUM!	#NUM!	#NUM!		#NUM!	0	454430	0	716510	0	0	372920	0	0	0	0.815833	0.815645	AT4G34555
AT5G20200.1 | Symbols: | nucleoporin-related | chr5:6816776-6821620 FORWARD LENGTH=762	AT5G20200.1	AT5G20200.1	2	2	81.684	0	13.42	1	21.0455	#NUM!	20.9232	20.9843	0.0864745	20.9843	!	1	2	#NUM!	#NUM!	21.1395	21.1395	#NUM!	21.1395		1	1	#NUM!	#NUM!	#NUM!		#NUM!	0	52347	0	114630	21849	0	111150	0	0	0	0.79613	0.794002	AT5G20200
AT2G20420.1 | Symbols: | ATP citrate lyase (ACL) family protein | chr2:8805574-8807858 FORWARD LENGTH=421	AT2G20420.1	AT2G20420.1	2	2	45.345	0	12.179	2	#NUM!	20.9827	#NUM!	20.9827	#NUM!	20.9827		1	1	#NUM!	21.0393	21.1888	21.114	0.105715	21.114	!	1	2	#NUM!	#NUM!	#NUM!		#NUM!	0	0	133810	0	0	146210	126430	0	0	0	0.928585	0.930923	AT2G20420
AT4G16150.1 | Symbols: | calmodulin binding;transcription regulators | chr4:9148225-9153048 FORWARD LENGTH=923	AT4G16150.1	AT4G16150.1	2	2	104.85	0	11.827	2	#NUM!	21.1465	20.8157	20.9811	0.233941	20.9811	!	1	2	22.2376	21.0138	21.2888	21.5134	0.642065	21.5134	!	1	3	#NUM!	#NUM!	#NUM!		#NUM!	0	0	167130	125430	60894	102480	96028	0	0	0	0.833232	0.832502	AT4G16150
AT5G04590.1 | Symbols: SIR | sulfite reductase | chr5:1319404-1322298 FORWARD LENGTH=642	AT5G04590.1	AT5G04590.1	3	3	71.949	0	18.511	4	#NUM!	20.926	#NUM!	20.926	#NUM!	20.926		1	1	#NUM!	21.0177	21.6082	21.313	0.417515	21.313	!	1	2	#NUM!	#NUM!	#NUM!		#NUM!	0	0	114750	0	0	103840	289450	0	0	0	0.807094	0.806847	AT5G04590	SIR
AT4G01850.2 | Symbols: SAM-2, MAT2, SAM2, AtSAM2 | S-adenosylmethionine synthetase 2 | chr4:796298-797479 REVERSE LENGTH=393;AT4G01850.1 | Symbols: SAM-2, MAT2, SAM2, AtSAM2 | S-adenosylmethionine synthetase 2 | chr4:796298-797479 REVERSE LENGTH=393	AT4G01850.2;AT4G01850.1	AT4G01850.2;AT4G01850.1	6	1	43.255	0	19.94	6	#NUM!	22.5102	19.335	20.9226	2.24518	20.9226	!	1	2	#NUM!	22.3528	22.8088	22.5808	0.322434	22.5808	!	1	2	#NUM!	#NUM!	#NUM!		#NUM!	0	0	554540	58842	0	460990	886060	0	0	0	0.84255	0.842549	AT4G01850	SAM-2,MAT2,SAM2,AtSAM2
AT2G48160.1 | Symbols: | Tudor/PWWP/MBT domain-containing protein | chr2:19689784-19696584 REVERSE LENGTH=1366	AT2G48160.1	AT2G48160.1	2	2	149.67	0	17.7	6	20.4796	20.8805	21.3546	20.9049	0.437981	20.9049	!	1	3	21.305	20.6663	20.3053	20.7589	0.506218	20.7589	!	1	3	#NUM!	#NUM!	#NUM!		#NUM!	0	19321	36074	125590	72136	30646	32905	0	0	0	0.90083	0.902057	AT2G48160
AT4G21750.2 | Symbols: ATML1 | Homeobox-leucine zipper family protein / lipid-binding START domain-containing protein | chr4:11556965-11560243 FORWARD LENGTH=762;AT4G21750.1 | Symbols: ATML1 | Homeobox-leucine zipper family protein / lipid-binding START do	AT4G21750.2;AT4G21750.1;AT4G04890.1	AT4G21750.2;AT4G21750.1	3	3	83.489	0	17.074	2	20.8538	21.3081	20.55	20.9039	0.381526	20.9039	!	1	3	21.5846	21.2844	20.199	21.0227	0.728931	21.0227	!	1	3	#NUM!	#NUM!	#NUM!		#NUM!	0	28407	76589	246240	224180	129120	51825	0	0	0	0.830608	0.829864	AT4G21750	ATML1
AT1G22920.2 | Symbols: CSN5A, JAB1, AJH1 | COP9 signalosome 5A | chr1:8109998-8111895 REVERSE LENGTH=351;AT1G22920.1 | Symbols: CSN5A, JAB1, AJH1 | COP9 signalosome 5A | chr1:8109882-8111895 REVERSE LENGTH=357	AT1G22920.2;AT1G22920.1	AT1G22920.2;AT1G22920.1	3	3	39.105	0	20.6	3	#NUM!	20.5557	21.1989	20.8773	0.454818	20.8773	!	1	2	21.1438	20.7058	20.6204	20.8234	0.280802	20.8234	!	1	3	#NUM!	#NUM!	#NUM!		#NUM!	0	0	131500	176430	244860	86446	240780	0	0	0	0.996102	1	AT1G22920	CSN5A,JAB1,AJH1
AT3G15970.1 | Symbols: | NUP50 (Nucleoporin 50 kDa) protein | chr3:5408982-5410379 REVERSE LENGTH=465	AT3G15970.1	AT3G15970.1	1	1	49.108	0	8.1941	2	#NUM!	20.2142	21.5341	20.8741	0.933301	20.8741	!	1	2	#NUM!	#NUM!	#NUM!		#NUM!	0		1	0	#NUM!	#NUM!	#NUM!		#NUM!	0	0	75706	268410	0	0	0	0	0	0	0.879793	0.880074	AT3G15970
AT1G21750.2 | Symbols: ATPDIL1-1, PDIL1-1 | PDI-like 1-1 | chr1:7645767-7648695 FORWARD LENGTH=487;AT1G21750.1 | Symbols: ATPDIL1-1, ATPDI5, PDI5, PDIL1-1 | PDI-like 1-1 | chr1:7645767-7648514 FORWARD LENGTH=501	AT1G21750.2;AT1G21750.1	AT1G21750.2;AT1G21750.1	6	6	54.158	0	38.991	7	#NUM!	20.8683	#NUM!	20.8683	#NUM!	20.8683		1	1	#NUM!	20.5707	22.4143	21.4925	1.30359	21.4925	!	1	2	#NUM!	#NUM!	#NUM!		#NUM!	0	0	105510	0	0	87299	334190	0	0	0	0.997987	1	AT1G21750	ATPDIL1-1,PDIL1-1
AT4G33680.1 | Symbols: AGD2 | Pyridoxal phosphate (PLP)-dependent transferases superfamily protein | chr4:16171847-16174630 REVERSE LENGTH=461	AT4G33680.1	AT4G33680.1	1	1	50.396	0.0015444	6.9405	2	#NUM!	20.8429	#NUM!	20.8429	#NUM!	20.8429		1	1	#NUM!	20.0395	20.7563	20.3979	0.506834	20.3979	!	1	2	#NUM!	#NUM!	#NUM!		#NUM!	0	0	144930	0	0	78021	185490	0	0	0	0.817097	0.816917	AT4G33680	AGD2
AT2G17540.3 | Symbols: | unknown protein;FUNCTIONS IN: molecular_function unknown;INVOLVED IN: biological_process unknown;LOCATED IN: chloroplast;EXPRESSED IN: 21 plant structures;EXPRESSED DURING: 13 growth stages;BEST Arabidopsis thaliana protein	AT2G17540.3;AT2G17540.2;AT2G17540.1	AT2G17540.3;AT2G17540.2;AT2G17540.1	1	1	29.419	0	9.7302	5	20.9084	20.8905	20.7192	20.8394	0.104467	20.8394	!	1	3	22.5126	21.9046	21.5338	21.9837	0.494127	21.9837	!	1	3	#NUM!	#NUM!	#NUM!		#NUM!	0	184790	262140	330580	586190	497410	556460	0	0	0	0.930222	0.933412	AT2G17540
AT2G41100.4 | Symbols: TCH3 | Calcium-binding EF hand family protein | chr2:17138131-17139406 FORWARD LENGTH=324;AT2G41100.1 | Symbols: TCH3, ATCAL4 | Calcium-binding EF hand family protein | chr2:17138131-17139406 FORWARD LENGTH=324;AT2G41100.2 | Symbols:	AT2G41100.4;AT2G41100.1;AT2G41100.2;AT2G41100.3	AT2G41100.4;AT2G41100.1;AT2G41100.2;AT2G41100.3	2	2	36.807	0	14.16	2	20.8064	21.2318	20.4064	20.8149	0.412717	20.8149	!	1	3	20.6184	#NUM!	20.5297	20.5741	0.0626619	20.5741	!	1	2	#NUM!	#NUM!	#NUM!		#NUM!	0	109510	114970	261950	70464	0	267230	0	0	0	0.90547	0.907529	AT2G41100	TCH3
AT1G17290.1 | Symbols: AlaAT1 | alanine aminotransferas | chr1:5922771-5926093 FORWARD LENGTH=543;AT1G72330.2 | Symbols: ALAAT2 | alanine aminotransferase 2 | chr1:27233637-27236191 FORWARD LENGTH=431;AT1G72330.1 | Symbols: ALAAT2 | alanine aminotransferas	AT1G17290.1;AT1G72330.2;AT1G72330.1;AT1G72330.3	AT1G17290.1;AT1G72330.2;AT1G72330.1;AT1G72330.3	2	2	59.82	0	12.074	4	#NUM!	20.7888	#NUM!	20.7888	#NUM!	20.7888		1	1	#NUM!	20.4403	21.2482	20.8443	0.571295	20.8443	!	1	2	#NUM!	#NUM!	#NUM!		#NUM!	0	0	111930	0	0	31909	235910	0	0	0	1	1	AT1G17290	AlaAT1
AT1G11910.1 | Symbols: APA1, ATAPA1 | aspartic proteinase A1 | chr1:4017119-4019874 REVERSE LENGTH=506	AT1G11910.1	AT1G11910.1	2	2	54.613	0	12.461	2	#NUM!	20.7512	#NUM!	20.7512	#NUM!	20.7512		1	1	#NUM!	20.4181	21.2628	20.8405	0.597284	20.8405	!	1	2	#NUM!	#NUM!	#NUM!		#NUM!	0	0	139320	0	0	62939	240300	0	0	0	1	1	AT1G11910	APA1,ATAPA1
AT3G56240.1 | Symbols: CCH | copper chaperone | chr3:20863460-20864402 REVERSE LENGTH=121	AT3G56240.1	AT3G56240.1	4	4	12.971	0	37.956	6	#NUM!	23.2475	18.21	20.7287	3.56203	20.7287	!	1	2	#NUM!	21.2808	24.3982	22.8395	2.20436	22.8395	!	1	2	#NUM!	#NUM!	#NUM!		#NUM!	0	0	1782100	45569	0	1217800	6743600	0	0	0	0.852078	0.853535	AT3G56240	CCH
AT1G27595.1 | Symbols: | CONTAINS InterPro DOMAIN/s: Symplekin tight junction protein C-terminal (InterPro:IPR022075);BEST Arabidopsis thaliana protein match is: HEAT repeat-containing protein (TAIR:AT5G01400.1);Has 593 Blast hits to 297 proteins in 111	AT1G27595.1	AT1G27595.1	1	1	104.98	0	8.2035	1	20.8193	#NUM!	20.5843	20.7018	0.166218	20.7018	!	1	2	20.9354	20.7282	20.8561	20.8399	0.104516	20.8399	!	1	3	#NUM!	#NUM!	#NUM!		#NUM!	0	49790	0	90779	61021	59215	102270	0	0	0	0.988634	0.99269	AT1G27595
AT5G22010.1 | Symbols: AtRFC1, RFC1 | replication factor C1 | chr5:7280632-7287037 REVERSE LENGTH=956	AT5G22010.1	AT5G22010.1	3	3	104.38	0	20.249	6	20.4674	20.4723	21.1311	20.6903	0.381794	20.6903	!	1	3	21.5425	21.2816	19.8751	20.8997	0.896867	20.8997	!	1	3	#NUM!	#NUM!	#NUM!		#NUM!	0	23789	32805	164670	123830	33545	46275	0	0	0	0.795529	0.7934	AT5G22010	AtRFC1,RFC1
AT3G22200.1 | Symbols: POP2, GABA-T, HER1 | Pyridoxal phosphate (PLP)-dependent transferases superfamily protein | chr3:7835286-7838863 FORWARD LENGTH=504;AT3G22200.2 | Symbols: POP2 | Pyridoxal phosphate (PLP)-dependent transferases superfamily protein |	AT3G22200.1;AT3G22200.2	AT3G22200.1;AT3G22200.2	2	2	55.187	0	12.62	4	#NUM!	20.6766	#NUM!	20.6766	#NUM!	20.6766		1	1	#NUM!	20.1531	20.9367	20.5449	0.5541	20.5449	!	1	2	#NUM!	#NUM!	#NUM!		#NUM!	0	0	131440	0	0	84741	125370	0	0	0	0.870356	0.870564	AT3G22200	POP2,GABA-T,HER1
AT4G18480.1 | Symbols: CHLI1, CH42, CH-42, CHL11, CHLI-1 | P-loop containing nucleoside triphosphate hydrolases superfamily protein | chr4:10201897-10203361 REVERSE LENGTH=424;AT5G45930.1 | Symbols: CHLI2, CHL I2, CHLI-2 | magnesium chelatase i2 | chr5:186	AT4G18480.1;AT5G45930.1	AT4G18480.1;AT5G45930.1	5	5	46.269	0	34.601	6	#NUM!	20.6664	#NUM!	20.6664	#NUM!	20.6664		1	1	#NUM!	21.4255	22.6572	22.0414	0.870943	22.0414	!	1	2	#NUM!	#NUM!	#NUM!		#NUM!	0	0	55564	0	0	139870	884130	0	0	0	0.831262	0.830522	AT4G18480	CHLI1,CH42,CH-42,CHL11,CHLI-1
AT5G41150.2 | Symbols: UVH1, ATRAD1, RAD1 | Restriction endonuclease, type II-like superfamily protein | chr5:16474378-16476919 REVERSE LENGTH=689;AT5G41150.1 | Symbols: UVH1, ATRAD1, RAD1 | Restriction endonuclease, type II-like superfamily protein | chr5	AT5G41150.2;AT5G41150.1	AT5G41150.2;AT5G41150.1	2	2	77.546	0	11.842	2	20.4416	20.6686	20.854	20.6548	0.206538	20.6548	!	1	3	20.2996	20.2862	20.3589	20.3149	0.0386431	20.3149	!	1	3	#NUM!	#NUM!	#NUM!		#NUM!	0	22858	44970	184720	63220	49381	103500	0	0	0	0.790759	0.785073	AT5G41150	UVH1,ATRAD1,RAD1
AT5G54500.1 | Symbols: FQR1 | flavodoxin-like quinone reductase 1 | chr5:22124674-22126256 FORWARD LENGTH=204;AT5G54500.2 | Symbols: FQR1 | flavodoxin-like quinone reductase 1 | chr5:22124674-22126435 FORWARD LENGTH=244	AT5G54500.1;AT5G54500.2	AT5G54500.1;AT5G54500.2	2	2	21.796	0	19.524	5	#NUM!	21.5797	19.7043	20.642	1.32606	20.642	!	1	2	#NUM!	21.4596	21.6059	21.5328	0.103417	21.5328	!	1	2	#NUM!	#NUM!	#NUM!		#NUM!	0	0	500890	221550	0	498690	1026700	0	0	0	0.784291	0.778653	AT5G54500	FQR1
AT2G02080.2 | Symbols: AtIDD4, IDD4 | indeterminate(ID)-domain 4 | chr2:518328-520619 REVERSE LENGTH=439;AT2G02080.1 | Symbols: AtIDD4, IDD4 | indeterminate(ID)-domain 4 | chr2:518328-521170 REVERSE LENGTH=516	AT2G02080.2;AT2G02080.1	AT2G02080.2;AT2G02080.1	4	2	47.577	0	12.215	3	20.6635	20.6227	20.6288	20.6383	0.0220406	20.6383	!	1	3	20.6338	20.519	20.5039	20.5522	0.0710329	20.5522	!	1	3	#NUM!	#NUM!	#NUM!		#NUM!	0	104540	136010	204460	137960	125600	76829	0	0	0	0.938498	0.942653	AT2G02080	AtIDD4,IDD4
AT1G19700.3 | Symbols: BEL10 | BEL1-like homeodomain 10 | chr1:6809958-6811854 REVERSE LENGTH=538;AT1G19700.2 | Symbols: BEL10, BLH10 | BEL1-like homeodomain 10 | chr1:6809958-6811854 REVERSE LENGTH=538;AT1G19700.1 | Symbols: BEL10, BLH10 | BEL1-like homeo	AT1G19700.3;AT1G19700.2;AT1G19700.1;AT1G75410.2;AT1G75410.1	AT1G19700.3;AT1G19700.2;AT1G19700.1;AT1G75410.2;AT1G75410.1	2	2	60.635	0	14.88	4	20.5934	20.512	20.6686	20.5913	0.0783012	20.5913	!	1	3	21.2356	20.8545	20.0277	20.7059	0.617515	20.7059	!	1	3	#NUM!	#NUM!	#NUM!		#NUM!	0	71822	95812	163080	142880	123530	100770	0	0	0	1	1	AT1G19700	BEL10
AT5G06360.1 | Symbols: | Ribosomal protein S8e family protein | chr5:1944835-1946512 FORWARD LENGTH=260	AT5G06360.1	AT5G06360.1	1	1	29.754	0.0015291	6.8638	2	#NUM!	20.2865	20.8511	20.5688	0.399251	20.5688	!	1	2	#NUM!	20.7435	#NUM!	20.7435	#NUM!	20.7435		1	1	#NUM!	#NUM!	#NUM!		#NUM!	0	0	134450	320050	0	238050	0	0	0	0	0.804632	0.804369	AT5G06360
AT5G07440.2 | Symbols: GDH2 | glutamate dehydrogenase 2 | chr5:2356153-2358012 FORWARD LENGTH=411;AT5G07440.1 | Symbols: GDH2 | glutamate dehydrogenase 2 | chr5:2356153-2358012 FORWARD LENGTH=411;AT5G07440.3 | Symbols: GDH2 | glutamate dehydrogenase 2 | ch	AT5G07440.2;AT5G07440.1;AT5G07440.3	AT5G07440.2;AT5G07440.1;AT5G07440.3	2	2	44.699	0	12.147	2	#NUM!	20.5683	#NUM!	20.5683	#NUM!	20.5683		1	1	#NUM!	20.6446	21.3813	21.013	0.520903	21.013	!	1	2	#NUM!	#NUM!	#NUM!		#NUM!	0	0	66781	0	0	49040	458880	0	0	0	0.804018	0.803751	AT5G07440	GDH2
AT2G26990.1 | Symbols: FUS12, ATCSN2, COP12, CSN2 | proteasome family protein | chr2:11519684-11522412 REVERSE LENGTH=439	AT2G26990.1	AT2G26990.1	3	3	51.186	0	18.66	4	#NUM!	#NUM!	20.5668	20.5668	#NUM!	20.5668		1	1	19.6906	19.7022	20.0265	19.8064	0.190652	19.8064	!	1	3	#NUM!	#NUM!	#NUM!		#NUM!	0	0	116000	173240	49513	65066	147550	0	0	0	0.918878	0.921098	AT2G26990	FUS12,ATCSN2,COP12,CSN2
AT3G02230.1 | Symbols: RGP1, ATRGP1 | reversibly glycosylated polypeptide 1 | chr3:415463-417304 FORWARD LENGTH=357;AT5G15650.1 | Symbols: RGP2, ATRGP2 | reversibly glycosylated polypeptide 2 | chr5:5092203-5094093 FORWARD LENGTH=360	AT3G02230.1;AT5G15650.1	AT3G02230.1;AT5G15650.1	2	2	40.629	0	11.837	2	#NUM!	21.5707	19.5533	20.562	1.42649	20.562	!	1	2	#NUM!	21.0648	22.2292	21.647	0.823373	21.647	!	1	2	#NUM!	#NUM!	#NUM!		#NUM!	0	0	281380	20732	0	192150	327250	0	0	0	0.897763	0.89896	AT3G02230	RGP1,ATRGP1
AT5G11670.1 | Symbols: ATNADP-ME2, NADP-ME2 | NADP-malic enzyme 2 | chr5:3754456-3758040 FORWARD LENGTH=588	AT5G11670.1	AT5G11670.1	2	2	64.412	0	14.55	2	#NUM!	20.5468	#NUM!	20.5468	#NUM!	20.5468		1	1	19.2451	20.3257	22.0882	20.553	1.4351	20.553	!	1	3	#NUM!	#NUM!	#NUM!		#NUM!	0	0	129770	0	12263	70940	279140	0	0	0	0.800358	0.799456	AT5G11670	ATNADP-ME2,NADP-ME2
AT3G48730.1 | Symbols: GSA2 | glutamate-1-semialdehyde 2,1-aminomutase 2 | chr3:18049697-18051550 FORWARD LENGTH=472;AT5G63570.1 | Symbols: GSA1 | glutamate-1-semialdehyde-2,1-aminomutase | chr5:25451957-25453620 FORWARD LENGTH=474	AT3G48730.1;AT5G63570.1	AT3G48730.1;AT5G63570.1	2	2	50.141	0	27.291	3	#NUM!	22.1066	18.9629	20.5348	2.22289	20.5348	!	1	2	#NUM!	21.0528	22.3669	21.7098	0.929205	21.7098	!	1	2	#NUM!	#NUM!	#NUM!		#NUM!	0	0	241700	32621	0	312960	647320	0	0	0	0.861824	0.861965	AT3G48730	GSA2
AT3G57940.2 | Symbols: | Domain of unknown function (DUF1726);Putative ATPase (DUF699) | chr3:21449560-21455834 FORWARD LENGTH=1023;AT3G57940.1 | Symbols: | Domain of unknown function (DUF1726);Putative ATPase (DUF699) | chr3:21449560-21455834 FORWARD	AT3G57940.2;AT3G57940.1	AT3G57940.2;AT3G57940.1	3	2	114.95	0	11.781	3	20.3194	20.2921	20.9333	20.5149	0.362579	20.5149	!	1	3	20.3727	20.2665	20.804	20.4811	0.284646	20.4811	!	1	3	#NUM!	#NUM!	#NUM!		#NUM!	0	8032.3	40482	69646	32112	37127	69697	0	0	0	0.850018	0.851454	AT3G57940
AT3G20390.1 | Symbols: | endoribonuclease L-PSP family protein | chr3:7110227-7111695 REVERSE LENGTH=187	AT3G20390.1	AT3G20390.1	1	1	19.816	0	9.7185	3	#NUM!	20.512	#NUM!	20.512	#NUM!	20.512		1	1	#NUM!	20.039	20.7554	20.3972	0.50658	20.3972	!	1	2	#NUM!	#NUM!	#NUM!		#NUM!	0	0	161310	0	0	109190	259530	0	0	0	0.871795	0.872013	AT3G20390
AT2G35940.3 | Symbols: BLH1 | BEL1-like homeodomain 1 | chr2:15089171-15091699 REVERSE LENGTH=680;AT2G35940.2 | Symbols: BLH1 | BEL1-like homeodomain 1 | chr2:15089171-15091699 REVERSE LENGTH=680;AT2G35940.1 | Symbols: BLH1, EDA29 | BEL1-like homeodomain 1	AT2G35940.3;AT2G35940.2;AT2G35940.1	AT2G35940.3;AT2G35940.2;AT2G35940.1	3	2	74.463	0	27.858	3	20.2713	#NUM!	20.7078	20.4896	0.308698	20.4896	!	1	2	21.6628	21.3808	20.8515	21.2984	0.41191	21.2984	!	1	3	#NUM!	#NUM!	#NUM!		#NUM!	0	30217	0	246570	184260	173110	70668	0	0	0	0.910157	0.912272	AT2G35940	BLH1
AT5G36700.3 | Symbols: ATPGLP1, PGLP1 | 2-phosphoglycolate phosphatase 1 | chr5:14422120-14424430 REVERSE LENGTH=332;AT5G36790.3 | Symbols: | Haloacid dehalogenase-like hydrolase (HAD) superfamily protein | chr5:14481229-14483730 REVERSE LENGTH=362;AT5G36	AT5G36700.3;AT5G36790.3;AT5G36790.2;AT5G36790.1;AT5G36700.4;AT5G36700.2;AT5G36700.1	AT5G36700.3;AT5G36790.3;AT5G36790.2;AT5G36790.1;AT5G36700.4;AT5G36700.2;AT5G36700.1	1	1	36.476	0	7.3301	1	#NUM!	20.4799	#NUM!	20.4799	#NUM!	20.4799		1	1	#NUM!	20.431	21.0634	20.7472	0.447113	20.7472	!	1	2	#NUM!	#NUM!	#NUM!		#NUM!	0	0	145210	0	0	127500	273770	0	0	0	0.791352	0.785662	AT5G36700	ATPGLP1,PGLP1
AT3G61600.2 | Symbols: ATPOB1, POB1 | POZ/BTB containin G-protein 1 | chr3:22795704-22798069 FORWARD LENGTH=561;AT3G61600.1 | Symbols: ATPOB1, POB1 | POZ/BTB containin G-protein 1 | chr3:22795704-22797953 FORWARD LENGTH=561	AT3G61600.2;AT3G61600.1	AT3G61600.2;AT3G61600.1	2	2	63.151	0	14.094	7	20.367	21.0528	19.9901	20.47	0.538775	20.47	!	1	3	21.1902	20.4749	20.6298	20.765	0.376339	20.765	!	1	3	#NUM!	#NUM!	#NUM!		#NUM!	0	115290	76683	153780	147550	68125	221620	0	0	0	0.847968	0.848006	AT3G61600	ATPOB1,POB1
AT1G53310.3 | Symbols: ATPPC1, PEPC1, ATPEPC1, PPC1 | phosphoenolpyruvate carboxylase 1 | chr1:19884261-19888070 REVERSE LENGTH=967;AT1G53310.2 | Symbols: ATPPC1, PEPC1, ATPEPC1, PPC1 | phosphoenolpyruvate carboxylase 1 | chr1:19884261-19888070 REVERSE LEN	AT1G53310.3;AT1G53310.2;AT1G53310.1;AT3G14940.1	AT1G53310.3;AT1G53310.2;AT1G53310.1;AT3G14940.1	2	1	110.28	0	11.431	2	#NUM!	20.4543	#NUM!	20.4543	#NUM!	20.4543		1	1	#NUM!	19.8565	21.034	20.4453	0.832553	20.4453	!	1	2	#NUM!	#NUM!	#NUM!		#NUM!	0	0	23154	0	0	40667	78681	0	0	0	0.968661	0.97151	AT1G53310	ATPPC1,PEPC1,ATPEPC1,PPC1
AT1G09780.1 | Symbols: | Phosphoglycerate mutase, 2,3-bisphosphoglycerate-independent | chr1:3165550-3167812 REVERSE LENGTH=557	AT1G09780.1;AT3G08590.2;AT3G08590.1	AT1G09780.1	4	4	60.579	0	25.865	5	#NUM!	20.4499	#NUM!	20.4499	#NUM!	20.4499		1	1	#NUM!	19.7868	20.9036	20.3452	0.789735	20.3452	!	1	2	#NUM!	#NUM!	#NUM!		#NUM!	0	0	63182	0	0	37487	164850	0	0	0	1	1	AT1G09780
AT3G46970.1 | Symbols: ATPHS2, PHS2 | alpha-glucan phosphorylase 2 | chr3:17301625-17306111 REVERSE LENGTH=841	AT3G46970.1	AT3G46970.1	2	2	95.158	0	11.234	2	20.3866	20.4797	#NUM!	20.4331	0.0658475	20.4331	!	1	2	#NUM!	21.3358	20.8926	21.1142	0.313365	21.1142	!	1	2	#NUM!	#NUM!	#NUM!		#NUM!	0	46068	48466	0	0	111610	37829	0	0	0	0.863941	0.864099	AT3G46970	ATPHS2,PHS2
AT3G52250.1 | Symbols: | Duplicated homeodomain-like superfamily protein | chr3:19376629-19383100 FORWARD LENGTH=1656	AT3G52250.1	AT3G52250.1	3	3	181.75	0	34.671	4	#NUM!	20.0622	20.8024	20.4323	0.523365	20.4323	!	1	2	21.2428	19.9259	20.2051	20.458	0.693916	20.458	!	1	3	#NUM!	#NUM!	#NUM!		#NUM!	0	0	16388	57652	30355	16680	48260	0	0	0	0.856923	0.858433	AT3G52250
AT3G28030.1 | Symbols: UVH3, UVR1 | 5-3 exonuclease family protein | chr3:10424321-10431178 FORWARD LENGTH=1479	AT3G28030.1	AT3G28030.1	3	3	165.67	0	17.945	3	20.4076	20.3381	20.5309	20.4255	0.0976338	20.4255	!	1	3	20.751	20.5906	20.4565	20.5994	0.147425	20.5994	!	1	3	#NUM!	#NUM!	#NUM!		#NUM!	0	27097	31905	54223	34133	24115	49002	0	0	0	0.867493	0.867679	AT3G28030	UVH3,UVR1
AT3G54280.1 | Symbols: CHR16, CHA16, RGD3, ATBTAF1, BTAF1 | DNA binding;ATP binding;nucleic acid binding;binding;helicases;ATP binding;DNA binding;helicases | chr3:20092361-20103807 FORWARD LENGTH=2045;AT3G54280.2 | Symbols: RGD3 | DNA binding;ATP binding;	AT3G54280.1;AT3G54280.2	AT3G54280.1;AT3G54280.2	3	3	227.05	0	17.002	2	20.3447	20.0128	20.9151	20.4242	0.456384	20.4242	!	1	3	20.8081	20.6183	20.3786	20.6016	0.215228	20.6016	!	1	3	#NUM!	#NUM!	#NUM!		#NUM!	0	3669.1	16345	55108	27479	18962	29423	0	0	0	0.854147	0.855627	AT3G54280	CHR16,CHA16,RGD3,ATBTAF1,BTAF1
AT1G24190.2 | Symbols: SNL3 | SIN3-like 3 | chr1:8563858-8569927 REVERSE LENGTH=1326;AT1G24190.1 | Symbols: SIN3, ATSIN3, SNL3 | SIN3-like 3 | chr1:8563858-8569927 REVERSE LENGTH=1330	AT1G24190.2;AT1G24190.1	AT1G24190.2;AT1G24190.1	2	2	150.82	0	13.788	2	20.348	20.1268	20.788	20.4209	0.336606	20.4209	!	1	3	20.696	20.3153	20.4485	20.4866	0.193195	20.4866	!	1	3	#NUM!	#NUM!	#NUM!		#NUM!	0	10145	31411	63781	31810	35350	36068	0	0	0	0.992354	0.996468	AT1G24190	SNL3
AT5G55220.1 | Symbols: | trigger factor type chaperone family protein | chr5:22397677-22400678 FORWARD LENGTH=547	AT5G55220.1	AT5G55220.1	1	1	61.733	0	9.6426	2	#NUM!	20.3708	#NUM!	20.3708	#NUM!	20.3708		1	1	#NUM!	19.0895	20.122	19.6058	0.730071	19.6058	!	1	2	#NUM!	#NUM!	#NUM!		#NUM!	0	0	60950	0	0	23559	69710	0	0	0	0.783709	0.778074	AT5G55220
AT1G75280.1 | Symbols: | NmrA-like negative transcriptional regulator family protein | chr1:28252030-28253355 FORWARD LENGTH=310;AT1G75300.1 | Symbols: | NmrA-like negative transcriptional regulator family protein | chr1:28255552-28256927 FORWARD LENGTH=	AT1G75280.1;AT1G75300.1	AT1G75280.1;AT1G75300.1	1	1	33.736	0.0015385	6.9131	1	#NUM!	20.3197	#NUM!	20.3197	#NUM!	20.3197		1	1	#NUM!	20.5428	20.989	20.7659	0.315476	20.7659	!	1	2	#NUM!	#NUM!	#NUM!		#NUM!	0	0	153470	0	0	196480	339130	0	0	0	0.946923	0.950352	AT1G75280
AT1G67310.1 | Symbols: | Calmodulin-binding transcription activator protein with CG-1 and Ankyrin domains | chr1:25198182-25203126 REVERSE LENGTH=1016	AT1G67310.1	AT1G67310.1	1	1	113.06	0	7.8521	1	#NUM!	20.7986	19.8142	20.3064	0.696081	20.3064	!	1	2	20.2934	#NUM!	20.0676	20.1805	0.159679	20.1805	!	1	2	#NUM!	#NUM!	#NUM!		#NUM!	0	0	69476	46653	46376	0	63446	0	0	0	0.952911	0.955555	AT1G67310
AT3G19170.2 | Symbols: PREP1 | presequence protease 1 | chr3:6625578-6631874 REVERSE LENGTH=1069;AT3G19170.1 | Symbols: ATPREP1, ATZNMP, PREP1 | presequence protease 1 | chr3:6625578-6631874 REVERSE LENGTH=1080	AT3G19170.2;AT3G19170.1	AT3G19170.2;AT3G19170.1	2	2	119.76	0	12.194	2	#NUM!	20.2998	#NUM!	20.2998	#NUM!	20.2998		1	1	#NUM!	20.0819	20.7012	20.3915	0.437913	20.3915	!	1	2	#NUM!	#NUM!	#NUM!		#NUM!	0	0	27500	0	0	19099	73901	0	0	0	0.873238	0.873468	AT3G19170	PREP1
AT5G12140.1 | Symbols: ATCYS1, CYS1 | cystatin-1 | chr5:3923295-3923936 REVERSE LENGTH=101	AT5G12140.1	AT5G12140.1	2	2	11.255	0	24.766	5	#NUM!	21.2463	19.3398	20.293	1.34814	20.293	!	1	2	#NUM!	20.9845	21.3777	21.1811	0.277982	21.1811	!	1	2	#NUM!	#NUM!	#NUM!		#NUM!	0	0	682660	142230	0	535620	1075500	0	0	0	0.799751	0.798847	AT5G12140	ATCYS1,CYS1
AT5G58250.1 | Symbols: | unknown protein;FUNCTIONS IN: molecular_function unknown;INVOLVED IN: biological_process unknown;LOCATED IN: thylakoid, chloroplast;EXPRESSED IN: 22 plant structures;EXPRESSED DURING: 14 growth stages;CONTAINS InterPro DOMAI	AT5G58250.1	AT5G58250.1	1	1	24.104	0	7.9468	1	#NUM!	20.278	#NUM!	20.278	#NUM!	20.278		1	1	#NUM!	19.9603	21.0101	20.4852	0.742343	20.4852	!	1	2	#NUM!	#NUM!	#NUM!		#NUM!	0	0	182350	0	0	110280	337580	0	0	0	0.780808	0.775195	AT5G58250
AT1G62380.1 | Symbols: ACO2, ATACO2 | ACC oxidase 2 | chr1:23082340-23084068 FORWARD LENGTH=320	AT1G62380.1	AT1G62380.1	2	2	36.183	0	10.991	3	#NUM!	20.2522	#NUM!	20.2522	#NUM!	20.2522		1	1	#NUM!	20.5597	20.9031	20.7314	0.242783	20.7314	!	1	2	#NUM!	#NUM!	#NUM!		#NUM!	0	0	185680	0	0	124040	372710	0	0	0	0.961597	0.964354	AT1G62380	ACO2,ATACO2
AT5G48160.2 | Symbols: OBE2 | Protein of unknown function (DUF1423) | chr5:19528019-19529820 REVERSE LENGTH=574;AT5G48160.1 | Symbols: OBE2 | Protein of unknown function (DUF1423) | chr5:19528019-19529820 REVERSE LENGTH=574	AT5G48160.2;AT5G48160.1	AT5G48160.2;AT5G48160.1	1	1	65.083	0	16.64	3	#NUM!	20.3256	20.1722	20.2489	0.10851	20.2489	!	1	2	21.2416	20.0896	19.8955	20.4089	0.727634	20.4089	!	1	3	#NUM!	#NUM!	#NUM!		#NUM!	0	0	69159	84169	90358	52241	66492	0	0	0	0.787218	0.780975	AT5G48160	OBE2
AT2G44150.1 | Symbols: ASHH3, SDG7 | histone-lysine N-methyltransferase ASHH3 | chr2:18258863-18261003 FORWARD LENGTH=363	AT2G44150.1	AT2G44150.1	1	1	41.286	0.005848	6.5355	1	#NUM!	#NUM!	20.2369	20.2369	#NUM!	20.2369		1	1	20.9692	20.2029	20.4684	20.5468	0.389113	20.5468	!	1	3	#NUM!	#NUM!	#NUM!		#NUM!	0	0	0	162890	177700	79441	166030	0	0	0	0.903144	0.905175	AT2G44150	ASHH3,SDG7
AT1G32810.2 | Symbols: | RING/FYVE/PHD zinc finger superfamily protein | chr1:11881810-11885843 FORWARD LENGTH=1068	AT1G32810.2	AT1G32810.2	2	2	117.55	0	12.354	2	19.7137	20.2802	20.7041	20.2327	0.49692	20.2327	!	1	3	20.3165	20.0746	19.9095	20.1002	0.204713	20.1002	!	1	3	#NUM!	#NUM!	#NUM!		#NUM!	0	7301.8	22999	76754	44166	37069	23998	0	0	0	0.984022	0.986147	AT1G32810
AT1G48560.1 | Symbols: | unknown protein;Has 75 Blast hits to 71 proteins in 10 species: Archae - 0;Bacteria - 0;Metazoa - 4;Fungi - 0;Plants - 69;Viruses - 0;Other Eukaryotes - 2 (source: NCBI BLink). | chr1:17952935-17955108 FORWARD LENGTH=643;AT	AT1G48560.1;AT1G48560.2	AT1G48560.1;AT1G48560.2	3	3	72.386	0	17.162	3	#NUM!	20.2797	20.183	20.2314	0.0683575	20.2314	!	1	2	21.242	20.4913	20.2541	20.6625	0.515737	20.6625	!	1	3	#NUM!	#NUM!	#NUM!		#NUM!	0	0	16570	171710	133310	20876	77582	0	0	0	0.97583	0.97786	AT1G48560
AT4G24470.2 | Symbols: ZIM, GATA25 | GATA-type zinc finger protein with TIFY domain | chr4:12645785-12647734 FORWARD LENGTH=309;AT4G24470.1 | Symbols: ZIM, TIFY1, GATA25 | GATA-type zinc finger protein with TIFY domain | chr4:12645785-12647734 FORWARD LENG	AT4G24470.2;AT4G24470.1;AT4G24470.3	AT4G24470.2;AT4G24470.1;AT4G24470.3	1	1	33.261	0	7.9711	2	#NUM!	#NUM!	20.2225	20.2225	#NUM!	20.2225		1	1	#NUM!	20.1486	21.0013	20.5749	0.602963	20.5749	!	1	2	#NUM!	#NUM!	#NUM!		#NUM!	0	0	0	468590	0	294520	769350	0	0	0	0.826702	0.825937	AT4G24470	ZIM,GATA25
AT3G19895.1 | Symbols: | RING/U-box superfamily protein | chr3:6917530-6921211 REVERSE LENGTH=554	AT3G19895.1	AT3G19895.1	2	2	59.694	0	21.312	4	19.9634	20.0454	20.5837	20.1975	0.336973	20.1975	!	1	3	20.9964	20.5437	20.2302	20.5901	0.385218	20.5901	!	1	3	#NUM!	#NUM!	#NUM!		#NUM!	0	35566	55626	189350	126290	87738	162940	0	0	0	0.872516	0.87274	AT3G19895
AT2G46340.1 | Symbols: SPA1 | SPA (suppressor of phyA-105) protein family | chr2:19022572-19026821 REVERSE LENGTH=1029	AT2G46340.1	AT2G46340.1	2	2	114.69	0	10.862	2	20.2537	19.8772	20.4528	20.1946	0.292353	20.1946	!	1	3	20.5233	19.8037	#NUM!	20.1635	0.508812	20.1635	!	1	2	#NUM!	#NUM!	#NUM!		#NUM!	0	19974	25920	63549	46410	14443	0	0	0	0	0.902371	0.904394	AT2G46340	SPA1
AT3G10030.2 | Symbols: | aspartate/glutamate/uridylate kinase family protein | chr3:3092618-3094831 REVERSE LENGTH=520;AT3G10030.1 | Symbols: | aspartate/glutamate/uridylate kinase family protein | chr3:3092277-3094831 REVERSE LENGTH=542	AT3G10030.2;AT3G10030.1	AT3G10030.2;AT3G10030.1	2	2	57.004	0	12.864	2	#NUM!	19.9798	20.3636	20.1717	0.27136	20.1717	!	1	2	20.0907	19.2594	#NUM!	19.675	0.587809	19.675	!	1	2	#NUM!	#NUM!	#NUM!		#NUM!	0	0	91452	191330	31767	31648	0	0	0	0	0.889437	0.889794	AT3G10030
AT4G35450.4 | Symbols: AKR2, AFT, AKR2A | ankyrin repeat-containing protein 2 | chr4:16840072-16841759 FORWARD LENGTH=304;AT4G35450.3 | Symbols: AKR2, AFT, AKR2A | ankyrin repeat-containing protein 2 | chr4:16839862-16841759 FORWARD LENGTH=342;AT4G35450.2	AT4G35450.4;AT4G35450.3;AT4G35450.2;AT4G35450.1;AT4G35450.5;AT2G17390.1	AT4G35450.4;AT4G35450.3;AT4G35450.2;AT4G35450.1;AT4G35450.5	3	3	33.074	0	32.309	6	#NUM!	21.5991	18.7201	20.1596	2.03576	20.1596	!	1	2	#NUM!	21.3655	21.0826	21.224	0.200046	21.224	!	1	2	#NUM!	#NUM!	#NUM!		#NUM!	0	0	407450	26257	0	242740	410140	0	0	0	0.814573	0.814376	AT4G35450	AKR2,AFT,AKR2A
AT2G32950.1 | Symbols: COP1, ATCOP1, DET340, FUS1, EMB168 | Transducin/WD40 repeat-like superfamily protein | chr2:13978000-13983282 FORWARD LENGTH=675	AT2G32950.1	AT2G32950.1	2	2	76.187	0	11.612	2	20.2726	19.9393	20.1944	20.1354	0.174288	20.1354	!	1	3	20.1605	20.0102	19.9915	20.0541	0.0926836	20.0541	!	1	3	#NUM!	#NUM!	#NUM!		#NUM!	0	43657	43637	72197	39044	28029	63015	0	0	0	0.913309	0.915462	AT2G32950	COP1,ATCOP1,DET340,FUS1,EMB168
AT5G05230.1 | Symbols: | RING/U-box superfamily protein | chr5:1551593-1553543 FORWARD LENGTH=363	AT5G05230.1	AT5G05230.1	3	3	39.371	0	21.797	3	19.9888	19.5453	20.669	20.0677	0.565963	20.0677	!	1	3	20.6562	20.6335	21.1436	20.8111	0.288154	20.8111	!	1	3	#NUM!	#NUM!	#NUM!		#NUM!	0	18225	85972	165570	201240	175880	166280	0	0	0	0.805861	0.805606	AT5G05230
AT1G29150.1 | Symbols: ATS9, RPN6 | non-ATPase subunit 9 | chr1:10181240-10182499 FORWARD LENGTH=419	AT1G29150.1	AT1G29150.1	2	2	46.749	0	13.2	3	#NUM!	20.1103	19.9851	20.0477	0.0885421	20.0477	!	1	2	20.5259	#NUM!	20.4209	20.4734	0.0742607	20.4734	!	1	2	#NUM!	#NUM!	#NUM!		#NUM!	0	0	102070	99984	50366	0	157450	0	0	0	0.987708	0.99175	AT1G29150	ATS9,RPN6
AT3G63540.1 | Symbols: | Mog1/PsbP/DUF1795-like photosystem II reaction center PsbP family protein | chr3:23459372-23459803 REVERSE LENGTH=143	AT3G63540.1	AT3G63540.1	1	1	16.279	0	7.8777	2	#NUM!	20.0291	#NUM!	20.029	#NUM!	20.029		1	1	#NUM!	19.5866	21.2521	20.4193	1.17767	20.4193	!	1	2	#NUM!	#NUM!	#NUM!		#NUM!	0	0	216420	0	0	149620	686570	0	0	0	0.845928	0.845269	AT3G63540
AT1G09060.2 | Symbols: | Zinc finger, RING-type;Transcription factor jumonji/aspartyl beta-hydroxylase | chr1:2921235-2925212 REVERSE LENGTH=930;AT1G09060.1 | Symbols: | Zinc finger, RING-type;Transcription factor jumonji/aspartyl beta-hydroxylase | chr1	AT1G09060.2;AT1G09060.1;AT1G09060.3	AT1G09060.2;AT1G09060.1;AT1G09060.3	3	3	105.59	0	19.651	5	19.6978	20.1102	20.2779	20.0286	0.298515	20.0286	!	1	3	21.1456	19.9251	18.7157	19.9288	1.21491	19.9288	!	1	3	#NUM!	#NUM!	#NUM!		#NUM!	0	15150	32852	76737	47911	36376	11931	0	0	0	1	1	AT1G09060
AT1G43850.2 | Symbols: SEU | SEUSS transcriptional co-regulator | chr1:16617872-16621596 FORWARD LENGTH=877;AT1G43850.1 | Symbols: SEU | SEUSS transcriptional co-regulator | chr1:16617872-16621596 FORWARD LENGTH=877	AT1G43850.2;AT1G43850.1	AT1G43850.2;AT1G43850.1	2	2	96.231	0	12.054	3	#NUM!	#NUM!	20.0246	20.0246	#NUM!	20.0246		1	1	20.2179	20.4651	#NUM!	20.3415	0.174848	20.3415	!	1	2	#NUM!	#NUM!	#NUM!		#NUM!	0	0	0	52801	39275	103490	0	0	0	0	0.977639	0.979689	AT1G43850	SEU
AT3G14310.1 | Symbols: ATPME3, PME3 | pectin methylesterase 3 | chr3:4772214-4775095 REVERSE LENGTH=592	AT3G14310.1;AT1G53830.1	AT3G14310.1	3	3	64.255	0	17.104	4	#NUM!	20.9068	19.1206	20.0137	1.26299	20.0137	!	1	2	#NUM!	20.2572	21.3062	20.7817	0.741798	20.7817	!	1	2	#NUM!	#NUM!	#NUM!		#NUM!	0	0	115930	18384	0	53878	214780	0	0	0	0.882738	0.883042	AT3G14310	ATPME3,PME3
AT3G16810.1 | Symbols: APUM24, PUM24 | pumilio 24 | chr3:5723436-5727539 REVERSE LENGTH=641	AT3G16810.1	AT3G16810.1	1	1	71.603	0.0022305	6.6582	2	20.4648	19.602	19.9481	20.005	0.434225	20.005	!	1	3	20.866	19.7211	20.2564	20.2812	0.572835	20.2812	!	1	3	#NUM!	#NUM!	#NUM!		#NUM!	0	40416	33179	67529	55686	35283	89037	0	0	0	0.87614	0.876392	AT3G16810	APUM24,PUM24
AT2G06850.1 | Symbols: EXGT-A1, EXT, XTH4 | xyloglucan endotransglucosylase/hydrolase 4 | chr2:2763619-2765490 FORWARD LENGTH=296	AT2G06850.1	AT2G06850.1	1	1	34.291	0	9.3396	1	#NUM!	#NUM!	19.9852	19.9852	#NUM!	19.9852		1	1	#NUM!	19.9866	20.253	20.1198	0.18838	20.1198	!	1	2	#NUM!	#NUM!	#NUM!		#NUM!	0	0	0	141620	0	93873	159000	0	0	0	0.934342	0.93843	AT2G06850	EXGT-A1,EXT,XTH4
AT3G12490.1 | Symbols: ATCYSB, ATCYS6, CYSB | cystatin B | chr3:3960523-3961777 REVERSE LENGTH=201;AT3G12490.2 | Symbols: ATCYSB, ATCYS6, CYSB | cystatin B | chr3:3960523-3961876 REVERSE LENGTH=234	AT3G12490.1;AT3G12490.2	AT3G12490.1;AT3G12490.2	2	2	22.477	0	13.749	3	#NUM!	19.9779	#NUM!	19.9778	#NUM!	19.9778		1	1	#NUM!	19.8518	21.2734	20.5626	1.00522	20.5626	!	1	2	#NUM!	#NUM!	#NUM!		#NUM!	0	0	182500	0	0	74380	546780	0	0	0	0.885703	0.88603	AT3G12490	ATCYSB,ATCYS6,CYSB
AT3G42660.1 | Symbols: | transducin family protein / WD-40 repeat family protein | chr3:14751280-14755701 FORWARD LENGTH=953	AT3G42660.1	AT3G42660.1	2	2	104.85	0	14.745	1	#NUM!	#NUM!	19.962	19.962	#NUM!	19.962		1	1	20.4152	#NUM!	20.0228	20.219	0.277479	20.219	!	1	2	#NUM!	#NUM!	#NUM!		#NUM!	0	0	0	43368	33923	0	58106	0	0	0	0.866781	0.86696	AT3G42660
AT1G67430.1 | Symbols: | Ribosomal protein L22p/L17e family protein | chr1:25262209-25263627 FORWARD LENGTH=175;AT1G67430.2 | Symbols: | Ribosomal protein L22p/L17e family protein | chr1:25262209-25263627 FORWARD LENGTH=131	AT1G67430.1;AT1G67430.2	AT1G67430.1;AT1G67430.2	6	2	19.854	0	11.939	2	#NUM!	19.9378	#NUM!	19.9378	#NUM!	19.9378		1	1	#NUM!	20.0084	21.5692	20.7888	1.10367	20.7888	!	1	2	#NUM!	#NUM!	#NUM!		#NUM!	0	0	37231	0	0	38577	1030700	0	0	0	0.952051	0.954684	AT1G67430
AT1G22300.3 | Symbols: GRF10, GF14 EPSILON | general regulatory factor 10 | chr1:7879601-7881103 REVERSE LENGTH=251;AT1G22300.2 | Symbols: GRF10, GF14 EPSILON | general regulatory factor 10 | chr1:7879244-7881103 REVERSE LENGTH=254;AT1G22300.1 | Symbols: G	AT1G22300.3;AT1G22300.2;AT1G22300.1	AT1G22300.3;AT1G22300.2;AT1G22300.1	2	1	28.568	0	18.808	2	#NUM!	19.8848	#NUM!	19.8848	#NUM!	19.8848		1	1	#NUM!	20.6973	22.2071	21.4522	1.0676	21.4522	!	1	2	#NUM!	#NUM!	#NUM!		#NUM!	0	0	97912	0	0	161560	665500	0	0	0	0.997043	1	AT1G22300	GRF10,GF14EPSILON
AT5G19550.1 | Symbols: ASP2, AAT2 | aspartate aminotransferase 2 | chr5:6598201-6601597 FORWARD LENGTH=405;AT1G62800.1 | Symbols: ASP4 | aspartate aminotransferase 4 | chr1:23253934-23257416 REVERSE LENGTH=403;AT1G62800.2 | Symbols: ASP4 | aspartate aminot	AT5G19550.1;AT1G62800.1;AT1G62800.2	AT5G19550.1;AT1G62800.1;AT1G62800.2	2	2	44.266	0	13.791	3	#NUM!	20.5207	19.2267	19.8737	0.914966	19.8737	!	1	2	#NUM!	19.5026	20.9421	20.2223	1.01787	20.2223	!	1	2	#NUM!	#NUM!	#NUM!		#NUM!	0	0	51698	36732	0	61965	202050	0	0	0	0.797333	0.795812	AT5G19550	ASP2,AAT2
AT1G74850.1 | Symbols: PTAC2 | plastid transcriptionally active 2 | chr1:28119237-28122314 REVERSE LENGTH=862	AT1G74850.1	AT1G74850.1	1	1	96.324	0.0084151	6.2955	1	19.3434	19.4517	20.7527	19.8493	0.784253	19.8493	!	1	3	19.6938	#NUM!	19.6185	19.6561	0.053248	19.6561	!	1	2	#NUM!	#NUM!	#NUM!		#NUM!	0	15907	26546	80430	26975	0	45460	0	0	0	0.947774	0.951215	AT1G74850	PTAC2
AT2G35635.1 | Symbols: UBQ7, RUB2 | ubiquitin 7 | chr2:14981044-14981943 FORWARD LENGTH=154;AT1G31340.1 | Symbols: RUB1, NEDD8, ATRUB1 | related to ubiquitin 1 | chr1:11218076-11219417 REVERSE LENGTH=156;AT3G52590.1 | Symbols: UBQ1, EMB2167, ERD16, HAP4 |	AT2G35635.1;AT1G31340.1;AT3G52590.1;AT2G36170.1;AT4G05050.4;AT4G05050.3;AT4G05050.2;AT4G05050.1;AT4G02890.2;AT4G02890.1;AT1G55060.1;AT4G05320.5;AT4G02890.4;AT4G02890.3;AT5G03240.3;AT5G03240.2;AT5G03240.1;AT1G65350.1;AT5G37640.1;AT4G05320.6;AT4G05320.3;AT4G05320.1;AT5G20620.1;AT4G05320.4;AT4G05320.2;AT3G09790.1	AT2G35635.1;AT1G31340.1;AT3G52590.1;AT2G36170.1;AT4G05050.4;AT4G05050.3;AT4G05050.2;AT4G05050.1;AT4G02890.2;AT4G02890.1;AT1G55060.1;AT4G05320.5;AT4G02890.4;AT4G02890.3;AT5G03240.3;AT5G03240.2;AT5G03240.1;AT1G65350.1;AT5G37640.1;AT4G05320.6;AT4G05320.3;AT4G05320.1;AT5G20620.1;AT4G05320.4;AT4G05320.2;AT3G09790.1	5	1	17.15	0	11.74	2	#NUM!	19.7618	19.8653	19.8136	0.0731845	19.8136	!	1	2	19.6694	19.4839	20.341	19.8314	0.450972	19.8314	!	1	3	#NUM!	#NUM!	#NUM!		#NUM!	0	0	206940	327270	136560	157150	411790	0	0	0	0.986784	0.989875	AT2G35635	UBQ7,RUB2
AT1G76080.1 | Symbols: ATCDSP32, CDSP32 | chloroplastic drought-induced stress protein of 32 kD | chr1:28548063-28549348 REVERSE LENGTH=302	AT1G76080.1	AT1G76080.1	2	2	33.684	0	12.583	3	#NUM!	19.804	#NUM!	19.804	#NUM!	19.804		1	1	#NUM!	20.2911	21.2632	20.7772	0.687397	20.7772	!	1	2	#NUM!	#NUM!	#NUM!		#NUM!	0	0	42995	0	0	165090	484410	0	0	0	0.945226	0.94863	AT1G76080	ATCDSP32,CDSP32
AT5G41410.1 | Symbols: BEL1 | POX (plant homeobox) family protein | chr5:16580424-16583770 FORWARD LENGTH=611	AT5G41410.1;AT2G27220.1;AT2G27220.2;AT4G32980.1	AT5G41410.1	3	2	69.492	0	15.144	6	19.4714	19.3409	20.5374	19.7833	0.656397	19.7833	!	1	3	20.9225	20.2246	20.2637	20.4703	0.392142	20.4703	!	1	3	#NUM!	#NUM!	#NUM!		#NUM!	0	35610	46721	152070	101590	80990	120370	0	0	0	0.790166	0.784485	AT5G41410	BEL1
AT3G06340.3 | Symbols: | DNAJ heat shock N-terminal domain-containing protein | chr3:1920607-1922628 REVERSE LENGTH=673;AT3G06340.2 | Symbols: | DNAJ heat shock N-terminal domain-containing protein | chr3:1920607-1922628 REVERSE LENGTH=673;AT3G06340.1 |	AT3G06340.3;AT3G06340.2;AT3G06340.1	AT3G06340.3;AT3G06340.2;AT3G06340.1	1	1	75.919	0	12.776	3	19.7605	19.3965	20.1788	19.7786	0.391462	19.7786	!	1	3	20.2447	19.5584	19.8792	19.8941	0.343405	19.8941	!	1	3	#NUM!	#NUM!	#NUM!		#NUM!	0	30251	31033	73350	39275	33863	57031	0	0	0	0.890939	0.891309	AT3G06340
AT5G66000.1 | Symbols: | unknown protein;BEST Arabidopsis thaliana protein match is: unknown protein (TAIR:AT2G17540.3);Has 30201 Blast hits to 17322 proteins in 780 species: Archae - 12;Bacteria - 1396;Metazoa - 17338;Fungi - 3422;Plants - 5037;Vi	AT5G66000.1	AT5G66000.1	6	6	22.73	0	47.682	12	#NUM!	#NUM!	19.7768	19.7769	#NUM!	19.7769		1	1	25.0374	24.196	22.6774	23.9703	1.19609	23.9703	!	1	3	#NUM!	#NUM!	#NUM!		#NUM!	0	0	0	105240	3949300	2022100	3040800	0	0	0	0.776212	0.770631	AT5G66000
AT5G59880.2 | Symbols: ADF3 | actin depolymerizing factor 3 | chr5:24120382-24121628 FORWARD LENGTH=124;AT5G59880.1 | Symbols: ADF3 | actin depolymerizing factor 3 | chr5:24120382-24121628 FORWARD LENGTH=139	AT5G59880.2;AT5G59880.1	AT5G59880.2;AT5G59880.1	1	1	14.124	0	7.3126	2	#NUM!	19.7476	#NUM!	19.7476	#NUM!	19.7476		1	1	#NUM!	20.2164	19.6579	19.9372	0.39495	19.9372	!	1	2	#NUM!	#NUM!	#NUM!		#NUM!	0	0	284890	0	0	370450	363850	0	0	0	0.779654	0.773477	AT5G59880	ADF3
AT2G40490.1 | Symbols: HEME2 | Uroporphyrinogen decarboxylase | chr2:16912961-16914988 FORWARD LENGTH=394	AT2G40490.1	AT2G40490.1	1	1	43.579	0	14.203	2	#NUM!	19.7457	#NUM!	19.7457	#NUM!	19.7457		1	1	#NUM!	18.8005	19.7132	19.2569	0.645398	19.2569	!	1	2	#NUM!	#NUM!	#NUM!		#NUM!	0	0	74872	0	0	36535	99494	0	0	0	0.906247	0.908316	AT2G40490	HEME2
AT3G17820.1 | Symbols: ATGSKB6, GLN1.3, GLN1;3 | glutamine synthetase 1.3 | chr3:6097503-6099408 FORWARD LENGTH=354	AT3G17820.1	AT3G17820.1	2	1	38.594	0	9.0297	1	#NUM!	20.4589	18.9009	19.6799	1.10169	19.6799	!	1	2	#NUM!	20.2872	20.456	20.3716	0.119419	20.3716	!	1	2	#NUM!	#NUM!	#NUM!		#NUM!	0	0	185670	30412	0	102880	251310	0	0	0	0.874687	0.874927	AT3G17820	ATGSKB6,GLN1.3,GLN1;3
AT2G25450.1 | Symbols: | 2-oxoglutarate (2OG) and Fe(II)-dependent oxygenase superfamily protein | chr2:10830286-10831563 REVERSE LENGTH=359	AT2G25450.1	AT2G25450.1	2	2	40.351	0	30.237	4	#NUM!	21.0759	18.2579	19.6669	1.99264	19.6669	!	1	2	#NUM!	20.4847	23.2292	21.857	1.94065	21.857	!	1	2	#NUM!	#NUM!	#NUM!		#NUM!	0	0	177220	26143	0	143340	1253500	0	0	0	0.921286	0.923534	AT2G25450
AT5G35360.2 | Symbols: CAC2 | acetyl Co-enzyme a carboxylase biotin carboxylase subunit | chr5:13584300-13587827 FORWARD LENGTH=499;AT5G35360.1 | Symbols: CAC2 | acetyl Co-enzyme a carboxylase biotin carboxylase subunit | chr5:13584300-13588268 FORWARD LEN	AT5G35360.2;AT5G35360.1;AT5G35360.3	AT5G35360.2;AT5G35360.1;AT5G35360.3	2	2	54.164	0	12.741	5	#NUM!	20.7379	18.5832	19.6606	1.52362	19.6606	!	1	2	#NUM!	20.8263	21.2018	21.014	0.265553	21.014	!	1	2	#NUM!	#NUM!	#NUM!		#NUM!	0	0	106230	18414	0	105560	207650	0	0	0	0.791946	0.786843	AT5G35360	CAC2
AT5G54260.1 | Symbols: MRE11, ATMRE11 | DNA repair and meiosis protein (Mre11) | chr5:22032702-22037749 FORWARD LENGTH=720	AT5G54260.1	AT5G54260.1	1	1	80.29	0.0044379	6.6104	3	20.0466	19.4812	19.438	19.6553	0.339608	19.6553	!	1	3	20.1901	20.2699	19.708	20.056	0.304014	20.056	!	1	3	#NUM!	#NUM!	#NUM!		#NUM!	0	40043	40184	55382	47721	66419	57159	0	0	0	0.784875	0.779232	AT5G54260	MRE11,ATMRE11
AT2G25560.1 | Symbols: | DNAJ heat shock N-terminal domain-containing protein | chr2:10881790-10883760 FORWARD LENGTH=656	AT2G25560.1	AT2G25560.1	2	2	73.097	0	11.52	2	19.4794	19.5619	19.8856	19.6423	0.214703	19.6423	!	1	3	19.9445	19.6524	19.8449	19.8139	0.14851	19.8139	!	1	3	#NUM!	#NUM!	#NUM!		#NUM!	0	19179	30880	82098	49901	32890	85846	0	0	0	0.920482	0.922721	AT2G25560
AT1G80380.1 | Symbols: | P-loop containing nucleoside triphosphate hydrolases superfamily protein | chr1:30217332-30219784 FORWARD LENGTH=362;AT1G80380.3 | Symbols: | P-loop containing nucleoside triphosphate hydrolases superfamily protein | chr1:3021789	AT1G80380.1;AT1G80380.3;AT1G80380.4;AT1G80380.2	AT1G80380.1;AT1G80380.3;AT1G80380.4;AT1G80380.2	1	1	40.833	0	8.666	1	#NUM!	19.6084	#NUM!	19.6084	#NUM!	19.6084		1	1	#NUM!	19.1282	19.6138	19.371	0.343414	19.371	!	1	2	#NUM!	#NUM!	#NUM!		#NUM!	0	0	71507	0	0	34528	80612	0	0	0	0.940171	0.944353	AT1G80380
AT3G54610.1 | Symbols: HAT1, GCN5, HAG1, HAC3, HAG01, BGT | histone acetyltransferase of the GNAT family 1 | chr3:20213593-20217375 FORWARD LENGTH=568	AT3G54610.1	AT3G54610.1	1	1	63.123	0	17.641	3	#NUM!	#NUM!	19.5845	19.5845	#NUM!	19.5845		1	1	19.8821	18.6	19.4953	19.3258	0.657651	19.3258	!	1	3	#NUM!	#NUM!	#NUM!		#NUM!	0	0	0	66917	42075	22374	60198	0	0	0	0.853456	0.854929	AT3G54610	HAT1,GCN5,HAG1,HAC3,HAG01,BGT
AT4G31550.2 | Symbols: WRKY11, ATWRKY11 | WRKY DNA-binding protein 11 | chr4:15290065-15291458 REVERSE LENGTH=324;AT4G31550.1 | Symbols: WRKY11, ATWRKY11 | WRKY DNA-binding protein 11 | chr4:15290065-15291458 REVERSE LENGTH=325	AT4G31550.2;AT4G31550.1	AT4G31550.2;AT4G31550.1	1	1	35.717	0	11.672	2	#NUM!	#NUM!	19.5482	19.5482	#NUM!	19.5482		1	1	21.3049	19.8737	19.5603	20.2463	0.930041	20.2463	!	1	3	#NUM!	#NUM!	#NUM!		#NUM!	0	0	0	99280	155220	74444	96211	0	0	0	0.820274	0.819474	AT4G31550	WRKY11,ATWRKY11
AT5G02820.1 | Symbols: RHL2, BIN5 | Spo11/DNA topoisomerase VI, subunit A protein | chr5:642658-644123 FORWARD LENGTH=427	AT5G02820.1	AT5G02820.1	1	1	47.445	0	9.065	1	19.5418	#NUM!	#NUM!	19.5418	#NUM!	19.5418		1	1	19.6925	19.2888	19.0166	19.3327	0.340082	19.3327	!	1	3	#NUM!	#NUM!	#NUM!		#NUM!	0	39350	0	0	35973	37390	37084	0	0	0	0.808331	0.808093	AT5G02820	RHL2,BIN5
AT3G12810.1 | Symbols: PIE1, SRCAP, chr13 | SNF2 domain-containing protein / helicase domain-containing protein | chr3:4065636-4073992 FORWARD LENGTH=2055	AT3G12810.1	AT3G12810.1	2	2	234.05	0	11.144	2	19.6874	#NUM!	19.3721	19.5297	0.222952	19.5297	!	1	2	19.7282	#NUM!	#NUM!	19.7282	#NUM!	19.7282		1	1	#NUM!	#NUM!	#NUM!		#NUM!	0	7369.2	0	25721	8135.9	0	0	0	0	0	0.88496	0.885281	AT3G12810	PIE1,SRCAP,chr13
AT3G06290.1 | Symbols: | SAC3/GANP/Nin1/mts3/eIF-3 p25 family | chr3:1899123-1907297 REVERSE LENGTH=1697	AT3G06290.1	AT3G06290.1	2	2	189.93	0	12.482	2	#NUM!	19.1667	19.8893	19.528	0.510949	19.528	!	1	2	19.8994	#NUM!	19.8757	19.8876	0.0167751	19.8876	!	1	2	#NUM!	#NUM!	#NUM!		#NUM!	0	0	5236.9	42009	10507	0	29231	0	0	0	0.891692	0.892068	AT3G06290
AT5G02240.1 | Symbols: | NAD(P)-binding Rossmann-fold superfamily protein | chr5:451502-452984 FORWARD LENGTH=253	AT5G02240.1	AT5G02240.1	1	1	27.103	0	7.4197	2	#NUM!	20.4872	18.5576	19.5224	1.36445	19.5224	!	1	2	#NUM!	#NUM!	20.6934	20.6934	#NUM!	20.6934		1	1	#NUM!	#NUM!	#NUM!		#NUM!	0	0	169890	63333	0	0	266360	0	0	0	0.810194	0.809968	AT5G02240
AT1G01730.1 | Symbols: | unknown protein;FUNCTIONS IN: molecular_function unknown;INVOLVED IN: biological_process unknown;LOCATED IN: chloroplast;EXPRESSED IN: 23 plant structures;EXPRESSED DURING: 13 growth stages;Has 42 Blast hits to 42 proteins i	AT1G01730.1	AT1G01730.1	1	1	24.306	0	7.6269	3	19.0712	19.5965	19.7229	19.4635	0.345563	19.4635	!	1	3	19.7539	#NUM!	19.1558	19.4549	0.42291	19.4549	!	1	2	#NUM!	#NUM!	#NUM!		#NUM!	0	53079	105150	163000	85198	0	112030	0	0	0	1	1	AT1G01730
AT5G63610.1 | Symbols: HEN3, CDKE;1, ATCDK8 | cyclin-dependent kinase E;1 | chr5:25463645-25465057 REVERSE LENGTH=470	AT5G63610.1	AT5G63610.1	1	1	52.797	0	7.4666	3	#NUM!	19.3193	19.6028	19.4611	0.200463	19.4611	!	1	2	20.4521	19.6976	18.9704	19.7067	0.740901	19.7067	!	1	3	#NUM!	#NUM!	#NUM!		#NUM!	0	0	38565	59707	55028	42182	37965	0	0	0	0.777356	0.771767	AT5G63610	HEN3,CDKE;1,ATCDK8
AT3G15420.1 | Symbols: | Transcription factor TFIIIC, tau55-related protein | chr3:5207704-5208289 REVERSE LENGTH=107	AT3G15420.1	AT3G15420.1	1	1	11.97	0.0044346	6.6099	2	#NUM!	#NUM!	19.4443	19.4443	#NUM!	19.4443		1	1	20.8746	19.7313	19.8336	20.1465	0.632625	20.1465	!	1	3	#NUM!	#NUM!	#NUM!		#NUM!	0	0	0	268990	370850	221430	356240	0	0	0	0.881263	0.881556	AT3G15420
AT2G41680.1 | Symbols: NTRC | NADPH-dependent thioredoxin reductase C | chr2:17376349-17379028 REVERSE LENGTH=529	AT2G41680.1	AT2G41680.1	1	1	57.949	0.0058182	6.5103	1	#NUM!	19.4333	#NUM!	19.4333	#NUM!	19.4333		1	1	#NUM!	19.6221	18.4193	19.0207	0.850491	19.0207	!	1	2	#NUM!	#NUM!	#NUM!		#NUM!	0	0	52242	0	0	63768	41890	0	0	0	0.904693	0.906743	AT2G41680	NTRC
AT1G05805.1 | Symbols: | basic helix-loop-helix (bHLH) DNA-binding superfamily protein | chr1:1744843-1747427 FORWARD LENGTH=362	AT1G05805.1	AT1G05805.1	1	1	38.951	0.009729	6.2522	1	19.3458	19.2548	19.6806	19.4271	0.224269	19.4271	!	1	3	19.8133	19.688	19.8909	19.7974	0.102412	19.7974	!	1	3	#NUM!	#NUM!	#NUM!		#NUM!	0	39954	50577	129630	79699	86631	124270	0	0	0	1	1	AT1G05805
AT1G49760.2 | Symbols: PAB8 | poly(A) binding protein 8 | chr1:18416740-18419753 FORWARD LENGTH=671;AT1G49760.1 | Symbols: PAB8, PABP8 | poly(A) binding protein 8 | chr1:18416740-18419753 FORWARD LENGTH=671	AT1G49760.2;AT1G49760.1	AT1G49760.2;AT1G49760.1	1	1	72.779	0.0077465	6.3296	1	19.398	19.3278	#NUM!	19.3629	0.0496834	19.3629	!	1	2	#NUM!	#NUM!	18.7628	18.7628	#NUM!	18.7628		1	1	#NUM!	#NUM!	#NUM!		#NUM!	0	25327	32999	0	0	0	32965	0	0	0	0.974928	0.976948	AT1G49760	PAB8
AT4G18130.1 | Symbols: PHYE | phytochrome E | chr4:10042312-10045948 REVERSE LENGTH=1112	AT4G18130.1	AT4G18130.1	1	1	122.51	0.0022405	6.7107	1	19.0709	18.8882	20.0628	19.3406	0.632042	19.3406	!	1	3	19.5644	#NUM!	19.0942	19.3293	0.332479	19.3293	!	1	2	#NUM!	#NUM!	#NUM!		#NUM!	0	9226.8	10286	34294	19082	0	18601	0	0	0	0.831918	0.831181	AT4G18130	PHYE
AT5G11530.1 | Symbols: EMF1 | embryonic flower 1 (EMF1) | chr5:3697140-3700930 FORWARD LENGTH=1096	AT5G11530.1	AT5G11530.1	6	6	121.67	0	36.829	8	#NUM!	19.0623	19.5088	19.2855	0.315716	19.2855	!	1	2	24.1637	22.6844	22.6036	23.1506	0.878328	23.1506	!	1	3	#NUM!	#NUM!	#NUM!		#NUM!	0	0	8119.5	17421	294350	169390	299930	0	0	0	0.800966	0.800067	AT5G11530	EMF1
AT5G02490.1 | Symbols: | Heat shock protein 70 (Hsp 70) family protein | chr5:550296-552565 REVERSE LENGTH=653;AT1G56410.1 | Symbols: ERD2, HSP70T-1 | heat shock protein 70 (Hsp 70) family protein | chr1:21117147-21119241 FORWARD LENGTH=617	AT5G02490.1;AT1G56410.1	AT5G02490.1;AT1G56410.1	16	1	71.386	0.0015314	6.87	4	19.1519	#NUM!	19.3897	19.2708	0.168134	19.2708	!	1	2	19.919	#NUM!	19.7629	19.8409	0.110411	19.8409	!	1	2	#NUM!	#NUM!	#NUM!		#NUM!	0	18231	0	43847	32373	0	54348	0	0	0	0.809572	0.809342	AT5G02490
AT1G55300.1 | Symbols: TAF7 | TBP-associated factor 7 | chr1:20628170-20629490 REVERSE LENGTH=203;AT1G55300.2 | Symbols: TAF7 | TBP-associated factor 7 | chr1:20628154-20629490 REVERSE LENGTH=239	AT1G55300.1;AT1G55300.2	AT1G55300.1;AT1G55300.2	2	2	22.491	0	11.997	3	19.2572	#NUM!	19.2434	19.2503	0.00976593	19.2503	!	1	2	20.2005	#NUM!	18.8636	19.532	0.94534	19.532	!	1	2	#NUM!	#NUM!	#NUM!		#NUM!	0	39743	0	289710	69754	0	51517	0	0	0	0.965116	0.967919	AT1G55300	TAF7
AT5G60600.3 | Symbols: GCPE, ISPG, CSB3, CLB4, HDS | 4-hydroxy-3-methylbut-2-enyl diphosphate synthase | chr5:24359447-24363019 FORWARD LENGTH=717;AT5G60600.2 | Symbols: GCPE, ISPG, CSB3, CLB4, HDS | 4-hydroxy-3-methylbut-2-enyl diphosphate synthase | chr5	AT5G60600.3;AT5G60600.2;AT5G60600.1	AT5G60600.3;AT5G60600.2;AT5G60600.1	1	1	80.421	0	27.349	2	#NUM!	20.0967	18.3852	19.241	1.21024	19.241	!	1	2	#NUM!	18.6915	20.3543	19.5229	1.17579	19.5229	!	1	2	#NUM!	#NUM!	#NUM!		#NUM!	0	0	38582	18749	0	17057	62684	0	0	0	0.779078	0.772906	AT5G60600	GCPE,ISPG,CSB3,CLB4,HDS
AT5G17900.1 | Symbols: | microfibrillar-associated protein-related | chr5:5925144-5926690 FORWARD LENGTH=435;AT4G08580.1 | Symbols: | microfibrillar-associated protein-related | chr4:5462190-5463718 FORWARD LENGTH=435	AT5G17900.1;AT4G08580.1	AT5G17900.1;AT4G08580.1	3	3	51.257	0	17.871	5	#NUM!	19.1549	19.3177	19.2363	0.115133	19.2363	!	1	2	18.8639	#NUM!	#NUM!	18.8639	#NUM!	18.8639		1	1	#NUM!	#NUM!	#NUM!		#NUM!	0	0	69796	97303	33874	0	0	0	36826	0	0.8372	0.837161	AT5G17900
AT5G28500.2 | Symbols: | unknown protein;BEST Arabidopsis thaliana protein match is: unknown protein (TAIR:AT3G04550.1). | chr5:10477810-10478945 FORWARD LENGTH=269;AT5G28500.1 | Symbols: | unknown protein;FUNCTIONS IN: molecular_function unknown;INVO	AT5G28500.2;AT5G28500.1	AT5G28500.2;AT5G28500.1	1	1	29.67	0	8.9179	1	#NUM!	19.0886	#NUM!	19.0886	#NUM!	19.0886		1	1	#NUM!	19.0133	20.076	19.5447	0.751435	19.5447	!	1	2	#NUM!	#NUM!	#NUM!		#NUM!	0	0	64854	0	0	54897	153830	0	0	0	0.793137	0.78862	AT5G28500
AT5G35210.2 | Symbols: | metalloendopeptidases;zinc ion binding;DNA binding | chr5:13476213-13482238 REVERSE LENGTH=1539;AT5G35210.1 | Symbols: | metalloendopeptidases;zinc ion binding;DNA binding | chr5:13474499-13482238 REVERSE LENGTH=1706	AT5G35210.2;AT5G35210.1	AT5G35210.2;AT5G35210.1	2	2	172.14	0	11.556	2	18.871	#NUM!	19.2317	19.0514	0.255058	19.0514	!	1	2	#NUM!	#NUM!	#NUM!		#NUM!	0		1	0	#NUM!	#NUM!	#NUM!		#NUM!	0	7503	0	19650	0	0	12472	0	0	0	0.792541	0.787435	AT5G35210
AT2G27730.1 | Symbols: | copper ion binding | chr2:11820056-11820867 REVERSE LENGTH=113	AT2G27730.1	AT2G27730.1	1	1	11.947	0.0015267	6.858	2	#NUM!	19.5381	18.5377	19.0379	0.70736	19.0379	!	1	2	18.4351	18.5986	#NUM!	18.5168	0.115664	18.5168	!	1	2	#NUM!	#NUM!	#NUM!		#NUM!	0	0	241110	171170	83467	127950	0	0	0	0	0.918078	0.920288	AT2G27730
AT3G23700.1 | Symbols: | Nucleic acid-binding proteins superfamily | chr3:8531689-8533742 REVERSE LENGTH=392	AT3G23700.1	AT3G23700.1	1	1	42.75	0	7.7966	1	19.1516	18.8798	#NUM!	19.0157	0.192225	19.0157	!	1	2	19.1305	19.2886	19.692	19.3704	0.289578	19.3704	!	1	3	#NUM!	#NUM!	#NUM!		#NUM!	0	37949	37389	0	38451	61914	95574	0	0	0	0.868923	0.869119	AT3G23700
AT5G57160.1 | Symbols: ATLIG4, LIG4 | DNA ligase IV | chr5:23155150-23161688 REVERSE LENGTH=1219	AT5G57160.1	AT5G57160.1	2	2	137.85	0	17.813	4	18.8203	18.8656	19.1815	18.9558	0.196761	18.9558	!	1	3	20.1293	19.2465	19.2912	19.5557	0.497272	19.5557	!	1	3	#NUM!	#NUM!	#NUM!		#NUM!	0	6146.7	9205.1	26131	15254	12298	35633	0	0	0	0.782546	0.77692	AT5G57160	ATLIG4,LIG4
AT4G23540.1 | Symbols: | ARM repeat superfamily protein | chr4:12280547-12286420 REVERSE LENGTH=1131	AT4G23540.1	AT4G23540.1	1	1	123.48	0	8.2289	1	#NUM!	18.7358	19.1504	18.9431	0.293125	18.9431	!	1	2	19.1077	#NUM!	18.8038	18.9557	0.214848	18.9557	!	1	2	#NUM!	#NUM!	#NUM!		#NUM!	0	0	11153	22519	13568	0	16657	0	0	0	0.82865	0.827896	AT4G23540
AT5G08540.1 | Symbols: | unknown protein;FUNCTIONS IN: molecular_function unknown;INVOLVED IN: biological_process unknown;LOCATED IN: chloroplast thylakoid membrane, chloroplast, chloroplast envelope;EXPRESSED IN: 24 plant structures;EXPRESSED DURING	AT5G08540.1	AT5G08540.1	1	1	38.655	0.0077629	6.3376	1	#NUM!	18.897	18.742	18.8195	0.109628	18.8195	!	1	2	#NUM!	#NUM!	20.3166	20.3166	#NUM!	20.3166		1	1	#NUM!	#NUM!	#NUM!		#NUM!	0	0	43088	49359	0	0	128010	0	0	0	0.802795	0.80252	AT5G08540
AT1G70290.1 | Symbols: ATTPS8, TPS8, ATTPSC | trehalose-6-phosphatase synthase S8 | chr1:26471286-26474078 REVERSE LENGTH=856	AT1G70290.1	AT1G70290.1	1	1	97.56	0.0083975	6.2868	1	#NUM!	17.7101	19.7509	18.7305	1.4431	18.7305	!	1	2	#NUM!	#NUM!	#NUM!		#NUM!	0		1	0	#NUM!	#NUM!	#NUM!		#NUM!	0	0	7542.9	44079	0	0	0	0	0	0	0.94948	0.95208	AT1G70290	ATTPS8,TPS8,ATTPSC
AT1G54360.4 | Symbols: TAF6B4, TAF6B | TBP-ASSOCIATED FACTOR 6B | chr1:20290965-20293160 FORWARD LENGTH=428;AT1G54360.5 | Symbols: TAF6B | TBP-ASSOCIATED FACTOR 6B | chr1:20290600-20293160 FORWARD LENGTH=476;AT1G54360.3 | Symbols: TAF6B2, TAF6B | TBP-ASSOC	AT1G54360.4;AT1G54360.5;AT1G54360.3;AT1G54360.1;AT1G54360.2	AT1G54360.4;AT1G54360.5;AT1G54360.3;AT1G54360.1;AT1G54360.2	1	1	48.131	0.0022455	6.7163	1	18.4143	18.5495	19.1591	18.7077	0.396782	18.7077	!	1	3	18.9911	#NUM!	#NUM!	18.9911	#NUM!	18.9911		1	1	#NUM!	#NUM!	#NUM!		#NUM!	0	17393	30128	65316	40371	0	0	0	0	0	0.966885	0.969711	AT1G54360	TAF6B4,TAF6B
AT2G47400.1 | Symbols: CP12-1, CP12 | CP12 domain-containing protein 1 | chr2:19446889-19447263 FORWARD LENGTH=124	AT2G47400.1	AT2G47400.1	1	1	13.487	0.006447	6.4379	2	#NUM!	20.1328	17.219	18.6759	2.06037	18.6759	!	1	2	17.3069	21.5804	23.5456	20.811	3.18973	20.811	!	1	3	#NUM!	#NUM!	#NUM!		#NUM!	0	0	1432100	98309	55100	1003300	5666600	0	0	0	0.9016	0.902834	AT2G47400	CP12-1,CP12
AT4G38170.1 | Symbols: FRS9 | FAR1-related sequence 9 | chr4:17904613-17906439 FORWARD LENGTH=545	AT4G38170.1	AT4G38170.1	1	1	62.25	0	24.685	3	#NUM!	#NUM!	18.5594	18.5594	#NUM!	18.5594		1	1	20.4656	#NUM!	19.3681	19.9169	0.776075	19.9169	!	1	2	#NUM!	#NUM!	#NUM!		#NUM!	0	0	0	38598	74014	0	64702	0	0	0	0.812065	0.811851	AT4G38170	FRS9
AT1G43670.1 | Symbols: | Inositol monophosphatase family protein | chr1:16468184-16470347 FORWARD LENGTH=341	AT1G43670.1	AT1G43670.1	3	3	37.287	0	18.809	3	#NUM!	18.4706	#NUM!	18.4706	#NUM!	18.4706		1	1	#NUM!	18.4603	21.2662	19.8633	1.98412	19.8633	!	1	2	#NUM!	#NUM!	#NUM!		#NUM!	0	0	36681	0	0	33974	376930	0	0	0	0.978545	0.980607	AT1G43670
AT3G56490.1 | Symbols: HIT3, HINT1 | HIS triad family protein 3 | chr3:20941532-20943129 FORWARD LENGTH=147	AT3G56490.1	AT3G56490.1	2	2	16	0	10.987	1	#NUM!	18.9275	17.8316	18.3795	0.774929	18.3795	!	1	2	#NUM!	18.7412	20.1029	19.422	0.962896	19.422	!	1	2	#NUM!	#NUM!	#NUM!		#NUM!	0	54514	123750	38466	0	89803	226180	40741	0	0	0.85139	0.85284	AT3G56490	HIT3,HINT1
AT4G32620.1 | Symbols: | Enhancer of polycomb-like transcription factor protein | chr4:15731968-15737222 FORWARD LENGTH=1539;AT4G32620.2 | Symbols: | Enhancer of polycomb-like transcription factor protein | chr4:15731968-15737222 FORWARD LENGTH=1540	AT4G32620.1;AT4G32620.2	AT4G32620.1;AT4G32620.2	19	19	173.36	0	128.83	47	25.7242	24.92	25.4753	25.3732	0.411714	5.0763	+	0.00153276	3	23.4162	23.1384	22.9446	23.1664	0.237053	2.86954	+	0.00475369	3	#NUM!	19.8481	20.7457	20.2969	0.634683	2	647790	859280	1677800	180090	105060	150720	0	5454.8	6309.1	0.0418462	0.0438491	AT4G32620
AT2G40930.1 | Symbols: UBP5, ATUBP5, PDE323 | ubiquitin-specific protease 5 | chr2:17076714-17082192 REVERSE LENGTH=924	AT2G40930.1;AT5G22030.2;AT5G22030.1	AT2G40930.1	15	15	103.87	0	166.26	36	24.9376	24.7971	25.5757	25.1035	0.414966	4.52557	+	6.21e-05	3	24.4038	22.7462	24.1757	23.7752	0.898447	3.1973	+	0.00374161	3	20.3899	20.7063	20.6375	20.5779	0.166389	3	1305300	868120	3074500	526720	459370	588310	8251.7	16451	23515	0	0.0430222	AT2G40930	UBP5,ATUBP5,PDE323
AT1G07890.6 | Symbols: APX1, MEE6, CS1, ATAPX1, ATAPX01 | ascorbate peroxidase 1 | chr1:2438005-2439349 FORWARD LENGTH=249;AT1G07890.8 | Symbols: APX1, MEE6, CS1, ATAPX1, ATAPX01 | ascorbate peroxidase 1 | chr1:2438005-2439435 FORWARD LENGTH=250;AT1G07890.	AT1G07890.6;AT1G07890.8;AT1G07890.7;AT1G07890.5;AT1G07890.4;AT1G07890.3;AT1G07890.2;AT1G07890.1	AT1G07890.6;AT1G07890.8;AT1G07890.7;AT1G07890.5;AT1G07890.4;AT1G07890.3;AT1G07890.2;AT1G07890.1	7	7	27.52	0	78.061	13	#NUM!	24.5607	#NUM!	24.5608	#NUM!	3.95392		1	1	20.2073	23.5141	24.798	22.8398	2.36849	2.23298		0.295748	3	20.4865	20.7272	#NUM!	20.6068	0.170178	2	0	2713600	0	104560	2287800	4459500	65044	57801	0	1	0.43393	AT1G07890	APX1,MEE6,CS1,ATAPX1,ATAPX01
AT5G35630.3 | Symbols: GS2, GLN2, ATGSL1 | glutamine synthetase 2 | chr5:13831220-13833239 FORWARD LENGTH=430;AT5G35630.2 | Symbols: GS2, GLN2, ATGSL1 | glutamine synthetase 2 | chr5:13831220-13833239 FORWARD LENGTH=430;AT5G35630.1 | Symbols: GS2, GLN2, AT	AT5G35630.3;AT5G35630.2;AT5G35630.1	AT5G35630.3;AT5G35630.2;AT5G35630.1	11	9	47.41	0	91.912	29	19.0415	25.7332	17.3054	20.6933	4.45014	3.78082		0.219111	3	19.5586	24.6931	25.7027	23.3181	3.29478	6.4056		0.0298432	3	16.1591	17.299	17.2795	16.9125	0.652579	3	91975	4117100	48699	88521	1854700	7257200	14053	27885	41394	0.376904	0.0790841	AT5G35630	GS2,GLN2,ATGSL1
AT3G03140.1 | Symbols: | Tudor/PWWP/MBT superfamily protein | chr3:724348-727093 FORWARD LENGTH=769	AT3G03140.1	AT3G03140.1	15	15	87.384	0	149.42	37	24.6432	24.2119	24.8441	24.5664	0.323038	3.70132		1	3	23.5998	23.3506	22.8021	23.2508	0.408114	2.38575		1	3	#NUM!	#NUM!	20.8651	20.8651	#NUM!	1	1311500	1029600	2309900	466260	355240	271130	0	0	53559	0.896238	0.897419	AT3G03140
AT1G76510.2 | Symbols: | ARID/BRIGHT DNA-binding domain-containing protein | chr1:28708927-28712498 REVERSE LENGTH=434;AT1G76510.1 | Symbols: | ARID/BRIGHT DNA-binding domain-containing protein | chr1:28708927-28712498 REVERSE LENGTH=434;AT1G76510.3 | Sy	AT1G76510.2;AT1G76510.1;AT1G76510.3	AT1G76510.2;AT1G76510.1;AT1G76510.3	8	8	48.039	0	63.687	21	24.6042	23.6885	24.8264	24.373	0.60317	3.57096	+	0.000740149	3	24.4958	24.0909	23.6298	24.0722	0.433322	3.27007	+	0.000388183	3	21.1195	20.686	20.6008	20.8021	0.278139	3	1070200	977890	2343300	1049300	959110	1133000	78789	24155	47930	0.0204211	0	AT1G76510
AT5G44800.1 | Symbols: CHR4, PKR1 | chromatin remodeling 4 | chr5:18083659-18092162 REVERSE LENGTH=2223	AT5G44800.1	AT5G44800.1	20	19	247.92	0	175.22	39	23.3083	23.4654	25.2988	24.0242	1.10669	3.51624		0.019459	3	25.969	23.9613	24.2821	24.7375	1.07851	4.22954	+	0.010031	3	19.8621	19.8011	21.8605	20.5079	1.17178	3	171660	235330	509200	900260	288420	362200	7441.9	3494.4	24321	0.0864211	0.0515728	AT5G44800	CHR4,PKR1
AT5G10710.2 | Symbols: | INVOLVED IN: chromosome segregation, cell division;LOCATED IN: chromosome, centromeric region, nucleus;EXPRESSED IN: 23 plant structures;EXPRESSED DURING: 13 growth stages;CONTAINS InterPro DOMAIN/s: Centromere protein Cenp-O	AT5G10710.2;AT5G10710.1;AT5G10710.3	AT5G10710.2;AT5G10710.1;AT5G10710.3	10	10	36.021	0	102.37	24	25.368	23.8206	24.1084	24.4323	0.822991	3.37259	+	0.00212084	3	22.8193	22.0841	21.3667	22.09	0.726321	1.03032		0.0711257	3	21.002	21.0222	21.1549	21.0597	0.0830893	3	2255000	2407300	4148800	804940	330780	391620	77897	55435	101090	0.0428	0.15171	AT5G10710
AT2G17410.1 | Symbols: | ARID/BRIGHT DNA-binding domain-containing protein | chr2:7559869-7563474 FORWARD LENGTH=786;AT2G17410.2 | Symbols: | ARID/BRIGHT DNA-binding domain-containing protein | chr2:7559869-7563474 FORWARD LENGTH=780	AT2G17410.1;AT2G17410.2	AT2G17410.1;AT2G17410.2	9	9	86.569	0	104.92	25	24.2907	24.5925	24.4245	24.4359	0.151186	3.28489	+	0.000627015	3	23.9013	23.0261	23.5158	23.4811	0.43862	2.3301	+	0.00846099	3	20.902	21.4	#NUM!	21.151	0.352149	2	507500	684880	1320900	471140	370550	523770	29866	9957.8	0	0.0228235	0.0545747	AT2G17410
AT3G15020.2 | Symbols: mMDH2 | Lactate/malate dehydrogenase family protein | chr3:5056139-5057865 FORWARD LENGTH=316;AT3G15020.1 | Symbols: mMDH2 | Lactate/malate dehydrogenase family protein | chr3:5056139-5057941 FORWARD LENGTH=341;AT1G53240.1 | Symbols:	AT3G15020.2;AT3G15020.1;AT1G53240.1	AT3G15020.2;AT3G15020.1;AT1G53240.1	2	2	33.133	0	92.73	4	#NUM!	23.0692	#NUM!	23.0692	#NUM!	3.16671		1	1	#NUM!	21.3824	22.8236	22.103	1.01907	2.20046		1	2	19.9025	#NUM!	#NUM!	19.9025	#NUM!	1	0	1104900	0	0	411430	1155800	54706	0	0	0.969551	0.972412	AT3G15020	mMDH2
AT4G35510.1 | Symbols: | unknown protein;BEST Arabidopsis thaliana protein match is: unknown protein (TAIR:AT2G17540.3);Has 182 Blast hits to 179 proteins in 73 species: Archae - 0;Bacteria - 87;Metazoa - 17;Fungi - 9;Plants - 50;Viruses - 0;Other	AT4G35510.1	AT4G35510.1	8	8	35.965	0	68.28	23	22.908	22.9867	23.0247	22.9731	0.059505	3.09672		1	3	25.6914	25.6332	25.0404	25.455	0.360216	5.57858		1	3	19.8764	#NUM!	#NUM!	19.8764	#NUM!	1	553300	829780	1608000	5041100	6091000	6224600	37681	0	0	0.813944	0.813744	AT4G35510
AT3G06010.1 | Symbols: ATCHR12 | Homeotic gene regulator | chr3:1802435-1807284 REVERSE LENGTH=1102	AT3G06010.1;AT5G19310.1	AT3G06010.1	14	14	126.73	0	150.24	27	23.4082	23.5796	24.3468	23.7782	0.499818	3.07208	+	0.00153049	3	24.7094	23.2547	23.7824	23.9155	0.736429	3.20935	+	0.00317932	3	20.3946	21.2555	20.4683	20.7061	0.477173	3	244400	365540	814900	566200	335300	635670	32541	28990	31119	0.04352	0.0366154	AT3G06010	ATCHR12
AT4G16950.2 | Symbols: RPP5 | Disease resistance protein (TIR-NBS-LRR class) family | chr4:9539166-9544340 REVERSE LENGTH=1404;AT4G16950.1 | Symbols: RPP5 | Disease resistance protein (TIR-NBS-LRR class) family | chr4:9539010-9544340 REVERSE LENGTH=1449	AT4G16950.2;AT4G16950.1;AT4G16890.1;AT4G16920.1;AT4G16960.1;AT4G16940.1;AT4G16900.1;AT4G16860.1	AT4G16950.2;AT4G16950.1	9	9	158.94	0	80.141	23	22.2851	22.5418	24.0094	22.9454	0.930328	3.05592		0.0330232	3	23.6705	21.6062	23.6844	22.9871	1.19585	3.09757		0.051864	3	20.4615	#NUM!	19.3175	19.8895	0.808977	2	86409	173120	423300	221500	86026	323210	7555.8	0	4996.1	0.11322	0.123515	AT4G16950	RPP5
AT2G17930.1 | Symbols: | Phosphatidylinositol 3- and 4-kinase family protein with FAT domain | chr2:7784455-7802230 REVERSE LENGTH=3858	AT2G17930.1	AT2G17930.1	12	10	436.35	0	93.257	34	23.925	24.4061	24.8406	24.3905	0.457999	3.0549		0.015084	3	24.3677	24.2424	24.5502	24.3868	0.154783	3.05115	+	0.0124275	3	22.0943	19.9367	21.9759	21.3356	1.21291	3	81913	157640	340240	165960	122430	161260	15588	4471.3	7387.8	0.0810394	0.050016	AT2G17930
AT1G67090.1 | Symbols: RBCS1A | ribulose bisphosphate carboxylase small chain 1A | chr1:25048465-25049249 REVERSE LENGTH=180	AT1G67090.1;AT1G67090.2	AT1G67090.1	10	7	20.216	0	286.65	37	22.6183	28.5538	24.4706	25.2142	3.03681	2.96471		0.179409	3	23.5491	28.659	29.4212	27.2098	3.19307	4.96024		0.0603167	3	21.4412	23.1723	22.1351	22.2495	0.871177	3	494460	25509000	3967200	1362100	63299000	156450000	281860	501760	558490	0.332147	0.135512	AT1G67090	RBCS1A
AT1G20910.1 | Symbols: | ARID/BRIGHT DNA-binding domain-containing protein | chr1:7277209-7280635 REVERSE LENGTH=398	AT1G20910.1	AT1G20910.1	8	8	44.265	0	80.598	24	24.1787	23.9843	24.259	24.1407	0.141217	2.93429	+	6.6e-05	3	24.0536	23.0231	22.7933	23.29	0.671209	2.08359	+	0.00739487	3	21.5042	21.0446	21.0704	21.2064	0.25821	3	960690	1149100	2185800	910270	493740	786410	94665	32241	74656	0	0.0438554	AT1G20910
AT1G79550.2 | Symbols: PGK | phosphoglycerate kinase | chr1:29924347-29926295 REVERSE LENGTH=401;AT1G79550.1 | Symbols: PGK | phosphoglycerate kinase | chr1:29924347-29926295 REVERSE LENGTH=401	AT1G79550.2;AT1G79550.1	AT1G79550.2;AT1G79550.1	9	5	42.131	0	46.908	8	#NUM!	23.2023	#NUM!	23.2024	#NUM!	2.91226		1	1	19.1372	21.7733	24.5106	21.807	2.68684	1.51693		0.51355	3	20.8968	#NUM!	19.6834	20.2901	0.858034	2	0	743540	0	18084	460700	1626200	79628	0	24520	0.94101	0.648646	AT1G79550	PGK
AT1G21690.1 | Symbols: EMB1968, RFC4 | ATPase family associated with various cellular activities (AAA) | chr1:7615675-7618362 FORWARD LENGTH=339;AT1G21690.3 | Symbols: EMB1968 | ATPase family associated with various cellular activities (AAA) | chr1:76156	AT1G21690.1;AT1G21690.3;AT1G21690.2;AT1G21690.4	AT1G21690.1;AT1G21690.3;AT1G21690.2;AT1G21690.4	6	6	37.507	0	59.77	14	21.5709	21.15	22.5894	21.7701	0.740086	2.84492		1	3	23.0036	21.8541	22.0643	22.3073	0.612073	3.38216		1	3	18.9252	#NUM!	#NUM!	18.9252	#NUM!	1	185410	367900	629580	577410	351110	449780	9577.7	0	0	0.998932	1	AT1G21690	EMB1968,RFC4
	CON__Q9U6Y5	CON__Q9U6Y5	5	5	28.106	0	57.954	19	23.6601	23.6224	24.3916	23.8914	0.433597	2.76297		0.00352287	3	22.4404	22.9658	23.0181	22.8081	0.319468	1.67969	+	0.00636416	3	21.2066	#NUM!	21.0502	21.1284	0.11062	2	1697600	2532400	5773800	1660800	1707000	2085200	154470	0	180040	0.0553077	0.0452941
AT2G18750.3 | Symbols: | Calmodulin-binding protein | chr2:8125827-8128363 FORWARD LENGTH=622;AT2G18750.2 | Symbols: | Calmodulin-binding protein | chr2:8125827-8128363 FORWARD LENGTH=622;AT2G18750.1 | Symbols: | Calmodulin-binding protein | chr2:812582	AT2G18750.3;AT2G18750.2;AT2G18750.1	AT2G18750.3;AT2G18750.2;AT2G18750.1	8	7	70.199	0	61.507	16	22.5533	22.248	24.3884	23.0633	1.15774	2.70209		0.0620771	3	23.9255	22.6128	21.0196	22.5193	1.45523	2.15813		0.154171	3	20.8231	#NUM!	19.8993	20.3612	0.653202	2	275490	356800	1537100	1260600	314270	76442	54188	0	15806	0.160075	0.266707	AT2G18750
AT4G38600.1 | Symbols: KAK, UPL3 | HEAT repeat;HECT-domain (ubiquitin-transferase) | chr4:18041503-18049292 REVERSE LENGTH=1888;AT4G38600.2 | Symbols: KAK, UPL3 | HEAT repeat;HECT-domain (ubiquitin-transferase) | chr4:18041503-18049073 REVERSE LENGTH=179	AT4G38600.1;AT4G38600.2	AT4G38600.1;AT4G38600.2	14	14	202.93	0	119.45	39	24.0928	24.0984	24.8653	24.3522	0.444369	2.62432	+	0.0012082	3	24.5687	24.127	24.4624	24.386	0.230546	2.65817	+	0.000338824	3	22.0854	21.6689	21.4293	21.7279	0.332004	3	203770	316120	734740	338670	240790	910700	51574	25685	22733	0.046	0	AT4G38600	KAK,UPL3
AT1G22950.1 | Symbols: | 2-oxoglutarate (2OG) and Fe(II)-dependent oxygenase superfamily protein | chr1:8125291-8127168 REVERSE LENGTH=397	AT1G22950.1	AT1G22950.1	8	8	45.751	0	62.91	19	23.023	21.2993	23.4	22.5741	1.11997	2.56365		1	3	24.399	24.1069	24.8535	24.4532	0.376204	4.4427		1	3	#NUM!	#NUM!	20.0104	20.0105	#NUM!	1	959180	141630	905730	1142800	1606900	2384500	0	0	18164	0.995162	0.999321	AT1G22950
AT1G13440.1 | Symbols: GAPC-2, GAPC2 | glyceraldehyde-3-phosphate dehydrogenase C2 | chr1:4608465-4610494 REVERSE LENGTH=338;AT1G13440.2 | Symbols: GAPC-2, GAPC2 | glyceraldehyde-3-phosphate dehydrogenase C2 | chr1:4608465-4610494 REVERSE LENGTH=310	AT1G13440.1;AT1G13440.2;AT1G16300.1	AT1G13440.1;AT1G13440.2	13	2	36.913	0	201.09	43	22.2109	27.3608	23.6423	24.4046	2.65824	2.54368		0.218174	3	23.6258	26.5677	26.8519	25.6818	1.7862	3.82081		0.044463	3	22.5638	20.2155	22.8036	21.861	1.43006	3	342350	8960600	835230	444670	9855300	16839000	280330	120150	176710	0.377407	0.10635	AT1G13440	GAPC-2,GAPC2
AT5G44180.1 | Symbols: | Homeodomain-like transcriptional regulator | chr5:17783172-17789872 FORWARD LENGTH=1694;AT5G44180.2 | Symbols: | Homeodomain-like transcriptional regulator | chr5:17783172-17789872 FORWARD LENGTH=1507	AT5G44180.1;AT5G44180.2	AT5G44180.1;AT5G44180.2	13	13	190.38	0	123.06	35	24.1867	24.1934	24.2264	24.2022	0.0212613	2.47212	+	0.000463836	3	24.5534	22.9192	23.3906	23.6211	0.841132	1.89104		0.0247764	3	21.3571	21.6689	22.1641	21.7301	0.406945	3	276970	396290	604430	401740	205290	320620	18868	17020	38981	0.0275556	0.0712632	AT5G44180
AT1G79350.1 | Symbols: EMB1135 | RING/FYVE/PHD zinc finger superfamily protein | chr1:29844829-29853215 REVERSE LENGTH=1295	AT1G79350.1	AT1G79350.1	19	19	143.62	0	151.95	44	24.3144	24.112	25.1123	24.5129	0.528884	2.43164		0.00342067	3	25.2579	24.3036	24.8775	24.813	0.480399	2.73176	+	0.00179654	3	21.6057	22.2161	22.422	22.0813	0.424509	3	336530	411490	1159700	758640	477690	673200	25716	22110	50611	0.05752	0.0329091	AT1G79350	EMB1135
AT5G03780.1 | Symbols: TRFL10 | TRF-like 10 | chr5:999266-1000947 REVERSE LENGTH=420	AT5G03780.1	AT5G03780.1	2	2	47.04	0	19.675	5	19.6933	20.6384	21.7693	20.7003	1.03942	2.41479		0.0547943	3	20.7102	21.2115	21.4515	21.1244	0.378227	2.83882	+	0.00292324	3	18.0927	18.4784	#NUM!	18.2856	0.272739	2	69003	186630	560250	184280	166690	188890	13951	13788	0	0.151889	0.0353143	AT5G03780	TRFL10
AT3G58110.2 | Symbols: | unknown protein;FUNCTIONS IN: molecular_function unknown;INVOLVED IN: biological_process unknown;LOCATED IN: cellular_component unknown;BEST Arabidopsis thaliana protein match is: unknown protein (TAIR:AT2G42370.1). | chr3:215	AT3G58110.2;AT3G58110.1	AT3G58110.2;AT3G58110.1	9	9	86.804	0	95.877	32	23.7689	24.1498	24.2909	24.0699	0.270013	2.4047	+	0.00166442	3	25.0595	24.6908	24.073	24.6078	0.49848	2.94262	+	0.00182883	3	21.4275	22.2205	21.3475	21.6652	0.482631	3	466210	793170	1610500	1026000	1233300	1493300	55590	111420	46766	0.0404	0.02896	AT3G58110
AT2G13360.2 | Symbols: AGT, AGT1, SGAT | alanine:glyoxylate aminotransferase | chr2:5539417-5540902 REVERSE LENGTH=401;AT2G13360.1 | Symbols: AGT, AGT1, SGAT | alanine:glyoxylate aminotransferase | chr2:5539417-5540902 REVERSE LENGTH=401	AT2G13360.2;AT2G13360.1	AT2G13360.2;AT2G13360.1	5	5	44.207	0	76.19	11	#NUM!	24.1233	19.8695	21.9964	3.00788	2.38308		1	2	#NUM!	21.3483	23.9497	22.649	1.83944	3.03567		1	2	19.6133	#NUM!	#NUM!	19.6133	#NUM!	1	0	1193200	94720	0	353240	1781200	31830	0	0	0.933515	0.93759	AT2G13360	AGT,AGT1,SGAT
AT5G57580.1 | Symbols: | Calmodulin-binding protein | chr5:23314994-23317683 REVERSE LENGTH=647	AT5G57580.1;AT4G25800.2;AT4G25800.1	AT5G57580.1	9	8	72.363	0	67.327	24	23.0892	22.9896	23.6672	23.2487	0.365847	2.2573		0.00367787	3	24.223	22.7588	23.4136	23.4651	0.733433	2.47374	+	0.00902269	3	21.1871	20.3938	21.3932	20.9914	0.527657	3	432380	494040	1071500	842500	443060	802170	43077	21016	78750	0.0526316	0.0555217	AT5G57580
AT5G18620.1 | Symbols: CHR17 | chromatin remodeling factor17 | chr5:6196190-6202058 REVERSE LENGTH=1069;AT5G18620.2 | Symbols: CHR17 | chromatin remodeling factor17 | chr5:6196190-6202058 REVERSE LENGTH=1072	AT5G18620.1;AT5G18620.2	AT5G18620.1;AT5G18620.2	29	3	123.89	0	20.551	12	21.8437	21.754	22.3992	21.999	0.349509	2.20963	+	0.000767434	3	22.6146	22.2846	21.0941	21.9978	0.799813	2.20843	+	0.00998563	3	19.7803	19.5705	20.0173	19.7893	0.223537	3	86143	110070	229130	134980	140660	103530	11413	6632.6	14591	0.0194	0.0520784	AT5G18620	CHR17
AT1G28420.1 | Symbols: HB-1 | homeobox-1 | chr1:9979936-9987460 FORWARD LENGTH=1705	AT1G28420.1	AT1G28420.1	16	16	191.99	0	121.44	36	24.5054	24.1153	24.692	24.4376	0.294304	2.18897	+	0.00252618	3	25.0089	23.4935	23.8533	24.1186	0.791782	1.86996		0.0249167	3	22.1972	21.797	22.7517	22.2486	0.479453	3	267760	424060	700760	499580	337070	420740	35739	27133	80570	0.0389091	0.0720207	AT1G28420	HB-1
AT4G33010.2 | Symbols: AtGLDP1, GLDP1 | glycine decarboxylase P-protein 1 | chr4:15927133-15931150 REVERSE LENGTH=976;AT4G33010.1 | Symbols: AtGLDP1, GLDP1 | glycine decarboxylase P-protein 1 | chr4:15926852-15931150 REVERSE LENGTH=1037	AT4G33010.2;AT4G33010.1;AT2G26080.1	AT4G33010.2;AT4G33010.1	3	3	106.22	0	26.226	5	#NUM!	22.0114	#NUM!	22.0114	#NUM!	2.16265		1	1	19.0026	20.8313	22.0443	20.6261	1.53119	0.77733		0.544971	3	19.7874	19.9101	#NUM!	19.8488	0.0867092	2	0	146930	0	9462.9	110760	260610	18202	14308	0	0.818365	0.683293	AT4G33010	AtGLDP1,GLDP1
AT3G10490.2 | Symbols: ANAC052, NAC052 | NAC domain containing protein 52 | chr3:3268075-3270608 FORWARD LENGTH=451;AT3G10490.1 | Symbols: ANAC051 | NAC domain containing protein 52 | chr3:3268075-3269926 FORWARD LENGTH=238	AT3G10490.2;AT3G10490.1;AT5G39610.1;AT1G54330.1;AT5G07680.2;AT3G29035.1;AT5G07680.1;AT5G18270.2;AT5G18270.1;AT5G61430.1;AT3G04060.1;AT3G10500.1;AT5G04410.1	AT3G10490.2;AT3G10490.1	12	5	51.291	0	115.47	33	23.6698	23.833	24.146	23.8829	0.242002	2.15521		1	3	25.3225	24.5298	24.8243	24.8922	0.400666	3.16451		1	3	21.7277	#NUM!	#NUM!	21.7277	#NUM!	1	651890	1007200	1469900	2161000	1449800	2495300	81524	0	0	0.887939	0.888285	AT3G10490	ANAC052,NAC052
AT1G17070.1 | Symbols: | GC-rich sequence DNA-binding factor-like protein with Tuftelin interacting domain | chr1:5837653-5840202 FORWARD LENGTH=849	AT1G17070.1	AT1G17070.1	9	9	96.883	0	59.057	19	22.6606	23.0816	24.0497	23.264	0.712245	2.10368		0.0242528	3	23.1351	22.3369	23.4877	22.9866	0.589604	1.82629		0.0293093	3	20.4813	21.0383	21.9613	21.1603	0.747511	3	164030	396610	833390	316060	248150	545030	14479	16233	50481	0.0977246	0.0785333	AT1G17070
AT2G37660.1 | Symbols: | NAD(P)-binding Rossmann-fold superfamily protein | chr2:15795481-15796977 REVERSE LENGTH=325	AT2G37660.1	AT2G37660.1	4	4	34.879	0	28.369	7	#NUM!	22.9215	#NUM!	22.9215	#NUM!	2.10212		1	1	#NUM!	22.0661	22.4138	22.2399	0.245875	1.4205		1	2	#NUM!	#NUM!	20.8194	20.8194	#NUM!	1	0	550600	0	0	385740	813860	0	0	25854	0.907027	0.909104	AT2G37660
AT2G25170.1 | Symbols: PKL, GYM, CHD3, CHR6, SSL2 | chromatin remodeling factor CHD3 (PICKLE) | chr2:10714411-10723763 FORWARD LENGTH=1384	AT2G25170.1	AT2G25170.1	10	10	158.4	0	79.249	35	23.9457	23.9921	24.1678	24.0352	0.11714	2.09103	+	0.000361685	3	24.6602	23.8953	23.947	24.1675	0.427466	2.22335	+	0.00181276	3	22.006	22.2098	21.6167	21.9442	0.301366	3	260620	315170	795980	516530	387570	665340	38221	30738	30095	0.0354286	0.0301667	AT2G25170	PKL,GYM,CHD3,CHR6,SSL2
AT1G09730.2 | Symbols: | Cysteine proteinases superfamily protein | chr1:3148017-3154236 REVERSE LENGTH=931;AT1G09730.1 | Symbols: | Cysteine proteinases superfamily protein | chr1:3148017-3154236 REVERSE LENGTH=963	AT1G09730.2;AT1G09730.1	AT1G09730.2;AT1G09730.1	4	4	106.01	0	102.7	12	21.195	21.6351	22.3272	21.7191	0.570764	2.05014		0.0267302	3	22.6218	21.676	21.9008	22.0662	0.494145	2.39725		0.0134288	3	19.3077	20.0303	#NUM!	19.669	0.510938	2	35002	91068	405710	244460	129830	283920	9349.1	11604	0	0.099661	0.0501985	AT1G09730
AT1G10490.1 | Symbols: | Domain of unknown function (DUF1726);Putative ATPase (DUF699) | chr1:3453589-3459925 FORWARD LENGTH=1028	AT1G10490.1	AT1G10490.1	5	4	115.62	0	61.002	23	23.1235	23.0432	23.49	23.2189	0.238168	2.043	+	0.00263526	3	23.706	22.961	23.2424	23.3031	0.376198	2.12723	+	0.00369061	3	21.5929	20.6594	21.2754	21.1759	0.474646	3	198780	261810	445020	305230	198680	365780	48333	12873	52176	0.0451556	0.0404545	AT1G10490
AT3G01460.1 | Symbols: MBD9, ATMBD9 | methyl-CPG-binding domain 9 | chr3:173316-182038 FORWARD LENGTH=2176	AT3G01460.1	AT3G01460.1	7	7	240.43	0	65.18	23	23.2086	23.2801	23.6611	23.3833	0.243262	2.04061		1	3	23.6434	22.5416	23.2079	23.131	0.55491	1.78831		1	3	#NUM!	21.3427	#NUM!	21.3427	#NUM!	1	93785	123090	296170	147430	101150	179630	0	11005	0	0.899294	0.900506	AT3G01460	MBD9,ATMBD9
AT5G15020.2 | Symbols: SNL2 | SIN3-like 2 | chr5:4859408-4865569 REVERSE LENGTH=1355;AT5G15020.1 | Symbols: SNL2 | SIN3-like 2 | chr5:4859408-4865569 REVERSE LENGTH=1367	AT5G15020.2;AT5G15020.1	AT5G15020.2;AT5G15020.1	12	12	153.82	0	114.79	31	23.4603	23.2734	23.8794	23.5377	0.310337	2.02999	+	0.00164717	3	23.8728	23.6829	23.7408	23.7655	0.0973048	2.25778	+	0.000409536	3	21.199	21.4407	21.8834	21.5077	0.347053	3	159210	245580	500920	269260	246850	345250	33823	25538	44057	0.0417931	0	AT5G15020	SNL2
AT5G38420.1 | Symbols: | Ribulose bisphosphate carboxylase (small chain) family protein | chr5:15381203-15381978 REVERSE LENGTH=181;AT5G38410.1 | Symbols: | Ribulose bisphosphate carboxylase (small chain) family protein | chr5:15377501-15378306 REVERSE L	AT5G38420.1;AT5G38410.1;AT5G38410.3;AT5G38410.2	AT5G38420.1;AT5G38410.1;AT5G38410.3;AT5G38410.2	10	3	20.35	0	105.03	39	22.7751	27.7694	23.8402	24.7949	2.63048	1.99569		0.261829	3	24.5747	27.097	26.9261	26.1993	1.40953	3.40003		0.0150661	3	22.7228	22.5382	23.1367	22.7992	0.306478	3	414930	30893000	1461200	1367300	21441000	34322000	709220	504170	523970	0.425096	0.0545217	AT5G38420
AT3G54760.2 | Symbols: | dentin sialophosphoprotein-related | chr3:20269659-20272037 REVERSE LENGTH=761;AT3G54760.1 | Symbols: | dentin sialophosphoprotein-related | chr3:20269659-20272037 REVERSE LENGTH=792	AT3G54760.2;AT3G54760.1	AT3G54760.2;AT3G54760.1	11	11	82.754	0	95.132	33	24.2168	24.4757	24.9673	24.5533	0.381196	1.99015	+	0.00136668	3	24.9687	24.331	24.6867	24.6621	0.319545	2.09901	+	0.000677438	3	22.8039	22.4434	22.442	22.5631	0.208519	3	691230	1213000	2442400	1187100	578840	2118600	192170	54568	214060	0.0473043	0	AT3G54760
AT3G14420.2 | Symbols: | Aldolase-type TIM barrel family protein | chr3:4821804-4823899 FORWARD LENGTH=367;AT3G14420.1 | Symbols: | Aldolase-type TIM barrel family protein | chr3:4821804-4823899 FORWARD LENGTH=367;AT3G14420.4 | Symbols: | Aldolase-type	AT3G14420.2;AT3G14420.1;AT3G14420.4;AT3G14420.5;AT3G14420.6;AT3G14420.3;AT4G18360.2;AT4G18360.1	AT3G14420.2;AT3G14420.1;AT3G14420.4;AT3G14420.5;AT3G14420.6;AT3G14420.3	5	1	40.341	0	54.484	11	#NUM!	23.5678	18.6021	21.0849	3.51128	1.97172		0.517315	2	18.3967	22.1685	23.133	21.2327	2.50299	2.11949		0.345992	3	18.6286	19.5978	#NUM!	19.1132	0.685304	2	0	891940	48690	17740	427380	1145700	6531.8	28638	0	0.731577	0.477631	AT3G14420
AT2G46020.1 | Symbols: CHR2, ATBRM, BRM, CHA2 | transcription regulatory protein SNF2, putative | chr2:18923304-18931769 FORWARD LENGTH=2192;AT2G46020.2 | Symbols: CHR2, ATBRM, BRM, CHA2 | transcription regulatory protein SNF2, putative | chr2:18923304-189	AT2G46020.1;AT2G46020.2	AT2G46020.1;AT2G46020.2	28	28	245.44	0	304.24	77	25.1788	25.1211	25.734	25.3446	0.338444	1.96502	+	0.000585941	3	25.5552	25.1237	25.1644	25.2811	0.238242	1.90149	+	0.000180371	3	23.3083	23.4133	23.4172	23.3796	0.0617969	3	444450	571700	1339100	606940	515200	685350	69530	47231	72303	0.0165333	0	AT2G46020	CHR2,ATBRM,BRM,CHA2
AT5G01400.1 | Symbols: ESP4 | HEAT repeat-containing protein | chr5:162803-171072 REVERSE LENGTH=1467	AT5G01400.1	AT5G01400.1	10	10	159.48	0	68.102	30	23.575	23.5518	24.0721	23.733	0.293937	1.95855		0.00360384	3	24.3682	23.1909	23.4214	23.6602	0.623921	1.88575		0.0138898	3	21.5526	22.3138	21.4567	21.7744	0.469628	3	224300	311210	587450	372060	244230	418730	38048	46877	36922	0.0545455	0.050697	AT5G01400	ESP4
AT2G33610.1 | Symbols: ATSWI3B, CHB2, SWI3B | switch subunit 3 | chr2:14229023-14231149 FORWARD LENGTH=469	AT2G33610.1	AT2G33610.1	10	10	52.41	0	71.815	22	22.8397	23.5828	23.2932	23.2386	0.374532	1.9494	+	0.00152137	3	24.7435	22.5929	23.4542	23.5969	1.08238	2.30771		0.0224682	3	21.5089	21.3025	21.0561	21.2892	0.226703	3	442050	702750	1667500	1015800	710890	991200	112420	70421	109000	0.0453333	0.0732184	AT2G33610	ATSWI3B,CHB2,SWI3B
AT1G54010.1 | Symbols: | GDSL-like Lipase/Acylhydrolase superfamily protein | chr1:20158854-20160747 REVERSE LENGTH=386	AT1G54010.1	AT1G54010.1	2	2	43.143	0	64.906	5	#NUM!	21.6687	#NUM!	21.6687	#NUM!	1.92953		1	1	20.1323	20.7123	21.5792	20.8079	0.728142	1.06872		1	3	#NUM!	19.7392	#NUM!	19.7392	#NUM!	1	0	300130	0	70734	115290	411910	0	28948	0	0.967772	0.97061	AT1G54010
AT3G19120.1 | Symbols: | PIF / Ping-Pong family of plant transposases | chr3:6609678-6611018 REVERSE LENGTH=446	AT3G19120.1	AT3G19120.1	6	6	49.417	0	73.574	13	23.0848	23.2832	23.6809	23.3496	0.303565	1.91619	+	0.00270963	3	23.5144	22.8437	23.066	23.1413	0.341629	1.70792	+	0.00490625	3	21.6892	20.973	21.6381	21.4334	0.399597	3	659800	790700	1867900	1304900	580080	284980	203580	33412	108810	0.0498261	0.0422545	AT3G19120
AT3G42170.1 | Symbols: | BED zinc finger;hAT family dimerisation domain | chr3:14321838-14323928 FORWARD LENGTH=696	AT3G42170.1	AT3G42170.1	18	18	78.813	0	323.31	137	27.532	27.2137	27.8314	27.5257	0.308888	1.91441	+	0.000479373	3	27.8757	27.4236	27.5464	27.6152	0.233806	2.00391	+	0.000146584	3	25.6664	25.6438	25.5238	25.6113	0.0766554	3	7018200	7640800	16466000	9073300	7921600	18673000	1279500	1016500	1239500	0.0248	0	AT3G42170
AT3G06670.1 | Symbols: | binding | chr3:2105908-2113136 REVERSE LENGTH=865;AT3G06670.2 | Symbols: | binding | chr3:2105908-2113136 REVERSE LENGTH=886	AT3G06670.1;AT3G06670.2	AT3G06670.1;AT3G06670.2	5	5	97.289	0	42.83	11	21.7884	22.0799	23.2666	22.3783	0.782967	1.90554		0.0276402	3	22.9622	22.0804	22.8116	22.6181	0.471711	2.14534	+	0.00767096	3	19.8884	20.4799	21.0499	20.4727	0.580758	3	92650	194700	389280	198520	149080	363710	9050.8	6693.9	32961	0.100109	0.0448095	AT3G06670
AT5G13950.2 | Symbols: | unknown protein;FUNCTIONS IN: molecular_function unknown;INVOLVED IN: biological_process unknown;LOCATED IN: cellular_component unknown;EXPRESSED IN: 23 plant structures;EXPRESSED DURING: 13 growth stages;BEST Arabidopsis th	AT5G13950.2;AT5G13950.1;AT5G13950.3	AT5G13950.2;AT5G13950.1;AT5G13950.3	4	4	104.83	0	29.395	13	21.4471	21.5354	22.389	21.7905	0.52023	1.88467		1	3	22.4807	22.4491	21.3526	22.0941	0.642378	2.18827		1	3	#NUM!	#NUM!	19.9058	19.9058	#NUM!	1	99562	140420	360790	243850	99787	267510	0	0	13518	0.799145	0.798238	AT5G13950
AT2G16485.1 | Symbols: | nucleic acid binding;zinc ion binding;DNA binding | chr2:7137269-7145222 REVERSE LENGTH=1773	AT2G16485.1	AT2G16485.1	11	11	195.05	0	126.87	36	24.0383	23.9422	24.4763	24.1523	0.28471	1.87043		0.010217	3	24.696	23.8201	24.2882	24.2681	0.438333	1.98627	+	0.0117248	3	21.587	22.8704	22.3881	22.2818	0.64826	3	267700	243600	682130	483760	371380	456960	28191	39363	62783	0.0622745	0.0496198	AT2G16485
AT2G22300.2 | Symbols: CAMTA3, SR1 | signal responsive 1 | chr2:9471599-9476472 FORWARD LENGTH=1032;AT2G22300.1 | Symbols: CAMTA3, SR1 | signal responsive 1 | chr2:9471599-9476472 FORWARD LENGTH=1032	AT2G22300.2;AT2G22300.1	AT2G22300.2;AT2G22300.1	8	8	116.11	0	113.05	31	23.7719	23.5013	24.3301	23.8678	0.422643	1.83681	+	0.00185393	3	24.6056	23.9697	23.7401	24.1051	0.448406	2.07414	+	0.00144774	3	22.1354	22.0249	21.9326	22.031	0.101544	3	336600	585890	1328700	743640	650780	1101500	107670	33871	104060	0.0419429	0.0287619	AT2G22300	CAMTA3,SR1
AT3G01540.1 | Symbols: DRH1, ATDRH1 | DEAD box RNA helicase 1 | chr3:213077-216142 REVERSE LENGTH=618;AT3G01540.4 | Symbols: DRH1, ATDRH1 | DEAD box RNA helicase 1 | chr3:213077-216142 REVERSE LENGTH=619;AT3G01540.3 | Symbols: DRH1, ATDRH1 | DEAD box RNA h	AT3G01540.1;AT3G01540.4;AT3G01540.3;AT3G01540.2;AT5G63120.1;AT5G63120.2	AT3G01540.1;AT3G01540.4;AT3G01540.3;AT3G01540.2	8	3	67.64	0	52.122	14	22.2142	22.0689	23.0121	22.4317	0.507845	1.83203		0.0137355	3	22.1465	22.1381	22.5256	22.2701	0.221354	1.67039	+	0.00863005	3	19.9974	21.1053	20.6963	20.5997	0.560246	3	114100	273420	517460	147540	163090	437360	10321	29058	50683	0.0745333	0.0547416	AT3G01540	DRH1,ATDRH1
AT1G55860.2 | Symbols: UPL1 | ubiquitin-protein ligase 1 | chr1:20879900-20892910 REVERSE LENGTH=3681;AT1G55860.1 | Symbols: UPL1 | ubiquitin-protein ligase 1 | chr1:20879900-20895393 REVERSE LENGTH=3930;AT1G70320.1 | Symbols: UPL2 | ubiquitin-protein liga	AT1G55860.2;AT1G55860.1;AT1G70320.1	AT1G55860.2;AT1G55860.1;AT1G70320.1	9	9	404.99	0	57.361	20	22.5665	22.6264	23.4948	22.8959	0.519554	1.82729		0.00384172	3	23.284	22.3072	22.5576	22.7163	0.50738	1.64766	+	0.0051477	3	21.1371	21.0909	20.9779	21.0686	0.0819299	3	56571	75746	169460	77421	27587	100050	7814.3	5937.7	4862.5	0.0538621	0.0428475	AT1G55860	UPL1
AT2G44730.1 | Symbols: | Alcohol dehydrogenase transcription factor Myb/SANT-like family protein | chr2:18437447-18438565 REVERSE LENGTH=372	AT2G44730.1	AT2G44730.1	4	4	40.781	0	60.581	12	23.0737	22.802	23.212	23.0292	0.208599	1.78896	+	0.000227002	3	23.4867	22.5361	22.816	22.9462	0.488497	1.70595	+	0.00426802	3	21.2213	21.3783	21.1213	21.2403	0.129524	3	446170	596680	1765600	855240	633280	805210	92976	116140	145820	0.0206667	0.0395102	AT2G44730
AT1G60170.1 | Symbols: emb1220 | pre-mRNA processing ribonucleoprotein binding region-containing protein | chr1:22193008-22195177 FORWARD LENGTH=485	AT1G60170.1	AT1G60170.1	4	4	52.644	0	27.666	15	22.4788	22.1645	23.1562	22.5998	0.506828	1.77365		0.00818993	3	22.4308	21.9758	22.6493	22.352	0.343637	1.52579	+	0.00651742	3	20.4371	20.8572	21.1842	20.8262	0.37447	3	222690	522380	934440	346660	289890	665780	49575	37424	110580	0.0635402	0.0451268	AT1G60170	emb1220
AT3G06400.1 | Symbols: CHR11 | chromatin-remodeling protein 11 | chr3:1941066-1946700 FORWARD LENGTH=1055;AT3G06400.3 | Symbols: CHR11 | chromatin-remodeling protein 11 | chr3:1941066-1946700 FORWARD LENGTH=1057;AT3G06400.2 | Symbols: CHR11 | chromatin-rem	AT3G06400.1;AT3G06400.3;AT3G06400.2	AT3G06400.1;AT3G06400.3;AT3G06400.2	34	8	122.43	0	323.31	138	26.8542	26.6881	27.2686	26.937	0.298962	1.76443	+	0.000529541	3	27.4626	27.064	26.8791	27.1353	0.298209	1.96274	+	0.000346629	3	25.181	25.202	25.1345	25.1725	0.0345355	3	2299100	2799500	7913200	4393700	3994300	6359400	459960	308930	518850	0.0190769	0	AT3G06400	CHR11
AT3G45830.1 | Symbols: | unknown protein;FUNCTIONS IN: molecular_function unknown;INVOLVED IN: biological_process unknown;LOCATED IN: cellular_component unknown;EXPRESSED IN: 24 plant structures;EXPRESSED DURING: 15 growth stages;BEST Arabidopsis th	AT3G45830.1	AT3G45830.1	7	7	147.09	0	41.439	15	22.5578	22.7883	23.3507	22.8989	0.407867	1.75788		0.0105287	3	23.2597	22.7221	22.246	22.7426	0.507152	1.60155		0.0244156	3	21.0882	#NUM!	21.1939	21.1411	0.0747112	2	126600	196960	402160	280630	148810	184160	24185	0	37289	0.0641538	0.0705241	AT3G45830
AT1G76110.1 | Symbols: | HMG (high mobility group) box protein with ARID/BRIGHT DNA-binding domain | chr1:28555287-28557465 REVERSE LENGTH=338	AT1G76110.1	AT1G76110.1	4	4	38.774	0	36.293	16	22.0782	21.8729	22.6895	22.2135	0.424823	1.75761		0.0123009	3	22.901	21.4705	22.4126	22.2614	0.727132	1.80544		0.0455788	3	#NUM!	20.5486	20.3633	20.4559	0.131054	2	245680	467860	1003200	640650	240520	763610	0	53224	30434	0.0728288	0.108	AT1G76110
	CON__Q86YZ3	CON__Q86YZ3	8	8	282.39	0	128.58	38	24.1676	23.7106	25.2825	24.3869	0.808557	1.73966		0.267171	3	23.9423	25.5191	24.9141	24.7918	0.795493	2.14457		0.186825	3	24.0749	20.1197	23.7471	22.6472	2.19503	3	254330	241810	1342900	222870	1068800	459570	219490	8300.6	192860	0.434478	0.303164
AT2G47620.1 | Symbols: ATSWI3A, CHB1, SWI3A | SWITCH/sucrose nonfermenting 3A | chr2:19532034-19534251 FORWARD LENGTH=512	AT2G47620.1	AT2G47620.1	8	8	57.484	0	83.322	31	24.6497	24.4318	24.5808	24.5541	0.111357	1.70577		0.010037	3	25.1016	24.2304	24.1242	24.4854	0.536305	1.63711		0.0268085	3	23.3975	22.9908	22.1565	22.8483	0.632665	3	859150	1109500	2181300	1233100	1215200	1346600	333990	153300	72726	0.06352	0.07452	AT2G47620	ATSWI3A,CHB1,SWI3A
AT2G13370.1 | Symbols: CHR5 | chromatin remodeling 5 | chr2:5544601-5555543 REVERSE LENGTH=1724	AT2G13370.1	AT2G13370.1	5	5	197.27	0	29.964	8	21.764	22.047	22.1719	21.9943	0.20898	1.69558		1	3	21.9257	21.678	22.1212	21.9083	0.222115	1.60956		1	3	#NUM!	20.2987	#NUM!	20.2987	#NUM!	1	45622	75732	148800	71240	54801	95944	0	5404.2	0	0.93269	0.936751	AT2G13370	CHR5
AT3G11964.1 | Symbols: | RNA binding;RNA binding | chr3:3793957-3806626 REVERSE LENGTH=1896	AT3G11964.1	AT3G11964.1	4	4	211.6	0	28.204	13	21.3028	20.9335	21.947	21.3945	0.512912	1.68687		0.0264336	3	21.7676	21.1234	21.6156	21.5022	0.336741	1.79461	+	0.00891756	3	19.9155	#NUM!	19.4997	19.7076	0.29405	2	28619	31361	105890	37703	34447	92084	4114.6	0	2872.4	0.0995682	0.0561319	AT3G11964
AT1G05910.1 | Symbols: | cell division cycle protein 48-related / CDC48-related | chr1:1790796-1796503 FORWARD LENGTH=1210	AT1G05910.1	AT1G05910.1	6	6	133.78	0	46.193	13	21.2674	22.0177	23.2282	22.1711	0.98934	1.67348		0.115325	3	23.023	22.0092	20.715	21.9157	1.15684	1.41813		0.206487	3	20.7508	#NUM!	20.2445	20.4976	0.357993	2	22937	147510	288110	317180	95029	27492	25233	0	13132	0.237419	0.328364	AT1G05910
AT3G63500.1 | Symbols: | Protein of unknown function (DUF1423) | chr3:23446331-23449166 REVERSE LENGTH=887;AT3G63500.2 | Symbols: | Protein of unknown function (DUF1423) | chr3:23446331-23449991 REVERSE LENGTH=1162	AT3G63500.1;AT3G63500.2	AT3G63500.1;AT3G63500.2	2	2	99.784	0	11.704	2	#NUM!	#NUM!	20.7986	20.7986	#NUM!	1.65435		1	1	#NUM!	20.2828	#NUM!	20.2827	#NUM!	1.1385		1	1	19.0374	19.2511	#NUM!	19.1442	0.151135	2	0	0	72504	0	67748	20969	7928	7377.4	0	0.846607	0.845952	AT3G63500
AT5G64220.2 | Symbols: | Calmodulin-binding transcription activator protein with CG-1 and Ankyrin domains | chr5:25686434-25691903 FORWARD LENGTH=1050;AT5G64220.1 | Symbols: | Calmodulin-binding transcription activator protein with CG-1 and Ankyrin domai	AT5G64220.2;AT5G64220.1;AT5G09410.1;AT5G09410.2;AT5G09410.3	AT5G64220.2;AT5G64220.1	9	9	117.26	0	76.847	14	22.4482	22.5473	23.3814	22.7923	0.512587	1.65274		0.0592712	3	24.0712	22.4132	22.4226	22.969	0.95456	1.82945		0.111615	3	21.6838	#NUM!	20.5952	21.1395	0.769766	2	175690	287100	640160	442980	161320	266660	52818	6688.3	17505	0.159054	0.20818	AT5G64220
AT4G17330.1 | Symbols: ATG2484-1, G2484-1 | G2484-1 protein | chr4:9689263-9697172 REVERSE LENGTH=2037	AT4G17330.1	AT4G17330.1	31	31	218.07	0	323.31	81	25.3424	25.2193	25.8004	25.4541	0.306177	1.64641		0.0140523	3	26.3657	25.4475	25.6311	25.8148	0.485853	2.00711	+	0.0112493	3	23.1174	24.2831	24.0225	23.8076	0.611824	3	610000	823200	1654300	1041200	996240	1189300	76615	106690	137610	0.0745455	0.048931	AT4G17330	ATG2484-1,G2484-1
AT5G47690.1 | Symbols: | binding | chr5:19317899-19327014 FORWARD LENGTH=1605;AT5G47690.2 | Symbols: | binding | chr5:19317899-19327014 FORWARD LENGTH=1606;AT5G47690.3 | Symbols: | binding | chr5:19317899-19327014 FORWARD LENGTH=1607	AT5G47690.1;AT5G47690.2;AT5G47690.3	AT5G47690.1;AT5G47690.2;AT5G47690.3	37	37	181.21	0	323.31	154	27.545	27.3306	27.6984	27.5247	0.184728	1.63704	+	0.000462467	3	28.3216	27.3922	27.4948	27.7362	0.50953	1.84853	+	0.00422442	3	25.7107	26.099	25.8533	25.8877	0.196424	3	2313300	3654700	5327700	4895500	3318400	5938400	515550	425010	630170	0.031	0.0403333	AT5G47690
AT4G03430.1 | Symbols: STA1, EMB2770 | pre-mRNA splicing factor-related | chr4:1517411-1520500 REVERSE LENGTH=1029	AT4G03430.1	AT4G03430.1	12	12	115.57	0	79.5	30	23.461	23.9833	24.4258	23.9567	0.482939	1.62292		0.0156684	3	24.0716	23.5559	24.1448	23.9241	0.320977	1.59034	+	0.00986335	3	22.7216	21.7666	22.5131	22.3338	0.502084	3	196630	384460	896810	327180	277050	546000	75377	28940	102660	0.0813433	0.0525941	AT4G03430	STA1,EMB2770
AT4G38970.1 | Symbols: FBA2 | fructose-bisphosphate aldolase 2 | chr4:18163714-18165659 REVERSE LENGTH=398;AT4G38970.2 | Symbols: FBA2 | fructose-bisphosphate aldolase 2 | chr4:18163769-18165659 REVERSE LENGTH=381	AT4G38970.1;AT4G38970.2	AT4G38970.1;AT4G38970.2	11	7	42.987	0	202.51	29	22.2213	25.8741	21.8569	23.3174	2.22163	1.61499		0.374403	3	22.0599	26.0634	26.0153	24.7129	2.29763	3.01042		0.14248	3	22.7841	22.5863	19.7369	21.7024	1.70507	3	206140	5238000	395060	204680	4650900	8207400	232500	212570	157650	0.565371	0.255151	AT4G38970	FBA2
AT3G18600.1 | Symbols: | P-loop containing nucleoside triphosphate hydrolases superfamily protein | chr3:6399724-6403007 REVERSE LENGTH=568	AT3G18600.1	AT3G18600.1	3	3	63.816	0	27.47	10	22.9629	22.1986	21.7956	22.319	0.592892	1.61026		0.0150747	3	21.7154	20.7198	21.7665	21.4006	0.59009	0.691822		0.153218	3	20.9862	20.33	20.81	20.7088	0.339609	3	263340	188900	235170	118100	64154	260700	58922	22284	47153	0.0816825	0.265835	AT3G18600
AT5G25220.2 | Symbols: KNAT3 | KNOTTED1-like homeobox gene 3 | chr5:8736208-8738087 FORWARD LENGTH=419;AT5G25220.1 | Symbols: KNAT3 | KNOTTED1-like homeobox gene 3 | chr5:8736208-8738115 FORWARD LENGTH=431	AT5G25220.2;AT5G25220.1	AT5G25220.2;AT5G25220.1	6	2	46.393	0	49.849	25	23.4864	23.4748	23.9569	23.6394	0.275026	1.60689	+	0.000781024	3	24.3983	23.8546	23.7447	23.9992	0.349951	1.96671	+	0.000792847	3	21.9003	22.1544	22.0427	22.0325	0.127369	3	784800	1700600	2202100	1540300	1231500	2048800	149310	298060	166090	0.0184762	0.016	AT5G25220	KNAT3
AT5G13010.1 | Symbols: EMB3011 | RNA helicase family protein | chr5:4122747-4128660 FORWARD LENGTH=1255	AT5G13010.1	AT5G13010.1	12	12	141.86	0	107.53	27	23.4255	23.4969	24.1938	23.7054	0.424461	1.60652		0.0066429	3	24.7139	23.1613	24.138	24.0044	0.784839	1.90552		0.0179094	3	22.459	21.8091	22.0285	22.0989	0.330583	3	218470	306880	820630	393220	384220	507090	57877	31888	53612	0.0568193	0.0618039	AT5G13010	EMB3011
AT4G24280.1 | Symbols: cpHsc70-1 | chloroplast heat shock protein 70-1 | chr4:12590094-12593437 FORWARD LENGTH=718	AT4G24280.1	AT4G24280.1	17	4	76.507	0	134.9	26	22.5236	24.8667	21.6614	23.0173	1.6587	1.56922		0.18055	3	20.9854	23.9684	24.6433	23.199	1.94655	1.75099		0.197208	3	21.7136	21.2115	21.4191	21.448	0.252298	3	97173	1135900	200670	65523	636730	1898600	111500	47701	88671	0.331224	0.316439	AT4G24280	cpHsc70-1
AT2G21440.1 | Symbols: | RNA-binding (RRM/RBD/RNP motifs) family protein | chr2:9173712-9179065 REVERSE LENGTH=1003	AT2G21440.1	AT2G21440.1	3	3	112.06	0	20.779	4	20.694	21.7308	21.432	21.2856	0.533705	1.56473		0.0298125	3	#NUM!	20.133	20.1911	20.162	0.0411259	0.441179		0.0244759	2	19.6568	#NUM!	19.7849	19.7209	0.0905436	2	65598	103470	161690	0	53945	26746	13229	0	15865	0.102736	0.0697778	AT2G21440
AT3G61140.1 | Symbols: FUS6, ATFUS6, CSN1, COP11, EMB78, ATSK31, SK31 | 26S proteasome, regulatory subunit Rpn7;Proteasome component (PCI) domain | chr3:22626335-22628895 FORWARD LENGTH=441	AT3G61140.1	AT3G61140.1	4	4	50.578	0	62.391	15	22.1432	22.7078	22.9893	22.6135	0.430861	1.54604		0.00618913	3	23.1044	21.9318	22.4356	22.4906	0.588267	1.42318		0.0189016	3	21.3768	20.8979	20.9275	21.0674	0.268353	3	170950	391730	1056400	1108500	162430	801020	43598	23507	64892	0.0589744	0.0638194	AT3G61140	FUS6,ATFUS6,CSN1,COP11,EMB78,ATSK31,SK31
AT3G16420.3 | Symbols: PBP1 | PYK10-binding protein 1 | chr3:5579560-5580674 FORWARD LENGTH=298;AT3G16420.2 | Symbols: PBP1 | PYK10-binding protein 1 | chr3:5579560-5580674 FORWARD LENGTH=298;AT3G16420.1 | Symbols: PBP1, JAL30 | PYK10-binding protein 1 | c	AT3G16420.3;AT3G16420.2;AT3G16420.1;AT3G16430.2;AT3G16430.1	AT3G16420.3;AT3G16420.2;AT3G16420.1	7	7	32.158	0	121.36	18	22.0499	24.8943	20.5031	22.4824	2.2273	1.51062		0.446206	3	21.7548	24.4248	24.7672	23.6489	1.64927	2.67711		0.13533	3	20.3315	21.6122	#NUM!	20.9718	0.9056	2	463370	3786600	293800	330380	2223600	5328300	138120	147130	0	0.654052	0.245727	AT3G16420	PBP1
AT1G80750.1 | Symbols: | Ribosomal protein L30/L7 family protein | chr1:30349052-30350434 FORWARD LENGTH=247	AT1G80750.1	AT1G80750.1	2	2	28.344	0	31.941	9	21.7447	21.8966	21.9413	21.8609	0.103066	1.49726		0.00600282	3	22.4682	21.0915	22.1801	21.9133	0.726095	1.54964		0.0365484	3	20.5054	20.753	19.8325	20.3636	0.476384	3	242820	389860	558130	378940	266280	601900	110180	91727	66447	0.0605263	0.0965322	AT1G80750
AT4G29060.2 | Symbols: emb2726 | elongation factor Ts family protein | chr4:14317744-14321315 FORWARD LENGTH=709;AT4G29060.1 | Symbols: emb2726 | elongation factor Ts family protein | chr4:14317744-14321315 FORWARD LENGTH=953	AT4G29060.2;AT4G29060.1	AT4G29060.2;AT4G29060.1	3	3	76.855	0	17.682	4	18.5819	22.1487	#NUM!	20.3653	2.52214	1.38312		0.520723	2	18.7728	20.5533	22.1695	20.4985	1.69903	1.51634		0.319019	3	18.818	19.1464	#NUM!	18.9822	0.232245	2	8718.6	151380	0	11094	135630	311520	9890.5	9629.3	0	0.733941	0.45015	AT4G29060	emb2726
AT1G50620.1 | Symbols: | RING/FYVE/PHD zinc finger superfamily protein | chr1:18748537-18751005 FORWARD LENGTH=629	AT1G50620.1	AT1G50620.1	3	3	68.363	0	35.687	12	22.4601	21.6707	21.8251	21.9853	0.418385	1.38204		0.0111889	3	21.9869	20.725	22.0733	21.5951	0.754723	0.991823		0.106193	3	20.4301	20.9914	20.3882	20.6032	0.336824	3	285910	219340	345490	197510	97934	338570	38894	44814	49446	0.0642617	0.20071	AT1G50620
AT4G00270.1 | Symbols: | DNA-binding storekeeper protein-related transcriptional regulator | chr4:117477-118468 REVERSE LENGTH=302	AT4G00270.1	AT4G00270.1	2	1	34.058	0	13.993	8	22.2118	#NUM!	#NUM!	22.2118	#NUM!	1.35688		1	1	21.771	21.4632	21.2538	21.496	0.260144	0.641077		0.036981	3	20.9879	21.0101	20.5667	20.8549	0.249821	3	342080	0	0	262940	274730	343700	129980	91332	101900	0.84525	0.096034	AT4G00270
AT5G25150.1 | Symbols: TAF5 | TBP-associated factor 5 | chr5:8677117-8682058 FORWARD LENGTH=669	AT5G25150.1	AT5G25150.1	5	5	74.413	0	73.149	24	23.3537	23.5304	23.5258	23.4699	0.100727	1.33974		0.00667063	3	24.1077	23.2448	23.5148	23.6225	0.441403	1.49226		0.0141718	3	22.4143	22.3502	21.6261	22.1302	0.437751	3	545420	841800	1606900	999100	495150	1253800	209320	165270	110500	0.0561429	0.0530827	AT5G25150	TAF5
AT2G30860.1 | Symbols: ATGSTF9, GLUTTR, ATGSTF7, GSTF9 | glutathione S-transferase PHI 9 | chr2:13139132-13140057 FORWARD LENGTH=215;AT2G30860.2 | Symbols: ATGSTF9, GLUTTR, ATGSTF7, GSTF9 | glutathione S-transferase PHI 9 | chr2:13139132-13140079 FORWARD L	AT2G30860.1;AT2G30860.2	AT2G30860.1;AT2G30860.2	4	3	24.146	0	49.933	13	19.2332	25.2492	19.4508	21.311	3.41225	1.33743		0.534481	3	20.1924	24.0614	25.0491	23.101	2.56683	3.12737		0.102474	3	20.0076	19.9463	19.9669	19.9736	0.0311594	3	116270	8947300	500680	249080	4298000	10603000	289640	145180	145370	0.747024	0.195361	AT2G30860	ATGSTF9,GLUTTR,ATGSTF7,GSTF9
AT5G26210.1 | Symbols: AL4 | alfin-like 4 | chr5:9158566-9160221 REVERSE LENGTH=255	AT5G26210.1;AT5G20510.1	AT5G26210.1	4	4	28.779	0	33.753	9	21.7992	22.6205	22.5743	22.3313	0.461397	1.33497		0.00871995	3	23.1055	21.5128	22.6737	22.4307	0.8237	1.43433		0.0410619	3	20.9103	21.1607	20.9182	20.9964	0.14234	3	630090	1151500	2088300	1431500	1145500	2323500	379390	223040	288960	0.0645393	0.101927	AT5G26210	AL4
AT2G36480.1 | Symbols: | ENTH/VHS family protein | chr2:15303114-15306274 REVERSE LENGTH=830;AT2G36480.2 | Symbols: | ENTH/VHS family protein | chr2:15302567-15306274 REVERSE LENGTH=844;AT2G36480.3 | Symbols: | ENTH/VHS family protein | chr2:15302567-15	AT2G36480.1;AT2G36480.2;AT2G36480.3	AT2G36480.1;AT2G36480.2;AT2G36480.3	4	4	90.872	0	26.07	11	22.1827	22.1903	22.3215	22.2315	0.0780099	1.33193	+	0.00207387	3	22.7096	22.4735	22.1137	22.4323	0.300045	1.53267	+	0.00903562	3	20.7406	#NUM!	21.0586	20.8996	0.224885	2	114590	203380	316430	193360	127610	237740	40157	0	20649	0.0450526	0.0549247	AT2G36480
AT4G23670.1 | Symbols: | Polyketide cyclase/dehydrase and lipid transport superfamily protein | chr4:12332846-12333656 REVERSE LENGTH=151	AT4G23670.1	AT4G23670.1	4	3	17.518	0	31.917	6	20.7951	23.7707	#NUM!	22.2829	2.10407	1.32879		0.466403	2	20.906	21.8863	24.0754	22.2892	1.62267	1.33509		0.350575	3	21.0194	20.8888	#NUM!	20.9541	0.0923643	2	129850	2676500	0	184550	1458700	3736900	145520	87900	0	0.679423	0.485422	AT4G23670
AT4G20400.2 | Symbols: JMJ14, PKDM7B | JUMONJI 14 | chr4:11009753-11013588 FORWARD LENGTH=897;AT4G20400.1 | Symbols: JMJ14, PKDM7B | JUMONJI 14 | chr4:11009004-11013588 FORWARD LENGTH=954	AT4G20400.2;AT4G20400.1	AT4G20400.2;AT4G20400.1	5	5	101.97	0	35.232	14	21.9432	21.6032	22.2742	21.9402	0.33551	1.32489		0.0279841	3	23.4728	22.6364	22.5857	22.8983	0.498203	2.283	+	0.00693171	3	20.8312	21.0691	19.9456	20.6153	0.592019	3	94797	161490	249250	290810	231140	269290	43291	26036	14714	0.0984946	0.0431169	AT4G20400	JMJ14,PKDM7B
AT3G43240.1 | Symbols: | ARID/BRIGHT DNA-binding domain-containing protein | chr3:15210032-15214440 REVERSE LENGTH=747	AT3G43240.1	AT3G43240.1	5	5	82.567	0	29.056	9	22.1197	22.5117	22.7357	22.4557	0.311805	1.3112		0.052236	3	23.2874	22.8243	22.5041	22.872	0.393822	1.72748		0.0258264	3	21.7149	20.2687	21.4499	21.1445	0.769985	3	133030	219890	502810	343730	289720	362170	50030	28099	74205	0.148195	0.0747755	AT3G43240
AT3G22520.1 | Symbols: | unknown protein;INVOLVED IN: biological_process unknown;LOCATED IN: chloroplast stroma, chloroplast, chloroplast envelope;EXPRESSED IN: 24 plant structures;EXPRESSED DURING: 13 growth stages;BEST Arabidopsis thaliana protein	AT3G22520.1	AT3G22520.1	7	7	67.57	0	79.022	21	23.4453	22.9567	23.1964	23.1995	0.244301	1.31002		0.00299752	3	23.479	22.9547	23.7769	23.4035	0.416274	1.51406	+	0.00578104	3	22.0838	21.9827	21.6018	21.8894	0.254164	3	422280	432060	792350	539290	505870	1075800	174860	64072	156370	0.0538723	0.0444308	AT3G22520
AT5G62190.1 | Symbols: PRH75 | DEAD box RNA helicase (PRH75) | chr5:24980542-24983879 REVERSE LENGTH=671	AT5G62190.1	AT5G62190.1	14	14	72.89	0	105.7	36	24.3947	24.2101	24.7474	24.4507	0.27298	1.27415		0.00498357	3	24.486	24.0352	24.0417	24.1877	0.258429	1.01106	+	0.0103316	3	22.8523	23.381	23.2964	23.1766	0.283973	3	740060	808360	1915700	860990	796100	1069900	146310	140630	232890	0.0558235	0.0491852	AT5G62190	PRH75
AT4G24200.1 | Symbols: | Transcription elongation factor (TFIIS) family protein | chr4:12556927-12559929 REVERSE LENGTH=1000	AT4G24200.1	AT4G24200.1	4	4	107.58	0	52.258	16	21.9776	22.3631	22.2788	22.2065	0.202673	1.26166		1	3	22.7587	21.8572	22.6319	22.4159	0.487985	1.47107		1	3	20.9448	#NUM!	#NUM!	20.9449	#NUM!	1	80458	197920	245990	172350	97354	368830	15318	0	0	0.827351	0.826589	AT4G24200
AT1G06680.2 | Symbols: PSBP-1, OEE2, PSII-P | photosystem II subunit P-1 | chr1:2048076-2049186 FORWARD LENGTH=219;AT1G06680.1 | Symbols: PSBP-1, OEE2, PSII-P, OE23 | photosystem II subunit P-1 | chr1:2047940-2049186 FORWARD LENGTH=263	AT1G06680.2;AT1G06680.1;AT2G30790.1	AT1G06680.2;AT1G06680.1	6	6	23.759	0	105.19	12	20.5806	24.9949	21.0705	22.2153	2.41965	1.25977		0.421198	3	21.1909	24.9183	25.2713	23.7935	2.26078	2.83794		0.0972633	3	20.8848	21.2743	20.7075	20.9556	0.289972	3	155580	5157300	853530	472550	3824000	7223100	243060	239400	251030	0.621189	0.184064	AT1G06680	PSBP-1,OEE2,PSII-P
AT4G02400.1 | Symbols: | U3 ribonucleoprotein (Utp) family protein | chr4:1054243-1057884 FORWARD LENGTH=855	AT4G02400.1	AT4G02400.1	1	1	96.759	0	8.4484	2	21.2347	20.3066	21.2838	20.9417	0.550538	1.25427		0.0553692	3	19.4266	19.9088	19.2368	19.5241	0.346412	-0.163359		0.573443	3	19.7198	#NUM!	19.6551	19.6874	0.0457155	2	67193	85573	141780	24902	53165	38241	28730	0	28199	0.153075	0.708005	AT4G02400
AT1G55750.1 | Symbols: | BSD domain (BTF2-like transcription factors, Synapse-associated proteins and DOS2-like proteins) | chr1:20840449-20845135 REVERSE LENGTH=591	AT1G55750.1	AT1G55750.1	3	3	67.513	0	42.636	5	20.7787	22.4765	21.6823	21.6458	0.849507	1.25304		1	3	21.9792	20.2051	20.375	20.8531	0.978925	0.460325		1	3	#NUM!	20.3928	#NUM!	20.3928	#NUM!	1	27916	256660	346230	168060	60009	31133	0	10041	0	0.964234	0.967025	AT1G55750
AT3G03780.3 | Symbols: ATMS2, MS2 | methionine synthase 2 | chr3:957602-960740 FORWARD LENGTH=765;AT3G03780.2 | Symbols: ATMS2, MS2 | methionine synthase 2 | chr3:957602-960740 FORWARD LENGTH=765;AT3G03780.1 | Symbols: ATMS2, MS2 | methionine synthase 2 |	AT3G03780.3;AT3G03780.2;AT3G03780.1	AT3G03780.3;AT3G03780.2;AT3G03780.1	15	2	84.583	0	11.929	3	19.8997	21.354	20.911	20.7215	0.745439	1.24828		1	3	20.6045	20.6229	20.9611	20.7295	0.200795	1.25625		1	3	#NUM!	#NUM!	19.4733	19.4733	#NUM!	1	18785	125750	109650	33626	53768	177890	0	0	11234	0.894718	0.895884	AT3G03780	ATMS2,MS2
AT4G16990.1 | Symbols: RLM3 | disease resistance protein (TIR-NBS class), putative | chr4:9560155-9564616 FORWARD LENGTH=670;AT4G16990.2 | Symbols: RLM3 | disease resistance protein (TIR-NBS class), putative | chr4:9560155-9565225 FORWARD LENGTH=796;AT4G16	AT4G16990.1;AT4G16990.2;AT4G16990.5;AT4G16990.3;AT4G16990.4	AT4G16990.1;AT4G16990.2;AT4G16990.5;AT4G16990.3;AT4G16990.4	4	4	76.462	0	26.343	12	21.1243	22.0588	22.4357	21.8729	0.675148	1.2423		0.0440377	3	22.4582	22.5302	21.8184	22.2689	0.391819	1.63829	+	0.00467153	3	20.3161	20.6473	20.9286	20.6307	0.306612	3	67122	190880	296930	208760	204540	289040	9750.4	19234	33495	0.136248	0.0446923	AT4G16990	RLM3
AT4G25500.2 | Symbols: ATRSP35, ATRSP40, AT-SRP40, RSP35, RS40, At-RS40 | arginine/serine-rich splicing factor 35 | chr4:13026073-13027243 FORWARD LENGTH=309	AT4G25500.2	AT4G25500.2	8	1	35.453	0.0064516	6.4402	2	20.9823	#NUM!	#NUM!	20.9823	#NUM!	1.23898		1	1	#NUM!	19.6199	20.1081	19.864	0.345267	0.12067		1	2	#NUM!	#NUM!	19.7433	19.7433	#NUM!	1	150900	0	0	0	84436	160690	0	0	66288	0.822833	0.822047	AT4G25500	ATRSP35,ATRSP40,AT-SRP40,RSP35,RS40,At-RS40
AT1G32750.1 | Symbols: HAF01, HAF1, HAC13, GTD1, TAF1 | HAC13 protein (HAC13) | chr1:11846385-11856261 REVERSE LENGTH=1919	AT1G32750.1;AT3G19040.1	AT1G32750.1	4	4	217.19	0	23.881	7	21.5998	21.4493	22.4346	21.8279	0.530787	1.23804		0.0605656	3	21.7566	21.2601	21.7501	21.5889	0.284823	0.999044		0.030154	3	#NUM!	20.7841	20.3957	20.5899	0.274592	2	41556	45188	127250	59113	48508	93253	0	5347.8	5418	0.158	0.0805556	AT1G32750	HAF01,HAF1,HAC13,GTD1,TAF1
AT1G66200.1 | Symbols: ATGSR2, GSR2, GLN1;2 | glutamine synthase clone F11 | chr1:24655520-24657520 REVERSE LENGTH=356;AT1G66200.3 | Symbols: GSR2, GLN1;2 | glutamine synthase clone F11 | chr1:24655520-24657520 REVERSE LENGTH=365;AT1G66200.2 | Symbols: ATG	AT1G66200.1;AT1G66200.3;AT1G66200.2;AT1G48470.1	AT1G66200.1;AT1G66200.3;AT1G66200.2	4	1	39.207	0	48.115	5	18.7419	22.448	19.5466	20.2455	1.94939	1.22895		0.339119	3	19.0391	22.1895	22.8651	21.3645	2.04203	2.34798		0.118901	3	18.8909	19.2796	18.8791	19.0166	0.227909	3	47088	689960	104900	63558	533150	1001500	47549	46077	49410	0.52802	0.217507	AT1G66200	ATGSR2,GSR2,GLN1;2
AT3G17590.1 | Symbols: BSH, CHE1 | transcription regulatory protein SNF5, putative (BSH) | chr3:6017313-6019591 REVERSE LENGTH=240;AT3G17590.2 | Symbols: BSH | transcription regulatory protein SNF5, putative (BSH) | chr3:6017313-6019591 REVERSE LENGTH=242	AT3G17590.1;AT3G17590.2	AT3G17590.1;AT3G17590.2	5	5	27.289	0	50.366	10	22.2841	22.3779	21.558	22.0733	0.448772	1.2245		0.0569274	3	23.0394	21.8617	21.7372	22.2128	0.718594	1.36394		0.101236	3	20.5402	21.1575	#NUM!	20.8488	0.436478	2	467230	430790	824490	772210	525440	603620	104680	104330	0	0.156173	0.193657	AT3G17590	BSH,CHE1
AT3G07050.1 | Symbols: | GTP-binding family protein | chr3:2229602-2232279 REVERSE LENGTH=582	AT3G07050.1	AT3G07050.1	3	3	65.785	0	23.779	14	22.426	22.1346	21.8835	22.148	0.271495	1.22315		0.00403236	3	22.696	21.3326	22.1551	22.0612	0.686512	1.13635		0.0531656	3	20.7315	21.1813	20.8618	20.9249	0.23145	3	216840	224600	277080	247040	123270	331380	51510	52332	87793	0.0516129	0.123941	AT3G07050
AT5G58230.1 | Symbols: MSI1, MEE70, ATMSI1 | Transducin/WD40 repeat-like superfamily protein | chr5:23556112-23557994 FORWARD LENGTH=424	AT5G58230.1	AT5G58230.1	7	7	48.194	0	47.228	10	23.3467	22.8297	22.8566	23.011	0.291012	1.2217	+	0.00207301	3	23.414	22.9774	22.7598	23.0504	0.333157	1.26114	+	0.00298909	3	21.8185	21.8327	21.7166	21.7893	0.0633277	3	707140	384880	1055300	859480	927320	1360300	202740	80876	115430	0.0462703	0.0396667	AT5G58230	MSI1,MEE70,ATMSI1
AT3G26520.1 | Symbols: TIP2, SITIP, GAMMA-TIP2, TIP1;2 | tonoplast intrinsic protein 2 | chr3:9722770-9723703 REVERSE LENGTH=253	AT3G26520.1	AT3G26520.1	1	1	25.848	0	11.151	6	20.5627	#NUM!	22.9816	21.7722	1.71041	1.21966		0.270147	2	20.9668	21.7872	21.4228	21.3923	0.411047	0.839779		0.0260605	3	20.4988	20.6609	20.4977	20.5525	0.093901	3	905660	0	9448600	1196000	2731500	3069100	735520	602150	771610	0.436051	0.0736482	AT3G26520	TIP2,SITIP,GAMMA-TIP2,TIP1;2
AT1G04950.3 | Symbols: TAFII59, TAF6, ATTAF6 | TATA BOX ASSOCIATED FACTOR II 59 | chr1:1403606-1407184 REVERSE LENGTH=549;AT1G04950.2 | Symbols: TAFII59, TAF6, ATTAF6 | TATA BOX ASSOCIATED FACTOR II 59 | chr1:1403606-1407184 REVERSE LENGTH=549;AT1G04950.1	AT1G04950.3;AT1G04950.2;AT1G04950.1	AT1G04950.3;AT1G04950.2;AT1G04950.1	3	3	61.364	0	21.171	9	22.1245	21.6297	22.133	21.9624	0.288177	1.21327		0.0396078	3	22.6041	21.3876	21.6692	21.887	0.636797	1.13785		0.129159	3	20.3833	#NUM!	21.1149	20.7491	0.517303	2	203130	201280	337770	394020	137020	206610	23055	0	65040	0.124206	0.237621	AT1G04950	TAFII59,TAF6,ATTAF6
AT2G05380.1 | Symbols: GRP3S | glycine-rich protein 3 short isoform | chr2:1966851-1967820 FORWARD LENGTH=116	AT2G05380.1	AT2G05380.1	1	1	11.586	0.00078616	7.2341	4	20.0934	21.6381	20.5637	20.7651	0.791802	1.21055		0.134706	3	#NUM!	20.8574	21.9259	21.3916	0.755503	1.83711		0.0775042	2	19.4542	#NUM!	19.6549	19.5545	0.141906	2	159390	521410	351640	0	435780	1306400	78361	0	99024	0.264334	0.1596	AT2G05380	GRP3S
AT5G01160.1 | Symbols: | RING/U-box superfamily protein | chr5:54280-55727 FORWARD LENGTH=360	AT5G01160.1	AT5G01160.1	1	1	39.771	0.0022321	6.6599	9	21.5799	21.2519	21.9812	21.6044	0.365243	1.20782		0.00480272	3	22.101	22.0946	21.7471	21.9809	0.202495	1.58431	+	0.000198961	3	20.444	20.3339	20.4118	20.3965	0.0566159	3	271710	310860	731860	406790	523750	595450	109730	70346	112650	0.0518209	0	AT5G01160
AT3G22220.2 | Symbols: | hAT transposon superfamily | chr3:7839808-7842358 REVERSE LENGTH=761;AT3G22220.1 | Symbols: | hAT transposon superfamily | chr3:7839808-7842358 REVERSE LENGTH=761	AT3G22220.2;AT3G22220.1	AT3G22220.2;AT3G22220.1	6	5	86.389	0	58.973	16	22.3962	21.9939	22.7603	22.3835	0.383398	1.2037		0.075503	3	23.1403	22.5582	22.718	22.8055	0.300754	1.62573		0.0293891	3	#NUM!	21.6467	20.7128	21.1798	0.660376	2	184960	227260	394350	331120	285770	473480	0	12915	13387	0.182405	0.0777925	AT3G22220
AT5G20720.3 | Symbols: CPN20 | chaperonin 20 | chr5:7015015-7016354 FORWARD LENGTH=253;AT5G20720.2 | Symbols: CPN20, CPN10, CHCPN10, ATCPN21, CPN21 | chaperonin 20 | chr5:7015015-7016354 FORWARD LENGTH=253;AT5G20720.1 | Symbols: CPN20, CPN10, CHCPN10, ATCP	AT5G20720.3;AT5G20720.2;AT5G20720.1	AT5G20720.3;AT5G20720.2;AT5G20720.1	7	7	26.802	0	72.086	20	22.2817	24.9285	20.6988	22.6363	2.13701	1.19299		0.397765	3	21.2361	23.7706	25.0687	23.3585	1.94927	1.91514		0.172753	3	20.9663	21.8681	21.4955	21.4433	0.453146	3	290750	3189400	197950	146960	2293000	4927400	103690	134050	157080	0.594942	0.286413	AT5G20720	CPN20
AT4G10760.1 | Symbols: EMB1706, MTA | mRNAadenosine methylase | chr4:6619947-6623312 REVERSE LENGTH=685	AT4G10760.1	AT4G10760.1	3	3	76.644	0	21.892	13	21.6593	21.674	22.1441	21.8258	0.275795	1.18684		0.00659973	3	22.0373	21.3426	21.5735	21.6511	0.353781	1.01217		0.0181794	3	20.856	20.7448	20.316	20.6389	0.285197	3	68144	102010	316140	163850	138020	201900	37841	26519	16913	0.0582222	0.0614026	AT4G10760	EMB1706,MTA
AT5G55160.1 | Symbols: SUM2, SUMO 2, SUMO2, ATSUMO2 | small ubiquitin-like modifier 2 | chr5:22383747-22384772 REVERSE LENGTH=103;AT5G55160.2 | Symbols: SUM2, SUMO 2, SUMO2, ATSUMO2 | small ubiquitin-like modifier 2 | chr5:22383747-22384772 REVERSE LENGTH=	AT5G55160.1;AT5G55160.2	AT5G55160.1;AT5G55160.2	3	2	11.654	0	26.338	11	23.0595	23.0041	23.4174	23.1603	0.224333	1.17074		0.00856485	3	23.9576	23.0779	22.8863	23.3073	0.571284	1.31767		0.0275562	3	22.4	21.7556	21.8132	21.9896	0.356593	3	1647400	2164500	4648400	3185100	2131800	5478400	871950	397070	609210	0.0652727	0.0764488	AT5G55160	SUM2,SUMO2,SUMO2,ATSUMO2
AT3G42790.1 | Symbols: AL3 | alfin-like 3 | chr3:14878128-14879618 REVERSE LENGTH=250	AT3G42790.1	AT3G42790.1	2	2	28.214	0	11.424	5	20.1983	20.5403	21.443	20.7272	0.643067	1.15529		0.0386466	3	21.4659	20.6566	20.2117	20.7781	0.635849	1.20615		0.0328626	3	19.7237	19.4304	19.5617	19.5719	0.146908	3	218730	299990	944070	502780	305520	431860	128660	69048	117390	0.122283	0.0921636	AT3G42790	AL3
AT5G08450.3 | Symbols: | FUNCTIONS IN: molecular_function unknown;INVOLVED IN: biological_process unknown;LOCATED IN: cellular_component unknown;EXPRESSED IN: 25 plant structures;EXPRESSED DURING: 15 growth stages;CONTAINS InterPro DOMAIN/s: Histone	AT5G08450.3;AT5G08450.2;AT5G08450.1	AT5G08450.3;AT5G08450.2;AT5G08450.1	6	6	104.15	0	51.143	21	22.9475	22.7586	23.2145	22.9736	0.229067	1.1457		0.0030944	3	23.681	22.948	22.9982	23.2091	0.409484	1.3812	+	0.00653031	3	22.009	21.5972	21.8774	21.8279	0.210319	3	179460	311840	540720	452680	269710	255180	71131	41000	55243	0.05275	0.0445	AT5G08450
AT1G18610.1 | Symbols: | Galactose oxidase/kelch repeat superfamily protein | chr1:6405779-6408831 FORWARD LENGTH=556	AT1G18610.1	AT1G18610.1	5	5	60.857	0	32.994	13	21.4636	21.2641	22.082	21.6032	0.426475	1.13743		0.0384036	3	22.4918	21.978	21.7935	22.0878	0.361845	1.62194	+	0.009848	3	20.1756	21.0292	20.1927	20.4658	0.487957	3	104670	159020	361390	239280	206690	235370	46925	29052	21580	0.121943	0.05312	AT1G18610
ATCG00490.1 | Symbols: RBCL | ribulose-bisphosphate carboxylases | chrC:54958-56397 FORWARD LENGTH=479	ATCG00490.1;ATMG00280.1;AT2G07732.1	ATCG00490.1	29	29	52.954	0	323.31	242	27.7983	31.099	27.6007	28.8327	1.96518	1.13466		0.37686	3	27.8894	30.7518	30.9325	29.8579	1.70713	2.15988		0.0956646	3	27.6545	27.9492	27.4903	27.698	0.23253	3	11316000	159900000	18694000	11749000	127710000	258640000	10096000	7334800	8584300	0.567529	0.180436	ATCG00490	RBCL
AT3G48750.1 | Symbols: CDKA;1, CDC2AAT, CDK2, CDC2, CDC2A, CDKA1 | cell division control 2 | chr3:18072238-18074296 FORWARD LENGTH=294	AT3G48750.1	AT3G48750.1	1	1	34.03	0	27.044	6	20.7665	21.0617	22.7362	21.5215	1.06228	1.13274		0.258054	3	20.9724	22.1238	20.1659	21.0874	0.983992	0.698647		0.424024	3	20.1382	#NUM!	20.6393	20.3887	0.354302	2	104860	184800	837740	126190	362530	139490	60211	0	97636	0.421361	0.557176	AT3G48750	CDKA;1,CDC2AAT,CDK2,CDC2,CDC2A,CDKA1
AT5G67630.1 | Symbols: | P-loop containing nucleoside triphosphate hydrolases superfamily protein | chr5:26967535-26969306 REVERSE LENGTH=469	AT5G67630.1;AT3G49830.1	AT5G67630.1	16	16	52.113	0	175.61	92	25.8351	25.8345	25.9739	25.8811	0.0803034	1.12289	+	8.65e-05	3	26.1905	25.9093	25.6422	25.914	0.274177	1.15575	+	0.00226761	3	24.8149	24.6545	24.8054	24.7582	0.0899998	3	2766000	3107200	6683800	3651800	3921500	4706700	812500	617920	542480	0	0.038625	AT5G67630
AT3G58630.1 | Symbols: | sequence-specific DNA binding transcription factors | chr3:21683928-21685771 REVERSE LENGTH=321	AT3G58630.1	AT3G58630.1	2	2	36.046	0	12.917	7	20.9221	20.5479	21.0642	20.8447	0.266665	1.11072		1	3	21.0228	21.1945	20.7643	20.9938	0.216567	1.25983		1	3	#NUM!	19.734	#NUM!	19.734	#NUM!	1	150270	166510	407800	168110	244890	318480	0	40500	0	0.849333	0.850762	AT3G58630
AT1G63160.1 | Symbols: RFC2 | replication factor C 2 | chr1:23422068-23423771 REVERSE LENGTH=333	AT1G63160.1	AT1G63160.1	4	4	36.747	0	23.562	7	21.9182	21.1549	21.5279	21.5337	0.381685	1.11002		0.00992765	3	23.0379	22.311	22.0108	22.4532	0.528114	2.02956	+	0.00315889	3	20.4889	20.5484	20.2336	20.4237	0.167237	3	203810	296210	500990	497280	382420	386040	38681	54220	32548	0.0654845	0.0375789	AT1G63160	RFC2
AT5G40340.1 | Symbols: | Tudor/PWWP/MBT superfamily protein | chr5:16131654-16134680 REVERSE LENGTH=1008	AT5G40340.1	AT5G40340.1	17	17	114.24	0	189.78	62	25.021	25.0404	25.364	25.1418	0.192687	1.10485		0.00601288	3	25.7504	24.9473	25.0578	25.2518	0.435286	1.21487		0.016626	3	24.0039	24.356	23.7509	24.037	0.303894	3	776400	958340	1849700	1306100	899230	1481400	189570	145990	197040	0.0597403	0.059021	AT5G40340
AT4G32551.1 | Symbols: LUG, RON2 | LisH dimerisation motif;WD40/YVTN repeat-like-containing domain | chr4:15707863-15713359 FORWARD LENGTH=931;AT4G32551.2 | Symbols: LUG | LisH dimerisation motif;WD40/YVTN repeat-like-containing domain | chr4:15707863-1571	AT4G32551.1;AT4G32551.2	AT4G32551.1;AT4G32551.2	1	1	102.23	0.0064841	6.4658	3	#NUM!	#NUM!	19.2776	19.2776	#NUM!	1.0949		1	1	20.3843	19.881	#NUM!	20.1327	0.355839	1.94998		1	2	#NUM!	#NUM!	18.1827	18.1827	#NUM!	1	0	0	40569	44691	40779	0	0	0	8676	0.819	0.818194	AT4G32551	LUG,RON2
AT4G18100.1 | Symbols: | Ribosomal protein L32e | chr4:10035715-10036475 REVERSE LENGTH=133	AT4G18100.1	AT4G18100.1	7	3	15.503	0	83.078	29	24.7082	24.074	24.5482	24.4434	0.32982	1.09422		0.030493	3	24.2678	24.6848	24.1672	24.3733	0.274397	1.02405		0.0317783	3	22.8317	23.4524	23.7635	23.3492	0.474386	3	5898600	5134700	9001500	4347800	3356300	4250600	958010	3331100	2305800	0.10519	0.0857431	AT4G18100
AT3G52100.1 | Symbols: | RING/FYVE/PHD-type zinc finger family protein | chr3:19319343-19322773 FORWARD LENGTH=696	AT3G52100.1	AT3G52100.1	4	3	77.472	0	20.598	5	21.5614	20.8678	21.8268	21.4186	0.495179	1.08961		1	3	22.0215	21.6567	21.2215	21.6333	0.40051	1.30421		1	3	#NUM!	#NUM!	20.329	20.329	#NUM!	1	49397	21672	577030	88290	90677	70429	0	0	14735	0.858317	0.859137	AT3G52100
AT3G52930.1 | Symbols: | Aldolase superfamily protein | chr3:19627383-19628874 REVERSE LENGTH=358;AT2G36460.1 | Symbols: | Aldolase superfamily protein | chr2:15296929-15298387 REVERSE LENGTH=358	AT3G52930.1;AT2G36460.1;AT2G36460.2;AT5G03690.2;AT4G26530.2;AT4G26530.1;AT5G03690.1	AT3G52930.1;AT2G36460.1	8	8	38.539	0	80.196	19	20.7201	24.7144	18.4562	21.2969	3.1687	1.08672		0.593863	3	19.4	21.2249	24.3907	21.6719	2.5252	1.4617		0.390276	3	20.6258	19.3606	20.6441	20.2102	0.735772	3	42674	1330000	23915	30737	846020	2128600	81777	17484	37719	0.78898	0.520125	AT3G52930
AT2G27170.2 | Symbols: TTN7, SMC3 | Structural maintenance of chromosomes (SMC) family protein | chr2:11609319-11617064 REVERSE LENGTH=1204;AT2G27170.1 | Symbols: TTN7, SMC3 | Structural maintenance of chromosomes (SMC) family protein | chr2:11609319-11617	AT2G27170.2;AT2G27170.1	AT2G27170.2;AT2G27170.1	21	21	139.37	0	131.35	41	24.6565	24.3925	24.8735	24.6409	0.24089	1.08434	+	0.00176423	3	24.964	24.5788	24.4462	24.663	0.268992	1.10648	+	0.00238798	3	23.6391	23.5467	23.4837	23.5565	0.0781557	3	408780	414920	1285800	682290	475970	555900	154060	99156	123360	0.0444848	0.0374545	AT2G27170	TTN7,SMC3
AT3G11250.1 | Symbols: | Ribosomal protein L10 family protein | chr3:3521453-3522826 FORWARD LENGTH=323	AT3G11250.1	AT3G11250.1	9	1	34.39	0.0015072	6.7777	2	21.3796	21.6742	19.666	20.9066	1.08445	1.08112		0.17712	3	20.0567	#NUM!	19.6267	19.8417	0.30407	0.01618		0.962394	2	19.9512	20.1116	19.4137	19.8255	0.365523	3	281350	495600	236940	181950	0	217660	138680	113380	83262	0.326657	1	AT3G11250
AT5G22330.1 | Symbols: ATTIP49A, RIN1 | P-loop containing nucleoside triphosphate hydrolases superfamily protein | chr5:7391026-7394071 REVERSE LENGTH=458	AT5G22330.1	AT5G22330.1	18	18	50.323	0	219.94	85	25.7324	25.5685	25.6747	25.6586	0.0831324	1.08084	+	0.00168979	3	26.0832	25.4969	25.4451	25.675	0.354394	1.09733	+	0.0110932	3	24.3432	24.8138	24.5761	24.5777	0.235315	3	2672900	3919800	5723200	4567400	3238000	5006400	847680	870380	977020	0.0436129	0.0496429	AT5G22330	ATTIP49A,RIN1
AT1G06500.4 | Symbols: | unknown protein;FUNCTIONS IN: molecular_function unknown;INVOLVED IN: biological_process unknown;LOCATED IN: cellular_component unknown;EXPRESSED IN: 22 plant structures;EXPRESSED DURING: 13 growth stages;Has 25 Blast hits t	AT1G06500.4;AT1G06500.3;AT1G06500.2;AT1G06500.1	AT1G06500.4;AT1G06500.3;AT1G06500.2;AT1G06500.1	3	3	14.687	0	22.71	8	21.2305	21.2418	21.0067	21.1597	0.132602	1.0702		0.0394087	3	21.7338	20.3218	20.7013	20.919	0.73073	0.829515		0.203396	3	20.1939	20.631	19.4435	20.0895	0.600621	3	279530	448530	860470	439280	307510	739820	108880	108370	61230	0.124789	0.324	AT1G06500
AT1G17210.1 | Symbols: ATILP1, ILP1 | IAP-like protein 1 | chr1:5880502-5884657 REVERSE LENGTH=958	AT1G17210.1	AT1G17210.1	11	11	103.09	0	151.49	45	24.2319	24.1539	24.3397	24.2418	0.0932756	1.06565	+	0.00185117	3	24.6348	24.1375	23.8309	24.2011	0.405703	1.02491		0.0192759	3	23.303	23.3196	22.9059	23.1762	0.234189	3	621090	834940	1730600	1003400	951930	1004700	253730	143710	120560	0.0431765	0.0652994	AT1G17210	ATILP1,ILP1
AT1G32060.1 | Symbols: PRK | phosphoribulokinase | chr1:11532668-11534406 FORWARD LENGTH=395	AT1G32060.1	AT1G32060.1	6	6	44.463	0	58.325	13	18.4562	23.845	18.8019	20.3677	3.01636	1.05868		0.590167	3	19.2092	23.0965	24.6143	22.3067	2.78776	2.99763		0.149714	3	19.13	20.2436	18.5535	19.309	0.859205	3	43811	1138100	129650	60991	1019000	2730600	47779	61192	27542	0.788055	0.263002	AT1G32060	PRK
AT1G76890.2 | Symbols: GT2, AT-GT2 | Duplicated homeodomain-like superfamily protein | chr1:28873211-28875203 REVERSE LENGTH=575	AT1G76890.2	AT1G76890.2	9	9	65.836	0	73.587	29	23.238	23.2818	23.5841	23.3679	0.188445	1.05676		0.0127527	3	24.0033	22.7811	23.0646	23.283	0.639669	0.971804		0.0868859	3	22.0509	22.7508	22.1318	22.3112	0.382856	3	562760	704480	1556200	789910	627570	863740	185750	123850	260960	0.0713043	0.17042	AT1G76890	GT2,AT-GT2
AT5G11060.1 | Symbols: KNAT4 | KNOTTED1-like homeobox gene 4 | chr5:3510408-3512967 FORWARD LENGTH=393	AT5G11060.1	AT5G11060.1	5	1	44.385	0.0065076	6.4857	2	19.2173	#NUM!	#NUM!	19.2173	#NUM!	1.04909		1	1	20.6189	21.0877	#NUM!	20.8533	0.331497	2.68505		1	2	18.1683	#NUM!	#NUM!	18.1683	#NUM!	1	63897	0	0	118570	212210	0	19052	0	0	0.801574	0.800679	AT5G11060	KNAT4
AT3G08020.1 | Symbols: | PHD finger family protein | chr3:2557753-2561534 REVERSE LENGTH=779	AT3G08020.1	AT3G08020.1	5	4	86.271	0	63.515	14	22.6137	22.5808	22.8461	22.6802	0.144603	1.04392		0.0164735	3	23.4641	22.9293	22.149	22.8475	0.661368	1.2112		0.104941	3	#NUM!	21.3882	21.8844	21.6363	0.350844	2	184340	250530	442810	486240	295650	313790	9874.3	48576	50263	0.082219	0.197378	AT3G08020
AT2G36880.2 | Symbols: MAT3 | methionine adenosyltransferase 3 | chr2:15479721-15480893 REVERSE LENGTH=390;AT2G36880.1 | Symbols: MAT3 | methionine adenosyltransferase 3 | chr2:15479721-15480893 REVERSE LENGTH=390	AT2G36880.2;AT2G36880.1	AT2G36880.2;AT2G36880.1	6	2	42.497	0	21.76	4	#NUM!	20.8507	19.2332	20.042	1.14374	1.04301		1	2	#NUM!	20.485	21.9621	21.2236	1.04446	2.22461		1	2	18.999	#NUM!	#NUM!	18.999	#NUM!	1	0	210930	29460	0	164160	371250	9264.6	0	0	0.908589	0.910685	AT2G36880	MAT3
AT5G28040.1 | Symbols: | DNA-binding storekeeper protein-related transcriptional regulator | chr5:10037654-10038937 REVERSE LENGTH=427	AT5G28040.1	AT5G28040.1	6	3	46.906	0	36.648	11	21.7283	22.4042	22.5647	22.2324	0.443834	1.0197		0.018424	3	22.8866	21.5002	21.8461	22.0777	0.72159	0.864971		0.109908	3	21.3324	21.2125	21.0931	21.2127	0.119623	3	337190	409470	863850	716440	361210	621600	72663	66516	91889	0.0863243	0.208193	AT5G28040
AT3G47620.1 | Symbols: AtTCP14, TCP14 | TEOSINTE BRANCHED, cycloidea and PCF (TCP) 14 | chr3:17559004-17560473 FORWARD LENGTH=489	AT3G47620.1	AT3G47620.1	3	3	52.299	0	81.089	5	22.592	22.037	22.3986	22.3425	0.281719	1.0176		0.0185261	3	23.1455	21.708	22.0289	22.2941	0.754569	0.969202		0.18501	3	21.4028	21.2471	#NUM!	21.3249	0.11004	2	549290	410400	1297900	826890	488020	545590	88909	52327	0	0.085745	0.302464	AT3G47620	AtTCP14,TCP14
AT3G11630.1 | Symbols: | Thioredoxin superfamily protein | chr3:3672189-3673937 FORWARD LENGTH=266;AT5G06290.1 | Symbols: 2-Cys Prx B, 2CPB | 2-cysteine peroxiredoxin B | chr5:1919380-1921211 FORWARD LENGTH=273	AT3G11630.1;AT5G06290.1	AT3G11630.1;AT5G06290.1	5	5	29.092	0	96.718	14	20.2478	24.8122	20.6878	21.916	2.51789	1.01322		0.534153	3	22.1823	23.7175	24.8252	23.575	1.32721	2.67224		0.0329373	3	21.4202	21.0064	20.2817	20.9028	0.576257	3	105000	3237600	337300	296900	1735200	3841900	138190	121180	100620	0.747701	0.0917466	AT3G11630
ATCG00280.1 | Symbols: PSBC | photosystem II reaction center protein C | chrC:33720-35141 FORWARD LENGTH=473	ATCG00280.1	ATCG00280.1	10	10	51.867	0	161.73	54	25.0125	25.3496	26.6502	25.6708	0.864793	1.00517		0.127475	3	23.8031	24.4649	24.3378	24.2019	0.351188	-0.463655		0.146124	3	24.5534	24.4645	24.9789	24.6656	0.2749	3	3021600	6391400	23693000	1268300	2488700	4044400	2054200	1204300	2377700	0.256776	0.257774	ATCG00280	PSBC
AT1G10240.1 | Symbols: FRS11 | FAR1-related sequence 11 | chr1:3356835-3359271 REVERSE LENGTH=680	AT1G10240.1	AT1G10240.1	2	2	77.73	0	53.309	7	21.2156	20.3015	20.6985	20.7385	0.458334	1.00091		0.194265	3	20.8008	20.2167	20.3784	20.4653	0.301612	0.72768		0.299381	3	18.5697	20.3946	20.2485	19.7376	1.01406	3	85458	70063	132550	43278	61229	101780	7841.1	14961	18539	0.349721	0.437333	AT1G10240	FRS11
AT1G32730.1 | Symbols: | unknown protein;LOCATED IN: chloroplast;EXPRESSED IN: 12 plant structures;EXPRESSED DURING: 6 growth stages;CONTAINS InterPro DOMAIN/s: Protein of unknown function DUF702 (InterPro:IPR007818);Has 120 Blast hits to 118 protein	AT1G32730.1	AT1G32730.1	3	3	36.333	0	25.295	10	21.8484	21.8768	22.088	21.9377	0.130937	0.999659		0.0166473	3	22.6393	21.8014	22.0617	22.1675	0.428849	1.22942		0.0441799	3	21.1811	#NUM!	20.6951	20.9381	0.343661	2	312130	149410	784120	478260	434590	570680	45455	0	104190	0.0827714	0.106453	AT1G32730
AT3G48060.1 | Symbols: | BAH domain;TFIIS helical bundle-like domain | chr3:17743234-17748372 REVERSE LENGTH=1611;AT3G48050.2 | Symbols: | BAH domain;TFIIS helical bundle-like domain | chr3:17734270-17739412 REVERSE LENGTH=1613;AT3G48050.1 | Symbols:	AT3G48060.1;AT3G48050.2;AT3G48050.1	AT3G48060.1;AT3G48050.2;AT3G48050.1	3	3	172.23	0	19.434	10	21.4238	21.1526	21.7777	21.4514	0.313453	0.999069		0.0419935	3	22.3946	21.3355	21.1457	21.6253	0.673004	1.17298		0.0719649	3	20.6063	19.8976	20.853	20.4523	0.495953	3	45750	58470	113660	81284	40066	49774	5008	4239.2	17645	0.131312	0.151912	AT3G48060
AT2G44710.1 | Symbols: | RNA-binding (RRM/RBD/RNP motifs) family protein | chr2:18432902-18436629 FORWARD LENGTH=809	AT2G44710.1	AT2G44710.1	4	4	89.817	0	26.13	7	21.6838	21.6161	22.2063	21.8354	0.323027	0.995356		0.016629	3	21.42	21.7077	21.5844	21.5707	0.144335	0.73065		0.017649	3	20.826	20.556	21.1381	20.84	0.291297	3	84920	150880	280190	98276	142150	187450	25128	13547	35198	0.0833669	0.06304	AT2G44710
AT2G28290.2 | Symbols: SYD, CHR3 | P-loop containing nucleoside triphosphate hydrolases superfamily protein | chr2:12056771-12072950 FORWARD LENGTH=3529;AT2G28290.3 | Symbols: SYD, CHR3 | P-loop containing nucleoside triphosphate hydrolases superfamily pro	AT2G28290.2;AT2G28290.3;AT2G28290.1	AT2G28290.2;AT2G28290.3;AT2G28290.1	8	8	384.79	0	52.541	10	23.2677	22.4106	22.7661	22.8148	0.430616	0.990532		0.0539725	3	23.7068	22.5578	22.9916	23.0854	0.580228	1.26114		0.0426513	3	21.3181	21.9176	22.2371	21.8243	0.466568	3	60159	65570	124910	118480	202500	87076	3389.7	8847.7	5769.6	0.15171	0.104414	AT2G28290	SYD,CHR3
AT5G20930.1 | Symbols: TSL | Protein kinase superfamily protein | chr5:7098213-7102970 FORWARD LENGTH=688	AT5G20930.1	AT5G20930.1	3	3	78.148	0	34.894	10	22.8844	22.3383	22.3333	22.5187	0.316722	0.975756		0.0257309	3	22.4847	22.6886	22.7767	22.65	0.149772	1.10707	+	0.00219556	3	21.553	#NUM!	21.5328	21.5429	0.0142895	2	261460	197490	430300	203640	371740	386580	15038	0	15494	0.101193	0.035871	AT5G20930	TSL
AT2G02070.1 | Symbols: AtIDD5, IDD5 | indeterminate(ID)-domain 5 | chr2:505523-509154 FORWARD LENGTH=602	AT2G02070.1;AT5G60470.1;AT1G55110.1;AT1G14580.2;AT1G14580.1	AT2G02070.1	5	2	64.463	0	39.262	9	22.9661	22.204	23.3697	22.8466	0.591995	0.960636		0.0612152	3	23.8904	23.2521	22.8041	23.3155	0.545926	1.42955		0.0147312	3	21.8004	22.1725	21.6851	21.886	0.254741	3	527110	444700	1338000	1028000	924820	950320	193550	113390	217620	0.157154	0.0557333	AT2G02070	AtIDD5,IDD5
AT1G58025.1 | Symbols: | DNA-binding bromodomain-containing protein | chr1:21458219-21461757 REVERSE LENGTH=572;AT1G58025.3 | Symbols: | DNA-binding bromodomain-containing protein | chr1:21458219-21461757 REVERSE LENGTH=573;AT1G58025.2 | Symbols: | DNA-	AT1G58025.1;AT1G58025.3;AT1G58025.2	AT1G58025.1;AT1G58025.3;AT1G58025.2	3	3	64.849	0	19.149	10	21.5981	21.0247	22.1842	21.6023	0.579733	0.960365		0.0476338	3	22.6395	22.01	21.684	22.1112	0.485731	1.46923	+	0.00687394	3	20.6229	20.7543	20.5486	20.6419	0.104189	3	215300	161230	424180	300250	248460	247310	46873	36345	61654	0.139697	0.0436842	AT1G58025
AT4G37440.2 | Symbols: | unknown protein;LOCATED IN: cellular_component unknown;BEST Arabidopsis thaliana protein match is: unknown protein (TAIR:AT3G50040.1);Has 121 Blast hits to 117 proteins in 32 species: Archae - 0;Bacteria - 6;Metazoa - 13;Fun	AT4G37440.2;AT4G37440.1	AT4G37440.2;AT4G37440.1	1	1	50.71	0	9.7303	2	#NUM!	19.1299	19.9237	19.5268	0.56132	0.960175		1	2	19.3807	19.0443	#NUM!	19.2125	0.237847	0.645895		1	2	#NUM!	#NUM!	18.5666	18.5666	#NUM!	1	0	54819	134970	58471	53301	0	0	0	22397	0.81269	0.812481	AT4G37440
AT5G05550.1 | Symbols: | sequence-specific DNA binding transcription factors | chr5:1639344-1640550 REVERSE LENGTH=246;AT5G05550.2 | Symbols: | sequence-specific DNA binding transcription factors | chr5:1639529-1640550 REVERSE LENGTH=249	AT5G05550.1;AT5G05550.2	AT5G05550.1;AT5G05550.2	2	2	28.191	0	13.187	3	19.8549	19.5144	19.4932	19.6208	0.203023	0.957745		1	3	19.6974	19.7134	19.6029	19.6712	0.0596992	1.00811		1	3	#NUM!	18.6631	#NUM!	18.6631	#NUM!	1	77797	104970	266480	98272	76075	94419	0	13789	0	0.805246	0.804987	AT5G05550
AT5G14170.1 | Symbols: CHC1 | SWIB/MDM2 domain superfamily protein | chr5:4568696-4570444 REVERSE LENGTH=534	AT5G14170.1	AT5G14170.1	15	15	59.27	0	198.36	63	25.2474	25.3228	25.4143	25.3282	0.0835941	0.953079		0.0176986	3	26.2666	25.4752	25.366	25.7026	0.491478	1.32752		0.0233641	3	24.5908	24.639	23.8954	24.3751	0.416109	3	1928900	2823100	4017400	3420700	2866800	3258600	638910	666820	422210	0.0837793	0.0719111	AT5G14170	CHC1
AT1G62830.1 | Symbols: LDL1, SWP1, ATSWP1, ATLSD1, LSD1 | LSD1-like 1 | chr1:23264638-23267172 REVERSE LENGTH=844	AT1G62830.1	AT1G62830.1	3	3	93.311	0	41.097	8	22.6886	22.5692	22.3727	22.5435	0.159495	0.950483		0.00580012	3	22.7495	22.3495	22.5955	22.5648	0.201794	0.971819	+	0.00701364	3	21.5501	21.8735	21.3554	21.593	0.261691	3	261830	277450	361600	214680	278300	439570	59139	21761	85167	0.0581333	0.0441026	AT1G62830	LDL1,SWP1,ATSWP1,ATLSD1,LSD1
AT3G44750.2 | Symbols: HDA3 | histone deacetylase 3 | chr3:16298045-16299585 FORWARD LENGTH=242;AT3G44750.1 | Symbols: HD2A, ATHD2A, HDA3, HDT1 | histone deacetylase 3 | chr3:16298045-16299585 FORWARD LENGTH=245	AT3G44750.2;AT3G44750.1	AT3G44750.2;AT3G44750.1	4	4	25.985	0	34.097	12	24.1984	23.9124	23.1528	23.7545	0.540392	0.943361		0.0736869	3	23.8627	23.4531	22.887	23.4009	0.489945	0.589781		0.185146	3	22.3592	23.1601	22.9141	22.8111	0.410215	3	2206300	2613700	1939800	1595100	2090800	1816500	238280	94763	114540	0.179091	0.301748	AT3G44750	HDA3
AT5G42970.1 | Symbols: COP8, FUS4, EMB134, COP14, CSN4, FUS8, ATS4 | Proteasome component (PCI) domain protein | chr5:17237470-17240649 REVERSE LENGTH=397	AT5G42970.1	AT5G42970.1	13	13	44.957	0	142.13	44	23.8819	24.2986	24.5903	24.2569	0.356007	0.942474		0.0109471	3	24.5849	24.0249	24.112	24.2406	0.301363	0.926113	+	0.00668701	3	23.2536	23.3992	23.2905	23.3145	0.0756938	3	1066000	1896300	3311500	1576000	1277800	2624300	345140	196930	284730	0.0648679	0.0448649	AT5G42970	COP8,FUS4,EMB134,COP14,CSN4,FUS8,ATS4
AT5G12190.1 | Symbols: | RNA-binding (RRM/RBD/RNP motifs) family protein | chr5:3940731-3941105 REVERSE LENGTH=124	AT5G12190.1;AT2G14870.1	AT5G12190.1	3	3	14.382	0	37.233	8	22.6599	22.5494	21.9017	22.3703	0.409636	0.941462		0.0783258	3	22.8867	21.6117	22.2782	22.2589	0.637738	0.830009		0.165351	3	21.1918	22.0676	21.0271	21.4289	0.559273	3	1374200	1173000	1426200	1325800	737420	1324600	470850	221650	398630	0.185755	0.279958	AT5G12190
AT3G55440.1 | Symbols: ATCTIMC, TPI, CYTOTPI | triosephosphate isomerase | chr3:20553794-20556078 FORWARD LENGTH=254	AT3G55440.1	AT3G55440.1	9	9	27.169	0	81.387	13	#NUM!	22.7821	20.0125	21.3973	1.95839	0.939535		0.462911	2	#NUM!	22.4424	25.6365	24.0395	2.25864	3.58169		0.0663351	2	20.0725	21.1264	20.1744	20.4578	0.581308	3	0	2871500	74630	0	1645400	4450200	35289	61786	42664	0.674573	0.14274	AT3G55440	ATCTIMC,TPI,CYTOTPI
AT3G55800.1 | Symbols: SBPASE | sedoheptulose-bisphosphatase | chr3:20709640-20711421 FORWARD LENGTH=393	AT3G55800.1	AT3G55800.1	6	6	42.414	0	54.145	9	19.3875	23.306	18.4718	20.3884	2.56788	0.936781		0.563578	3	18.8159	22.2791	23.6373	21.5774	2.48614	2.12576		0.214638	3	19.7207	19.2205	19.4138	19.4517	0.252244	3	35835	725270	64228	48721	319320	1099400	44972	43410	34316	0.770972	0.335031	AT3G55800	SBPASE
AT2G30950.1 | Symbols: VAR2, FTSH2 | FtsH extracellular protease family | chr2:13174692-13177064 FORWARD LENGTH=695;AT1G06430.1 | Symbols: FTSH8 | FTSH protease 8 | chr1:1960214-1962525 REVERSE LENGTH=685	AT2G30950.1;AT1G06430.1;AT5G15250.1;AT5G15250.2	AT2G30950.1;AT1G06430.1	5	5	74.157	0	86.793	12	22.1621	23.1103	21.724	22.3321	0.70863	0.930855		0.120181	3	20.7924	20.7628	22.8051	21.4534	1.17067	0.0521927		0.945393	3	21.4292	21.7961	20.9785	21.4012	0.409525	3	99795	436000	253610	74379	91829	609960	138880	47558	35831	0.244647	1	AT2G30950	VAR2,FTSH2
AT5G38600.1 | Symbols: | Proline-rich spliceosome-associated (PSP) family protein / zinc knuckle (CCHC-type) family protein | chr5:15457386-15460466 FORWARD LENGTH=532	AT5G38600.1	AT5G38600.1	7	7	60.549	0	94.446	27	23.5527	23.7682	24.1416	23.8208	0.297921	0.929775		0.00938208	3	24.1839	23.4616	23.5978	23.7478	0.383782	0.856701		0.0241805	3	22.7011	23.0322	22.9399	22.8911	0.170819	3	513840	1117400	2048300	1191400	798390	1486200	268410	151990	360820	0.0660851	0.0712865	AT5G38600
AT4G31880.2 | Symbols: | LOCATED IN: cytosol;EXPRESSED IN: 24 plant structures;EXPRESSED DURING: 14 growth stages;BEST Arabidopsis thaliana protein match is: Tudor/PWWP/MBT superfamily protein (TAIR:AT1G15940.1). | chr4:15419435-15423939 REVERSE LENGTH	AT4G31880.2;AT4G31880.1	AT4G31880.2;AT4G31880.1	16	16	94.08	0	177.98	62	25.0625	24.9435	25.4427	25.1495	0.26073	0.928091		0.00367706	3	25.7261	25.4533	25.2921	25.4905	0.219344	1.26903	+	0.000596289	3	24.2098	24.1872	24.2673	24.2215	0.0412717	3	837600	1368800	2702000	1437000	1601600	2069900	374690	154260	421200	0.0535714	0	AT4G31880
AT5G21274.1 | Symbols: CAM6, ACAM-6 | calmodulin 6 | chr5:7214740-7215950 REVERSE LENGTH=149;AT3G56800.1 | Symbols: CAM3, acam-3 | calmodulin 3 | chr3:21034981-21035920 REVERSE LENGTH=149;AT3G43810.1 | Symbols: CAM7 | calmodulin 7 | chr3:15664619-15666355	AT5G21274.1;AT3G56800.1;AT3G43810.1;AT2G41110.1;AT2G27030.1;AT2G27030.3;AT2G41110.2	AT5G21274.1;AT3G56800.1;AT3G43810.1;AT2G41110.1;AT2G27030.1;AT2G27030.3;AT2G41110.2	4	2	16.833	0	60.478	9	22.4934	23.5082	22.783	22.9282	0.522741	0.927984		0.066301	3	23.1217	22.5781	23.6748	23.1249	0.548326	1.12464		0.0423345	3	21.7024	22.4164	21.8819	22.0002	0.371401	3	1181100	2637500	2351400	968240	965220	3101600	219850	253790	267960	0.168248	0.102528	AT5G21274	CAM6,ACAM-6
AT4G06634.2 | Symbols: | zinc finger (C2H2 type) family protein | chr4:3764499-3766177 REVERSE LENGTH=349;AT4G06634.3 | Symbols: | zinc finger (C2H2 type) family protein | chr4:3764499-3766439 REVERSE LENGTH=380;AT4G06634.1 | Symbols: | zinc finger (C2H	AT4G06634.2;AT4G06634.3;AT4G06634.1	AT4G06634.2;AT4G06634.3;AT4G06634.1	3	3	40.084	0	17.268	6	21.9824	20.4627	20.6986	21.0479	0.817859	0.913754		0.237373	3	20.9649	21.9517	20.8132	21.2433	0.618166	1.10911		0.101837	3	19.9774	#NUM!	20.2909	20.1341	0.221632	2	152110	204200	194330	134460	244290	130090	67111	0	53212	0.396555	0.195274	AT4G06634
AT5G16270.1 | Symbols: ATRAD21.3, SYN4 | sister chromatid cohesion 1 protein 4 | chr5:5316783-5322330 FORWARD LENGTH=1031	AT5G16270.1	AT5G16270.1	6	6	114.06	0	60.75	15	21.9307	22.2138	22.6717	22.2721	0.373927	0.907354		0.0477557	3	23.2327	22.7002	22.5944	22.8424	0.342132	1.4777	+	0.0103625	3	21.3313	21.3982	#NUM!	21.3647	0.0472935	2	90752	189290	420150	344520	264380	516370	62859	17922	0	0.139567	0.0487339	AT5G16270	ATRAD21.3,SYN4
AT1G60650.2 | Symbols: | RNA-binding (RRM/RBD/RNP motifs) family protein with retrovirus zinc finger-like domain | chr1:22340089-22342148 FORWARD LENGTH=292;AT1G60650.1 | Symbols: | RNA-binding (RRM/RBD/RNP motifs) family protein with retrovirus zinc fin	AT1G60650.2;AT1G60650.1	AT1G60650.2;AT1G60650.1	1	1	34.397	0	7.9693	3	21.3012	21.1868	#NUM!	21.244	0.0808963	0.902977		0.0129378	2	#NUM!	#NUM!	21.2694	21.2695	#NUM!	0.928398		1	1	20.2545	20.4276	#NUM!	20.3411	0.122354	2	189760	251750	0	0	0	362320	86774	70459	0	0.0717265	0.965242	AT1G60650
AT3G48430.1 | Symbols: REF6 | relative of early flowering 6 | chr3:17935609-17940456 FORWARD LENGTH=1360	AT3G48430.1	AT3G48430.1	3	3	152.63	0	29.785	9	22.0451	22.2869	22.2656	22.1992	0.133875	0.89628	+	0.00170721	3	22.3285	22.2491	22.0827	22.2201	0.125471	0.917177	+	0.00141798	3	21.2043	21.4858	21.2186	21.3029	0.158555	3	95336	125900	194450	76451	106940	160970	46886	12324	41904	0.045875	0.0302	AT3G48430	REF6
AT5G27650.1 | Symbols: | Tudor/PWWP/MBT superfamily protein | chr5:9785511-9789094 FORWARD LENGTH=1072	AT5G27650.1	AT5G27650.1	5	5	118.09	0	30.716	7	20.8332	21.4676	22.3592	21.5533	0.766584	0.884621		0.223688	3	21.5982	21.3536	21.6103	21.5207	0.144804	0.851999	+	0.0090483	3	20.5475	#NUM!	20.79	20.6687	0.171468	2	25528	140750	259400	110080	121950	144190	16832	0	12028	0.380592	0.0543404	AT5G27650
AT2G36530.1 | Symbols: LOS2, ENO2 | Enolase | chr2:15321081-15323786 REVERSE LENGTH=444	AT2G36530.1	AT2G36530.1	8	8	47.719	0	79.463	12	20.3881	25.0126	20.3823	21.9276	2.67164	0.883429		1	3	#NUM!	22.241	24.1781	23.2095	1.36979	2.16533		1	2	#NUM!	#NUM!	21.0442	21.0442	#NUM!	1	25296	1791200	51184	0	663680	1921400	0	0	48021	0.909372	0.911478	AT2G36530	LOS2,ENO2
	CON__P02666	CON__P02666	2	2	23.583	0	35.083	9	21.4483	23.1614	22.6976	22.4358	0.886027	0.881201		0.256367	3	21.2295	21.3294	20.0499	20.8696	0.711617	-0.684973		0.311779	3	21.8255	22.1195	20.7187	21.5546	0.738695	3	634370	3358400	3440500	552580	919010	196080	695610	584110	200500	0.423516	0.445876
AT1G67120.1 | Symbols: | ATPases;nucleotide binding;ATP binding;nucleoside-triphosphatases;transcription factor binding | chr1:25069727-25095526 REVERSE LENGTH=5393	AT1G67120.1	AT1G67120.1	4	4	611.15	0	24.843	7	20.7509	20.3214	21.1103	20.7275	0.394968	0.870302		1	3	21.4976	20.4256	20.9171	20.9467	0.536581	1.08955		1	3	19.8572	#NUM!	#NUM!	19.8572	#NUM!	1	9819.3	9585.8	22035	9852.4	4352	18708	1977.7	0	0	0.953772	0.956427	AT1G67120
AT4G02450.2 | Symbols: | HSP20-like chaperones superfamily protein | chr4:1073987-1075765 REVERSE LENGTH=240;AT4G02450.1 | Symbols: | HSP20-like chaperones superfamily protein | chr4:1073987-1075765 REVERSE LENGTH=241	AT4G02450.2;AT4G02450.1	AT4G02450.2;AT4G02450.1	2	2	25.341	0	16.387	4	#NUM!	20.7331	18.0406	19.3869	1.90394	0.869669		1	2	#NUM!	20.8666	19.8663	20.3664	0.70732	1.84924		1	2	#NUM!	#NUM!	18.5172	18.5172	#NUM!	1	0	476140	63437	0	248490	277870	0	0	47564	0.841877	0.841871	AT4G02450
AT1G14320.1 | Symbols: SAC52, RPL10, RPL10A | Ribosomal protein L16p/L10e family protein | chr1:4888270-4889408 FORWARD LENGTH=220;AT1G14320.2 | Symbols: SAC52, RPL10A | Ribosomal protein L16p/L10e family protein | chr1:4888270-4889408 FORWARD LENGTH=163	AT1G14320.1;AT1G14320.2	AT1G14320.1;AT1G14320.2	8	1	24.917	0	58.133	48	25.282	24.6134	24.6505	24.8486	0.375802	0.868216		0.0164056	3	24.6339	24.948	24.3373	24.6397	0.305408	0.659328		0.0206831	3	23.9361	24.0117	23.9934	23.9804	0.0394692	3	3966600	3932600	6096000	3158000	4309500	3755000	1333500	1003700	1650200	0.0828235	0.0695714	AT1G14320	SAC52,RPL10,RPL10A
AT5G23120.1 | Symbols: HCF136 | photosystem II stability/assembly factor, chloroplast (HCF136) | chr5:7778154-7780463 FORWARD LENGTH=403	AT5G23120.1	AT5G23120.1	2	2	44.103	0	22.538	8	21.0427	22.1663	19.7445	20.9845	1.21195	0.860666		0.411811	3	21.0552	19.7116	21.1939	20.6535	0.818699	0.529713		0.450982	3	20.0477	#NUM!	20.2	20.1238	0.107718	2	78762	227620	134820	74439	97075	303840	28306	0	33732	0.613155	0.583509	AT5G23120	HCF136
AT1G62430.1 | Symbols: ATCDS1, CDS1 | CDP-diacylglycerol synthase 1 | chr1:23106274-23108923 REVERSE LENGTH=421	AT1G62430.1	AT1G62430.1	1	1	48.659	0.0071378	6.4258	1	#NUM!	#NUM!	20.3198	20.3198	#NUM!	0.856289		1	1	#NUM!	#NUM!	#NUM!		#NUM!	-19.4635		1	0	19.1536	19.7735	#NUM!	19.4635	0.438361	2	0	0	184510	0	0	0	31411	51331	0	0.960721	0.963466	AT1G62430	ATCDS1,CDS1
AT3G60830.1 | Symbols: ATARP7, ARP7 | actin-related protein 7 | chr3:22474298-22476000 FORWARD LENGTH=363	AT3G60830.1	AT3G60830.1	8	8	39.904	0	88.93	32	24.5561	24.3117	23.788	24.2186	0.392467	0.854607		0.0465901	3	24.5714	24.1151	24.11	24.2655	0.264951	0.901506		0.0224825	3	23.4684	23.641	22.9827	23.364	0.341329	3	1222500	1816100	1735600	2414400	1469700	1871800	515030	406660	339980	0.138898	0.0728	AT3G60830	ATARP7,ARP7
AT4G31160.1 | Symbols: DCAF1 | DDB1-CUL4 associated factor 1 | chr4:15145936-15152939 FORWARD LENGTH=1883	AT4G31160.1	AT4G31160.1	10	10	205.45	0	113.92	25	22.9402	22.7952	23.8661	23.2005	0.580978	0.848133		0.204635	3	24.0215	23.1137	23.4684	23.5345	0.457516	1.18217		0.085708	3	23.002	22.5638	21.4912	22.3523	0.777277	3	60156	191900	383690	204860	143670	302920	115570	31609	28072	0.365325	0.169261	AT4G31160	DCAF1
AT5G65410.1 | Symbols: ATHB25, ZFHD2, HB25, ZHD1 | homeobox protein 25 | chr5:26136179-26137018 FORWARD LENGTH=279	AT5G65410.1	AT5G65410.1	2	2	31.098	0	13.682	5	20.6696	19.5115	20.7172	20.2995	0.682788	0.84565		1	3	20.5522	#NUM!	19.4889	20.0205	0.751809	0.56674		1	2	#NUM!	#NUM!	19.4538	19.4538	#NUM!	1	154270	107150	325200	148370	0	132830	0	0	66120	0.776784	0.771199	AT5G65410	ATHB25,ZFHD2,HB25,ZHD1
AT1G76880.1 | Symbols: | Duplicated homeodomain-like superfamily protein | chr1:28865594-28867931 FORWARD LENGTH=603	AT1G76880.1	AT1G76880.1	6	6	67.878	0	40.192	20	22.6502	22.243	22.5566	22.4832	0.213269	0.833149		0.00438967	3	23.0245	22.3262	22.6372	22.6626	0.349835	1.01252	+	0.00925441	3	21.5771	21.7979	21.5753	21.6501	0.127987	3	277350	331570	1086700	471110	479840	901450	278110	173950	251580	0.0532698	0.0526598	AT1G76880
AT4G24770.1 | Symbols: RBP31, ATRBP31, CP31, ATRBP33 | 31-kDa RNA binding protein | chr4:12766223-12767952 REVERSE LENGTH=329	AT4G24770.1	AT4G24770.1	7	7	35.787	0	53.689	13	22.7581	24.5817	22.7224	23.3541	1.06332	0.825825		0.257365	3	22.4135	23.7376	24.4312	23.5274	1.02512	0.999178		0.173468	3	22.7019	22.2955	22.5873	22.5282	0.209534	3	918030	2551800	2425400	890110	1370200	2977600	890330	479020	1062000	0.421992	0.286398	AT4G24770	RBP31,ATRBP31,CP31,ATRBP33
AT1G24706.1 | Symbols: THO2, AtTHO2 | THO2 | chr1:8742210-8755243 FORWARD LENGTH=1804;AT1G24706.2 | Symbols: THO2 | THO2 | chr1:8742210-8755250 FORWARD LENGTH=1823	AT1G24706.1;AT1G24706.2	AT1G24706.1;AT1G24706.2	5	5	205.72	0	32.251	13	22.6546	22.3678	22.3157	22.446	0.182517	0.811138		0.0154852	3	22.6698	22.0947	21.7943	22.1863	0.444882	0.551388		0.148128	3	21.329	21.9178	21.6578	21.6349	0.295075	3	72817	91700	106460	114180	85300	84534	28962	26620	46596	0.0829231	0.260652	AT1G24706	THO2,AtTHO2
AT5G10010.1 | Symbols: | unknown protein;FUNCTIONS IN: molecular_function unknown;INVOLVED IN: biological_process unknown;LOCATED IN: nucleolus;EXPRESSED IN: 25 plant structures;EXPRESSED DURING: 15 growth stages;BEST Arabidopsis thaliana protein ma	AT5G10010.1	AT5G10010.1	4	4	50.516	0	25.824	7	21.1085	21.7319	22.6625	21.8343	0.782023	0.810225		0.285888	3	21.9722	21.6483	21.688	21.7695	0.176629	0.745424		0.0655961	3	#NUM!	20.7196	21.3286	21.0241	0.430642	2	258380	392130	960480	245140	329600	600260	0	47744	137300	0.454081	0.142295	AT5G10010
AT2G06990.1 | Symbols: HEN2 | RNA helicase, ATP-dependent, SK12/DOB1 protein | chr2:2895135-2900909 FORWARD LENGTH=995	AT2G06990.1	AT2G06990.1	1	1	111.89	0.0058267	6.519	5	18.5546	19.659	20.2741	19.4959	0.871264	0.809874		0.306918	3	20.1517	19.5145	19.9282	19.8648	0.323285	1.17873		0.0214912	3	18.5329	#NUM!	18.8392	18.6861	0.216604	2	8467.8	22759	49504	23263	19344	37276	7380.6	0	9996.5	0.486076	0.0719064	AT2G06990	HEN2
AT2G47980.1 | Symbols: SCC3, ATSCC3 | sister-chromatid cohesion protein 3 | chr2:19631423-19636795 FORWARD LENGTH=1098	AT2G47980.1	AT2G47980.1	6	6	125.76	0	43.444	16	22.143	22.2517	22.7984	22.3977	0.351273	0.805172		0.0464098	3	22.6378	22.344	22.5375	22.5064	0.149349	0.913921	+	0.0131071	3	21.2004	21.7609	21.8163	21.5925	0.340741	3	87457	111260	230970	151020	148350	281720	10500	35078	48132	0.139573	0.0486769	AT2G47980	SCC3,ATSCC3
AT3G52990.2 | Symbols: | Pyruvate kinase family protein | chr3:19649336-19652237 FORWARD LENGTH=474;AT3G52990.1 | Symbols: | Pyruvate kinase family protein | chr3:19649046-19652237 FORWARD LENGTH=527;AT2G36580.1 | Symbols: | Pyruvate kinase family prote	AT3G52990.2;AT3G52990.1;AT2G36580.1	AT3G52990.2;AT3G52990.1;AT2G36580.1	1	1	51.889	0	57.686	3	19.5615	21.4946	18.832	19.9627	1.37586	0.800991		0.51058	3	19.329	20.7372	21.8785	20.6482	1.27704	1.48649		0.235985	3	#NUM!	19.5981	18.7253	19.1617	0.617153	2	51804	174070	53840	43599	96746	308680	0	32907	22285	0.724087	0.35801	AT3G52990
AT1G44900.2 | Symbols: MCM2 | minichromosome maintenance (MCM2/3/5) family protein | chr1:16970291-16974457 FORWARD LENGTH=934;AT1G44900.1 | Symbols: MCM2, ATMCM2 | minichromosome maintenance (MCM2/3/5) family protein | chr1:16970291-16974457 FORWARD LENGT	AT1G44900.2;AT1G44900.1	AT1G44900.2;AT1G44900.1	2	2	105.38	0	24.261	6	20.4215	21.1489	21.3177	20.9627	0.47623	0.795855		0.0600187	3	21.8561	20.2796	21.1263	21.0873	0.788979	0.920448		0.124654	3	19.8983	20.2909	20.3114	20.1669	0.232792	3	44906	75775	117240	91520	44922	94902	24888	8675.3	13446	0.158585	0.226988	AT1G44900	MCM2
AT4G15000.2 | Symbols: | Ribosomal L27e protein family | chr4:8571896-8572387 FORWARD LENGTH=131;AT4G15000.1 | Symbols: | Ribosomal L27e protein family | chr4:8571896-8572303 FORWARD LENGTH=135	AT4G15000.2;AT4G15000.1	AT4G15000.2;AT4G15000.1	5	2	15.035	0	31.465	19	23.9676	23.1713	23.2091	23.4493	0.449257	0.795464		0.0396731	3	23.0573	23.2757	22.6985	23.0105	0.291438	0.356632		0.112875	3	22.55	22.7121	22.6995	22.6539	0.0901588	3	3358500	2274000	3861100	1613700	2611800	2382600	1139500	875960	938350	0.124167	0.209052	AT4G15000
AT2G02160.1 | Symbols: | CCCH-type zinc finger family protein | chr2:553407-555899 REVERSE LENGTH=669	AT2G02160.1	AT2G02160.1	3	3	75.831	0	21.407	5	21.7509	21.4417	22.522	21.9049	0.556396	0.792307		0.152388	3	22.5155	22.0117	21.8073	22.1115	0.364505	0.998955		0.057306	3	21.0223	21.6953	20.62	21.1125	0.543318	3	145900	226200	368780	190010	191260	294200	42702	60539	33538	0.284704	0.131557	AT2G02160
AT3G13580.3 | Symbols: | Ribosomal protein L30/L7 family protein | chr3:4433809-4435109 FORWARD LENGTH=244;AT3G13580.2 | Symbols: | Ribosomal protein L30/L7 family protein | chr3:4433809-4435109 FORWARD LENGTH=244;AT3G13580.1 | Symbols: | Ribosomal prot	AT3G13580.3;AT3G13580.2;AT3G13580.1	AT3G13580.3;AT3G13580.2;AT3G13580.1	5	1	28.433	0	8.8438	4	21.0538	21.0278	21.2614	21.1143	0.128016	0.78496	+	0.000597966	3	20.3725	20.9837	20.877	20.7444	0.326444	0.415022		0.0953115	3	20.3389	20.2733	20.3759	20.3294	0.0519504	3	157260	221810	370370	102320	231820	305710	87203	57010	94531	0.0155	0.180353	AT3G13580
AT5G04600.1 | Symbols: | RNA-binding (RRM/RBD/RNP motifs) family protein | chr5:1323700-1325486 FORWARD LENGTH=222	AT5G04600.1	AT5G04600.1	1	1	25.262	0	8.0892	6	22.1348	21.6233	22.0744	21.9442	0.27953	0.783001		0.0214406	3	21.5425	22.035	21.5842	21.7206	0.273113	0.559423		0.0566943	3	20.9186	21.1621	21.4028	21.1612	0.242106	3	638440	643180	1248700	479960	803890	850740	246490	199770	382780	0.0940253	0.130383	AT5G04600
AT4G36080.2 | Symbols: | phosphotransferases, alcohol group as acceptor;binding;inositol or phosphatidylinositol kinases | chr4:17059996-17077628 REVERSE LENGTH=3804;AT4G36080.3 | Symbols: | phosphotransferases, alcohol group as acceptor;binding;inositol	AT4G36080.2;AT4G36080.3;AT4G36080.1	AT4G36080.2;AT4G36080.3;AT4G36080.1	10	8	430	0	56.87	15	21.8497	22.2951	22.4852	22.21	0.326192	0.77821		1	3	22.4758	22.1957	22.5664	22.4126	0.193231	0.980864		1	3	21.4318	#NUM!	#NUM!	21.4318	#NUM!	1	26655	29855	71737	48653	44275	23760	1353.4	0	0	0.813317	0.813112	AT4G36080
AT4G35090.2 | Symbols: CAT2 | catalase 2 | chr4:16701105-16703215 REVERSE LENGTH=474;AT4G35090.1 | Symbols: CAT2 | catalase 2 | chr4:16700937-16703215 REVERSE LENGTH=492	AT4G35090.2;AT4G35090.1;AT1G20630.1	AT4G35090.2;AT4G35090.1	9	6	54.994	0	177.19	13	#NUM!	24.131	21.6074	22.8692	1.78444	0.775681		0.478782	2	22.5488	22.8171	25.1127	23.4929	1.4092	1.39933		0.166334	3	21.8369	22.0733	22.3704	22.0935	0.267312	3	0	1504400	278050	284130	565350	2974200	110010	97323	286060	0.69513	0.280274	AT4G35090	CAT2
AT2G30470.1 | Symbols: HSI2, VAL1 | high-level expression of sugar-inducible gene 2 | chr2:12980904-12984724 REVERSE LENGTH=790	AT2G30470.1	AT2G30470.1	2	2	87.001	0	13.816	8	21.211	20.9308	21.9266	21.3561	0.513563	0.769949		1	3	22.2142	21.7732	21.2419	21.7431	0.486837	1.15692		1	3	#NUM!	#NUM!	20.5862	20.5862	#NUM!	1	78256	99911	260080	164990	153820	95869	0	0	22005	0.916483	0.918674	AT2G30470	HSI2,VAL1
AT1G59890.4 | Symbols: SNL5 | SIN3-like 5 | chr1:22044326-22050812 FORWARD LENGTH=1152;AT1G59890.3 | Symbols: SNL5 | SIN3-like 5 | chr1:22044326-22050670 FORWARD LENGTH=1158;AT1G59890.1 | Symbols: SNL5 | SIN3-like 5 | chr1:22044326-22050670 FORWARD LENGTH=	AT1G59890.4;AT1G59890.3;AT1G59890.1;AT1G59890.2	AT1G59890.4;AT1G59890.3;AT1G59890.1;AT1G59890.2	2	2	131.36	0	11.182	2	20.4558	19.9693	20.3221	20.2491	0.251354	0.76952		0.0261301	3	20.0876	19.8839	19.6933	19.8883	0.19715	0.408722		0.0689255	3	19.4767	19.4824	#NUM!	19.4796	0.0040461	2	23878	7805.3	67477	31248	19934	22139	7455.2	5199.7	0	0.101295	0.146471	AT1G59890	SNL5
AT4G37930.1 | Symbols: SHM1, STM, SHMT1 | serine transhydroxymethyltransferase 1 | chr4:17831891-17834742 REVERSE LENGTH=517	AT4G37930.1;AT5G26780.1;AT5G26780.3;AT5G26780.2	AT4G37930.1	7	7	57.4	0	42.936	8	#NUM!	22.9267	20.5855	21.7561	1.65554	0.762947		0.466812	2	#NUM!	22.7837	23.0653	22.9245	0.199162	1.93136	+	0.00785245	2	21.1124	21.3013	20.5657	20.9932	0.382049	3	0	436130	50461	0	376130	937670	37977	31982	54838	0.679612	0.0457412	AT4G37930	SHM1,STM,SHMT1
AT3G24870.2 | Symbols: | Helicase/SANT-associated, DNA binding protein | chr3:9075237-9084278 REVERSE LENGTH=1899;AT3G24870.1 | Symbols: | Helicase/SANT-associated, DNA binding protein | chr3:9075237-9084278 REVERSE LENGTH=1907;AT3G24880.1 | Symbols: |	AT3G24870.2;AT3G24870.1;AT3G24880.1	AT3G24870.2;AT3G24870.1;AT3G24880.1	5	5	205.23	0	30.107	6	20.0185	19.8484	20.6431	20.17	0.418439	0.753344		0.0578592	3	20.7081	20.234	20.0117	20.3179	0.355714	0.901283		0.0244313	3	19.5149	19.1169	19.6181	19.4166	0.264672	3	12935	8549.6	75704	50307	30924	29931	6800.7	3110.9	4030.5	0.156359	0.0701489	AT3G24870
AT5G47660.1 | Symbols: | Homeodomain-like superfamily protein | chr5:19313008-19314636 FORWARD LENGTH=398	AT5G47660.1	AT5G47660.1	1	1	45.575	0.0083799	6.2803	5	19.5147	19.5483	20.3272	19.7967	0.459681	0.749006		0.133235	3	20.2817	19.6902	19.5793	19.8504	0.377621	0.802675		0.0808455	3	18.875	19.2205	#NUM!	19.0477	0.24434	2	39217	65368	140470	69632	59761	80054	23072	21280	0	0.262316	0.164791	AT5G47660
AT4G00450.1 | Symbols: CRP, CCT | RNA polymerase II transcription mediators | chr4:202425-210666 FORWARD LENGTH=2253	AT4G00450.1	AT4G00450.1	7	7	249.38	0	41.093	8	22.4256	20.908	21.4454	21.593	0.769493	0.743263		1	3	22.2734	20.951	20.7767	21.3337	0.818475	0.483967		1	3	20.8497	#NUM!	#NUM!	20.8497	#NUM!	1	34282	20159	75775	35062	42968	60894	11048	0	0	0.843898	0.843907	AT4G00450	CRP,CCT
AT4G21280.1 | Symbols: PSBQ, PSBQA, PSBQ-1 | photosystem II subunit QA | chr4:11334446-11335587 FORWARD LENGTH=223;AT4G21280.2 | Symbols: PSBQ, PSBQA, PSBQ-1 | photosystem II subunit QA | chr4:11334446-11335587 FORWARD LENGTH=224	AT4G21280.1;AT4G21280.2	AT4G21280.1;AT4G21280.2	5	5	23.795	0	35.389	10	#NUM!	23.4003	21.2463	22.3233	1.52308	0.738495		0.427435	2	22.0564	23.233	24.0567	23.1154	1.00534	1.53058		0.0586595	3	21.6576	21.4625	21.6343	21.5848	0.106526	3	0	1009100	328890	423330	2166200	3968800	258630	74039	261750	0.630136	0.133638	AT4G21280	PSBQ,PSBQA,PSBQ-1
AT3G06720.2 | Symbols: AT-IMP, ATKAP ALPHA, AIMP ALPHA | importin alpha isoform 1 | chr3:2120559-2123555 FORWARD LENGTH=532;AT3G06720.1 | Symbols: AT-IMP, ATKAP ALPHA, AIMP ALPHA, IMPA-1, IMPA1 | importin alpha isoform 1 | chr3:2120559-2123555 FORWARD LENG	AT3G06720.2;AT3G06720.1;AT1G02690.1;AT1G02690.2	AT3G06720.2;AT3G06720.1	9	4	58.644	0	38.737	15	22.9943	22.4492	23.0764	22.84	0.340846	0.737749		0.0442873	3	22.2531	22.2412	22.1149	22.2031	0.0765682	0.100868		0.57991	3	22.2432	22.2839	21.7796	22.1022	0.280157	3	464180	488670	933400	284250	370270	434080	69384	139960	154410	0.136561	0.714194	AT3G06720	AT-IMP,ATKAPALPHA,AIMPALPHA
AT5G02450.1 | Symbols: | Ribosomal protein L36e family protein | chr5:533501-534394 FORWARD LENGTH=108	AT5G02450.1	AT5G02450.1	6	1	12.189	0	88.292	30	24.7259	24.2116	25.1504	24.696	0.470112	0.734739		0.22106	3	24.3663	25.1064	24.1897	24.5542	0.486381	0.592907		0.311566	3	23.4335	23.6403	24.81	23.9613	0.742225	3	6304900	8095100	20814000	7051700	13704000	16011000	3258800	2780000	7118300	0.379053	0.44635	AT5G02450
AT3G22380.1 | Symbols: TIC | time for coffee | chr3:7913181-7918879 FORWARD LENGTH=1550;AT3G22380.2 | Symbols: TIC | time for coffee | chr3:7913181-7918967 FORWARD LENGTH=1555	AT3G22380.1;AT3G22380.2	AT3G22380.1;AT3G22380.2	3	3	164.45	0	21.212	10	21.6863	21.5672	21.4978	21.5838	0.0953032	0.731922	+	0.00196395	3	22.8083	22.4113	21.7074	22.309	0.557534	1.45712	+	0.0119162	3	20.9918	20.8665	20.6973	20.8519	0.147819	3	72530	97908	126660	146680	162680	43108	32505	30017	18414	0.0446667	0.0502295	AT3G22380	TIC
AT1G19880.1 | Symbols: | Regulator of chromosome condensation (RCC1) family protein | chr1:6900648-6903818 REVERSE LENGTH=538	AT1G19880.1	AT1G19880.1	3	3	57.841	0	18.958	4	20.1178	20.3347	21.3892	20.6139	0.68013	0.727707		1	3	20.0282	20.2691	21.0667	20.4547	0.543541	0.568472		1	3	#NUM!	19.8862	#NUM!	19.8862	#NUM!	1	65418	117770	282790	61987	43061	291690	0	13162	0	1	1	AT1G19880
AT5G14250.1 | Symbols: COP13, CSN3, FUS11 | Proteasome component (PCI) domain protein | chr5:4597970-4600561 FORWARD LENGTH=429;AT5G14250.2 | Symbols: COP13, CSN3, FUS11 | Proteasome component (PCI) domain protein | chr5:4597970-4599986 FORWARD LENGTH=356	AT5G14250.1;AT5G14250.2	AT5G14250.1;AT5G14250.2	4	4	47.74	0	26.03	6	21.6276	21.0595	21.8581	21.5151	0.411057	0.723701		0.0938195	3	21.8142	21.7862	21.7371	21.7792	0.03901	0.987833	+	0.0129456	3	20.539	21.2511	20.5841	20.7914	0.398752	3	92966	200930	471410	262210	211030	393530	41420	49938	50020	0.208522	0.0484651	AT5G14250	COP13,CSN3,FUS11
AT2G47330.1 | Symbols: | P-loop containing nucleoside triphosphate hydrolases superfamily protein | chr2:19429083-19431617 REVERSE LENGTH=760	AT2G47330.1	AT2G47330.1	2	2	83.05	0	11.586	2	20.4262	20.7001	21.6648	20.9304	0.650575	0.718914		0.132074	3	21.1653	20.5132	20.7392	20.8059	0.331158	0.594477		0.0417823	3	20.119	20.331	20.1843	20.2114	0.108593	3	52757	73624	199600	28190	92399	150400	20328	18874	23368	0.261735	0.102323	AT2G47330
AT2G02560.2 | Symbols: CAND1, ATCAND1, ETA2, TIP120, HVE | cullin-associated and neddylation dissociated | chr2:690345-697342 FORWARD LENGTH=1217;AT2G02560.1 | Symbols: CAND1, ATCAND1, ETA2, TIP120, HVE | cullin-associated and neddylation dissociated | chr	AT2G02560.2;AT2G02560.1	AT2G02560.2;AT2G02560.1	1	1	134.62	0	8.7894	1	19.1478	20.9091	19.2966	19.7845	0.976795	0.717005		0.39967	3	19.4959	19.206	19.5247	19.4089	0.176297	0.341394		0.111357	3	18.9632	#NUM!	19.1717	19.0675	0.147474	2	9539.4	36693	23914	16127	13954	31400	6555	0	9188.3	0.597166	0.207849	AT2G02560	CAND1,ATCAND1,ETA2,TIP120,HVE
AT1G09270.3 | Symbols: IMPA-4 | importin alpha isoform 4 | chr1:2995162-2997833 FORWARD LENGTH=456;AT1G09270.2 | Symbols: IMPA-4 | importin alpha isoform 4 | chr1:2994506-2997833 FORWARD LENGTH=538;AT1G09270.1 | Symbols: IMPA-4 | importin alpha isoform 4 |	AT1G09270.3;AT1G09270.2;AT1G09270.1	AT1G09270.3;AT1G09270.2;AT1G09270.1	7	7	50.078	0	89.797	31	24.5022	24.0538	24.3369	24.2976	0.226754	0.715679		0.0242387	3	24.1787	23.7065	24.234	24.0397	0.289897	0.457777		0.115097	3	23.3746	23.8848	23.4864	23.582	0.268182	3	1497000	1102300	2385700	858080	993560	2213300	504370	513590	626130	0.0983133	0.212412	AT1G09270	IMPA-4
AT3G21540.1 | Symbols: | transducin family protein / WD-40 repeat family protein | chr3:7586100-7590856 REVERSE LENGTH=955	AT3G21540.1	AT3G21540.1	3	3	106.06	0	41.457	12	22.1021	22.3445	21.4143	21.9537	0.482559	0.714731		0.0994567	3	21.7994	20.4652	21.2164	21.1604	0.668862	-0.0785675		0.863361	3	20.9891	21.6005	21.1272	21.2389	0.320648	3	107980	164150	120840	89526	50078	120640	35846	36755	21023	0.214414	0.952173	AT3G21540
AT2G34480.1 | Symbols: | Ribosomal protein L18ae/LX family protein | chr2:14532916-14534161 REVERSE LENGTH=178;AT1G29965.1 | Symbols: | Ribosomal protein L18ae/LX family protein | chr1:10498458-10499373 REVERSE LENGTH=178;AT1G29970.2 | Symbols: RPL18AA |	AT2G34480.1;AT1G29965.1;AT1G29970.2;AT3G14600.1	AT2G34480.1;AT1G29965.1;AT1G29970.2	12	12	21.307	0	85.936	64	26.367	25.7213	25.8087	25.9657	0.350316	0.712219		0.0263023	3	25.7377	25.5872	25.5086	25.6111	0.116411	0.357704	+	0.0113167	3	25.223	25.1965	25.3408	25.2534	0.0768296	3	13502000	12433000	18401000	8207400	10216000	14234000	5734500	3851800	6892700	0.100137	0.0485128	AT2G34480
AT3G14180.1 | Symbols: | sequence-specific DNA binding transcription factors | chr3:4707290-4708621 REVERSE LENGTH=443	AT3G14180.1	AT3G14180.1	4	4	48.314	0	25.126	11	21.8464	21.6694	22.0186	21.8448	0.17457	0.709749		0.0209979	3	22.2386	21.9301	21.193	21.7872	0.537254	0.652159		0.136511	3	20.8757	21.0916	21.4379	21.1351	0.283629	3	80227	248350	463830	291080	286740	205180	83873	51445	77285	0.0942968	0.246455	AT3G14180
AT3G47520.1 | Symbols: MDH | malate dehydrogenase | chr3:17513657-17514868 FORWARD LENGTH=403	AT3G47520.1	AT3G47520.1	5	5	42.405	0	40.293	14	22.4775	23.4772	21.4832	22.4793	0.997006	0.708538		0.317177	3	21.9278	21.905	22.9611	22.2646	0.60328	0.493858		0.303098	3	21.4247	22.2103	21.6773	21.7708	0.401036	3	230170	979850	267330	113330	350580	1094000	150250	147810	157380	0.503444	0.43832	AT3G47520	MDH
AT1G33240.1 | Symbols: AT-GTL1, AT-GTL2, GTL1 | GT-2-like 1 | chr1:12051859-12054320 REVERSE LENGTH=669	AT1G33240.1	AT1G33240.1	14	14	74.212	0	96.052	36	24.4379	24.4576	24.9155	24.6037	0.270209	0.701477		0.0142236	3	25.0966	24.3744	24.4064	24.6258	0.408047	0.723629		0.0414785	3	23.8027	24.0237	23.8802	23.9022	0.112119	3	1059000	1355900	4132200	1738500	1238800	2075900	499800	501130	503240	0.0759672	0.102235	AT1G33240	AT-GTL1,AT-GTL2,GTL1
AT2G05250.1 | Symbols: | DNAJ heat shock N-terminal domain-containing protein | chr2:1913645-1915765 REVERSE LENGTH=706;AT2G05230.1 | Symbols: | DNAJ heat shock N-terminal domain-containing protein | chr2:1899818-1901938 REVERSE LENGTH=706	AT2G05250.1;AT2G05230.1	AT2G05250.1;AT2G05230.1	3	3	79.022	0	31.102	15	21.5147	21.3099	22.0523	21.6256	0.383414	0.701065		1	3	22.2954	21.674	21.6219	21.8638	0.374735	0.939226		1	3	#NUM!	20.9245	#NUM!	20.9246	#NUM!	1	132820	140830	376880	233970	163310	299570	0	23979	0	0.936831	0.94096	AT2G05250
AT4G22670.1 | Symbols: AtHip1, HIP1, TPR11 | HSP70-interacting protein 1 | chr4:11918236-11920671 FORWARD LENGTH=441	AT4G22670.1	AT4G22670.1	1	1	46.621	0	9.1795	2	19.065	21.6218	19.0302	19.9057	1.48632	0.698235		0.466266	3	18.7554	19.3774	20.7037	19.6122	0.995147	0.404699		0.529954	3	19.1632	19.0063	19.453	19.2075	0.226596	3	41442	231070	81520	31336	77379	166190	40729	23942	57792	0.680052	0.667889	AT4G22670	AtHip1,HIP1,TPR11
AT4G20260.3 | Symbols: ATPCAP1, PCAP1 | plasma-membrane associated cation-binding protein 1 | chr4:10941593-10943227 FORWARD LENGTH=225;AT4G20260.2 | Symbols: ATPCAP1, PCAP1 | plasma-membrane associated cation-binding protein 1 | chr4:10941593-10943227 FOR	AT4G20260.3;AT4G20260.2;AT4G20260.1;AT4G20260.4;AT4G20260.5;AT4G20260.6	AT4G20260.3;AT4G20260.2;AT4G20260.1;AT4G20260.4;AT4G20260.5;AT4G20260.6	4	4	24.584	0	26.014	7	#NUM!	22.3384	20.0661	21.2022	1.60678	0.692417		0.611074	2	19.8039	21.764	22.8261	21.4647	1.53318	0.954878		0.469308	3	20.277	#NUM!	20.7426	20.5098	0.329274	2	0	550470	267500	23365	448180	1072300	89265	0	184900	0.805292	0.599231	AT4G20260	ATPCAP1,PCAP1
AT3G03940.1 | Symbols: | Protein kinase family protein | chr3:1014412-1018244 REVERSE LENGTH=701	AT3G03940.1	AT3G03940.1	3	1	77.993	0	20.314	7	21.2888	21.086	21.9768	21.4505	0.46692	0.692123		0.0940145	3	22.9906	21.611	20.4301	21.6772	1.28151	0.918825		0.292274	3	21.0878	20.5608	20.6267	20.7584	0.287177	3	44713	84964	248120	263670	240180	164080	30035	10008	16638	0.209461	0.429257	AT3G03940
AT4G26450.1 | Symbols: | unknown protein;Has 614 Blast hits to 492 proteins in 137 species: Archae - 0;Bacteria - 94;Metazoa - 255;Fungi - 76;Plants - 69;Viruses - 0;Other Eukaryotes - 120 (source: NCBI BLink). | chr4:13362556-13364920 FORWARD LENG	AT4G26450.1	AT4G26450.1	4	4	77.532	0	26.711	5	21.5005	21.1408	21.7338	21.4584	0.298741	0.688404		1	3	21.5425	21.2758	21.2525	21.3569	0.161109	0.586918		1	3	20.77	#NUM!	#NUM!	20.77	#NUM!	1	92179	57441	187640	108820	119600	199300	17309	0	0	0.821551	0.820759	AT4G26450
AT5G09510.1 | Symbols: | Ribosomal protein S19 family protein | chr5:2955698-2956554 REVERSE LENGTH=152;AT1G04270.2 | Symbols: RPS15 | cytosolic ribosomal protein S15 | chr1:1141852-1142960 REVERSE LENGTH=151;AT1G04270.1 | Symbols: RPS15 | cytosolic ribos	AT5G09510.1;AT1G04270.2;AT1G04270.1;AT5G09510.2;AT5G43640.1;AT5G09500.1	AT5G09510.1;AT1G04270.2;AT1G04270.1;AT5G09510.2	4	4	17.072	0	94.544	40	25.053	25.2585	24.5187	24.9434	0.381866	0.688257		0.110475	3	25.2674	24.8391	24.2964	24.801	0.486658	0.545837		0.223377	3	23.8884	24.7443	24.1327	24.2551	0.440922	3	5806200	10437000	12284000	7277800	7610400	15022000	2028800	3960000	2136600	0.226806	0.344515	AT5G09510
AT1G79850.1 | Symbols: RPS17, CS17, PRPS17 | ribosomal protein S17 | chr1:30041473-30041922 REVERSE LENGTH=149	AT1G79850.1	AT1G79850.1	3	3	16.282	0	17.685	8	23.3987	22.9075	22.6803	22.9955	0.367198	0.687729		0.328316	3	21.2684	22.0598	21.9667	21.7649	0.432558	-0.54283		0.438936	3	21.1905	22.5914	23.1414	22.3078	1.00591	3	1471700	1299600	1528800	345100	913050	832000	246520	484810	1127100	0.513897	0.571386	AT1G79850	RPS17,CS17,PRPS17
AT2G09990.1 | Symbols: | Ribosomal protein S5 domain 2-like superfamily protein | chr2:3781442-3781882 FORWARD LENGTH=146	AT2G09990.1	AT2G09990.1	7	1	16.631	0	7.4106	5	20.8522	20.9718	21.0702	20.9647	0.109183	0.687353		0.0432172	3	21.1026	20.4083	20.4288	20.6466	0.395056	0.36919		0.314986	3	19.8382	20.3991	20.5949	20.2774	0.392737	3	262990	358380	544870	285060	245310	334280	100420	110780	179040	0.135982	0.447908	AT2G09990
AT1G67680.1 | Symbols: | SRP72 RNA-binding domain | chr1:25365962-25368464 REVERSE LENGTH=664	AT1G67680.1	AT1G67680.1	1	1	73.069	0	16.032	1	#NUM!	20.1466	19.395	19.7708	0.531435	0.684544		0.290238	2	#NUM!	18.9372	19.3835	19.1604	0.315596	0.0741329		0.860958	2	19.3856	#NUM!	18.7869	19.0862	0.423299	2	0	53453	62002	0	21745	58399	26629	0	12190	0.461726	0.950779	AT1G67680
AT5G20160.1 | Symbols: | Ribosomal protein L7Ae/L30e/S12e/Gadd45 family protein | chr5:6804075-6805102 REVERSE LENGTH=128;AT5G20160.2 | Symbols: | Ribosomal protein L7Ae/L30e/S12e/Gadd45 family protein | chr5:6804075-6805102 REVERSE LENGTH=160	AT5G20160.1;AT5G20160.2	AT5G20160.1;AT5G20160.2	2	0	13.897	0	75.977	16	24.9271	24.6497	22.5773	24.0514	1.28406	0.68425		0.482682	3	23.6689	22.5064	23.1427	23.106	0.582108	-0.261108		0.680491	3	22.9798	24.3286	22.793	23.3671	0.837908	3	4716800	5499200	2391700	2339500	1542600	3435200	1160200	2073200	1230300	0.694693	0.801582	AT5G20160
AT5G22220.3 | Symbols: E2F1, E2FB, ATE2FB | E2F transcription factor 1 | chr5:7360749-7364120 FORWARD LENGTH=466;AT5G22220.2 | Symbols: E2F1, E2FB, ATE2FB | E2F transcription factor 1 | chr5:7360749-7364120 FORWARD LENGTH=469	AT5G22220.3;AT5G22220.2	AT5G22220.3;AT5G22220.2	1	1	51.46	0	15.974	2	#NUM!	21.2449	21.351	21.298	0.0750025	0.673792		1	2	#NUM!	20.9009	#NUM!	20.9009	#NUM!	0.276701		1	1	20.6242	#NUM!	#NUM!	20.6242	#NUM!	1	0	196220	299930	0	160670	0	79258	0	0	0.79493	0.792799	AT5G22220	E2F1,E2FB,ATE2FB
AT1G26630.2 | Symbols: FBR12, ATELF5A-2, ELF5A-2 | Eukaryotic translation initiation factor 5A-1 (eIF-5A 1) protein | chr1:9205968-9207013 FORWARD LENGTH=138;AT1G26630.1 | Symbols: FBR12, ATELF5A-2, ELF5A-2 | Eukaryotic translation initiation factor 5A-1 (	AT1G26630.2;AT1G26630.1;AT1G69410.1;AT1G13950.1	AT1G26630.2;AT1G26630.1;AT1G69410.1;AT1G13950.1	4	4	15.103	0	29.657	7	#NUM!	23.8413	21.2945	22.5679	1.80088	0.665396		1	2	20.5101	22.3534	22.4907	21.7847	1.10603	-0.117786		1	3	21.9025	#NUM!	#NUM!	21.9025	#NUM!	1	0	2271800	462360	25509	1594500	2916400	281890	0	0	0.989561	0.993632	AT1G26630	FBR12,ATELF5A-2,ELF5A-2
AT4G16720.1 | Symbols: | Ribosomal protein L23/L15e family protein | chr4:9400156-9401315 REVERSE LENGTH=204;AT4G17390.1 | Symbols: | Ribosomal protein L23/L15e family protein | chr4:9714407-9715545 REVERSE LENGTH=204	AT4G16720.1;AT4G17390.1	AT4G16720.1;AT4G17390.1	8	8	24.239	0	75.755	55	26.1667	25.9724	26.0814	26.0735	0.0973615	0.664148		0.00393323	3	25.5537	25.8634	25.5608	25.6593	0.176778	0.249935		0.148746	3	25.5075	25.5028	25.2177	25.4094	0.165951	3	9215400	10695000	16043000	5341800	9885700	23582000	4775400	3181700	4172400	0.0520667	0.261842	AT4G16720
AT1G60640.2 | Symbols: | unknown protein;FUNCTIONS IN: molecular_function unknown;INVOLVED IN: biological_process unknown;LOCATED IN: cellular_component unknown;Has 30201 Blast hits to 17322 proteins in 780 species: Archae - 12;Bacteria - 1396;Metaz	AT1G60640.2;AT1G60640.1;AT1G60640.5;AT1G60640.4;AT1G60640.3	AT1G60640.2;AT1G60640.1;AT1G60640.5;AT1G60640.4;AT1G60640.3	3	3	38.775	0	17.55	8	21.3825	21.2603	21.5769	21.4066	0.159643	0.657572		0.279634	3	20.9117	21.408	20.7225	21.0141	0.354061	0.265057		0.659015	3	21.2587	19.7127	21.2757	20.749	0.897502	3	273970	687850	1205400	330690	751170	435380	451530	34925	313450	0.450571	0.786049	AT1G60640
	CON__P02754	CON__P02754	4	4	18.281	0	51.456	8	22.1916	25.0242	23.1961	23.4706	1.43608	0.656836		0.474496	3	22.2391	23.2318	20.6797	22.0502	1.28652	-0.76359		0.364523	3	22.9672	22.7777	22.6965	22.8138	0.138927	3	422430	4743300	1792000	490250	445730	78136	1092800	754460	957020	0.688811	0.500537
AT1G16880.1 | Symbols: | uridylyltransferase-related | chr1:5773796-5776125 FORWARD LENGTH=290;AT1G16880.2 | Symbols: | uridylyltransferase-related | chr1:5773796-5775272 FORWARD LENGTH=213	AT1G16880.1;AT1G16880.2	AT1G16880.1;AT1G16880.2	2	2	31.294	0	34.53	3	#NUM!	21.6469	#NUM!	21.6468	#NUM!	0.656546		1	1	#NUM!	21.9456	22.3223	22.1339	0.266359	1.14364		1	2	#NUM!	#NUM!	20.9903	20.9903	#NUM!	1	0	438170	0	0	316900	905440	0	0	25940	1	1	AT1G16880
AT5G04240.1 | Symbols: ELF6 | Zinc finger (C2H2 type) family protein / transcription factor jumonji (jmj) family protein | chr5:1169544-1174638 FORWARD LENGTH=1340	AT5G04240.1	AT5G04240.1	2	2	150.07	0	17.369	3	22.4763	21.9271	21.8679	22.0904	0.335446	0.65196		0.164048	3	22.2901	21.6339	21.924	21.9493	0.328864	0.510876		0.251292	3	21.7092	20.7807	21.8255	21.4385	0.572609	3	106380	158420	103630	150540	78001	36804	56953	10878	70242	0.307472	0.378071	AT5G04240	ELF6
AT1G18450.1 | Symbols: ATARP4, ARP4 | actin-related protein 4 | chr1:6348199-6351766 FORWARD LENGTH=441	AT1G18450.1;AT1G73910.1	AT1G18450.1	8	8	48.936	0	102.44	24	24.1932	23.6131	23.6181	23.8081	0.333516	0.640663		0.0636061	3	24.6325	23.9551	23.8386	24.1421	0.428725	0.974566		0.0301028	3	23.3074	23.3507	22.8443	23.1675	0.280709	3	908890	709980	1600100	1366100	1019400	636360	406580	320220	312660	0.164015	0.0809302	AT1G18450	ATARP4,ARP4
AT2G01250.1 | Symbols: | Ribosomal protein L30/L7 family protein | chr2:132943-134264 REVERSE LENGTH=242;AT2G01250.2 | Symbols: | Ribosomal protein L30/L7 family protein | chr2:133038-134264 REVERSE LENGTH=184	AT2G01250.1;AT2G01250.2	AT2G01250.1;AT2G01250.2	10	6	28.171	0	156.65	61	26.645	26.1617	26.4233	26.41	0.241943	0.640295		0.0227077	3	26.244	26.5997	26.2536	26.3658	0.202668	0.596094		0.0205946	3	25.551	25.8977	25.8604	25.7697	0.190353	3	7283700	7851000	12706000	5456200	19945000	9666300	3531900	2751200	3949200	0.095	0.0704096	AT2G01250
AT1G35720.1 | Symbols: ANNAT1, OXY5, ATOXY5 | annexin 1 | chr1:13225304-13226939 FORWARD LENGTH=317	AT1G35720.1	AT1G35720.1	3	3	36.203	0	24.818	3	#NUM!	22.3393	19.6155	20.9774	1.92601	0.634085		1	2	#NUM!	20.8676	21.7045	21.286	0.591732	0.942728		1	2	#NUM!	#NUM!	20.3433	20.3433	#NUM!	1	0	361420	21011	0	186220	501660	0	0	26298	0.98219	0.984293	AT1G35720	ANNAT1,OXY5,ATOXY5
AT4G03090.2 | Symbols: | sequence-specific DNA binding;sequence-specific DNA binding transcription factors | chr4:1366495-1370910 REVERSE LENGTH=879;AT4G03090.1 | Symbols: | sequence-specific DNA binding;sequence-specific DNA binding transcription factor	AT4G03090.2;AT4G03090.1	AT4G03090.2;AT4G03090.1	3	3	97.557	0	17.736	7	20.5779	20.6556	21.1854	20.8063	0.330581	0.631062		1	3	21.6302	20.6122	21.1683	21.1369	0.509713	0.961683		1	3	20.1752	#NUM!	#NUM!	20.1752	#NUM!	1	24721	11859	148940	89999	77931	146320	15732	0	0	0.839866	0.839846	AT4G03090
AT5G46760.1 | Symbols: | Basic helix-loop-helix (bHLH) DNA-binding family protein | chr5:18974231-18976009 FORWARD LENGTH=592	AT5G46760.1	AT5G46760.1	1	1	64.991	0.0058224	6.519	2	19.1644	#NUM!	19.7783	19.4714	0.434102	0.624828		1	2	20.5133	#NUM!	#NUM!	20.5133	#NUM!	1.66673		1	1	#NUM!	#NUM!	18.8465	18.8465	#NUM!	1	35885	0	94690	80620	0	0	0	0	24025	0.787806	0.782142	AT5G46760
AT4G02520.1 | Symbols: ATGSTF2, ATPM24.1, ATPM24, GST2, GSTF2 | glutathione S-transferase PHI 2 | chr4:1110673-1111531 REVERSE LENGTH=212;AT2G02930.1 | Symbols: ATGSTF3, GST16, GSTF3 | glutathione S-transferase F3 | chr2:851348-852106 REVERSE LENGTH=212	AT4G02520.1;AT2G02930.1	AT4G02520.1;AT2G02930.1	5	4	24.128	0	65.625	6	21.5676	22.5709	21.4049	21.8478	0.631453	0.613495		0.226689	3	21.2198	21.7382	23.1655	22.0411	1.00761	0.806839		0.266108	3	20.8126	21.5942	21.2961	21.2343	0.394457	3	72405	869570	237300	52617	1219400	2549100	95268	45712	50867	0.380792	0.396754	AT4G02520	ATGSTF2,ATPM24.1,ATPM24,GST2,GSTF2
AT3G62250.1 | Symbols: UBQ5 | ubiquitin 5 | chr3:23037138-23037611 FORWARD LENGTH=157;AT2G47110.2 | Symbols: UBQ6 | ubiquitin 6 | chr2:19344701-19345174 FORWARD LENGTH=157;AT2G47110.1 | Symbols: UBQ6 | ubiquitin 6 | chr2:19344701-19345174 FORWARD LENGTH=15	AT3G62250.1;AT2G47110.2;AT2G47110.1;AT1G23410.1	AT3G62250.1;AT2G47110.2;AT2G47110.1;AT1G23410.1	6	2	17.797	0	75.57	56	25.2057	24.7187	24.4765	24.8003	0.37137	0.604504		0.0806275	3	24.811	24.9948	24.6739	24.8266	0.161023	0.63073		0.0222045	3	23.9585	24.4646	24.1644	24.1958	0.254474	3	6125000	7332200	7888700	5039100	8203900	10672000	2989000	2401100	4000300	0.185974	0.0736416	AT3G62250	UBQ5
AT5G16310.1 | Symbols: UCH1 | Peptidase C12, ubiquitin carboxyl-terminal hydrolase 1 | chr5:5342579-5344153 REVERSE LENGTH=334	AT5G16310.1	AT5G16310.1	3	3	38.539	0	20.779	7	21.8295	21.5591	21.8206	21.7364	0.153612	0.604462		0.0125404	3	22.1861	21.3147	21.1736	21.5581	0.548384	0.426146		0.271931	3	21.274	21.2033	20.9186	21.132	0.188135	3	195370	317750	393950	283710	358840	434370	104890	48948	125280	0.0715398	0.401977	AT5G16310	UCH1
AT5G05780.2 | Symbols: RPN8A | RP non-ATPase subunit 8A | chr5:1735862-1738176 FORWARD LENGTH=305;AT3G11270.2 | Symbols: MEE34 | Mov34/MPN/PAD-1 family protein | chr3:3528989-3531317 FORWARD LENGTH=307;AT5G05780.1 | Symbols: RPN8A, AE3, ATHMOV34 | RP non-A	AT5G05780.2;AT3G11270.2;AT5G05780.1;AT3G11270.1	AT5G05780.2;AT3G11270.2;AT5G05780.1;AT3G11270.1	1	1	34.371	0	7.4601	3	21.1733	21.3077	19.6906	20.7239	0.897366	0.602486		0.434192	3	21.1287	#NUM!	20.473	20.8009	0.463691	0.679499		0.17443	2	20.1025	20.1402	#NUM!	20.1214	0.0266516	2	153410	241830	122590	155190	0	241770	78063	55932	0	0.640411	0.288465	AT5G05780	RPN8A
AT4G08310.1 | Symbols: | FUNCTIONS IN: molecular_function unknown;INVOLVED IN: biological_process unknown;LOCATED IN: cellular_component unknown;EXPRESSED IN: 25 plant structures;EXPRESSED DURING: 13 growth stages;CONTAINS InterPro DOMAIN/s: Histone	AT4G08310.1	AT4G08310.1	1	1	56.235	0	17.883	5	#NUM!	21.4905	19.956	20.7233	1.08505	0.593994		0.385181	2	20.7856	20.6673	20.9586	20.8038	0.146512	0.674522	+	0.00646534	3	20.2518	20.2005	19.9356	20.1293	0.169681	3	0	187240	91793	83445	110500	175990	49027	34110	41516	0.579652	0.0446377	AT4G08310
AT3G62870.1 | Symbols: | Ribosomal protein L7Ae/L30e/S12e/Gadd45 family protein | chr3:23242862-23244273 REVERSE LENGTH=256	AT3G62870.1	AT3G62870.1	12	4	29.034	0	92.747	65	26.5698	26.3356	26.4138	26.4397	0.119222	0.59366		0.0035954	3	26.3811	26.0191	25.7054	26.0352	0.338162	0.189177		0.412071	3	25.7194	25.9533	25.8654	25.846	0.118118	3	9669900	12887000	22422000	10904000	8934500	10502000	4780700	3875400	5357800	0.0555556	0.544277	AT3G62870
AT5G46070.1 | Symbols: | Guanylate-binding family protein | chr5:18683468-18688397 FORWARD LENGTH=1082	AT5G46070.1	AT5G46070.1	23	23	122.78	0	237.14	113	26.1715	25.8693	26.5342	26.1917	0.332924	0.591085		0.0476829	3	26.5541	25.9451	26.1795	26.2262	0.30717	0.625669		0.0330546	3	25.4782	25.759	25.5646	25.6006	0.14382	3	1461000	1769700	3973200	1946100	1889500	2903800	753380	559260	882190	0.139113	0.0913333	AT5G46070
AT5G40490.1 | Symbols: | RNA-binding (RRM/RBD/RNP motifs) family protein | chr5:16225483-16227423 FORWARD LENGTH=423	AT5G40490.1	AT5G40490.1	2	2	42.407	0	12.969	2	21.5322	20.5249	#NUM!	21.0285	0.712301	0.587748		0.259788	2	#NUM!	20.3977	20.2038	20.3008	0.137086	-0.140032		0.552582	2	20.7229	20.4011	20.1983	20.4408	0.264539	3	203640	130070	0	0	50085	113280	51706	71757	75036	0.421665	0.6882	AT5G40490
AT1G43170.9 | Symbols: RP1 | ribosomal protein 1 | chr1:16266992-16268631 FORWARD LENGTH=389;AT1G43170.8 | Symbols: RP1 | ribosomal protein 1 | chr1:16266992-16268631 FORWARD LENGTH=389;AT1G43170.7 | Symbols: RP1 | ribosomal protein 1 | chr1:16266992-16268	AT1G43170.9;AT1G43170.8;AT1G43170.7;AT1G43170.6;AT1G43170.5;AT1G43170.3;AT1G43170.2;AT1G43170.1;AT1G43170.4;AT1G61580.1	AT1G43170.9;AT1G43170.8;AT1G43170.7;AT1G43170.6;AT1G43170.5;AT1G43170.3;AT1G43170.2;AT1G43170.1;AT1G43170.4	21	21	44.559	0	183.3	95	27.4676	27.1871	27.198	27.2842	0.15892	0.587589		0.00446787	3	27.1213	27.1968	26.8874	27.0685	0.161305	0.371849		0.0225614	3	26.6752	26.6334	26.7813	26.6966	0.0762568	3	9072700	9923000	13040000	8443300	10032000	14560000	4172700	2750900	4729400	0.0524375	0.0719774	AT1G43170	RP1
AT3G09260.1 | Symbols: PYK10, PSR3.1, BGLU23, LEB | Glycosyl hydrolase superfamily protein | chr3:2840657-2843730 REVERSE LENGTH=524	AT3G09260.1;AT1G66270.2;AT1G66280.1;AT1G66270.1;AT3G21370.1;AT5G28510.1	AT3G09260.1	9	8	59.72	0	186.35	33	23.8002	26.1407	23.1325	24.3578	1.57973	0.587461		0.559979	3	23.3324	25.7595	26.0442	25.0454	1.4903	1.27501		0.218539	3	23.8595	23.4675	23.9841	23.7703	0.269572	3	540520	7475500	842290	423000	2457400	9677400	371480	245550	387690	0.76548	0.339841	AT3G09260	PYK10,PSR3.1,BGLU23,LEB
AT5G52470.1 | Symbols: FIB1, FBR1, ATFIB1, ATFBR1, SKIP7 | fibrillarin 1 | chr5:21294290-21296509 FORWARD LENGTH=308;AT4G25630.1 | Symbols: FIB2, ATFIB2 | fibrillarin 2 | chr4:13074239-13076205 FORWARD LENGTH=320;AT5G52470.2 | Symbols: FIB1, FBR1, ATFIB1,	AT5G52470.1;AT4G25630.1;AT5G52470.2;AT5G52490.1	AT5G52470.1;AT4G25630.1;AT5G52470.2	12	12	32.829	0	117.69	54	26.0974	25.5019	25.7782	25.7925	0.297979	0.586407		0.118492	3	25.0389	26.021	25.3193	25.4597	0.505854	0.253643		0.539408	3	24.7292	25.5006	25.3885	25.2061	0.416827	3	4694400	4674900	8566700	2301600	7185000	6496200	1460600	1898500	3050800	0.239462	0.677942	AT5G52470	FIB1,FBR1,ATFIB1,ATFBR1,SKIP7
AT2G23760.3 | Symbols: BLH4, SAW2 | BEL1-like homeodomain 4 | chr2:10107951-10112736 REVERSE LENGTH=627;AT2G23760.2 | Symbols: BLH4, SAW2 | BEL1-like homeodomain 4 | chr2:10107951-10112736 REVERSE LENGTH=627;AT2G23760.1 | Symbols: BLH4, SAW2 | BEL1-like ho	AT2G23760.3;AT2G23760.2;AT2G23760.1;AT1G75430.1;AT5G02030.1;AT2G27990.1	AT2G23760.3;AT2G23760.2;AT2G23760.1;AT1G75430.1;AT5G02030.1;AT2G27990.1	2	1	69.27	0	14.076	3	20.0329	19.4129	20.9095	20.1185	0.751974	0.585831		1	3	21.1502	20.2254	19.4979	20.2912	0.828089	0.758524		1	3	#NUM!	#NUM!	19.5326	19.5326	#NUM!	1	52774	57323	214690	130870	148880	59059	0	0	29228	0.922091	0.92435	AT2G23760	BLH4,SAW2
AT4G18465.1 | Symbols: | RNA helicase family protein | chr4:10197056-10201611 FORWARD LENGTH=695	AT4G18465.1	AT4G18465.1	4	4	77.714	0	42.496	7	21.539	20.8407	21.8111	21.397	0.500577	0.581387		0.118291	3	22.4835	22.1517	22.1995	22.2782	0.179382	1.46265	+	0.000215812	3	20.8878	20.8359	20.723	20.8156	0.0842475	3	141840	112150	271660	149110	137290	281420	63937	24510	41045	0.239438	0	AT4G18465
AT3G04930.1 | Symbols: | DNA-binding storekeeper protein-related transcriptional regulator | chr3:1363029-1364399 FORWARD LENGTH=456;AT3G04930.2 | Symbols: | DNA-binding storekeeper protein-related transcriptional regulator | chr3:1363029-1364651 FORWARD	AT3G04930.1;AT3G04930.2	AT3G04930.1;AT3G04930.2	5	2	49.707	0	11.701	4	21.8572	21.9756	21.8625	21.8984	0.0668626	0.581299		0.0181024	3	22.0728	21.7076	21.9202	21.9002	0.183442	0.583061		0.0461269	3	21.4686	21.1657	#NUM!	21.3171	0.214157	2	144970	245340	266950	203970	158980	2766400	75072	34137	0	0.0875068	0.108015	AT3G04930
AT3G07220.1 | Symbols: | SMAD/FHA domain-containing protein | chr3:2297968-2299407 FORWARD LENGTH=320	AT3G07220.1;AT3G07260.1	AT3G07220.1	4	4	35.993	0	56.076	6	22.802	22.2532	22.6611	22.5721	0.285021	0.579344		0.105171	3	23.4985	22.3264	22.9817	22.9356	0.587396	0.942827		0.0810294	3	21.7545	22.4395	21.7842	21.9927	0.387186	3	688640	261700	900500	539070	475700	702260	170160	152530	223230	0.219026	0.164612	AT3G07220
AT2G25930.1 | Symbols: ELF3, PYK20 | hydroxyproline-rich glycoprotein family protein | chr2:11059459-11063178 FORWARD LENGTH=695	AT2G25930.1	AT2G25930.1	1	1	77.205	0.0078292	6.4155	1	19.4855	19.2851	19.1161	19.2956	0.184906	0.578665		1	3	19.8059	20.0429	19.6889	19.8459	0.180353	1.12899		1	3	#NUM!	#NUM!	18.7169	18.7169	#NUM!	1	28940	31483	35370	47082	46093	74886	0	0	9290.3	0.919679	0.921908	AT2G25930	ELF3,PYK20
AT4G36130.1 | Symbols: | Ribosomal protein L2 family | chr4:17097613-17098656 FORWARD LENGTH=258	AT4G36130.1	AT4G36130.1	8	2	27.948	0	20.978	14	23.2746	23.0465	23.5784	23.2998	0.266875	0.577114		0.0857672	3	23.025	22.5108	23.5875	23.0411	0.53854	0.31838		0.439108	3	22.4412	23.1151	22.6118	22.7227	0.350364	3	897620	989580	2113800	800910	748880	1670000	571170	497890	603070	0.195508	0.570758	AT4G36130
AT1G20620.5 | Symbols: CAT3, SEN2, ATCAT3 | catalase 3 | chr1:7143142-7146193 FORWARD LENGTH=485;AT1G20620.1 | Symbols: CAT3, SEN2, ATCAT3 | catalase 3 | chr1:7143142-7146193 FORWARD LENGTH=492;AT1G20620.2 | Symbols: CAT3, SEN2, ATCAT3 | catalase 3 | chr1:	AT1G20620.5;AT1G20620.1;AT1G20620.2;AT1G20620.4	AT1G20620.5;AT1G20620.1;AT1G20620.2;AT1G20620.4	14	11	55.967	0	139.05	48	23.7607	25.8874	23.7322	24.4601	1.23618	0.575788		0.468785	3	24.2833	25.5011	26.0543	25.2796	0.906084	1.39525		0.0586156	3	23.741	24.0676	23.8444	23.8843	0.166926	3	539450	4178400	1071400	833930	2807200	7472700	536680	373140	515690	0.680511	0.134096	AT1G20620	CAT3,SEN2,ATCAT3
AT5G14520.1 | Symbols: | pescadillo-related | chr5:4680789-4684330 REVERSE LENGTH=590	AT5G14520.1	AT5G14520.1	3	3	67.943	0	20.095	6	22.4357	#NUM!	21.4599	21.9478	0.68997	0.571972		0.36189	2	21.5683	21.6921	21.1158	21.4587	0.303338	0.0828934		0.738384	3	21.3867	21.365	#NUM!	21.3759	0.0154075	2	270210	0	246690	131200	191020	164390	37799	80473	0	0.553955	0.849093	AT5G14520
AT4G09010.1 | Symbols: APX4, TL29 | ascorbate peroxidase 4 | chr4:5777502-5779338 REVERSE LENGTH=349	AT4G09010.1	AT4G09010.1	1	1	37.934	0	7.3489	1	#NUM!	20.4593	19.6467	20.053	0.574643	0.57045		0.156745	2	19.1679	20.4277	22.0376	20.5444	1.43841	1.06182		0.270253	3	19.4576	19.4807	19.5094	19.4826	0.0259816	3	0	208690	96067	25305	187670	331890	32163	22978	36281	0.294767	0.402438	AT4G09010	APX4,TL29
AT1G64520.1 | Symbols: RPN12a | regulatory particle non-ATPase 12A | chr1:23956459-23958120 FORWARD LENGTH=267	AT1G64520.1	AT1G64520.1	2	2	30.706	0	11.65	3	19.4544	19.0564	19.0057	19.1722	0.245711	0.56653		1	3	19.4683	19.0229	19.5044	19.3319	0.268185	0.726223		1	3	18.6056	#NUM!	#NUM!	18.6056	#NUM!	1	51308	48719	66600	54313	44205	177330	18841	0	0	0.957234	0.959934	AT1G64520	RPN12a
AT1G80070.1 | Symbols: SUS2, EMB33, EMB177, EMB14 | Pre-mRNA-processing-splicing factor | chr1:30118052-30127574 FORWARD LENGTH=2359;AT4G38780.1 | Symbols: | Pre-mRNA-processing-splicing factor | chr4:18101438-18111029 REVERSE LENGTH=2332	AT1G80070.1;AT4G38780.1	AT1G80070.1;AT4G38780.1	52	52	275.42	0	323.31	221	27.1842	27.1313	27.267	27.1942	0.0683545	0.564491	+	0.000683167	3	27.4149	27.1132	26.9204	27.1495	0.249258	0.519793		0.0260146	3	26.6661	26.6815	26.5414	26.6297	0.076833	3	1343000	1959700	3200000	1903000	2072300	2481000	854590	547260	716870	0.0215556	0.0740202	AT1G80070	SUS2,EMB33,EMB177,EMB14
AT5G49910.1 | Symbols: CPHSC70-2EAT SHOCK PROTEIN 70-2, HSC70-7, cpHsc70-2 | chloroplast heat shock protein 70-2 | chr5:20303470-20306295 FORWARD LENGTH=718	AT5G49910.1	AT5G49910.1	15	2	76.996	0	24.167	5	19.3122	21.8836	19.0089	20.0682	1.57944	0.554098		0.671451	3	#NUM!	19.9163	21.7187	20.8175	1.27449	1.30336		0.290257	2	19.6711	#NUM!	19.3572	19.5141	0.221897	2	16137	175730	24012	0	75619	190240	20798	0	15755	0.846976	0.42583	AT5G49910	CPHSC70-2EATSHOCKPROTEIN70-2,HSC70-7,cpHsc70-2
AT4G34430.3 | Symbols: CHB3, ATSWI3D | DNA-binding family protein | chr4:16461069-16464993 FORWARD LENGTH=983;AT4G34430.2 | Symbols: CHB3, ATSWI3D | DNA-binding family protein | chr4:16461069-16464993 FORWARD LENGTH=985;AT4G34430.1 | Symbols: CHB3, ATSWI3D	AT4G34430.3;AT4G34430.2;AT4G34430.1;AT4G34430.4	AT4G34430.3;AT4G34430.2;AT4G34430.1;AT4G34430.4	4	4	107.61	0	28.173	9	21.454	#NUM!	20.9359	21.195	0.366377	0.552628		0.206915	2	22.0463	21.3272	#NUM!	21.6868	0.508434	1.04442		0.115796	2	20.4908	20.7938	#NUM!	20.6423	0.214272	2	38790	0	116430	104100	99928	80748	9083.4	8612.7	0	0.368655	0.21378	AT4G34430	CHB3,ATSWI3D
AT3G52090.1 | Symbols: ATRPB13.6, NRPB11, NRPD11, NRPE11 | DNA-directed RNA polymerase, RBP11-like | chr3:19318069-19318998 REVERSE LENGTH=116;AT3G52090.2 | Symbols: NRPB11 | DNA-directed RNA polymerase, RBP11-like | chr3:19318069-19318998 REVERSE LENGTH=1	AT3G52090.1;AT3G52090.2	AT3G52090.1;AT3G52090.2	2	2	13.563	0	34.544	11	22.3894	22.3709	22.386	22.3821	0.00983352	0.550898		0.0835304	3	23.1657	22.5753	22.6245	22.7885	0.3276	0.957293		0.0351255	3	21.4215	22.253	21.8191	21.8312	0.415914	3	1122700	1587900	1973400	1982700	1779500	1771800	349950	624940	615590	0.190984	0.0938596	AT3G52090	ATRPB13.6,NRPB11,NRPD11,NRPE11
AT5G64420.1 | Symbols: | DNA polymerase V family | chr5:25756416-25761122 FORWARD LENGTH=1306	AT5G64420.1	AT5G64420.1	3	3	146.11	0	22.851	8	21.439	20.6445	21.1825	21.0886	0.40548	0.548365		0.0798626	3	21.1373	20.986	21.2704	21.1312	0.142278	0.590935	+	0.00218931	3	20.5031	20.5681	20.5496	20.5403	0.0334978	3	61230	37237	104420	56428	35287	87396	34909	8795.9	25697	0.18492	0.0370667	AT5G64420
AT3G16080.1 | Symbols: | Zinc-binding ribosomal protein family protein | chr3:5454892-5455677 FORWARD LENGTH=95;AT1G52300.1 | Symbols: | Zinc-binding ribosomal protein family protein | chr1:19475213-19476152 REVERSE LENGTH=95;AT1G15250.1 | Symbols: | Zi	AT3G16080.1;AT1G52300.1;AT1G15250.1	AT3G16080.1;AT1G52300.1;AT1G15250.1	4	4	10.771	0	26.258	13	23.3331	22.8116	23.556	23.2336	0.382061	0.54825		0.366684	3	23.9741	24.1927	24.6448	24.2705	0.342027	1.58523		0.0403146	3	22.4516	21.9745	23.6298	22.6853	0.852027	3	3406700	3153600	7940800	3404400	6193000	15651000	2301400	975190	2647900	0.557359	0.0999502	AT3G16080
AT5G39740.2 | Symbols: RPL5B | ribosomal protein L5 B | chr5:15903484-15905185 FORWARD LENGTH=301;AT5G39740.1 | Symbols: OLI7, RPL5B | ribosomal protein L5 B | chr5:15903365-15905185 FORWARD LENGTH=301	AT5G39740.2;AT5G39740.1	AT5G39740.2;AT5G39740.1	13	2	34.437	0	12.579	5	21.7827	21.3486	21.7961	21.6425	0.254611	0.544191		0.0223285	3	21.436	21.2057	21.1813	21.2743	0.140548	0.176033		0.112849	3	21.1513	21.1002	21.0433	21.0983	0.0539983	3	578130	243320	471240	424230	207050	289420	322420	189210	352830	0.0949383	0.209572	AT5G39740	RPL5B
AT4G12600.1 | Symbols: | Ribosomal protein L7Ae/L30e/S12e/Gadd45 family protein | chr4:7453296-7454208 FORWARD LENGTH=128;AT4G12600.2 | Symbols: | Ribosomal protein L7Ae/L30e/S12e/Gadd45 family protein | chr4:7453296-7454208 FORWARD LENGTH=183;AT5G20160.	AT4G12600.1;AT4G12600.2;AT5G20160.3	AT4G12600.1;AT4G12600.2;AT5G20160.3	2	1	13.999	0	44.238	8	23.066	22.5309	22.3143	22.6371	0.386949	0.542513		0.168486	3	22.3211	22.5085	22.1017	22.3104	0.203617	0.215879		0.455311	3	21.8762	22.5612	21.8463	22.0946	0.404409	3	1413500	1400900	1712200	880020	1295900	1414000	549900	611740	565440	0.314976	0.588409	AT4G12600
AT3G24490.1 | Symbols: | Alcohol dehydrogenase transcription factor Myb/SANT-like family protein | chr3:8911022-8912023 FORWARD LENGTH=333	AT3G24490.1	AT3G24490.1	1	1	39.083	0.0097561	6.2689	2	20.7326	20.2794	21.2332	20.7484	0.477099	0.537071		0.19708	3	20.7184	20.6018	#NUM!	20.6601	0.0824783	0.448784		0.203482	2	20.0122	20.6347	19.987	20.2113	0.366854	3	172770	154880	395930	177630	203470	0	72504	78733	74147	0.354048	0.323394	AT3G24490
AT4G21660.1 | Symbols: | proline-rich spliceosome-associated (PSP) family protein | chr4:11506259-11509772 REVERSE LENGTH=584;AT4G21660.2 | Symbols: | proline-rich spliceosome-associated (PSP) family protein | chr4:11506259-11509772 REVERSE LENGTH=598	AT4G21660.1;AT4G21660.2	AT4G21660.1;AT4G21660.2	6	6	66.833	0	80.39	24	23.5534	23.8921	23.9316	23.7924	0.207851	0.534288		0.108178	3	23.8932	23.6374	23.4235	23.6514	0.235132	0.393316		0.214361	3	22.9628	23.7103	23.1012	23.2581	0.397705	3	900090	1443500	2023200	894010	980610	1568600	378230	389510	423490	0.223474	0.335642	AT4G21660
AT1G72440.1 | Symbols: EDA25, SWA2 | CCAAT-binding factor | chr1:27268325-27273596 REVERSE LENGTH=1043	AT1G72440.1	AT1G72440.1	2	2	117.02	0	77.053	8	22.1112	21.8553	22.2725	22.0796	0.210395	0.533579		0.342454	3	21.5109	21.14	21.6913	21.4474	0.281088	-0.0987034		0.85524	3	21.1926	22.4971	20.9485	21.5461	0.832648	3	137660	163910	316750	9525.6	86621	199030	59089	100990	52377	0.528792	0.9501	AT1G72440	EDA25,SWA2
AT2G18020.1 | Symbols: EMB2296 | Ribosomal protein L2 family | chr2:7837151-7838160 FORWARD LENGTH=258	AT2G18020.1;AT3G51190.1	AT2G18020.1	9	3	27.859	0	131.99	91	27.1413	26.8987	27.4203	27.1534	0.260989	0.5329		0.0254361	3	26.9318	26.9103	26.7846	26.8756	0.0795338	0.255016	+	0.00907787	3	26.673	26.612	26.5766	26.6205	0.0487888	3	11475000	15312000	31824000	11451000	13856000	17684000	8503000	6032300	8343800	0.101704	0.0537684	AT2G18020	EMB2296
AT1G32360.1 | Symbols: | Zinc finger (CCCH-type) family protein | chr1:11673325-11675162 FORWARD LENGTH=384	AT1G32360.1	AT1G32360.1	2	2	40.706	0	15.608	3	20.8433	20.4316	21.0235	20.7661	0.303429	0.526306		1	3	22.1659	21.8258	20.975	21.6556	0.613422	1.41579		1	3	#NUM!	#NUM!	20.2398	20.2398	#NUM!	1	198700	195380	450040	405750	271660	240450	0	0	18077	0.985862	0.988941	AT1G32360
AT1G10522.2 | Symbols: | unknown protein;FUNCTIONS IN: molecular_function unknown;INVOLVED IN: biological_process unknown;LOCATED IN: chloroplast;EXPRESSED IN: 23 plant structures;EXPRESSED DURING: 13 growth stages;Has 24 Blast hits to 24 proteins i	AT1G10522.2;AT1G10522.1	AT1G10522.2;AT1G10522.1	1	1	20.252	0.0015408	6.9242	1	19.0832	19.2724	19.316	19.2239	0.123745	0.526087		1	3	18.8933	#NUM!	#NUM!	18.8933	#NUM!	0.195543		1	1	#NUM!	#NUM!	18.6978	18.6978	#NUM!	1	73389	137000	156070	58849	0	0	0	0	40074	1	1	AT1G10522
AT1G08450.2 | Symbols: CRT3, PSL1, EBS2, AtCRT3 | calreticulin 3 | chr1:2668008-2671800 REVERSE LENGTH=370;AT1G08450.3 | Symbols: CRT3 | calreticulin 3 | chr1:2668008-2671800 REVERSE LENGTH=399;AT1G08450.1 | Symbols: CRT3, PSL1, EBS2, AtCRT3 | calreticulin	AT1G08450.2;AT1G08450.3;AT1G08450.1	AT1G08450.2;AT1G08450.3;AT1G08450.1	1	1	43.594	0	7.3179	1	19.0995	19.0473	19.6644	19.2704	0.34221	0.525507		1	3	18.8298	18.8678	18.9306	18.8761	0.0509512	0.131153		1	3	18.7449	#NUM!	#NUM!	18.7449	#NUM!	1	33215	44373	77254	23844	32505	51299	18031	0	0	1	1	AT1G08450	CRT3,PSL1,EBS2,AtCRT3
AT4G24830.2 | Symbols: | arginosuccinate synthase family | chr4:12793085-12795857 REVERSE LENGTH=450;AT4G24830.1 | Symbols: | arginosuccinate synthase family | chr4:12793085-12795857 REVERSE LENGTH=494	AT4G24830.2;AT4G24830.1	AT4G24830.2;AT4G24830.1	2	2	49.029	0	12.002	2	#NUM!	20.0209	18.9431	19.482	0.762167	0.518696		1	2	#NUM!	#NUM!	20.9773	20.9773	#NUM!	2.01399		1	1	#NUM!	#NUM!	18.9633	18.9633	#NUM!	1	0	99972	31862	0	0	127730	0	0	14968	0.825408	0.824636	AT4G24830
AT1G65440.1 | Symbols: GTB1 | global transcription factor group B1 | chr1:24306945-24314327 REVERSE LENGTH=1647;AT1G65440.3 | Symbols: GTB1 | global transcription factor group B1 | chr1:24306988-24314302 REVERSE LENGTH=1454;AT1G65440.2 | Symbols: GTB1 | gl	AT1G65440.1;AT1G65440.3;AT1G65440.2	AT1G65440.1;AT1G65440.3;AT1G65440.2	20	20	185.03	0	174.58	60	24.579	24.4739	24.6801	24.5777	0.103099	0.517595		0.00480214	3	24.6942	24.2955	24.4153	24.4683	0.204564	0.408216		0.0407473	3	23.9509	24.189	24.0404	24.0601	0.120234	3	379320	501860	785640	449670	332990	512420	170840	121810	195780	0.0526061	0.10186	AT1G65440	GTB1
AT5G08180.2 | Symbols: | Ribosomal protein L7Ae/L30e/S12e/Gadd45 family protein | chr5:2631843-2633374 REVERSE LENGTH=156;AT5G08180.1 | Symbols: | Ribosomal protein L7Ae/L30e/S12e/Gadd45 family protein | chr5:2631843-2633374 REVERSE LENGTH=156	AT5G08180.2;AT5G08180.1	AT5G08180.2;AT5G08180.1	3	3	16.948	0	54.791	12	24.8118	23.6402	24.0251	24.159	0.597178	0.516752		0.305734	3	23.3013	23.1986	23.6227	23.3742	0.221224	-0.268106		0.425232	3	23.4687	24.1792	23.2789	23.6423	0.474551	3	4347500	3307600	4664200	1730200	1708000	3886300	1772800	2485900	1445700	0.48327	0.55703	AT5G08180
AT4G25550.1 | Symbols: | Cleavage/polyadenylation specificity factor, 25kDa subunit | chr4:13048519-13050873 FORWARD LENGTH=200	AT4G25550.1	AT4G25550.1	2	2	22.829	0	23.125	10	22.8587	21.9464	21.8681	22.2244	0.550714	0.514374		0.187923	3	22.5166	21.8982	22.3025	22.2391	0.314045	0.529013		0.0512913	3	21.7878	21.7591	21.5832	21.7101	0.110749	3	817290	599460	853680	707990	519910	923080	380230	167550	274790	0.341022	0.122214	AT4G25550
AT3G10650.1 | Symbols: | BEST Arabidopsis thaliana protein match is: nucleoporin-related (TAIR:AT5G20200.1);Has 61042 Blast hits to 31782 proteins in 2093 species: Archae - 202;Bacteria - 16480;Metazoa - 16017;Fungi - 12552;Plants - 1653;Viruses - 6	AT3G10650.1	AT3G10650.1	3	3	135.93	0	20.965	11	21.3175	21.0742	21.7262	21.3727	0.329466	0.514141		0.0608444	3	22.1241	22.2158	21.6476	21.9959	0.30503	1.13734	+	0.00356771	3	20.8831	20.9434	20.749	20.8585	0.0994996	3	53215	32955	202740	130310	132710	167960	24766	39275	35362	0.156812	0.042381	AT3G10650
AT5G25520.2 | Symbols: | SPOC domain / Transcription elongation factor S-II protein | chr5:8885550-8889484 FORWARD LENGTH=997	AT5G25520.2;AT5G25520.1	AT5G25520.2	3	3	109.13	0	19.584	5	20.5508	21.0815	21.5524	21.0616	0.50112	0.509432		0.272179	3	21.1827	21.6122	20.7205	21.1718	0.445974	0.619696		0.165264	3	20.4608	#NUM!	20.6434	20.5521	0.1291	2	34186	55202	201250	83361	136120	47184	7701.6	0	10413	0.440893	0.280544	AT5G25520
AT1G20696.3 | Symbols: HMGB3, NFD3, NFD03 | high mobility group B3 | chr1:7179825-7181170 FORWARD LENGTH=140;AT1G20696.1 | Symbols: HMGB3, NFD3, NFD03 | high mobility group B3 | chr1:7179825-7181174 FORWARD LENGTH=141;AT1G20696.2 | Symbols: HMGB3, NFD3, NF	AT1G20696.3;AT1G20696.1;AT1G20696.2	AT1G20696.3;AT1G20696.1;AT1G20696.2	2	1	15.645	0.0015492	6.9908	3	20.5489	#NUM!	20.0739	20.3114	0.33584	0.507744		1	2	19.9418	#NUM!	#NUM!	19.9418	#NUM!	0.138128		1	1	19.8037	#NUM!	#NUM!	19.8036	#NUM!	1	345680	0	507280	236800	0	0	183030	0	0	0.999879	1	AT1G20696	HMGB3,NFD3,NFD03
AT4G15802.1 | Symbols: HSBP, AtHSBP | heat shock factor binding protein | chr4:8986864-8988339 REVERSE LENGTH=86	AT4G15802.1	AT4G15802.1	2	2	9.3472	0	15.093	8	22.417	22.4247	21.6504	22.164	0.444853	0.50773		0.225359	3	21.9116	22.0213	22.0122	21.9817	0.0609103	0.325415	+	0.0113544	3	21.6072	#NUM!	21.7053	21.6563	0.0694027	2	405590	1598800	1354900	1093600	1109200	2134500	423690	0	632900	0.381657	0.0481017	AT4G15802	HSBP,AtHSBP
AT3G57150.1 | Symbols: NAP57, AtNAP57, CBF5, AtCBF5 | homologue of NAP57 | chr3:21154255-21155952 REVERSE LENGTH=565	AT3G57150.1	AT3G57150.1	17	17	63.026	0	323.31	97	27.1347	26.6974	26.7434	26.8585	0.240288	0.504936		0.107298	3	26.4785	26.7939	26.1146	26.4623	0.339917	0.108795		0.718081	3	25.9675	26.642	26.4512	26.3536	0.347656	3	5309800	5337900	7742500	3121400	5826800	6587400	1640800	2280500	2871100	0.221747	0.833977	AT3G57150	NAP57,AtNAP57,CBF5,AtCBF5
AT1G06220.2 | Symbols: MEE5 | Ribosomal protein S5/Elongation factor G/III/V family protein | chr1:1900524-1904583 FORWARD LENGTH=987;AT1G06220.1 | Symbols: MEE5, CLO, GFA1 | Ribosomal protein S5/Elongation factor G/III/V family protein | chr1:1900524-1904	AT1G06220.2;AT1G06220.1	AT1G06220.2;AT1G06220.1	32	12	110.44	0	323.31	175	27.4399	27.3361	27.2848	27.3536	0.079024	0.50079	+	0.0024196	3	27.6758	27.02	26.8937	27.1965	0.41988	0.343655		0.239911	3	26.8595	26.949	26.75	26.8528	0.0997086	3	4107100	5930500	7733100	5587700	3642400	5208800	2482500	1712400	2402900	0.0407619	0.362939	AT1G06220	MEE5
AT3G48930.1 | Symbols: EMB1080 | Nucleic acid-binding, OB-fold-like protein | chr3:18141017-18142189 REVERSE LENGTH=160	AT3G48930.1	AT3G48930.1	9	4	17.957	0	74.668	43	25.7667	25.4076	25.1955	25.4566	0.288767	0.496641		0.0415888	3	25.226	25.4586	25.3609	25.3485	0.116779	0.388565	+	0.00518752	3	24.934	24.9977	24.9482	24.96	0.0334081	3	7649400	6840900	12032000	5618000	9554900	8883300	3335400	2726400	4513900	0.130247	0.0421333	AT3G48930	EMB1080
	CON__P35908v2	CON__P35908v2	40	1	65.432	0	323.31	236	28.9682	29.3559	29.1399	29.1547	0.194291	0.492292		0.0515041	3	27.8929	28.923	27.8043	28.2067	0.621896	-0.455666		0.302426	3	28.4418	28.6241	28.9213	28.6624	0.241996	3	11642000	26795000	30478000	5771100	16746000	9643600	23153000	6642900	11247000	0.146824	0.438164
AT4G14320.1 | Symbols: | Zinc-binding ribosomal protein family protein | chr4:8242684-8243805 REVERSE LENGTH=105;AT3G23390.1 | Symbols: | Zinc-binding ribosomal protein family protein | chr3:8375427-8376224 FORWARD LENGTH=105	AT4G14320.1;AT3G23390.1;AT4G14320.2	AT4G14320.1;AT3G23390.1	3	3	12.125	0	17.953	8	20.9042	20.61	20.7533	20.7558	0.14711	0.478392		0.664953	3	20.7476	17.4093	23.3832	20.5134	2.99384	0.235935		0.929144	3	18.9444	#NUM!	21.6105	20.2774	1.88518	2	566510	1061200	867710	558310	467420	5446900	150060	0	718030	0.841517	0.993918	AT4G14320
AT1G71040.1 | Symbols: LPR2 | Cupredoxin superfamily protein | chr1:26797201-26800224 REVERSE LENGTH=581	AT1G71040.1	AT1G71040.1	2	2	66.164	0	11.735	2	23.0771	22.866	23.8597	23.2676	0.523485	0.477869		0.215743	3	#NUM!	22.2746	22.8436	22.5591	0.402322	-0.230667		0.444734	2	22.6573	22.6821	23.0298	22.7897	0.208322	3	27328	29290	63389	0	4168100	38586	13552	9704.8	23846	0.377226	0.576546	AT1G71040	LPR2
AT5G07090.2 | Symbols: | Ribosomal protein S4 (RPS4A) family protein | chr5:2202783-2203805 FORWARD LENGTH=244;AT2G17360.1 | Symbols: | Ribosomal protein S4 (RPS4A) family protein | chr2:7546598-7548138 FORWARD LENGTH=261;AT5G07090.1 | Symbols: | Riboso	AT5G07090.2;AT2G17360.1;AT5G07090.1;AT5G58420.1;AT2G17360.2	AT5G07090.2;AT2G17360.1;AT5G07090.1;AT5G58420.1;AT2G17360.2	13	13	27.707	0	170.75	90	26.5514	26.5369	26.5341	26.5408	0.00926477	0.469263	+	0.000571308	3	26.3379	26.1447	26.0205	26.1677	0.159945	0.0962124		0.405353	3	25.9943	26.0642	26.156	26.0715	0.0810967	3	8405000	8542500	14589000	7482500	7059300	9696300	4239300	2842100	5253300	0.0177143	0.537011	AT5G07090
AT3G53740.1 | Symbols: | Ribosomal protein L36e family protein | chr3:19913921-19914813 REVERSE LENGTH=103;AT3G53740.4 | Symbols: | Ribosomal protein L36e family protein | chr3:19913921-19914813 REVERSE LENGTH=112;AT3G53740.3 | Symbols: | Ribosomal prot	AT3G53740.1;AT3G53740.4;AT3G53740.3;AT3G53740.2;AT2G37600.2;AT2G37600.1	AT3G53740.1;AT3G53740.4;AT3G53740.3;AT3G53740.2;AT2G37600.2;AT2G37600.1	6	1	11.68	0.00078247	7.1346	3	22.9444	22.4239	23.0778	22.8154	0.345528	0.466476		0.0879749	3	22.0542	22.3076	22.3523	22.238	0.16077	-0.110889		0.367445	3	22.3439	22.451	22.2517	22.3489	0.099742	3	1906600	1692600	4399100	1067200	1428200	2454600	971460	742130	1092800	0.19784	0.502133	AT3G53740
AT2G06210.1 | Symbols: ELF8, VIP6 | binding | chr2:2429108-2436588 REVERSE LENGTH=1091	AT2G06210.1	AT2G06210.1	14	14	124.09	0	193.92	49	24.5878	24.5163	24.2778	24.4606	0.162304	0.46509		0.234375	3	24.5136	23.789	24.1699	24.1575	0.362424	0.161972		0.692973	3	24.1585	24.4482	23.3799	23.9955	0.552458	3	570270	767130	1009300	540760	360760	939490	271760	210640	148940	0.393525	0.811872	AT2G06210	ELF8,VIP6
AT3G23450.1 | Symbols: | unknown protein;FUNCTIONS IN: molecular_function unknown;INVOLVED IN: biological_process unknown;LOCATED IN: endomembrane system;EXPRESSED IN: 14 plant structures;EXPRESSED DURING: 8 growth stages;Has 694543 Blast hits to 47	AT3G23450.1;AT4G14301.1	AT3G23450.1;AT4G14301.1	2	2	34.865	0	12.303	5	23.3736	20.9441	20.6878	21.6685	1.48218	0.463461		0.728228	3	20.3407	23.1802	22.1614	21.8941	1.43851	0.689077		0.604098	3	19.7918	20.941	22.8824	21.2051	1.56215	3	340700	72557	81313	30181	898060	161080	15457	30936	191260	0.895602	0.74105	AT3G23450
AT5G28740.1 | Symbols: | Tetratricopeptide repeat (TPR)-like superfamily protein | chr5:10780774-10783772 FORWARD LENGTH=917	AT5G28740.1	AT5G28740.1	18	18	107.05	0	160.31	75	25.4629	25.2618	25.3897	25.3714	0.101779	0.459307		0.00981462	3	25.7346	25.3991	25.1746	25.4361	0.281807	0.523979		0.0445467	3	24.9474	25.0296	24.7594	24.9121	0.138482	3	948030	1367200	2031600	1343700	1143000	1468400	653300	395240	574730	0.0661667	0.106419	AT5G28740
AT3G11100.1 | Symbols: | sequence-specific DNA binding transcription factors | chr3:3476490-3477320 REVERSE LENGTH=249	AT3G11100.1	AT3G11100.1	3	3	28.386	0	31.075	9	20.7355	21.3834	21.3375	21.1521	0.36158	0.459005		0.221981	3	21.359	21.6439	20.5888	21.1972	0.545823	0.504124		0.322593	3	20.5203	#NUM!	20.866	20.6931	0.244444	2	46017	438330	584460	335740	499010	392260	126100	0	168220	0.380501	0.449652	AT3G11100
AT5G20890.1 | Symbols: | TCP-1/cpn60 chaperonin family protein | chr5:7087020-7089906 REVERSE LENGTH=527	AT5G20890.1	AT5G20890.1	3	3	57.285	0	37.134	8	#NUM!	22.2645	20.7374	21.5009	1.07986	0.45752		0.49951	2	20.7347	21.3772	21.9981	21.37	0.631745	0.32662		0.450432	3	21.3107	20.8338	20.9856	21.0434	0.243645	3	0	247810	97092	46849	141560	391410	62868	29945	101740	0.715462	0.583557	AT5G20890
AT1G20960.2 | Symbols: emb1507 | U5 small nuclear ribonucleoprotein helicase, putative | chr1:7302591-7309914 REVERSE LENGTH=2171;AT1G20960.1 | Symbols: emb1507 | U5 small nuclear ribonucleoprotein helicase, putative | chr1:7302591-7309914 REVERSE LENGTH=2	AT1G20960.2;AT1G20960.1;AT2G42270.1	AT1G20960.2;AT1G20960.1	70	70	247.1	0	323.31	340	27.9511	27.9315	28.0049	27.9625	0.0380266	0.455		0.00640978	3	28.2963	27.8457	27.7563	27.9661	0.289439	0.458614		0.0704167	3	27.6272	27.5504	27.3449	27.5075	0.145986	3	2761600	3998900	5832100	3890500	3259000	4609600	1758000	1029800	1469700	0.0582278	0.150013	AT1G20960	emb1507
AT2G30620.2 | Symbols: | winged-helix DNA-binding transcription factor family protein | chr2:13045360-13046267 FORWARD LENGTH=202;AT2G30620.1 | Symbols: | winged-helix DNA-binding transcription factor family protein | chr2:13045360-13046267 FORWARD LENGT	AT2G30620.2;AT2G30620.1;AT1G06760.1	AT2G30620.2;AT2G30620.1;AT1G06760.1	2	2	21.549	0	13.599	7	20.7844	18.9824	20.3762	20.0477	0.944865	0.453285		0.583649	3	20.4844	21.2481	20.285	20.6725	0.508359	1.07815		0.0927391	3	#NUM!	19.288	19.9007	19.5944	0.433233	2	524770	127600	476200	262570	576550	427800	0	40566	156450	0.787317	0.180044	AT2G30620
AT3G09440.2 | Symbols: | Heat shock protein 70 (Hsp 70) family protein | chr3:2903434-2905632 REVERSE LENGTH=649;AT3G09440.1 | Symbols: | Heat shock protein 70 (Hsp 70) family protein | chr3:2903434-2905632 REVERSE LENGTH=649	AT3G09440.2;AT3G09440.1;AT1G16030.1;AT5G09590.1	AT3G09440.2;AT3G09440.1	26	9	71.147	0	113.3	50	24.2952	24.2687	24.2454	24.2698	0.0249348	0.452658	+	0.000124275	3	24.5529	23.974	24.196	24.241	0.292016	0.423853		0.0680692	3	23.8516	23.8363	23.7634	23.8171	0.0471047	3	891310	1041000	1397100	1026100	683850	1287000	380590	266200	429840	0	0.144677	AT3G09440
AT1G78830.1 | Symbols: | Curculin-like (mannose-binding) lectin family protein | chr1:29637141-29638508 REVERSE LENGTH=455	AT1G78830.1;AT1G78820.1	AT1G78830.1	3	3	50.342	0	17.5	6	20.8394	21.3033	20.5387	20.8938	0.385232	0.44669		0.257452	3	20.5685	20.3588	21.4508	20.7927	0.579524	0.345566		0.502501	3	20.6375	#NUM!	20.2567	20.4471	0.26925	2	115330	181460	147820	86301	43429	253690	42037	0	26031	0.421636	0.639445	AT1G78830
ATCG00750.1 | Symbols: RPS11 | ribosomal protein S11 | chrC:78960-79376 REVERSE LENGTH=138	ATCG00750.1	ATCG00750.1	5	5	15.023	0	34.093	16	23.3519	22.2685	22.6643	22.7616	0.548202	0.445543		0.423175	3	22.761	22.6856	22.835	22.7605	0.0747167	0.44451		0.317318	3	21.5981	22.4248	22.9253	22.316	0.670262	3	2291900	1739300	1817500	1653900	1766700	2238300	1182600	464900	1398100	0.624783	0.448829	ATCG00750	RPS11
AT3G18740.1 | Symbols: | Ribosomal protein L7Ae/L30e/S12e/Gadd45 family protein | chr3:6453437-6453870 FORWARD LENGTH=112;AT1G36240.1 | Symbols: | Ribosomal protein L7Ae/L30e/S12e/Gadd45 family protein | chr1:13614890-13616233 FORWARD LENGTH=112	AT3G18740.1;AT1G36240.1	AT3G18740.1;AT1G36240.1	5	3	12.279	0	49.649	30	25.7108	25.2748	24.9529	25.3129	0.380385	0.438208		0.223377	3	24.8658	25.1395	24.759	24.9214	0.196242	0.0467644		0.854575	3	24.6787	25.2958	24.6494	24.8747	0.365042	3	12638000	12657000	14316000	8272600	10665000	10786000	5194000	5768800	6195700	0.381106	0.95145	AT3G18740
AT1G64510.1 | Symbols: | Translation elongation factor EF1B/ribosomal protein S6 family protein | chr1:23954993-23956205 REVERSE LENGTH=207	AT1G64510.1	AT1G64510.1	1	1	22.761	0.0044215	6.585	2	20.1536	19.4002	19.8106	19.7882	0.377205	0.435089		0.223116	3	#NUM!	19.5014	19.2675	19.3845	0.165349	0.0313854		0.830399	2	19.4075	#NUM!	19.2987	19.3531	0.0769271	2	177570	119860	226230	0	121610	137950	72549	0	68016	0.381406	0.938586	AT1G64510
AT4G16265.1 | Symbols: NRPB9B, NRPD9B, NRPE9B | RNA polymerases M/15 Kd subunit | chr4:9202529-9203975 REVERSE LENGTH=114	AT4G16265.1	AT4G16265.1	2	2	13.107	0	20.525	9	21.6284	21.5536	21.5075	21.5632	0.0610365	0.434628		0.152214	3	22.0214	21.5623	21.4819	21.6886	0.29108	0.560022		0.131418	3	20.6905	21.5323	21.1628	21.1285	0.421969	3	605970	923040	1446300	1084100	635440	888310	228380	291110	327590	0.285098	0.23923	AT4G16265	NRPB9B,NRPD9B,NRPE9B
AT2G47610.1 | Symbols: | Ribosomal protein L7Ae/L30e/S12e/Gadd45 family protein | chr2:19529854-19531401 FORWARD LENGTH=257	AT2G47610.1	AT2G47610.1	11	3	29.129	0	21.048	15	23.652	23.5289	23.2294	23.4701	0.217355	0.428942		0.100629	3	23.1903	23.2104	22.8466	23.0825	0.204475	0.0413399		0.84419	3	23.1759	22.7263	23.2212	23.0411	0.273581	3	1277300	1712600	2366400	1103000	1401800	2090800	741090	375500	802830	0.21643	0.946536	AT2G47610
AT3G63160.1 | Symbols: | FUNCTIONS IN: molecular_function unknown;INVOLVED IN: biological_process unknown;LOCATED IN: chloroplast outer membrane, thylakoid, chloroplast thylakoid membrane, chloroplast, chloroplast envelope;EXPRESSED IN: 21 plant struct	AT3G63160.1	AT3G63160.1	1	1	7.2563	0.0065265	6.4953	3	#NUM!	21.1134	20.7893	20.9514	0.22919	0.427837		1	2	#NUM!	20.8632	20.7884	20.8258	0.0529068	0.302231		1	2	20.5235	#NUM!	#NUM!	20.5235	#NUM!	1	0	1224400	1389000	0	974040	1314900	502700	0	0	0.847287	0.846635	AT3G63160
AT5G56280.1 | Symbols: CSN6A | COP9 signalosome subunit 6A | chr5:22783617-22785530 REVERSE LENGTH=317;AT4G26430.1 | Symbols: CSN6B | COP9 signalosome subunit 6B | chr4:13355229-13357326 FORWARD LENGTH=317	AT5G56280.1;AT4G26430.1	AT5G56280.1;AT4G26430.1	2	2	35.658	0	12.097	3	20.5711	20.9361	21.271	20.9261	0.350092	0.423258		0.204172	3	20.9798	20.3192	21.03	20.7763	0.396709	0.273495		0.424091	3	20.5287	20.4769	#NUM!	20.5028	0.0365929	2	142960	207100	376420	219270	57488	353110	55924	36016	0	0.364754	0.55694	AT5G56280	CSN6A
AT1G55325.1 | Symbols: GCT | RNA polymerase II transcription mediators | chr1:20637594-20646875 FORWARD LENGTH=1921;AT1G55325.2 | Symbols: GCT | RNA polymerase II transcription mediators | chr1:20637594-20647714 FORWARD LENGTH=2001	AT1G55325.1;AT1G55325.2	AT1G55325.1;AT1G55325.2	5	5	208.46	0	43.523	18	22.1632	22.0767	22.9367	22.3922	0.473538	0.422989		0.239377	3	22.9036	22.4033	22.2537	22.5202	0.340339	0.550943		0.0834499	3	21.7633	22.2314	21.913	21.9692	0.239054	3	70878	119050	270890	128770	75791	107270	20461	14120	25005	0.399604	0.166983	AT1G55325	GCT
AT3G44310.3 | Symbols: NIT1, ATNIT1, NITI | nitrilase 1 | chr3:15986901-15988841 FORWARD LENGTH=346;AT3G44310.1 | Symbols: NIT1, ATNIT1, NITI | nitrilase 1 | chr3:15986901-15988841 FORWARD LENGTH=346	AT3G44310.3;AT3G44310.1	AT3G44310.3;AT3G44310.1	2	2	38.152	0	25.796	8	20.8796	21.8955	21.2085	21.3278	0.518369	0.421175		0.251142	3	21.5814	21.9243	22.541	22.0156	0.486266	1.10892		0.0201387	3	20.8347	21.0961	20.7892	20.9067	0.165615	3	143120	372040	235680	156120	367760	804210	124960	68319	111790	0.416168	0.0713827	AT3G44310	NIT1,ATNIT1,NITI
AT3G45140.1 | Symbols: LOX2, ATLOX2 | lipoxygenase 2 | chr3:16525437-16529233 FORWARD LENGTH=896	AT3G45140.1	AT3G45140.1	20	20	102.04	0	173.63	57	23.7119	25.4979	24.2929	24.5009	0.911009	0.419645		0.4799	3	23.9973	24.9865	25.8516	24.9452	0.927859	0.863894		0.190519	3	24.089	23.8716	24.2831	24.0813	0.205852	3	213310	1684200	666670	265230	787900	3229900	272590	145080	267330	0.694417	0.308177	AT3G45140	LOX2,ATLOX2
AT4G08350.1 | Symbols: GTA02, GTA2 | global transcription factor group A2 | chr4:5286351-5292072 FORWARD LENGTH=1041	AT4G08350.1;AT4G08360.1;AT2G34210.1	AT4G08350.1	11	11	115.4	0	63.174	14	22	22.5459	22.8996	22.4818	0.453224	0.418997		0.187142	3	23.0411	22.0844	22.6729	22.5995	0.482531	0.536638		0.128181	3	22.0087	22.0608	22.1189	22.0628	0.0551184	3	151720	177510	472560	197880	106520	206570	99646	60873	12539	0.340555	0.236094	AT4G08350	GTA02,GTA2
AT3G54670.1 | Symbols: TTN8, SMC1, ATSMC1 | Structural maintenance of chromosomes (SMC) family protein | chr3:20235818-20243701 FORWARD LENGTH=1238;AT3G54670.3 | Symbols: TTN8 | Structural maintenance of chromosomes (SMC) family protein | chr3:20235818-202	AT3G54670.1;AT3G54670.3;AT3G54670.2	AT3G54670.1;AT3G54670.3	18	18	143.21	0	163.63	54	24.0966	24.1624	24.4491	24.236	0.187434	0.417109		0.0284251	3	24.9098	24.9184	24.4643	24.7642	0.259763	0.94525	+	0.0042968	3	23.8349	23.7059	23.916	23.8189	0.105955	3	324570	449980	993030	691670	611360	870680	197620	101460	259570	0.10092	0.03872	AT3G54670	TTN8,SMC1,ATSMC1
AT1G56110.1 | Symbols: NOP56 | homolog of nucleolar protein NOP56 | chr1:20984544-20986893 REVERSE LENGTH=522	AT1G56110.1;AT3G12860.1	AT1G56110.1	21	21	58.673	0	182.38	74	27.8142	27.15	27.5678	27.5106	0.335788	0.414097		0.164654	3	27.508	27.5026	27.2947	27.4351	0.121662	0.338556		0.10743	3	26.801	27.238	27.2507	27.0965	0.256076	3	12830000	9888300	12503000	8760200	10046000	13803000	6937000	4739800	6852200	0.30888	0.203143	AT1G56110	NOP56
AT5G15210.1 | Symbols: ATHB30, ZFHD3, HB30, ZHD8 | homeobox protein 30 | chr5:4937874-4938689 REVERSE LENGTH=271	AT5G15210.1	AT5G15210.1	3	3	29.382	0	77.445	9	21.7089	22.051	21.7044	21.8214	0.198824	0.413177		0.0764066	3	23.2027	21.8388	21.6819	22.2411	0.836401	0.832884		0.274936	3	21.3455	#NUM!	21.4709	21.4082	0.0886783	2	283000	467130	521730	1327500	718470	1169700	185660	0	216330	0.182877	0.407771	AT5G15210	ATHB30,ZFHD3,HB30,ZHD8
AT4G02580.1 | Symbols: | NADH-ubiquinone oxidoreductase 24 kDa subunit, putative | chr4:1134586-1136906 FORWARD LENGTH=255	AT4G02580.1	AT4G02580.1	1	1	28.388	0.00078493	7.1881	1	#NUM!	18.8281	#NUM!	18.8281	#NUM!	0.40844		1	1	#NUM!	18.7541	19.6978	19.226	0.667289	0.806284		1	2	18.4197	#NUM!	#NUM!	18.4197	#NUM!	1	0	67524	0	0	57255	130030	23687	0	0	0.840535	0.84052	AT4G02580
AT2G15430.1 | Symbols: RBP36A, RPB35.5A, NRPB3, NRPD3, NRPE3A | DNA-directed RNA polymerase family protein | chr2:6733661-6735482 FORWARD LENGTH=319	AT2G15430.1;AT2G15400.2;AT2G15400.1	AT2G15430.1	5	5	35.461	0	43.991	9	21.9977	21.9302	21.7491	21.8923	0.128558	0.402967		0.0275913	3	21.9662	21.3671	21.9382	21.7572	0.338123	0.267832		0.368614	3	21.5285	#NUM!	21.4502	21.4894	0.0553655	2	303170	825910	889970	508620	116800	520010	61844	0	58245	0.100659	0.501245	AT2G15430	RBP36A,RPB35.5A,NRPB3,NRPD3,NRPE3A
AT1G03860.2 | Symbols: ATPHB2, PHB2 | prohibitin 2 | chr1:979611-980870 REVERSE LENGTH=221;AT1G03860.3 | Symbols: ATPHB2, PHB2 | prohibitin 2 | chr1:979611-981157 REVERSE LENGTH=286;AT1G03860.1 | Symbols: ATPHB2, PHB2 | prohibitin 2 | chr1:979611-981157 RE	AT1G03860.2;AT1G03860.3;AT1G03860.1;AT2G20530.2;AT2G20530.1;AT4G28510.1	AT1G03860.2;AT1G03860.3;AT1G03860.1;AT2G20530.2;AT2G20530.1;AT4G28510.1	2	2	24.896	0	14.287	8	20.9968	20.3049	21.183	20.8282	0.462691	0.402147		0.209632	3	20.2402	20.5579	20.8966	20.5649	0.328273	0.138821		0.510819	3	20.4858	20.3682	20.4242	20.4261	0.0588505	3	206420	184100	539610	137000	145310	425030	113670	62047	91457	0.369048	0.649238	AT1G03860	ATPHB2,PHB2
AT5G08280.1 | Symbols: HEMC | hydroxymethylbilane synthase | chr5:2663763-2665596 REVERSE LENGTH=382	AT5G08280.1	AT5G08280.1	4	4	41.043	0	24.869	6	#NUM!	22.222	19.4977	20.8598	1.92636	0.400778		1	2	#NUM!	21.0096	22.6729	21.8412	1.17613	1.38217		1	2	#NUM!	20.459	#NUM!	20.459	#NUM!	1	0	392650	22967	0	250770	539520	0	18788	0	0.803406	0.803135	AT5G08280	HEMC
AT3G20670.1 | Symbols: HTA13 | histone H2A 13 | chr3:7229472-7229963 FORWARD LENGTH=132	AT3G20670.1	AT3G20670.1	4	1	13.849	0	8.6122	4	22.0895	21.1868	21.0377	21.438	0.569137	0.398748		0.416647	3	21.9675	21.4535	20.8277	21.4163	0.570805	0.37697		0.440928	3	21.0502	#NUM!	21.0284	21.0393	0.0154318	2	810420	688470	859220	776990	703670	659650	377940	0	389340	0.617234	0.572923	AT3G20670	HTA13
AT1G18950.1 | Symbols: | DDT domain superfamily | chr1:6546539-6551549 FORWARD LENGTH=750	AT1G18950.1	AT1G18950.1	5	5	86.249	0	50.406	10	22.215	21.5056	22.2889	22.0032	0.432468	0.397999		0.214493	3	22.708	22.5334	22.0177	22.4197	0.358875	0.814522		0.0244141	3	21.4107	21.6447	21.7601	21.6052	0.178033	3	181010	104060	441780	217380	145430	274310	71066	109720	54844	0.377064	0.0709032	AT1G18950
AT1G51980.2 | Symbols: | Insulinase (Peptidase family M16) protein | chr1:19323929-19326771 REVERSE LENGTH=451;AT1G51980.1 | Symbols: | Insulinase (Peptidase family M16) protein | chr1:19323692-19326771 REVERSE LENGTH=503;AT3G16480.1 | Symbols: MPPalpha	AT1G51980.2;AT1G51980.1;AT3G16480.1	AT1G51980.2;AT1G51980.1;AT3G16480.1	4	4	48.615	0	24.515	4	19.7698	20.9416	20.6356	20.449	0.607767	0.396666		0.350179	3	19.9912	20.3693	21.6892	20.6832	0.891433	0.63089		0.301004	3	19.8813	19.961	20.3147	20.0523	0.23071	3	20842	247590	248050	52358	169110	299920	21589	16685	66136	0.538561	0.438681	AT1G51980
AT3G59020.1 | Symbols: | ARM repeat superfamily protein | chr3:21810973-21817418 REVERSE LENGTH=1029;AT3G59020.2 | Symbols: | ARM repeat superfamily protein | chr3:21810973-21817418 REVERSE LENGTH=1030	AT3G59020.1;AT3G59020.2	AT3G59020.1;AT3G59020.2	2	2	117.64	0	14.395	3	#NUM!	19.0024	19.4095	19.206	0.28791	0.396326		0.214868	2	#NUM!	#NUM!	19.1017	19.1017	#NUM!	0.292097		1	1	#NUM!	18.8958	18.7235	18.8096	0.12184	2	0	14093	48761	0	0	33226	0	5394.1	7637	0.376282	0.850071	AT3G59020
AT2G29540.2 | Symbols: ATRPC14, ATRPAC14, RPC14 | RNApolymerase 14 kDa subunit | chr2:12642727-12643828 FORWARD LENGTH=122;AT2G29540.1 | Symbols: ATRPC14, ATRPAC14, RPC14 | RNApolymerase 14 kDa subunit | chr2:12642727-12643828 FORWARD LENGTH=122;AT2G29540.	AT2G29540.2;AT2G29540.1;AT2G29540.3	AT2G29540.2;AT2G29540.1;AT2G29540.3	1	1	14.078	0	7.5452	7	21.2373	20.1052	20.4473	20.5966	0.580632	0.392607		0.332976	3	20.7252	19.6976	20.6087	20.3438	0.56263	0.139832		0.707638	3	19.962	20.3552	20.2948	20.204	0.211756	3	395290	259020	466270	289190	189140	499000	153380	131710	191620	0.520724	0.823371	AT2G29540	ATRPC14,ATRPAC14,RPC14
AT4G02480.1 | Symbols: | AAA-type ATPase family protein | chr4:1082082-1088680 REVERSE LENGTH=1265	AT4G02480.1;AT1G02890.1;AT1G02890.2;AT1G62130.1;AT4G24860.1	AT4G02480.1	12	12	136.52	0	103.49	26	24.2035	23.4745	24.1461	23.9413	0.405368	0.392366		0.194051	3	24.1615	23.486	23.5224	23.7233	0.379939	0.174345		0.504655	3	23.413	23.726	23.508	23.549	0.160474	3	317220	349990	897060	502110	223790	552830	159020	113770	182000	0.349812	0.641195	AT4G02480
AT4G15545.1 | Symbols: | unknown protein;BEST Arabidopsis thaliana protein match is: unknown protein (TAIR:AT1G16520.1);Has 30201 Blast hits to 17322 proteins in 780 species: Archae - 12;Bacteria - 1396;Metazoa - 17338;Fungi - 3422;Plants - 5037;Vi	AT4G15545.1	AT4G15545.1	2	2	37.206	0	15.918	3	19.3344	19.853	19.1457	19.4444	0.36626	0.391972		0.263341	3	19.3457	18.3531	19.4383	19.0457	0.60158	-0.00668335		0.989227	3	19.1643	#NUM!	18.9405	19.0524	0.158283	2	28521	103230	97025	30229	21672	64299	62036	0	15392	0.428591	1	AT4G15545
AT1G78630.1 | Symbols: emb1473 | Ribosomal protein L13 family protein | chr1:29575997-29577406 FORWARD LENGTH=241	AT1G78630.1	AT1G78630.1	5	5	26.788	0	51.281	17	24.4692	24.002	23.9922	24.1545	0.272578	0.39093		0.32605	3	23.3923	22.8813	22.9461	23.0732	0.278222	-0.690315		0.120657	3	24.2795	23.8099	23.2012	23.7635	0.540636	3	1761400	1934900	3027200	850630	652070	1155700	1439900	855800	799890	0.512514	0.220798	AT1G78630	emb1473
AT3G11200.1 | Symbols: AL2 | alfin-like 2 | chr3:3508387-3510418 REVERSE LENGTH=246	AT3G11200.1	AT3G11200.1	2	2	27.832	0	14.348	14	21.2272	20.8535	21.5019	21.1942	0.325432	0.390312		0.142763	3	22.3915	21.9447	22.2297	22.1886	0.226195	1.38472	+	0.00114091	3	21.0102	20.6934	20.7082	20.8039	0.178789	3	366140	373440	824860	806960	773050	1378100	261260	141430	220720	0.273343	0.0133333	AT3G11200	AL2
AT1G42440.1 | Symbols: | FUNCTIONS IN: molecular_function unknown;INVOLVED IN: ribosome biogenesis;LOCATED IN: nucleus;EXPRESSED IN: 22 plant structures;EXPRESSED DURING: 13 growth stages;CONTAINS InterPro DOMAIN/s: AARP2CN (InterPro:IPR012948), Prot	AT1G42440.1	AT1G42440.1	3	3	89.455	0	32.465	9	21.484	20.9997	21.6045	21.3628	0.320145	0.389875		1	3	21.9635	21.0036	21.2366	21.4012	0.500692	0.428364		1	3	#NUM!	20.9729	#NUM!	20.9729	#NUM!	1	109530	108850	175610	138750	76280	158710	0	11873	0	0.981276	0.983369	AT1G42440
AT5G08550.1 | Symbols: ILP1 | GC-rich sequence DNA-binding factor-like protein | chr5:2765981-2770282 REVERSE LENGTH=908	AT5G08550.1;AT5G09210.1	AT5G08550.1	4	4	100.77	0	26.608	5	20.6755	21.27	21.5501	21.1652	0.446633	0.384865		0.225387	3	20.7375	20.957	20.5002	20.7316	0.228476	-0.0487518		0.764595	3	20.9316	20.7003	20.709	20.7803	0.131112	3	21339	155640	217780	47903	97093	86274	18441	9259.6	14219	0.380899	0.874526	AT5G08550	ILP1
AT2G18510.1 | Symbols: emb2444 | RNA-binding (RRM/RBD/RNP motifs) family protein | chr2:8031554-8033517 REVERSE LENGTH=363	AT2G18510.1	AT2G18510.1	5	5	39.888	0	34.472	21	23.0232	22.6492	23.2	22.9574	0.281207	0.384228		0.179663	3	23.3291	23.2141	23.0325	23.1919	0.14953	0.618675		0.0324713	3	22.8311	22.6416	22.2469	22.5732	0.298021	3	860070	921170	1231300	1132900	1262800	1541700	624530	274530	207100	0.331624	0.0894795	AT2G18510	emb2444
AT4G29040.1 | Symbols: RPT2a | regulatory particle AAA-ATPase 2A | chr4:14312369-14314386 FORWARD LENGTH=443;AT2G20140.1 | Symbols: | AAA-type ATPase family protein | chr2:8692736-8694837 FORWARD LENGTH=443	AT4G29040.1;AT2G20140.1	AT4G29040.1;AT2G20140.1	7	7	49.369	0	92.946	25	23.9024	23.6685	23.7624	23.7778	0.117715	0.383032		0.0204506	3	24.0555	23.1106	23.3194	23.4951	0.496372	0.100386		0.752219	3	23.3633	23.2794	23.5416	23.3948	0.133888	3	617770	785760	1450400	802010	640060	904200	541710	243290	485740	0.0910909	0.862678	AT4G29040	RPT2a
AT1G52980.1 | Symbols: | GTP-binding family protein | chr1:19737493-19740201 FORWARD LENGTH=576	AT1G52980.1	AT1G52980.1	2	2	65.037	0	12.854	3	20.6678	20.1892	21.2354	20.6975	0.523759	0.381739		1	3	20.5929	20.6966	20.8956	20.7284	0.153786	0.41264		1	3	20.3157	#NUM!	#NUM!	20.3157	#NUM!	1	38765	33846	314450	37416	53894	252620	49532	0	0	0.970443	0.973316	AT1G52980
AT3G55220.1 | Symbols: | Cleavage and polyadenylation specificity factor (CPSF) A subunit protein | chr3:20467116-20470944 REVERSE LENGTH=1214;AT3G55200.1 | Symbols: | Cleavage and polyadenylation specificity factor (CPSF) A subunit protein | chr3:204605	AT3G55220.1;AT3G55200.1	AT3G55220.1;AT3G55200.1	5	5	134.97	0	47.175	11	22.9162	22.9611	22.5492	22.8088	0.22596	0.38051		0.170349	3	23.1697	22.2587	22.3986	22.609	0.490617	0.18071		0.622586	3	22.7902	22.3284	22.1664	22.4283	0.323712	3	228190	341640	174190	203390	171440	297630	85361	68146	65359	0.315821	0.753558	AT3G55220
AT3G07110.1 | Symbols: | Ribosomal protein L13 family protein | chr3:2252092-2253332 FORWARD LENGTH=206;AT3G07110.2 | Symbols: | Ribosomal protein L13 family protein | chr3:2252092-2253332 FORWARD LENGTH=207	AT3G07110.1;AT3G07110.2;AT4G13170.1	AT3G07110.1;AT3G07110.2	7	4	23.466	0	57.165	34	24.7233	24.4614	24.8499	24.6782	0.198136	0.37834		0.0794813	3	24.463	24.5497	24.4422	24.485	0.0570372	0.185087		0.194911	3	24.1211	24.2658	24.5129	24.2999	0.198108	3	4122400	3942500	7261200	2990800	4156600	4437600	1747700	1118200	2685000	0.185141	0.313224	AT3G07110
AT5G55190.1 | Symbols: RAN3, ATRAN3 | RAN GTPase 3 | chr5:22392285-22393957 FORWARD LENGTH=221;AT5G20020.1 | Symbols: RAN2 | RAS-related GTP-binding nuclear protein 2 | chr5:6762817-6764381 FORWARD LENGTH=221;AT5G20010.1 | Symbols: RAN-1, RAN1, ATRAN1 | RA	AT5G55190.1;AT5G20020.1;AT5G20010.1	AT5G55190.1;AT5G20020.1;AT5G20010.1	3	3	25.079	0	29.852	4	20.879	22.3803	20.9625	21.4073	0.843686	0.373274		1	3	21.2805	22.1129	22.2657	21.8864	0.530199	0.852345		1	3	21.034	#NUM!	#NUM!	21.034	#NUM!	1	225670	756670	479330	343210	479720	1107700	167290	79960	101320	0.796731	0.795207	AT5G55190	RAN3,ATRAN3
AT3G28920.1 | Symbols: AtHB34, HB34, ZHD9 | homeobox protein 34 | chr3:10940598-10941536 REVERSE LENGTH=312	AT3G28920.1	AT3G28920.1	4	4	33.56	0	66.332	26	23.6767	23.7175	24.0276	23.8073	0.19188	0.37314		0.170002	3	24.256	24.0051	23.5511	23.9374	0.357297	0.50326		0.150069	3	23.2886	23.1957	23.8181	23.4341	0.335768	3	1000900	1803200	2045100	1695700	1481500	1975100	700220	558920	866200	0.316198	0.262961	AT3G28920	AtHB34,HB34,ZHD9
AT4G39260.3 | Symbols: CCR1, ATGRP8, GR-RBP8, GRP8 | cold, circadian rhythm, and RNA binding 1 | chr4:18274166-18274958 REVERSE LENGTH=92;AT4G39260.2 | Symbols: CCR1, ATGRP8, GR-RBP8, GRP8 | cold, circadian rhythm, and RNA binding 1 | chr4:18274166-1827495	AT4G39260.3;AT4G39260.2;AT4G39260.1;AT4G39260.4	AT4G39260.3;AT4G39260.2;AT4G39260.1;AT4G39260.4	4	2	10.23	0	12.318	6	21.1143	#NUM!	#NUM!	21.1143	#NUM!	0.371386		1	1	22.6431	#NUM!	21.63	22.1366	0.716432	1.39368		1	2	#NUM!	20.7429	#NUM!	20.7429	#NUM!	1	237950	0	0	1453300	0	829310	0	103740	0	0.81144	0.811222	AT4G39260	CCR1,ATGRP8,GR-RBP8,GRP8
AT4G15160.2 | Symbols: | Bifunctional inhibitor/lipid-transfer protein/seed storage 2S albumin superfamily protein | chr4:8646192-8647019 FORWARD LENGTH=193;AT4G15160.1 | Symbols: | Bifunctional inhibitor/lipid-transfer protein/seed storage 2S albumin su	AT4G15160.2;AT4G15160.1;AT3G22120.1	AT4G15160.2;AT4G15160.1;AT3G22120.1	1	1	20.181	0	8.9123	4	21.5337	21.9339	19.665	21.0442	1.21104	0.370405		0.768309	3	21.0809	19.2822	21.6141	20.6591	1.22186	-0.0146923		0.990651	3	19.4364	22.5277	20.0572	20.6738	1.63525	3	502200	951860	386950	675040	183730	1036500	138120	614260	248280	0.92444	1	AT4G15160
AT4G21150.2 | Symbols: HAP6 | ribophorin II (RPN2) family protein | chr4:11278649-11283599 FORWARD LENGTH=678;AT4G21150.3 | Symbols: HAP6 | ribophorin II (RPN2) family protein | chr4:11278646-11283599 FORWARD LENGTH=691;AT4G21150.1 | Symbols: HAP6 | riboph	AT4G21150.2;AT4G21150.3;AT4G21150.1	AT4G21150.2;AT4G21150.3;AT4G21150.1	3	3	73.266	0	27.658	5	20.8686	20.4281	21.0966	20.7978	0.339849	0.368128		0.189658	3	19.7757	20.3943	20.2205	20.1302	0.319031	-0.299456		0.250885	3	20.6766	20.3508	20.2615	20.4296	0.218467	3	70712	39058	282030	15528	35569	43813	24077	15550	21725	0.343779	0.377252	AT4G21150	HAP6
AT3G09840.1 | Symbols: CDC48, ATCDC48, CDC48A | cell division cycle 48 | chr3:3019494-3022832 FORWARD LENGTH=809;AT5G03340.1 | Symbols: | ATPase, AAA-type, CDC48 protein | chr5:810091-813133 REVERSE LENGTH=810;AT3G53230.1 | Symbols: | ATPase, AAA-type, C	AT3G09840.1;AT5G03340.1;AT3G53230.1	AT3G09840.1;AT5G03340.1;AT3G53230.1	10	10	89.392	0	80.315	13	22.8974	22.8012	22.2046	22.6344	0.375321	0.367407		0.339169	3	22.3965	22.565	23.71	22.8905	0.714697	0.62351		0.270436	3	22.5679	21.7483	22.4848	22.267	0.451111	3	127630	455730	172030	62625	282130	865510	153280	31846	123300	0.52748	0.401776	AT3G09840	CDC48,ATCDC48,CDC48A
AT1G30880.1 | Symbols: | unknown protein;Has 24 Blast hits to 24 proteins in 8 species: Archae - 0;Bacteria - 0;Metazoa - 2;Fungi - 0;Plants - 22;Viruses - 0;Other Eukaryotes - 0 (source: NCBI BLink). | chr1:10993379-10994056 REVERSE LENGTH=120	AT1G30880.1	AT1G30880.1	1	1	13.402	0.0015129	6.804	6	21.0433	#NUM!	21.1724	21.1079	0.0912854	0.361841		0.472559	2	19.8327	#NUM!	#NUM!	19.8327	#NUM!	-0.913303		1	1	20.2684	21.404	20.5657	20.746	0.58888	3	1217500	0	2715700	548890	0	0	631500	960040	814610	0.687238	0.990812	AT1G30880
AT1G53750.1 | Symbols: RPT1A | regulatory particle triple-A 1A | chr1:20065921-20068324 REVERSE LENGTH=426	AT1G53750.1	AT1G53750.1	5	5	47.803	0	36.156	15	21.9736	22.2492	22.5107	22.2445	0.268567	0.361418		0.09761	3	22.1901	21.6969	22.2509	22.046	0.303792	0.162868		0.432452	3	21.7552	21.9361	21.9579	21.8831	0.111263	3	126720	296100	514390	225000	203470	359540	199380	76486	164860	0.212909	0.564205	AT1G53750	RPT1A
AT1G51580.1 | Symbols: | RNA-binding KH domain-containing protein | chr1:19125612-19128102 FORWARD LENGTH=621	AT1G51580.1	AT1G51580.1	3	3	67.114	0	25.965	9	20.9956	20.6072	20.7365	20.7798	0.197799	0.360806		1	3	21.8465	21.1806	20.7819	21.2697	0.537875	0.850712		1	3	20.4189	#NUM!	#NUM!	20.419	#NUM!	1	50575	99192	94544	159480	134430	124090	7110	0	0	0.974028	0.976037	AT1G51580
AT3G61820.1 | Symbols: | Eukaryotic aspartyl protease family protein | chr3:22880074-22881525 REVERSE LENGTH=483	AT3G61820.1	AT3G61820.1	2	2	51.461	0	12.218	6	20.4041	19.868	20.2991	20.1904	0.284086	0.35597		0.162316	3	19.8756	19.9123	20.6988	20.1622	0.465051	0.327829		0.332292	3	19.9362	19.58	19.987	19.8344	0.221808	3	93415	98766	171430	76881	89733	103570	33316	15917	36875	0.307477	0.46095	AT3G61820
AT4G09000.1 | Symbols: GRF1, GF14 CHI | general regulatory factor 1 | chr4:5775387-5777157 FORWARD LENGTH=267;AT4G09000.2 | Symbols: GRF1, GF14 CHI | general regulatory factor 1 | chr4:5775387-5777157 FORWARD LENGTH=318	AT4G09000.1;AT4G09000.2	AT4G09000.1;AT4G09000.2	9	5	29.931	0	86.534	21	23.0191	24.0439	22.9459	23.3363	0.613935	0.354778		0.466908	3	22.9998	24.3912	24.4066	23.9326	0.807817	0.951048		0.150526	3	22.6068	22.8477	23.4901	22.9815	0.45661	3	309470	2310700	1118500	432220	1803000	3365400	255290	245620	368790	0.678644	0.263625	AT4G09000	GRF1,GF14CHI
AT5G02870.1 | Symbols: | Ribosomal protein L4/L1 family | chr5:657830-659526 FORWARD LENGTH=407;AT5G02870.2 | Symbols: | Ribosomal protein L4/L1 family | chr5:657830-659526 FORWARD LENGTH=406	AT5G02870.1;AT5G02870.2	AT5G02870.1;AT5G02870.2	22	9	44.721	0	276.18	141	27.0399	26.9	27.1277	27.0225	0.114836	0.352957		0.0701129	3	26.8603	27.1012	26.8102	26.9239	0.155584	0.254311		0.178513	3	26.7596	26.4177	26.8314	26.6696	0.221027	3	8341900	10774000	22851000	7582900	12975000	12370000	5446000	3208600	7533600	0.173964	0.290872	AT5G02870
AT3G21290.1 | Symbols: | dentin sialophosphoprotein-related | chr3:7482318-7488676 FORWARD LENGTH=1192	AT3G21290.1	AT3G21290.1	2	2	130.75	0	11.126	2	20.6661	21.2835	20.5337	20.8278	0.400188	0.352642		0.28244	3	20.5557	20.6105	20.236	20.4674	0.202271	-0.0077858		0.971172	3	20.3049	20.806	20.3146	20.4752	0.286564	3	33913	62770	56410	34773	33566	39276	19079	27534	25923	0.454121	1	AT3G21290
AT1G54060.1 | Symbols: ASIL1 | 6B-interacting protein 1-like 1 | chr1:20180972-20182123 FORWARD LENGTH=383	AT1G54060.1	AT1G54060.1	11	11	41.731	0	89.939	47	24.2774	24.2267	24.3083	24.2708	0.0411845	0.351233		0.00523086	3	24.7443	24.4582	24.0222	24.4083	0.363617	0.488701		0.0884958	3	23.8296	23.8986	24.0304	23.9196	0.102049	3	1613200	2287400	3394200	2595000	2047600	4550200	892090	674600	842760	0.0568451	0.174117	AT1G54060	ASIL1
AT5G17510.1 | Symbols: | unknown protein;BEST Arabidopsis thaliana protein match is: unknown protein (TAIR:AT3G03460.1);Has 1807 Blast hits to 1807 proteins in 277 species: Archae - 0;Bacteria - 0;Metazoa - 736;Fungi - 347;Plants - 385;Viruses - 0;	AT5G17510.1	AT5G17510.1	3	3	42.554	0	17.302	3	21.0288	21.3199	20.9943	21.1143	0.178875	0.348886		0.02843	3	21.0884	21.214	21.0964	21.1329	0.0702796	0.367479	+	0.000970635	3	20.7518	20.7896	20.7549	20.7654	0.0209979	3	206850	223960	298890	185640	174570	112790	81603	79973	33532	0.100383	0.0141176	AT5G17510
AT3G59540.1 | Symbols: | Ribosomal L38e protein family | chr3:21995897-21996742 REVERSE LENGTH=69;AT2G43460.1 | Symbols: | Ribosomal L38e protein family | chr2:18046285-18047292 REVERSE LENGTH=69	AT3G59540.1;AT2G43460.1	AT3G59540.1;AT2G43460.1	4	4	8.1216	0	29.38	19	24.3357	23.5465	23.7973	23.8932	0.403246	0.345701		0.405011	3	23.7591	23.7242	22.8443	23.4425	0.518381	-0.104942		0.813526	3	23.0024	23.6494	23.9906	23.5475	0.501915	3	7327700	8031200	12758000	6744100	8456900	8755900	1409300	2116300	4030500	0.604973	0.923232	AT3G59540
AT3G52220.1 | Symbols: | CONTAINS InterPro DOMAIN/s: Kinase phosphorylation domain (InterPro:IPR019315);Has 8882 Blast hits to 4920 proteins in 346 species: Archae - 10;Bacteria - 184;Metazoa - 3955;Fungi - 1221;Plants - 712;Viruses - 24;Other Euka	AT3G52220.1	AT3G52220.1	4	4	27.54	0	27.371	10	21.7737	22.2748	22.3311	22.1265	0.306832	0.34454		0.364922	3	21.2944	22.4332	21.7884	21.8387	0.571051	0.0567074		0.903066	3	21.9433	22.1786	21.2239	21.782	0.497379	3	314670	805350	1250300	151250	653040	284020	329550	361340	236290	0.556942	0.973182	AT3G52220
AT4G16143.2 | Symbols: IMPA-2 | importin alpha isoform 2 | chr4:9134450-9137134 REVERSE LENGTH=535;AT4G16143.1 | Symbols: IMPA-2 | importin alpha isoform 2 | chr4:9134450-9137134 REVERSE LENGTH=535	AT4G16143.2;AT4G16143.1;AT4G02150.1	AT4G16143.2;AT4G16143.1	12	7	58.906	0	140.66	45	24.9837	24.7199	25.1341	24.9459	0.209695	0.343525		0.0632151	3	25.1287	24.7602	24.8593	24.9161	0.190714	0.313688		0.0659267	3	24.6	24.7056	24.5015	24.6024	0.102058	3	2406000	1958800	3190100	1713300	1376300	2747400	754660	695360	728010	0.163748	0.142706	AT4G16143	IMPA-2
AT1G14510.1 | Symbols: AL7 | alfin-like 7 | chr1:4962171-4964154 REVERSE LENGTH=252	AT1G14510.1	AT1G14510.1	3	2	28.285	0	29.791	15	22.8099	22.4107	22.9928	22.7378	0.297669	0.340601		0.166249	3	23.295	22.2849	22.938	22.8393	0.512243	0.442106		0.231784	3	22.5555	22.4382	22.1979	22.3972	0.182251	3	951500	914020	2245200	1245300	805630	1971300	592340	488390	681370	0.310838	0.354495	AT1G14510	AL7
AT3G48710.1 | Symbols: | DEK domain-containing chromatin associated protein | chr3:18041024-18043995 FORWARD LENGTH=462	AT3G48710.1	AT3G48710.1	7	7	52.067	0	52.041	26	23.312	23.3393	22.8138	23.155	0.295857	0.340271		0.371562	3	23.5186	23.8406	22.9354	23.4315	0.458802	0.616756		0.192875	3	22.2961	23.3072	22.841	22.8148	0.506022	3	567940	847620	677430	874730	1132400	921120	130390	183680	351240	0.5627	0.310878	AT3G48710
AT2G28000.1 | Symbols: CPN60A, CH-CPN60A, SLP | chaperonin-60alpha | chr2:11926603-11929184 FORWARD LENGTH=586	AT2G28000.1	AT2G28000.1	12	12	62.071	0	169.34	29	22.7613	25.5498	22.9579	23.7563	1.55633	0.336422		0.727756	3	22.9636	24.8221	25.2955	24.3604	1.23265	0.940477		0.258465	3	23.4308	23.304	23.5249	23.4199	0.110884	3	154690	2679700	544840	210110	1646600	3774400	283240	139350	232050	0.895693	0.38374	AT2G28000	CPN60A,CH-CPN60A,SLP
AT3G49010.3 | Symbols: ATBBC1, BBC1, RSU2 | breast basic conserved 1 | chr3:18166971-18168047 REVERSE LENGTH=206;AT3G49010.2 | Symbols: ATBBC1, BBC1, RSU2 | breast basic conserved 1 | chr3:18166971-18168047 REVERSE LENGTH=206;AT3G49010.1 | Symbols: ATBBC1,	AT3G49010.3;AT3G49010.2;AT3G49010.1;AT3G49010.4;AT3G49010.5;AT3G48960.1	AT3G49010.3;AT3G49010.2;AT3G49010.1;AT3G49010.4;AT3G49010.5	11	7	23.767	0	229.59	76	27.1859	26.7269	26.9156	26.9428	0.230728	0.3363		0.117878	3	26.7284	26.764	26.3821	26.6248	0.21097	0.0183239		0.914569	3	26.465	26.5442	26.8103	26.6065	0.180878	3	14185000	15637000	29658000	17755000	18920000	20570000	8569800	7086200	11825000	0.239757	0.981329	AT3G49010	ATBBC1,BBC1,RSU2
AT4G24820.2 | Symbols: | 26S proteasome, regulatory subunit Rpn7;Proteasome component (PCI) domain | chr4:12790471-12792599 REVERSE LENGTH=387;AT4G24820.1 | Symbols: | 26S proteasome, regulatory subunit Rpn7;Proteasome component (PCI) domain | chr4:12790	AT4G24820.2;AT4G24820.1	AT4G24820.2;AT4G24820.1	5	5	44.282	0	32	6	21.3992	21.3088	21.2632	21.3237	0.069219	0.334898		1	3	20.8189	21.3645	21.426	21.2031	0.334199	0.214277		1	3	20.9888	#NUM!	#NUM!	20.9888	#NUM!	1	84120	202070	449030	120300	151480	551320	18867	0	0	0.826055	0.825286	AT4G24820
AT4G25210.1 | Symbols: | DNA-binding storekeeper protein-related transcriptional regulator | chr4:12918446-12919552 FORWARD LENGTH=368	AT4G25210.1	AT4G25210.1	8	8	40.274	0	63.68	31	24.2074	24.4678	24.051	24.2421	0.210552	0.331579		0.0815402	3	24.576	24.5527	23.9554	24.3614	0.351757	0.450905		0.105968	3	23.8088	24.0585	23.8642	23.9105	0.131099	3	1277500	2323200	2179600	1834300	2083900	1525100	770650	730350	690830	0.187961	0.200732	AT4G25210
AT5G16715.1 | Symbols: EMB2247 | ATP binding;valine-tRNA ligases;aminoacyl-tRNA ligases;nucleotide binding;ATP binding;aminoacyl-tRNA ligases | chr5:5485353-5493229 FORWARD LENGTH=974	AT5G16715.1	AT5G16715.1	1	1	110.63	0	20.487	3	21.4986	#NUM!	21.1397	21.3191	0.253758	0.330832		0.615881	2	#NUM!	20.3241	#NUM!	20.3241	#NUM!	-0.664207		1	1	21.3346	20.1003	21.53	20.9883	0.775186	3	71171	0	103450	0	38885	0	51527	12004	68261	0.808766	0.796417	AT5G16715	EMB2247
AT1G75750.2 | Symbols: GASA1 | GAST1 protein homolog 1 | chr1:28441813-28442284 REVERSE LENGTH=97;AT1G75750.1 | Symbols: GASA1 | GAST1 protein homolog 1 | chr1:28441813-28442284 REVERSE LENGTH=98	AT1G75750.2;AT1G75750.1	AT1G75750.2;AT1G75750.1	3	3	10.645	0	19.76	2	22.88	20.1602	20.3206	21.1203	1.52611	0.329117		1	3	#NUM!	23.5151	#NUM!	23.5151	#NUM!	2.72395		1	1	#NUM!	#NUM!	20.7911	20.7911	#NUM!	1	577680	879460	1908900	689580	3153700	0	198850	0	881360	0.946074	0.94949	AT1G75750	GASA1
AT3G04920.1 | Symbols: | Ribosomal protein S24e family protein | chr3:1360989-1362065 FORWARD LENGTH=133	AT3G04920.1	AT3G04920.1	5	3	15.372	0	35.693	32	24.6046	24.4969	24.2006	24.434	0.209217	0.322495		0.196411	3	24.4984	24.3277	23.9027	24.2429	0.306777	0.131384		0.620569	3	23.894	24.4458	23.9948	24.1116	0.293836	3	8860900	12378000	14744000	8264000	9671800	10658000	3821100	5656500	5869600	0.353139	0.752551	AT3G04920
AT2G47990.1 | Symbols: SWA1, EDA13, EDA19 | transducin family protein / WD-40 repeat family protein | chr2:19637010-19638602 REVERSE LENGTH=530	AT2G47990.1	AT2G47990.1	2	2	58.902	0	12.583	4	21.0932	20.8546	20.3002	20.7493	0.406862	0.322428		0.323104	3	20.817	20.7177	20.0429	20.5258	0.421203	0.0989437		0.752694	3	20.2733	20.7541	20.2533	20.4269	0.28354	3	63924	144450	171460	114880	174260	120400	34738	28694	93337	0.50999	0.862512	AT2G47990	SWA1,EDA13,EDA19
AT1G02780.1 | Symbols: emb2386 | Ribosomal protein L19e family protein | chr1:608120-609391 REVERSE LENGTH=214	AT1G02780.1	AT1G02780.1	8	3	24.606	0	115.91	67	26.1654	25.9178	26.1176	26.0669	0.131377	0.319473		0.0260029	3	25.8518	25.9384	25.9279	25.906	0.0472883	0.158558		0.0564567	3	25.8283	25.7666	25.6476	25.7475	0.0918275	3	15409000	16848000	28963000	11541000	15434000	27314000	10462000	6723500	8894100	0.101884	0.13062	AT1G02780	emb2386
AT3G24830.1 | Symbols: | Ribosomal protein L13 family protein | chr3:9064613-9065871 FORWARD LENGTH=206	AT3G24830.1	AT3G24830.1	5	2	23.459	0	12.334	9	22.6747	21.994	22.4864	22.385	0.351499	0.31687		0.256379	3	22.4077	22.0093	21.952	22.123	0.24823	0.0548916		0.788739	3	21.8243	22.1274	22.2527	22.0681	0.220282	3	612100	829270	1401100	618280	630520	913150	330050	236170	492010	0.422717	0.897692	AT3G24830
AT3G16460.2 | Symbols: | Mannose-binding lectin superfamily protein | chr3:5593029-5595522 FORWARD LENGTH=705;AT3G16460.1 | Symbols: | Mannose-binding lectin superfamily protein | chr3:5593029-5595522 FORWARD LENGTH=705	AT3G16460.2;AT3G16460.1	AT3G16460.2;AT3G16460.1	4	4	72.473	0	24.639	4	#NUM!	21.233	20.0026	20.6178	0.869978	0.315857		1	2	#NUM!	21.0207	22.2382	21.6294	0.860896	1.32745		1	2	20.302	#NUM!	#NUM!	20.302	#NUM!	1	0	278430	31522	0	169280	201990	20772	0	0	0.878328	0.878597	AT3G16460
AT2G45180.1 | Symbols: | Bifunctional inhibitor/lipid-transfer protein/seed storage 2S albumin superfamily protein | chr2:18626377-18626781 FORWARD LENGTH=134	AT2G45180.1	AT2G45180.1	2	2	13.955	0	22.237	8	23.5865	23.5553	21.9059	23.0159	0.961421	0.314466		0.764745	3	24.4024	20.1488	22.5556	22.3689	2.13292	-0.332499		0.832563	3	22.2244	24.2801	21.5998	22.7014	1.40237	3	2009100	1041300	2378100	3115300	52628	3743500	1395200	2093100	138920	0.921928	0.93894	AT2G45180
AT2G03510.1 | Symbols: | SPFH/Band 7/PHB domain-containing membrane-associated protein family | chr2:1066717-1068934 FORWARD LENGTH=356	AT2G03510.1	AT2G03510.1	4	4	40.596	0	26.863	5	21.2314	21.1532	21.9605	21.4484	0.445236	0.312107		0.320755	3	21.1596	21.0871	21.8712	21.3726	0.43332	0.236387		0.429493	3	21.3333	21.0611	21.0144	21.1363	0.17224	3	214430	283750	665700	308160	222120	428110	177360	173870	188790	0.509858	0.561696	AT2G03510
AT5G67610.1 | Symbols: | Uncharacterized conserved protein (DUF2215) | chr5:26961224-26963614 REVERSE LENGTH=486;AT5G67610.2 | Symbols: | Uncharacterized conserved protein (DUF2215) | chr5:26961224-26963614 REVERSE LENGTH=498	AT5G67610.1;AT5G67610.2	AT5G67610.1;AT5G67610.2	1	1	53.637	0.0097493	6.2621	1	19.7671	#NUM!	20.2283	19.9977	0.326172	0.310711		0.208782	2	19.744	19.4454	19.8406	19.6767	0.205991	-0.0103436		0.944014	3	19.5954	19.8263	19.6393	19.687	0.122617	3	70965	0	171230	71712	61308	153370	49643	47310	55386	0.369511	1	AT5G67610
AT5G35970.1 | Symbols: | P-loop containing nucleoside triphosphate hydrolases superfamily protein | chr5:14119060-14123078 REVERSE LENGTH=961	AT5G35970.1	AT5G35970.1	3	3	105.05	0	17.917	3	18.9161	19.274	20.7965	19.6622	0.99852	0.309687		0.710028	3	#NUM!	19.2907	#NUM!	19.2907	#NUM!	-0.0617943		1	1	19.5403	19.1648	#NUM!	19.3525	0.265559	2	7640.4	23532	112650	0	17330	0	16110	6623	0	0.883471	0.786252	AT5G35970
AT5G38430.1 | Symbols: | Ribulose bisphosphate carboxylase (small chain) family protein | chr5:15384350-15385155 REVERSE LENGTH=181	AT5G38430.1	AT5G38430.1	9	2	20.286	0	12.158	2	21.1664	24.1005	20.5638	21.9436	1.8921	0.30842		0.841023	3	#NUM!	23.1533	23.0469	23.1001	0.0752277	1.46493	+	0.00347247	2	21.7035	21.5669	#NUM!	21.6352	0.0965547	2	105790	1193400	251330	0	1258100	3167700	197670	113190	0	0.963117	0.0405854	AT5G38430
AT1G14850.1 | Symbols: NUP155 | nucleoporin 155 | chr1:5116921-5123259 REVERSE LENGTH=1464	AT1G14850.1	AT1G14850.1	11	11	160.01	0	107.76	26	24.0561	23.3073	23.6559	23.6731	0.374676	0.307375		0.311636	3	24.1479	23.4462	23.7899	23.7946	0.350861	0.428926		0.1673	3	23.6565	23.3091	23.1315	23.3657	0.267071	3	120290	225190	584670	283760	270860	513830	167500	94456	126710	0.495331	0.279416	AT1G14850	NUP155
AT1G72630.1 | Symbols: ELF4-L2 | ELF4-like 2 | chr1:27344988-27345347 FORWARD LENGTH=119	AT1G72630.1	AT1G72630.1	1	1	13.409	0.0015209	6.8348	3	18.5764	19.5813	18.3114	18.8231	0.669931	0.305971		0.584073	3	19.8451	#NUM!	19.8977	19.8714	0.0371594	1.3543	+	0.00135526	2	18.5595	18.4747	#NUM!	18.5171	0.0600063	2	64430	146020	102870	127370	0	247110	56297	36016	0	0.7865	0.0256842	AT1G72630	ELF4-L2
AT4G09800.1 | Symbols: RPS18C | S18 ribosomal protein | chr4:6173818-6174963 FORWARD LENGTH=152;AT1G34030.1 | Symbols: | Ribosomal protein S13/S18 family | chr1:12370285-12371465 REVERSE LENGTH=152;AT1G22780.1 | Symbols: PFL, RPS18A, PFL1 | Ribosomal prot	AT4G09800.1;AT1G34030.1;AT1G22780.1	AT4G09800.1;AT1G34030.1;AT1G22780.1	7	7	17.545	0	207.4	60	26.8418	26.7452	26.6221	26.7364	0.110114	0.303156		0.250997	3	27.0065	27.0375	27.0209	27.0216	0.01552	0.588392		0.0535411	3	26.0072	26.5753	26.7172	26.4332	0.375751	3	15147000	28127000	30582000	22058000	27079000	50183000	9390200	10451000	14522000	0.416528	0.124931	AT4G09800	RPS18C
AT5G07970.1 | Symbols: | dentin sialophosphoprotein-related | chr5:2544126-2547916 REVERSE LENGTH=1097;AT5G07980.1 | Symbols: | dentin sialophosphoprotein-related | chr5:2549432-2554669 REVERSE LENGTH=1501;AT5G07940.3 | Symbols: | FUNCTIONS IN: molecula	AT5G07970.1;AT5G07980.1;AT5G07940.3;AT5G07940.2;AT5G07940.1	AT5G07970.1;AT5G07980.1;AT5G07940.3;AT5G07940.2;AT5G07940.1	2	2	121.12	0	11.937	9	21.0841	20.445	21.0682	20.8658	0.364524	0.301416		0.344325	3	21.8114	21.3614	20.7115	21.2948	0.55296	0.730427		0.119479	3	20.6836	20.8112	20.1983	20.5644	0.323354	3	62595	55682	120490	104480	92706	66556	29681	22438	22260	0.530752	0.218988	AT5G07970
AT1G69620.1 | Symbols: RPL34 | ribosomal protein L34 | chr1:26189900-26191081 FORWARD LENGTH=119;AT1G26880.1 | Symbols: | Ribosomal protein L34e superfamily protein | chr1:9315640-9316681 REVERSE LENGTH=120;AT1G26880.2 | Symbols: | Ribosomal protein L34e	AT1G69620.1;AT1G26880.1;AT1G26880.2	AT1G69620.1;AT1G26880.1;AT1G26880.2	2	1	13.65	0	23.004	19	25.818	25.2347	25.6108	25.5545	0.295697	0.300379		0.207347	3	25.103	25.1234	25.0654	25.0973	0.0294386	-0.156887		0.210739	3	25.222	25.4482	25.0923	25.2542	0.180115	3	17336000	16618000	30620000	11026000	14492000	11179000	10243000	8304200	9814200	0.367339	0.333882	AT1G69620	RPL34
AT3G18990.1 | Symbols: VRN1, REM39 | AP2/B3-like transcriptional factor family protein | chr3:6549077-6551568 REVERSE LENGTH=341	AT3G18990.1	AT3G18990.1	3	3	39.274	0	18.854	4	21.1082	20.6022	21.3045	21.005	0.362323	0.295946		1	3	21.1681	21.0925	21.0525	21.1044	0.0587183	0.395346		1	3	20.709	#NUM!	#NUM!	20.709	#NUM!	1	218990	62830	483020	97899	277500	603060	82587	0	0	0.873962	0.874197	AT3G18990	VRN1,REM39
AT1G11860.3 | Symbols: | Glycine cleavage T-protein family | chr1:4001801-4003245 FORWARD LENGTH=408;AT1G11860.2 | Symbols: | Glycine cleavage T-protein family | chr1:4001801-4003245 FORWARD LENGTH=408;AT1G11860.1 | Symbols: | Glycine cleavage T-protein	AT1G11860.3;AT1G11860.2;AT1G11860.1	AT1G11860.3;AT1G11860.2;AT1G11860.1	4	4	44.444	0	27.608	5	20.1871	23.4251	20.1759	21.2627	1.8727	0.293941		0.799298	3	19.979	23.0637	23.9933	22.3453	2.10138	1.37658		0.320112	3	20.9282	21.0435	20.9345	20.9687	0.0647874	3	44990	969440	34511	13436	744480	1555200	106540	83369	16121	0.943199	0.450027	AT1G11860
AT1G79040.1 | Symbols: PSBR | photosystem II subunit R | chr1:29736085-29736781 FORWARD LENGTH=140	AT1G79040.1	AT1G79040.1	1	1	14.586	0	9.6967	1	21.0464	21.1664	22.4539	21.5556	0.780265	0.292355		0.558106	3	21.0834	21.1696	21.1593	21.1374	0.0470567	-0.125784		0.225305	3	21.3197	21.0989	21.3711	21.2632	0.144636	3	333260	565290	1540500	366030	533440	760600	432030	220100	487010	0.767641	0.347264	AT1G79040	PSBR
AT1G45000.1 | Symbols: | AAA-type ATPase family protein | chr1:17009220-17011607 FORWARD LENGTH=399;AT1G45000.2 | Symbols: | AAA-type ATPase family protein | chr1:17009220-17011607 FORWARD LENGTH=335	AT1G45000.1;AT1G45000.2	AT1G45000.1;AT1G45000.2	8	2	44.755	0	60.803	14	22.9862	22.534	22.8305	22.7836	0.229727	0.290392		0.15108	3	23.0983	22.0515	22.8525	22.6674	0.5474	0.174236		0.625818	3	22.6823	22.3675	22.4297	22.4932	0.166703	3	384530	478120	549780	640550	218050	912180	289040	137390	216250	0.281405	0.756367	AT1G45000
AT1G60850.2 | Symbols: ATRPAC42, AAC42 | DNA-directed RNA polymerase family protein | chr1:22398078-22400155 REVERSE LENGTH=375;AT1G60850.1 | Symbols: ATRPAC42, AAC42 | DNA-directed RNA polymerase family protein | chr1:22398078-22400155 REVERSE LENGTH=375;	AT1G60850.2;AT1G60850.1;AT1G60850.3	AT1G60850.2;AT1G60850.1;AT1G60850.3	3	3	41.779	0	20.683	8	21.8657	21.2145	21.2289	21.4364	0.371859	0.289829		0.433348	3	21.5438	20.7723	20.9053	21.0738	0.412434	-0.0727177		0.84498	3	21.197	21.5602	20.6823	21.1465	0.441122	3	255350	217390	310730	193190	47002	192720	97174	113380	99832	0.638913	0.946195	AT1G60850	ATRPAC42,AAC42
ATCG00380.1 | Symbols: RPS4 | chloroplast ribosomal protein S4 | chrC:45223-45828 REVERSE LENGTH=201	ATCG00380.1	ATCG00380.1	8	8	23.24	0	64.194	18	24.1851	23.2115	23.9374	23.778	0.505991	0.28558		0.425208	3	23.3281	23.0065	23.2412	23.1919	0.166376	-0.300493		0.14449	3	23.6156	23.222	23.6396	23.4924	0.234465	3	2559900	2157200	4800200	1365400	1316200	2577800	1944700	947160	1545600	0.626757	0.255374	ATCG00380	RPS4
AT5G41770.1 | Symbols: | crooked neck protein, putative / cell cycle protein, putative | chr5:16718021-16720936 FORWARD LENGTH=705	AT5G41770.1;AT3G13210.1;AT5G45990.1	AT5G41770.1	14	12	84.527	0	104.05	41	24.0543	24.263	24.649	24.3221	0.301713	0.285547		0.204899	3	24.7147	24.4713	24.3764	24.5208	0.174463	0.484236		0.0175744	3	24.1396	24.0739	23.8961	24.0366	0.125955	3	573590	917470	1892400	973240	1048700	1068400	446080	204670	463260	0.365279	0.0634631	AT5G41770
AT5G25230.1 | Symbols: | Ribosomal protein S5/Elongation factor G/III/V family protein | chr5:8739709-8743594 FORWARD LENGTH=973	AT5G25230.1	AT5G25230.1	22	2	108.8	0	14.439	12	22.0864	21.969	22.3501	22.1352	0.195165	0.279959		0.0707582	3	22.38	22.2312	21.7569	22.1227	0.325387	0.267509		0.22975	3	21.8766	21.874	21.815	21.8552	0.034853	3	78637	133860	258580	137500	151030	160920	81561	41680	60699	0.172996	0.353957	AT5G25230
AT2G40360.1 | Symbols: | Transducin/WD40 repeat-like superfamily protein | chr2:16853123-16856635 REVERSE LENGTH=753	AT2G40360.1	AT2G40360.1	4	4	85.382	0	23.807	11	22.1842	21.9721	21.9576	22.038	0.126874	0.279303		0.270067	3	22.3535	21.7233	21.1446	21.7405	0.604605	-0.0181904		0.966346	3	21.9329	21.9944	21.3487	21.7587	0.356335	3	243300	290940	353260	162530	109730	149860	118230	87352	57470	0.436635	1	AT2G40360
ATCG00660.1 | Symbols: RPL20 | ribosomal protein L20 | chrC:68512-68865 REVERSE LENGTH=117	ATCG00660.1	ATCG00660.1	2	2	14.163	0	11.287	1	21.8407	21.5408	21.4403	21.6073	0.208269	0.27915		0.320955	3	21.3569	21.1971	19.9952	20.8497	0.744342	-0.478371		0.375967	3	21.0268	21.7453	21.2122	21.3281	0.372974	3	1410600	1652600	402780	734220	750620	184040	98787	620550	134100	0.509174	0.508425	ATCG00660	RPL20
AT1G52400.3 | Symbols: BGLU18 | beta glucosidase 18 | chr1:19515250-19517930 FORWARD LENGTH=528;AT1G52400.1 | Symbols: BGL1, BGLU18, ATBG1 | beta glucosidase 18 | chr1:19515250-19517930 FORWARD LENGTH=528;AT1G52400.2 | Symbols: BGL1, BGLU18, ATBG1 | beta g	AT1G52400.3;AT1G52400.1;AT1G52400.2	AT1G52400.3;AT1G52400.1;AT1G52400.2	7	6	60.459	0	66.797	21	22.5409	24.9174	22.6541	23.3708	1.3406	0.276684		0.768858	3	23.674	23.4274	24.837	23.9795	0.752823	0.885336		0.216049	3	22.2934	23.7036	23.2855	23.0941	0.72429	3	110860	1661900	681520	859270	1213800	2272400	135640	188070	368180	0.922857	0.337009	AT1G52400	BGLU18
AT5G63550.1 | Symbols: | DEK domain-containing chromatin associated protein | chr5:25444805-25447934 FORWARD LENGTH=530;AT5G63550.2 | Symbols: | DEK domain-containing chromatin associated protein | chr5:25444805-25447934 FORWARD LENGTH=531	AT5G63550.1;AT5G63550.2	AT5G63550.1;AT5G63550.2	4	4	59.427	0	40.747	13	23.0685	23.3557	23.1925	23.2056	0.144013	0.274565		0.163528	3	23.6569	23.2945	23.0243	23.3252	0.317382	0.394211		0.160821	3	22.6908	23.1688	22.9334	22.931	0.239	3	286290	449510	612860	484190	564560	1420000	227680	178880	241770	0.30774	0.27535	AT5G63550
AT1G66580.1 | Symbols: SAG24, RPL10C | senescence associated gene 24 | chr1:24839208-24840439 FORWARD LENGTH=221	AT1G66580.1	AT1G66580.1	8	1	24.929	0	12.563	9	22.0012	21.546	22.2003	21.9158	0.335394	0.271881		0.369591	3	21.2837	21.5697	21.4042	21.4192	0.143609	-0.224787		0.169782	3	21.5575	#NUM!	21.7304	21.644	0.122206	2	362570	379790	848870	230040	362740	1344300	236580	0	279970	0.562605	0.282912	AT1G66580	SAG24,RPL10C
AT5G60670.1 | Symbols: | Ribosomal protein L11 family protein | chr5:24381066-24381566 REVERSE LENGTH=166	AT5G60670.1	AT5G60670.1	5	1	17.843	0	15.312	5	20.752	21.2195	20.2615	20.7443	0.479026	0.26729		0.391024	3	20.2264	19.9598	20.1108	20.099	0.133641	-0.378046	+	0.0102608	3	20.4175	20.5101	20.5036	20.4771	0.0516698	3	216900	430750	314900	163080	168960	271470	162620	121530	170120	0.588783	0.0505905	AT5G60670
AT4G17950.1 | Symbols: | AT hook motif DNA-binding family protein | chr4:9967295-9969007 REVERSE LENGTH=439	AT4G17950.1	AT4G17950.1	2	2	46.276	0	16.039	8	21.8246	21.6512	21.5141	21.6633	0.155627	0.266064		0.41373	3	22.4441	22.0757	22.0169	22.1789	0.231549	0.781683		0.0642966	3	21.6024	21.7418	20.8474	21.3972	0.481201	3	265240	457820	404760	568480	638070	548850	195680	142710	109620	0.615142	0.140596	AT4G17950
AT1G23290.1 | Symbols: RPL27A, RPL27AB | Ribosomal protein L18e/L15 superfamily protein | chr1:8263007-8263447 FORWARD LENGTH=146	AT1G23290.1	AT1G23290.1	6	1	16.292	0	24.043	9	23.0573	22.513	22.3128	22.6277	0.385286	0.264603		0.408418	3	22.4516	22.0647	21.936	22.1508	0.268332	-0.212349		0.42317	3	22.2937	22.7055	22.0901	22.3631	0.313539	3	1229400	1210700	1496600	842880	833690	1103000	642670	591600	585850	0.608926	0.557717	AT1G23290	RPL27A,RPL27AB
AT1G68910.3 | Symbols: WIT2 | WPP domain-interacting protein 2 | chr1:25908373-25910485 REVERSE LENGTH=582;AT1G68910.2 | Symbols: WIT2 | WPP domain-interacting protein 2 | chr1:25908373-25910485 REVERSE LENGTH=582;AT1G68910.1 | Symbols: WIT2 | WPP domain-i	AT1G68910.3;AT1G68910.2;AT1G68910.1	AT1G68910.3;AT1G68910.2;AT1G68910.1	5	5	66.439	0	46.786	17	22.4772	21.5497	22.3985	22.1418	0.514303	0.262434		0.538815	3	22.8072	21.6201	21.8358	22.0877	0.632343	0.208353		0.663954	3	22.3626	21.5003	21.7752	21.8794	0.440466	3	225170	113600	459850	264600	88634	303330	187550	54324	162840	0.750544	0.78953	AT1G68910	WIT2
AT5G02960.1 | Symbols: | Ribosomal protein S12/S23 family protein | chr5:693280-694396 REVERSE LENGTH=142;AT3G09680.1 | Symbols: | Ribosomal protein S12/S23 family protein | chr3:2969197-2970291 REVERSE LENGTH=142	AT5G02960.1;AT3G09680.1	AT5G02960.1;AT3G09680.1	5	5	15.735	0	70.621	35	25.5227	24.7661	24.8171	25.0353	0.422889	0.260754		0.418021	3	25.0805	24.9164	24.4275	24.8081	0.33971	0.0335503		0.899655	3	24.4775	24.9981	24.8481	24.7746	0.268002	3	9335000	8725000	11326000	6474300	8224500	9669000	4059900	3099000	4957700	0.617624	0.973331	AT5G02960
AT1G67700.3 | Symbols: | unknown protein;FUNCTIONS IN: molecular_function unknown;INVOLVED IN: biological_process unknown;EXPRESSED IN: 22 plant structures;EXPRESSED DURING: 13 growth stages. | chr1:25374295-25375716 FORWARD LENGTH=229;AT1G67700.1 | S	AT1G67700.3;AT1G67700.1;AT1G67700.2	AT1G67700.3;AT1G67700.1;AT1G67700.2	2	2	25.911	0	12.904	3	22.1023	21.357	20.9438	21.4677	0.587116	0.260551		0.485359	3	21.0495	22.1602	21.594	21.6013	0.555386	0.394133		0.286817	3	21.1833	21.2038	21.2343	21.2071	0.0256702	3	301510	177500	379320	232740	448130	468660	213310	141240	237950	0.698691	0.42135	AT1G67700
AT1G77180.2 | Symbols: SKIP | chromatin protein family | chr1:28999791-29001632 REVERSE LENGTH=613;AT1G77180.1 | Symbols: SKIP | chromatin protein family | chr1:28999791-29001632 REVERSE LENGTH=613;AT1G77180.3 | Symbols: SKIP | chromatin protein family | c	AT1G77180.2;AT1G77180.1;AT1G77180.3	AT1G77180.2;AT1G77180.1;AT1G77180.3	12	12	69.422	0	212.67	57	25.3661	25.3233	25.3313	25.3402	0.0227878	0.258268		0.140158	3	25.6338	25.1354	25.1053	25.2915	0.29683	0.209539		0.39732	3	25.2685	25.1695	24.8078	25.082	0.242503	3	1305300	1820600	3039900	2068000	1843300	3599500	1092800	950510	1594900	0.272796	0.528581	AT1G77180	SKIP
AT3G55280.3 | Symbols: RPL23AB | ribosomal protein L23AB | chr3:20500667-20501519 FORWARD LENGTH=148;AT3G55280.2 | Symbols: RPL23AB | ribosomal protein L23AB | chr3:20500667-20501519 FORWARD LENGTH=154;AT3G55280.1 | Symbols: RPL23AB | ribosomal protein L23	AT3G55280.3;AT3G55280.2;AT3G55280.1;AT2G39460.2;AT2G39460.1	AT3G55280.3;AT3G55280.2;AT3G55280.1;AT2G39460.2;AT2G39460.1	10	10	16.744	0	66.198	26	25.7275	25.5364	24.8021	25.3553	0.488552	0.256741		0.43932	3	25.109	24.9669	25.1325	25.0694	0.0895862	-0.0291405		0.808567	3	24.9032	25.1589	25.2336	25.0986	0.173234	3	13956000	14367000	16345000	7588600	10320000	17581000	6131500	4044200	8431600	0.645077	0.919143	AT3G55280	RPL23AB
AT1G13690.1 | Symbols: ATE1 | ATPase E1 | chr1:4693380-4694179 FORWARD LENGTH=177	AT1G13690.1	AT1G13690.1	4	4	19.809	0	30.014	18	23.1695	22.8167	22.1169	22.701	0.535736	0.256535		0.527643	3	22.689	22.2797	22.2295	22.3994	0.252098	-0.0450974		0.866548	3	22.3367	22.8418	22.155	22.4445	0.355826	3	1457500	1731500	1034400	742070	853380	1146900	484820	436800	404390	0.744916	0.953869	AT1G13690	ATE1
AT5G45775.1 | Symbols: | Ribosomal L5P family protein | chr5:18565281-18566377 REVERSE LENGTH=172;AT5G45775.2 | Symbols: | Ribosomal L5P family protein | chr5:18565281-18566496 REVERSE LENGTH=182;AT4G18730.1 | Symbols: RPL16B | ribosomal protein L16B | c	AT5G45775.1;AT5G45775.2;AT4G18730.1;AT3G58700.1;AT2G42740.1	AT5G45775.1;AT5G45775.2;AT4G18730.1;AT3G58700.1;AT2G42740.1	8	8	19.775	0	94.276	54	26.723	26.3776	26.3108	26.4705	0.221233	0.252636		0.175894	3	26.0625	26.1054	26.0773	26.0817	0.0217488	-0.136095		0.191403	3	26.0481	26.2813	26.324	26.2178	0.148515	3	15431000	17569000	30993000	9635700	18577000	23988000	9766400	9177100	13244000	0.324904	0.308935	AT5G45775
AT5G23680.1 | Symbols: | Sterile alpha motif (SAM) domain-containing protein | chr5:7985573-7986460 REVERSE LENGTH=295	AT5G23680.1	AT5G23680.1	1	1	32.552	0.000777	7.0467	3	19.8961	19.2698	19.2574	19.4745	0.365248	0.249474		1	3	19.6919	#NUM!	19.2516	19.4717	0.311358	0.246733		1	2	#NUM!	19.225	#NUM!	19.225	#NUM!	1	87903	80194	112910	75937	0	107620	0	29031	0	0.794331	0.7922	AT5G23680
AT1G04080.2 | Symbols: PRP39 | Tetratricopeptide repeat (TPR)-like superfamily protein | chr1:1053171-1056550 FORWARD LENGTH=582;AT1G04080.1 | Symbols: PRP39 | Tetratricopeptide repeat (TPR)-like superfamily protein | chr1:1051803-1056550 FORWARD LENGTH=76	AT1G04080.2;AT1G04080.1;AT1G04080.3	AT1G04080.2;AT1G04080.1;AT1G04080.3	2	2	64.941	0	13.111	3	#NUM!	18.8638	20.2709	19.5674	0.994985	0.24725		1	2	18.7662	19.3464	#NUM!	19.0563	0.410269	-0.263851		1	2	#NUM!	#NUM!	19.3201	19.3201	#NUM!	1	0	15786	182210	10017	28955	0	0	0	19278	1	1	AT1G04080	PRP39
ATCG00270.1 | Symbols: PSBD | photosystem II reaction center protein D | chrC:32711-33772 FORWARD LENGTH=353	ATCG00270.1	ATCG00270.1	4	4	39.547	0	36.888	17	24.8925	24.6701	26.1582	25.2403	0.802671	0.246943		0.662607	3	23.3038	25.561	24.0479	24.3042	1.15021	-0.689102		0.385781	3	25.0961	24.5239	25.36	24.9933	0.427403	3	3079600	4373300	18474000	1108100	6724000	2077100	4095700	1501900	5508500	0.841044	0.516959	ATCG00270	PSBD
AT1G17790.1 | Symbols: | DNA-binding bromodomain-containing protein | chr1:6125532-6127276 REVERSE LENGTH=487	AT1G17790.1	AT1G17790.1	3	3	53.454	0	18.023	4	#NUM!	19.2555	19.4865	19.371	0.163337	0.246746		0.267558	2	19.4373	19.5381	18.8982	19.2912	0.344069	0.166937		0.58033	3	19.2381	19.0104	#NUM!	19.1243	0.161016	2	0	40729	61659	35746	42277	38177	24718	13498	0	0.433729	0.714324	AT1G17790
AT1G06190.2 | Symbols: | Rho termination factor | chr1:1892589-1894078 REVERSE LENGTH=292;AT1G06190.1 | Symbols: | Rho termination factor | chr1:1892467-1894078 REVERSE LENGTH=401	AT1G06190.2;AT1G06190.1	AT1G06190.2;AT1G06190.1	2	2	32.596	0	20.556	10	20.4377	20.284	21.4393	20.7203	0.627403	0.243406		0.682645	3	20.3464	20.9338	20.0103	20.4302	0.467413	-0.0467663		0.929642	3	20.4147	19.7859	21.2301	20.4769	0.724096	3	66545	85913	640670	280590	126640	151150	58127	26011	107380	0.860786	0.992254	AT1G06190
AT2G33800.1 | Symbols: | Ribosomal protein S5 family protein | chr2:14300925-14302352 REVERSE LENGTH=303	AT2G33800.1	AT2G33800.1	10	10	32.645	0	82.264	54	25.0911	24.3393	24.8313	24.7539	0.381842	0.24254		0.395505	3	24.2431	24.2954	24.3465	24.295	0.0516897	-0.21636		0.175799	3	24.335	24.4382	24.7609	24.5113	0.222201	3	3182300	2877100	5371600	2014900	2675700	2729000	1443000	1242100	2196200	0.594184	0.288916	AT2G33800
AT4G21710.1 | Symbols: NRPB2, EMB1989, RPB2 | DNA-directed RNA polymerase family protein | chr4:11535684-11542200 REVERSE LENGTH=1188	AT4G21710.1	AT4G21710.1	7	7	135.02	0	48.306	17	22.7263	22.8788	22.9738	22.8596	0.124827	0.240669		0.152573	3	23.4558	23.5603	22.6152	23.2104	0.518121	0.591496		0.138981	3	22.4323	22.8313	22.5932	22.6189	0.200712	3	105240	282280	285930	234080	358480	245970	59234	80692	79734	0.285171	0.249986	AT4G21710	NRPB2,EMB1989,RPB2
AT3G21430.2 | Symbols: ATALY3, ALY3 | DNA binding | chr3:7544800-7552841 REVERSE LENGTH=1132	AT3G21430.2	AT3G21430.2	3	3	127.57	0	18.453	3	19.9858	20.1205	20.9105	20.3389	0.499558	0.237736		0.579688	3	20.7078	20.2464	#NUM!	20.4771	0.3262	0.375912		0.288911	2	19.9752	#NUM!	20.2272	20.1012	0.178178	2	32517	17440	125510	70233	36388	24152	8810.2	0	13117	0.786935	0.424571	AT3G21430	ATALY3,ALY3
	CON__P35527	CON__P35527	43	42	62.129	0	323.31	504	30.6066	30.2794	30.7173	30.5344	0.227682	0.23765		0.764567	3	29.6385	31.1737	28.3252	29.7125	1.42567	-0.584341		0.623355	3	31.5618	30.2938	29.0347	30.2968	1.26357	3	84175000	95378000	182390000	40613000	174630000	38247000	131250000	37983000	25896000	0.922967	0.754019
AT2G34040.2 | Symbols: | Apoptosis inhibitory protein 5 (API5) | chr2:14378571-14382246 REVERSE LENGTH=442;AT2G34040.1 | Symbols: | Apoptosis inhibitory protein 5 (API5) | chr2:14377957-14382246 REVERSE LENGTH=553	AT2G34040.2;AT2G34040.1	AT2G34040.2;AT2G34040.1	1	1	50.049	0	9.969	4	21.1353	18.4958	18.503	19.378	1.52184	0.237377		0.858848	3	20.2618	20.7488	19.6533	20.2213	0.548836	1.08067		0.17948	3	19.765	18.5163	#NUM!	19.1406	0.882942	2	88255	24958	35665	50261	91102	61672	46318	10863	0	0.972416	0.290651	AT2G34040
AT1G15820.1 | Symbols: LHCB6, CP24 | light harvesting complex photosystem II subunit 6 | chr1:5446685-5447676 REVERSE LENGTH=258	AT1G15820.1	AT1G15820.1	9	9	27.522	0	77.074	41	25.2675	25.6334	27.0741	25.9917	0.955089	0.236691		0.742824	3	24.8619	24.7361	24.9472	24.8484	0.10619	-0.906597		0.0811121	3	25.8444	25.0464	26.3742	25.755	0.668377	3	3950400	7384900	24983000	4949400	3546800	5916500	4556700	2410100	6515400	0.903782	0.163649	AT1G15820	LHCB6,CP24
AT3G48870.2 | Symbols: HSP93-III | Clp ATPase | chr3:18122363-18125915 REVERSE LENGTH=921;AT3G48870.1 | Symbols: ATCLPC, ATHSP93-III, HSP93-III | Clp ATPase | chr3:18122363-18126008 REVERSE LENGTH=952	AT3G48870.2;AT3G48870.1;AT1G74310.1;AT2G25140.1	AT3G48870.2;AT3G48870.1	19	1	102.24	0	14.731	3	21.4848	19.385	19.8467	20.2388	1.10345	0.228594		0.747828	3	19.4609	18.8394	20.6616	19.654	0.926338	-0.356266		0.563301	3	20.1293	20.2552	19.6461	20.0102	0.321539	3	63173	24812	41395	19334	14079	69692	30504	23713	20489	0.908549	0.698597	AT3G48870	HSP93-III
AT3G18520.1 | Symbols: HDA15, ATHDA15 | histone deacetylase 15 | chr3:6361605-6365367 FORWARD LENGTH=552;AT3G18520.2 | Symbols: HDA15, ATHDA15 | histone deacetylase 15 | chr3:6361605-6365399 FORWARD LENGTH=564	AT3G18520.1;AT3G18520.2	AT3G18520.1;AT3G18520.2	3	3	60.019	0	29.429	11	21.4025	21.0882	21.8033	21.4313	0.358406	0.228113		0.376162	3	22.103	21.4471	21.6909	21.747	0.331495	0.543787		0.0650429	3	21.2287	21.0207	21.3603	21.2032	0.171187	3	124490	143870	500230	342170	176840	343280	65551	55383	91271	0.566728	0.14175	AT3G18520	HDA15,ATHDA15
AT5G13020.1 | Symbols: | Emsy N Terminus (ENT)/ plant Tudor-like domains-containing protein | chr5:4129691-4132089 REVERSE LENGTH=397	AT5G13020.1	AT5G13020.1	9	9	43.652	0	57.541	24	23.1174	23.3848	23.4754	23.3259	0.18615	0.228006		0.109894	3	23.5372	23.1607	23.1533	23.2837	0.219533	0.185843		0.226112	3	23.0597	23.1547	23.0793	23.0979	0.0501877	3	525210	924660	1300700	747100	610810	899190	299660	236020	212680	0.226441	0.347807	AT5G13020
ATCG00770.1 | Symbols: RPS8 | ribosomal protein S8 | chrC:80068-80472 REVERSE LENGTH=134	ATCG00770.1	ATCG00770.1	4	4	15.479	0	75.863	20	24.2771	23.3617	24.0173	23.8854	0.471743	0.227165		0.494454	3	23.9824	22.7998	23.6204	23.4675	0.605959	-0.190681		0.636828	3	23.5014	23.5534	23.9198	23.6582	0.228019	3	3960200	2860300	6544200	2390600	2055700	5251900	1845400	1121000	1902000	0.709843	0.767972	ATCG00770	RPS8
AT1G44575.1 | Symbols: NPQ4, PSBS | Chlorophyll A-B binding family protein | chr1:16871768-16873194 FORWARD LENGTH=265;AT1G44575.2 | Symbols: NPQ4, PSBS | Chlorophyll A-B binding family protein | chr1:16871768-16872548 FORWARD LENGTH=205	AT1G44575.1;AT1G44575.2	AT1G44575.1;AT1G44575.2	3	3	28.007	0	26.619	6	22.2629	22.566	23.358	22.7289	0.565443	0.224789		0.631715	3	22.2472	22.5898	22.817	22.5514	0.286854	0.0472221		0.893223	3	22.5424	21.9912	22.9789	22.5042	0.49494	3	414160	931790	1958200	421040	692890	1000600	446240	204950	785650	0.815971	0.970524	AT1G44575	NPQ4,PSBS
AT5G02500.1 | Symbols: HSC70-1, HSP70-1, AT-HSC70-1, HSC70 | heat shock cognate protein 70-1 | chr5:554055-556334 REVERSE LENGTH=651;AT5G02500.2 | Symbols: HSC70-1, HSP70-1, AT-HSC70-1, HSC70 | heat shock cognate protein 70-1 | chr5:554055-556334 REVERSE L	AT5G02500.1;AT5G02500.2	AT5G02500.1;AT5G02500.2	27	4	71.357	0	295.75	165	27.2163	27.3497	27.2381	27.268	0.0715399	0.224684		0.0293325	3	27.428	27.4276	27.5889	27.4815	0.0929934	0.438128	+	0.00445913	3	27.1446	27.023	26.9625	27.0433	0.0927808	3	4745500	7342400	11021000	5899800	7793000	14695000	4097900	2601100	4124300	0.103812	0.044	AT5G02500	HSC70-1,HSP70-1,AT-HSC70-1,HSC70
AT5G27670.1 | Symbols: HTA7 | histone H2A 7 | chr5:9792807-9793365 REVERSE LENGTH=150	AT5G27670.1	AT5G27670.1	3	2	15.908	0	48.276	20	24.5233	23.6849	23.8955	24.0346	0.43618	0.224361		0.423795	3	24.572	24.464	24.8457	24.6272	0.196748	0.817049	+	0.00202108	3	23.8172	23.8265	23.7869	23.8102	0.0207289	3	4125600	1963400	6094000	4468900	5706500	9066900	2374900	1538400	2523600	0.625375	0.0365926	AT5G27670	HTA7
AT5G11170.2 | Symbols: | DEAD/DEAH box RNA helicase family protein | chr5:3554272-3556646 FORWARD LENGTH=344;AT5G11200.1 | Symbols: | DEAD/DEAH box RNA helicase family protein | chr5:3567389-3570686 FORWARD LENGTH=427;AT5G11170.1 | Symbols: | DEAD/DEA	AT5G11170.2;AT5G11200.1;AT5G11170.1;AT5G11200.3;AT5G11200.2	AT5G11170.2;AT5G11200.1;AT5G11170.1;AT5G11200.3;AT5G11200.2	1	1	39.093	0.0064424	6.4367	8	20.1915	20.1117	21.0566	20.4533	0.524039	0.223955		0.514263	3	20.928	20.22	20.4253	20.5244	0.364242	0.295103		0.260825	3	20.1129	20.3863	20.1888	20.2293	0.141132	3	74956	101860	278470	130300	103150	172040	62994	52684	69703	0.729429	0.387841	AT5G11170
AT2G37990.1 | Symbols: | ribosome biogenesis regulatory protein (RRS1) family protein | chr2:15900713-15903028 FORWARD LENGTH=318	AT2G37990.1	AT2G37990.1	3	3	35.53	0	17.863	2	22.4556	22.2911	23.4534	22.7334	0.628959	0.222878		0.584916	3	21.8817	23.1985	21.8893	22.3232	0.758048	-0.187326		0.697392	3	22.5643	22.3235	22.6437	22.5105	0.166721	3	843640	758210	1141800	122080	507700	379640	426820	289640	461130	0.786638	0.81656	AT2G37990
AT2G38770.1 | Symbols: EMB2765 | P-loop containing nucleoside triphosphate hydrolases superfamily protein | chr2:16203185-16210253 REVERSE LENGTH=1509	AT2G38770.1	AT2G38770.1	23	23	173.02	0	266.87	86	25.8254	25.8837	25.7249	25.8113	0.0803094	0.222746		0.0949798	3	26.2247	25.6527	25.9019	25.9264	0.286781	0.337828		0.148414	3	25.6787	25.6809	25.4063	25.5886	0.157908	3	882910	1407500	1870200	1394900	1072000	2413500	662020	445850	625920	0.210658	0.261196	AT2G38770	EMB2765
AT3G61470.1 | Symbols: LHCA2 | photosystem I light harvesting complex gene 2 | chr3:22745736-22747032 FORWARD LENGTH=257	AT3G61470.1	AT3G61470.1	2	2	27.755	0	18.874	4	21.7596	#NUM!	21.4497	21.6046	0.219124	0.222416		0.704706	2	#NUM!	20.15	#NUM!	20.15	#NUM!	-1.23219		1	1	22.06	20.6646	21.4221	21.3822	0.698579	3	563330	0	674900	0	171730	0	448330	125740	302450	0.878992	0.848694	AT3G61470	LHCA2
AT5G54270.1 | Symbols: LHCB3, LHCB3*1 | light-harvesting chlorophyll B-binding protein 3 | chr5:22038424-22039383 FORWARD LENGTH=265	AT5G54270.1	AT5G54270.1	2	2	28.706	0	72.189	8	21.4496	22.8309	23.672	22.6508	1.12204	0.222219		0.76838	3	21.4488	21.6843	21.9451	21.6927	0.24828	-0.735861		0.0784426	3	22.8539	21.9051	22.5268	22.4286	0.481974	3	215070	1450400	3814700	224210	360470	1020600	1152600	417750	1095500	0.923403	0.16226	AT5G54270	LHCB3,LHCB3*1
AT1G51805.2 | Symbols: | Leucine-rich repeat protein kinase family protein | chr1:19221187-19225590 REVERSE LENGTH=860;AT1G51805.1 | Symbols: | Leucine-rich repeat protein kinase family protein | chr1:19221187-19225590 REVERSE LENGTH=884	AT1G51805.2;AT1G51805.1	AT1G51805.2;AT1G51805.1	1	1	95.296	0.0078348	6.4183	1	#NUM!	20.3866	20.3702	20.3784	0.0116015	0.220512		0.558739	2	#NUM!	19.9349	20.2566	20.0957	0.227495	-0.0621262		0.877357	2	#NUM!	20.4749	19.8409	20.1579	0.448301	2	0	59253	69684	0	29762	67249	0	28633	18039	0.766112	0.961114	AT1G51805
AT1G79730.1 | Symbols: ELF7 | hydroxyproline-rich glycoprotein family protein | chr1:30000743-30003969 REVERSE LENGTH=589	AT1G79730.1	AT1G79730.1	9	9	67.337	0	75.355	40	23.5367	23.6995	23.7048	23.647	0.0955746	0.213446		0.0639018	3	23.8103	23.4586	23.5511	23.6067	0.182296	0.1731		0.231558	3	23.307	23.5013	23.4924	23.4336	0.109687	3	533540	1073000	1449500	719280	793940	735280	379200	249150	376100	0.163706	0.354733	AT1G79730	ELF7
AT2G37220.1 | Symbols: | RNA-binding (RRM/RBD/RNP motifs) family protein | chr2:15634980-15636331 REVERSE LENGTH=289	AT2G37220.1	AT2G37220.1	6	5	30.718	0	72.492	24	23.3831	23.646	23.6942	23.5745	0.167458	0.209555		0.170626	3	22.8843	23.4772	24.1146	23.492	0.615268	0.127113		0.744652	3	23.2045	23.4452	23.4451	23.3649	0.138938	3	706600	1530500	2529800	607000	1309000	3430800	515420	453110	959330	0.315869	0.856421	AT2G37220
AT4G10340.1 | Symbols: LHCB5 | light harvesting complex of photosystem II 5 | chr4:6408200-6409496 FORWARD LENGTH=280	AT4G10340.1	AT4G10340.1	12	12	30.156	0	224.88	61	25.859	26.3689	27.4345	26.5541	0.803913	0.208826		0.734197	3	25.2656	25.5159	25.8809	25.5541	0.309435	-0.791182		0.106635	3	26.3515	25.7588	26.9257	26.3453	0.583471	3	4349700	7574300	26586000	2679300	4119500	6759600	6163500	2669000	9241800	0.896993	0.201207	AT4G10340	LHCB5
AT5G23900.1 | Symbols: | Ribosomal protein L13e family protein | chr5:8064176-8065081 REVERSE LENGTH=206	AT5G23900.1	AT5G23900.1	6	2	23.485	0	18.349	12	22.9984	22.0841	22.4834	22.522	0.458392	0.208054		0.479076	3	22.4631	22.4037	22.0894	22.3187	0.200827	0.00478554		0.97029	3	22.3795	22.2955	22.2667	22.3139	0.058604	3	958080	789150	1356200	670610	897450	1016400	555590	360950	404180	0.694465	1	AT5G23900
AT5G06160.1 | Symbols: ATO | splicing factor-related | chr5:1862623-1866298 REVERSE LENGTH=504	AT5G06160.1	AT5G06160.1	3	3	58.971	0	17.661	5	21.4145	21.4606	21.5772	21.4841	0.0838782	0.208006		0.0914461	3	21.7485	21.3166	21.7389	21.6013	0.246608	0.325211		0.117771	3	21.3281	21.1179	21.3823	21.2761	0.139634	3	107550	183130	243570	163650	147000	237150	85237	69849	91495	0.203432	0.21599	AT5G06160	ATO
AT4G13940.1 | Symbols: HOG1, EMB1395, SAHH1, MEE58, ATSAHH1 | S-adenosyl-L-homocysteine hydrolase | chr4:8054931-8056676 FORWARD LENGTH=485;AT4G13940.3 | Symbols: HOG1, SAHH1 | S-adenosyl-L-homocysteine hydrolase | chr4:8054931-8056676 FORWARD LENGTH=440;A	AT4G13940.1;AT4G13940.3;AT4G13940.2;AT4G13940.4	AT4G13940.1;AT4G13940.3;AT4G13940.2;AT4G13940.4	12	3	53.378	0	131.19	34	22.2695	24.9469	22.4666	23.2277	1.49213	0.20767		0.824701	3	21.977	24.2399	25.3458	23.8543	1.7172	0.834259		0.453594	3	22.7822	23.3519	22.9259	23.02	0.29629	3	114390	1939300	490130	168600	1531000	4750800	173480	185070	169890	0.9561	0.587047	AT4G13940	HOG1,EMB1395,SAHH1,MEE58,ATSAHH1
AT3G27120.1 | Symbols: | P-loop containing nucleoside triphosphate hydrolases superfamily protein | chr3:10000248-10003265 REVERSE LENGTH=476	AT3G27120.1	AT3G27120.1	1	1	52.519	0.0015279	6.8582	5	21.0465	21.0429	21.5817	21.2237	0.310043	0.207014		1	3	21.199	20.9962	21.4143	21.2032	0.209041	0.186441		1	3	21.0167	#NUM!	#NUM!	21.0167	#NUM!	1	79845	104660	237050	92595	104050	196220	69415	0	0	0.868207	0.868398	AT3G27120
AT4G26840.1 | Symbols: SUM1, SUMO 1, SUMO1, ATSUMO1 | small ubiquitin-like modifier 1 | chr4:13497466-13498458 FORWARD LENGTH=100	AT4G26840.1	AT4G26840.1	3	2	10.976	0	19.258	2	20.6973	21.2121	21.0077	20.9723	0.2592	0.205694		0.257364	3	21.1834	#NUM!	20.8516	21.0175	0.234676	0.250868		0.161968	2	20.749	20.7016	20.8493	20.7666	0.0753945	3	97205	1467000	286140	198990	0	234980	576950	373820	695950	0.422787	0.276521	AT4G26840	SUM1,SUMO1,SUMO1,ATSUMO1
AT3G14210.1 | Symbols: ESM1 | epithiospecifier modifier 1 | chr3:4729886-4731562 FORWARD LENGTH=392	AT3G14210.1	AT3G14210.1	9	9	44.06	0	109.64	42	25.1929	25.4366	24.1824	24.9373	0.665048	0.205685		0.629929	3	25.6279	24.5768	25.1467	25.1172	0.526196	0.385546		0.291339	3	24.746	24.5655	24.8834	24.7316	0.159471	3	2457000	4861900	2306800	3015400	2297400	6171000	1730000	1207100	1635100	0.815061	0.428914	AT3G14210	ESM1
AT1G54270.1 | Symbols: EIF4A-2 | eif4a-2 | chr1:20260495-20262018 FORWARD LENGTH=412;AT1G54270.2 | Symbols: EIF4A-2 | eif4a-2 | chr1:20260495-20262018 FORWARD LENGTH=407;AT1G72730.1 | Symbols: | DEA(D/H)-box RNA helicase family protein | chr1:27378040-273	AT1G54270.1;AT1G54270.2;AT1G72730.1	AT1G54270.1;AT1G54270.2;AT1G72730.1	17	3	46.762	0	323.31	92	26.0445	26.1232	25.9965	26.0547	0.0639721	0.204664		0.0707398	3	26.1433	25.9401	26.3138	26.1324	0.18709	0.282333		0.098389	3	25.7444	25.8106	25.9953	25.8501	0.130035	3	4004100	5492200	8294800	4059500	3941600	10249000	3304400	1872100	3560200	0.173614	0.186889	AT1G54270	EIF4A-2
AT1G02140.1 | Symbols: MEE63, MAGO, HAP1 | mago nashi family protein | chr1:403467-404401 REVERSE LENGTH=150	AT1G02140.1	AT1G02140.1	5	5	17.458	0	32.991	21	23.6131	23.1977	23.3703	23.3937	0.208714	0.202532		0.248043	3	24.0958	23.5543	23.3408	23.6636	0.389183	0.472467		0.122334	3	23.1444	23.3636	23.0655	23.1912	0.154451	3	1456600	1489000	2482900	2411600	1361900	2405300	1005500	817600	818300	0.412031	0.221642	AT1G02140	MEE63,MAGO,HAP1
AT2G05120.2 | Symbols: | Nucleoporin, Nup133/Nup155-like | chr2:1842069-1846858 REVERSE LENGTH=1220;AT2G05120.1 | Symbols: | Nucleoporin, Nup133/Nup155-like | chr2:1842069-1846858 REVERSE LENGTH=1285	AT2G05120.2;AT2G05120.1	AT2G05120.2;AT2G05120.1	5	5	137.05	0	38.503	14	22.5004	22.1662	22.6771	22.4479	0.259456	0.200254		0.618784	3	22.7775	21.8895	22.0632	22.2434	0.470633	-0.0042305		0.992716	3	22.025	22.916	21.8019	22.2476	0.589503	3	117080	125190	252150	154830	43776	72635	81209	72183	47513	0.808259	1	AT2G05120
AT1G70600.1 | Symbols: | Ribosomal protein L18e/L15 superfamily protein | chr1:26621168-26621608 REVERSE LENGTH=146	AT1G70600.1	AT1G70600.1	6	1	16.455	0	65.141	41	25.9274	25.4755	25.6151	25.6726	0.231357	0.200058		0.280128	3	25.5696	25.1459	25.4995	25.405	0.227116	-0.0675526		0.691497	3	25.5219	25.5954	25.3004	25.4726	0.153544	3	8870800	9405900	17094000	7564700	8696500	13090000	6110600	4134200	3399300	0.451627	0.810582	AT1G70600
AT3G62290.3 | Symbols: ARFA1E | ADP-ribosylation factor A1E | chr3:23052287-23053545 FORWARD LENGTH=181;AT3G62290.2 | Symbols: ARFA1E | ADP-ribosylation factor A1E | chr3:23052287-23053545 FORWARD LENGTH=181;AT3G62290.1 | Symbols: ATARFA1E, ARFA1E | ADP-ri	AT3G62290.3;AT3G62290.2;AT3G62290.1;AT2G47170.1;AT1G70490.3;AT1G70490.2;AT1G70490.1;AT1G23490.1;AT1G10630.1;AT5G14670.1	AT3G62290.3;AT3G62290.2;AT3G62290.1;AT2G47170.1;AT1G70490.3;AT1G70490.2;AT1G70490.1;AT1G23490.1;AT1G10630.1;AT5G14670.1	5	5	20.607	0	30.103	9	#NUM!	22.3147	21.0105	21.6626	0.92218	0.199671		0.793276	2	22.2489	21.7622	22.3988	22.1367	0.332847	0.673729		0.0887322	3	21.3169	#NUM!	21.609	21.4629	0.206529	2	0	977730	528520	154960	616950	1839700	249240	0	276680	0.938283	0.174338	AT3G62290	ARFA1E
AT2G41840.1 | Symbols: | Ribosomal protein S5 family protein | chr2:17460016-17461398 REVERSE LENGTH=285	AT2G41840.1	AT2G41840.1	13	5	30.878	0	118.57	61	26.316	26.047	26.0786	26.1472	0.14706	0.19935		0.10707	3	25.7976	25.8672	25.7324	25.799	0.0674149	-0.148804		0.067421	3	25.8807	26.0341	25.9287	25.9478	0.0784961	3	6069800	6138700	11547000	4488900	5817400	7896900	4271400	2995400	3786200	0.221452	0.143691	AT2G41840
AT5G51280.1 | Symbols: | DEAD-box protein abstrakt, putative | chr5:20841456-20843645 FORWARD LENGTH=591	AT5G51280.1;AT4G33370.1	AT5G51280.1	14	14	65.806	0	217.84	45	24.8771	25.0865	24.7386	24.9007	0.175124	0.198141		0.25335	3	25.3245	24.7096	24.5413	24.8585	0.412289	0.155867		0.583622	3	24.5709	24.9187	24.6182	24.7026	0.188686	3	925060	1667700	2113500	1389400	1118600	1313600	705860	600970	917140	0.41852	0.715515	AT5G51280
AT3G08940.2 | Symbols: LHCB4.2 | light harvesting complex photosystem II | chr3:2717717-2718665 FORWARD LENGTH=287;AT3G08940.1 | Symbols: LHCB4.2 | light harvesting complex photosystem II | chr3:2717717-2718400 FORWARD LENGTH=227	AT3G08940.2;AT3G08940.1	AT3G08940.2;AT3G08940.1	7	5	31.193	0	84.409	38	24.608	24.8934	26.3369	25.2794	0.926845	0.197372		0.775737	3	23.8453	24.2501	24.2959	24.1304	0.247996	-0.951643		0.0720864	3	25.1731	24.4097	25.6633	25.0821	0.631756	3	1888100	3485400	16010000	1064000	2242200	3183900	2934500	926490	3895400	0.928644	0.151436	AT3G08940	LHCB4.2
AT1G25260.1 | Symbols: | Ribosomal protein L10 family protein | chr1:8854163-8855766 REVERSE LENGTH=235	AT1G25260.1	AT1G25260.1	2	2	27.242	0	13.351	4	21.763	21.5562	20.8033	21.3741	0.505089	0.1933		1	3	21.2357	20.5628	20.5144	20.771	0.403207	-0.409847		1	3	#NUM!	21.1808	#NUM!	21.1808	#NUM!	1	292820	364380	307080	250800	174150	240900	0	140320	0	0.991421	0.995521	AT1G25260
AT1G14650.2 | Symbols: | SWAP (Suppressor-of-White-APricot)/surp domain-containing protein / ubiquitin family protein | chr1:5028077-5030520 FORWARD LENGTH=785;AT1G14650.1 | Symbols: | SWAP (Suppressor-of-White-APricot)/surp domain-containing protein / u	AT1G14650.2;AT1G14650.1;AT1G14640.1	AT1G14650.2;AT1G14650.1	6	6	87.593	0	42.376	10	23.3195	22.8021	22.9399	23.0205	0.267925	0.193037		0.28126	3	23.0671	22.559	23.109	22.9117	0.306142	0.0842342		0.659195	3	22.8227	22.8494	22.8104	22.8275	0.019937	3	359320	316600	453200	354230	244540	595440	212320	143110	271820	0.453238	0.785279	AT1G14650
AT1G57860.1 | Symbols: | Translation protein SH3-like family protein | chr1:21430034-21430827 REVERSE LENGTH=164;AT1G57660.1 | Symbols: | Translation protein SH3-like family protein | chr1:21355567-21356364 FORWARD LENGTH=164;AT1G09690.1 | Symbols: | Tr	AT1G57860.1;AT1G57660.1;AT1G09690.1;AT1G09590.1	AT1G57860.1;AT1G57660.1;AT1G09690.1;AT1G09590.1	9	9	18.709	0	67.528	33	25.6951	25.2023	25.5289	25.4754	0.250738	0.186457		0.32218	3	25.2936	24.7137	25.0759	25.0277	0.292966	-0.26124		0.234818	3	25.3909	25.1321	25.344	25.289	0.137904	3	10255000	9046200	12357000	7654100	4637500	5647700	5699100	3221700	5975400	0.508638	0.357768	AT1G57860
AT3G03920.1 | Symbols: | H/ACA ribonucleoprotein complex, subunit Gar1/Naf1 protein | chr3:1009123-1010379 REVERSE LENGTH=202	AT3G03920.1;AT5G18180.1	AT3G03920.1	3	3	20.982	0	57.034	21	24.5756	24.0187	24.2233	24.2725	0.281703	0.186291		0.582473	3	23.8894	23.9635	23.6419	23.8316	0.168434	-0.254642		0.4196	3	23.604	24.5224	24.1323	24.0862	0.460935	3	2673000	2601500	4335800	1745600	2367600	2917700	1318600	1603700	2423800	0.786699	0.554358	AT3G03920
AT3G45980.1 | Symbols: H2B, HTB9 | Histone superfamily protein | chr3:16897492-16897944 REVERSE LENGTH=150	AT3G45980.1	AT3G45980.1	7	1	16.436	0	12.951	2	19.041	19.2093	19.6748	19.3084	0.328329	0.184183		0.618118	3	19.4464	21.176	21.7437	20.7887	1.19662	1.66449		0.168063	3	18.8224	#NUM!	19.426	19.1242	0.426757	2	101270	173260	399240	161060	415790	891480	71609	0	140790	0.808846	0.280263	AT3G45980	H2B,HTB9
AT3G13120.2 | Symbols: | Ribosomal protein S10p/S20e family protein | chr3:4220310-4221526 REVERSE LENGTH=191;AT3G13120.1 | Symbols: | Ribosomal protein S10p/S20e family protein | chr3:4220310-4221526 REVERSE LENGTH=191	AT3G13120.2;AT3G13120.1	AT3G13120.2;AT3G13120.1	1	1	20.837	0.0007776	7.0535	4	21.1707	20.9485	20.7114	20.9435	0.229715	0.184013		0.358946	3	20.5268	20.9937	19.9696	20.4967	0.512717	-0.262829		0.455986	3	20.7111	20.9843	20.5832	20.7595	0.204883	3	419800	490950	546020	241560	439300	269990	237540	216990	227230	0.549578	0.588005	AT3G13120
AT5G56710.1 | Symbols: | Ribosomal protein L31e family protein | chr5:22944003-22944767 REVERSE LENGTH=119;AT5G56710.2 | Symbols: | Ribosomal protein L31e family protein | chr5:22944003-22944767 REVERSE LENGTH=85;AT4G26230.1 | Symbols: | Ribosomal prote	AT5G56710.1;AT5G56710.2;AT4G26230.1;AT2G19740.1	AT5G56710.1;AT5G56710.2;AT4G26230.1;AT2G19740.1	3	3	13.803	0	21.367	14	23.7595	23.3699	23.6156	23.5817	0.19702	0.17922		0.319708	3	23.3685	23.202	23.9227	23.4978	0.377319	0.0953217		0.715755	3	23.1989	23.574	23.4344	23.4024	0.189628	3	4969400	6440600	9543700	4147600	4475700	10459000	3448700	3112700	4400000	0.507276	0.832664	AT5G56710
AT2G04842.1 | Symbols: EMB2761 | threonyl-tRNA synthetase, putative / threonine--tRNA ligase, putative | chr2:1698466-1701271 REVERSE LENGTH=650	AT2G04842.1	AT2G04842.1	1	1	74.784	0.0065217	6.4936	3	#NUM!	#NUM!	20.1512	20.1512	#NUM!	0.176727		1	1	#NUM!	#NUM!	#NUM!		#NUM!	-19.9744		1	0	19.5793	#NUM!	20.3695	19.9744	0.558774	2	0	0	74333	0	0	0	21760	0	39503	0.937664	0.941806	AT2G04842	EMB2761
ATCG00740.1 | Symbols: RPOA | RNA polymerase subunit alpha | chrC:77901-78890 REVERSE LENGTH=329	ATCG00740.1	ATCG00740.1	7	7	38.137	0	54.756	19	22.862	22.8575	23.3411	23.0202	0.277904	0.1756		0.448735	3	23.4491	22.838	22.4354	22.9075	0.510397	0.0628967		0.855491	3	22.9234	22.5826	23.0278	22.8446	0.232844	3	813290	1211200	1666400	1063700	658880	614290	610480	450740	588260	0.657884	0.949461	ATCG00740	RPOA
AT2G25210.1 | Symbols: | Ribosomal protein L39 family protein | chr2:10740157-10740379 FORWARD LENGTH=44;AT4G31985.1 | Symbols: | Ribosomal protein L39 family protein | chr4:15469931-15470366 FORWARD LENGTH=51	AT2G25210.1;AT4G31985.1	AT2G25210.1;AT4G31985.1	1	1	5.6007	0.0044444	6.6184	6	22.2707	22.0164	22.652	22.313	0.31994	0.174551		0.829132	3	21.9431	22.6795	21.8197	22.1475	0.464916	0.00895882		0.991414	3	23.0201	20.6791	22.7163	22.1385	1.27297	3	6241200	7739700	14611000	5177200	11887000	4893600	7707300	1414200	6868000	0.95832	1	AT2G25210
AT5G20290.1 | Symbols: | Ribosomal protein S8e family protein | chr5:6851695-6853012 REVERSE LENGTH=222	AT5G20290.1;AT5G59240.1	AT5G20290.1	12	12	24.993	0	136.57	79	26.9817	26.6132	26.6684	26.7544	0.198774	0.173931		0.238623	3	26.6974	26.6655	26.6167	26.6598	0.0406445	0.0793171		0.232194	3	26.5167	26.6819	26.543	26.5805	0.0887843	3	16730000	20332000	27044000	14265000	17314000	24625000	10767000	7891300	11352000	0.399057	0.3543	AT5G20290
AT2G44120.1 | Symbols: | Ribosomal protein L30/L7 family protein | chr2:18249227-18250402 REVERSE LENGTH=242;AT2G44120.2 | Symbols: | Ribosomal protein L30/L7 family protein | chr2:18249227-18250417 REVERSE LENGTH=247	AT2G44120.1;AT2G44120.2	AT2G44120.1;AT2G44120.2	9	3	27.939	0	80.209	32	25.1136	24.2159	24.5386	24.6227	0.454697	0.172184		0.614251	3	24.6794	24.4248	24.1604	24.4215	0.259541	-0.0289917		0.905933	3	24.3876	24.1838	24.7802	24.4505	0.303116	3	3174100	2339500	4572300	2229100	2547100	2571100	1434500	900970	1942200	0.809847	0.975331	AT2G44120
AT4G14342.1 | Symbols: | Splicing factor 3B subunit 5/RDS3 complex subunit 10 | chr4:8253789-8255405 REVERSE LENGTH=87;AT3G23325.1 | Symbols: | Splicing factor 3B subunit 5/RDS3 complex subunit 10 | chr3:8345808-8346856 FORWARD LENGTH=87	AT4G14342.1;AT3G23325.1	AT4G14342.1;AT3G23325.1	1	1	10.161	0	8.7637	1	20.9485	21.6479	20.2254	20.9406	0.711278	0.170847		1	3	20.9326	20.4558	#NUM!	20.6942	0.33711	-0.0755482		1	2	#NUM!	20.7697	#NUM!	20.7698	#NUM!	1	557190	901510	417050	568680	379760	0	0	267070	0	0.869639	0.869841	AT4G14342
AT4G38130.2 | Symbols: HD1, ATHD1, HDA1, RPD3A, HDA19 | histone deacetylase 1 | chr4:17896663-17899057 REVERSE LENGTH=469;AT4G38130.1 | Symbols: HD1, ATHD1, HDA1, RPD3A, HDA19, ATHDA19 | histone deacetylase 1 | chr4:17896493-17899057 REVERSE LENGTH=501	AT4G38130.2;AT4G38130.1	AT4G38130.2;AT4G38130.1	5	5	52.78	0	50.425	20	22.9386	22.7016	22.8771	22.8391	0.122995	0.167915		0.546419	3	23.6705	23.1189	23.1333	23.3076	0.314444	0.636364		0.105243	3	23.1584	22.3813	22.4738	22.6712	0.424473	3	312750	492650	757680	574870	594300	851630	394300	85219	313640	0.755553	0.197674	AT4G38130	HD1,ATHD1,HDA1,RPD3A,HDA19
AT4G36730.2 | Symbols: GBF1 | G-box binding factor 1 | chr4:17309850-17311752 REVERSE LENGTH=313;AT4G36730.1 | Symbols: GBF1 | G-box binding factor 1 | chr4:17309850-17311752 REVERSE LENGTH=315	AT4G36730.2;AT4G36730.1	AT4G36730.2;AT4G36730.1	6	6	33.675	0	75.183	27	24.4189	23.103	23.4404	23.6541	0.683458	0.167337		0.701175	3	23.779	23.5701	23.6793	23.6761	0.104465	0.189369		0.166351	3	23.6611	23.4625	23.3366	23.4867	0.163609	3	2599100	1569400	3538400	2276200	3025900	3184800	1615400	885230	1815600	0.874437	0.279694	AT4G36730	GBF1
AT5G10360.1 | Symbols: EMB3010, RPS6B | Ribosomal protein S6e | chr5:3258734-3260142 REVERSE LENGTH=249;AT5G10360.2 | Symbols: EMB3010 | Ribosomal protein S6e | chr5:3258734-3260142 REVERSE LENGTH=197	AT5G10360.1;AT5G10360.2	AT5G10360.1;AT5G10360.2	16	7	28.162	0	323.31	111	27.4586	26.9386	27.0472	27.1481	0.27427	0.167183		0.435666	3	26.9741	27.0272	26.8021	26.9344	0.117683	-0.0465088		0.738366	3	26.7807	26.9994	27.1628	26.981	0.191714	3	23205000	26209000	34420000	16110000	22164000	26666000	12043000	10254000	15360000	0.640667	0.850038	AT5G10360	EMB3010,RPS6B
AT1G68790.1 | Symbols: LINC3 | little nuclei3 | chr1:25834932-25839157 REVERSE LENGTH=1085	AT1G68790.1	AT1G68790.1	5	5	127.2	0	32.12	11	21.8552	20.4925	22.143	21.4969	0.881679	0.165298		0.819739	3	21.21	21.3269	21.7817	21.4395	0.302049	0.107933		0.833978	3	21.366	20.5356	22.0932	21.3316	0.779348	3	92964	67401	232350	46294	53315	99474	68078	18818	88174	0.954265	0.939354	AT1G68790	LINC3
AT4G26630.2 | Symbols: | DEK domain-containing chromatin associated protein | chr4:13430873-13434877 REVERSE LENGTH=763;AT4G26630.1 | Symbols: | DEK domain-containing chromatin associated protein | chr4:13430873-13434877 REVERSE LENGTH=763	AT4G26630.2;AT4G26630.1	AT4G26630.2;AT4G26630.1	22	22	85.248	0	310.66	152	27.5679	27.4856	26.9131	27.3222	0.356691	0.164135		0.598873	3	27.988	27.5413	26.7902	27.4398	0.60532	0.281742		0.52312	3	26.8486	27.5348	27.0907	27.1581	0.348011	3	6191800	7961400	8073900	8900100	8165600	5990600	2984200	3592100	3198500	0.794221	0.660579	AT4G26630
AT5G58140.3 | Symbols: PHOT2, NPL1 | phototropin 2 | chr5:23524771-23529947 FORWARD LENGTH=898;AT5G58140.2 | Symbols: PHOT2, NPL1 | phototropin 2 | chr5:23524771-23529993 FORWARD LENGTH=915;AT5G58140.1 | Symbols: PHOT2, NPL1 | phototropin 2 | chr5:23524771	AT5G58140.3;AT5G58140.2;AT5G58140.1;AT5G58140.4	AT5G58140.3;AT5G58140.2;AT5G58140.1;AT5G58140.4	2	2	100.79	0	11.889	3	#NUM!	#NUM!	20.0387	20.0387	#NUM!	0.162228		1	1	#NUM!	#NUM!	#NUM!		#NUM!	-19.8765		1	0	20.4357	19.6238	19.57	19.8765	0.485062	3	0	0	67450	0	0	0	36466	8149.1	11691	0.781387	0.775769	AT5G58140	PHOT2,NPL1
AT3G25520.1 | Symbols: ATL5, PGY3, OLI5, RPL5A | ribosomal protein L5 | chr3:9269573-9271327 REVERSE LENGTH=301;AT3G25520.2 | Symbols: ATL5 | ribosomal protein L5 | chr3:9269573-9270434 REVERSE LENGTH=190	AT3G25520.1;AT3G25520.2	AT3G25520.1;AT3G25520.2	14	3	34.358	0	219.06	84	27.5859	27.2181	26.8873	27.2304	0.349448	0.15753		0.507343	3	26.8638	26.7498	27.0453	26.8863	0.149018	-0.186543		0.18514	3	27.0129	27.2291	26.9766	27.0729	0.13653	3	26632000	24225000	26993000	20022000	12912000	23716000	13191000	10845000	15509000	0.72215	0.302335	AT3G25520	ATL5,PGY3,OLI5,RPL5A
AT5G54600.1 | Symbols: | Translation protein SH3-like family protein | chr5:22183046-22184403 FORWARD LENGTH=198;AT5G54600.2 | Symbols: | Translation protein SH3-like family protein | chr5:22183046-22184403 FORWARD LENGTH=179	AT5G54600.1;AT5G54600.2	AT5G54600.1;AT5G54600.2	3	3	21.976	0	22.758	17	24.2587	24.1986	24.6572	24.3715	0.249237	0.154716		0.468305	3	22.549	23.7194	23.811	23.3598	0.703673	-0.857		0.114738	3	23.9745	24.261	24.4149	24.2168	0.223528	3	2206000	3522300	6849500	1010900	2379300	3574200	1865800	557730	2208300	0.680784	0.212778	AT5G54600
AT5G43500.2 | Symbols: ATARP9, ARP9 | actin-related protein 9 | chr5:17469991-17473429 FORWARD LENGTH=584;AT5G43500.1 | Symbols: ATARP9, ARP9 | actin-related protein 9 | chr5:17470038-17473429 FORWARD LENGTH=596	AT5G43500.2;AT5G43500.1	AT5G43500.2;AT5G43500.1	3	3	65.105	0	27.403	5	20.6066	20.2742	20.4602	20.447	0.166561	0.153713		0.31459	3	20.8033	20.347	20.4215	20.5239	0.244758	0.230623		0.244489	3	20.2651	20.4666	20.1482	20.2933	0.161085	3	86174	79469	64244	77126	100360	100050	21329	19516	19041	0.499545	0.36873	AT5G43500	ATARP9,ARP9
AT1G06230.3 | Symbols: GTE4 | global transcription factor group E4 | chr1:1907626-1910183 FORWARD LENGTH=766;AT1G06230.2 | Symbols: GTE4 | global transcription factor group E4 | chr1:1907626-1910183 FORWARD LENGTH=766;AT1G06230.1 | Symbols: GTE4 | global t	AT1G06230.3;AT1G06230.2;AT1G06230.1	AT1G06230.3;AT1G06230.2;AT1G06230.1	7	7	84.094	0	66.649	26	24.1769	24.2605	23.9822	24.1399	0.142766	0.153437		0.184518	3	24.6317	24.3157	23.9071	24.2848	0.363296	0.298401		0.23812	3	23.9846	24.0719	23.9028	23.9864	0.0845889	3	610030	868290	769060	721310	744440	842880	338120	359570	469440	0.34019	0.361183	AT1G06230	GTE4
AT4G14920.1 | Symbols: | Acyl-CoA N-acyltransferase with RING/FYVE/PHD-type zinc finger protein | chr4:8531157-8535842 REVERSE LENGTH=1138	AT4G14920.1	AT4G14920.1	2	2	127.31	0	13.91	5	20.6873	20.6194	20.1526	20.4864	0.291063	0.15172		0.571535	3	21.0015	20.8249	20.0975	20.6413	0.479166	0.306616		0.469503	3	#NUM!	20.4711	20.1983	20.3347	0.192882	2	33253	48120	43049	45320	37959	48642	0	4779.8	21105	0.777695	0.598123	AT4G14920
AT5G59910.1 | Symbols: HTB4 | Histone superfamily protein | chr5:24127206-24127658 FORWARD LENGTH=150	AT5G59910.1	AT5G59910.1	7	1	16.449	0	7.6557	3	19.9113	#NUM!	20.4222	20.1668	0.361299	0.150507		0.652081	2	20.8138	22.0688	21.5409	21.4745	0.630128	1.45823		0.0230048	3	19.6658	20.1117	20.2713	20.0163	0.313836	3	177620	0	580930	276310	852850	855650	125640	131270	230820	0.831352	0.0711732	AT5G59910	HTB4
AT1G29930.1 | Symbols: CAB1, AB140, CAB140, LHCB1.3 | chlorophyll A/B binding protein 1 | chr1:10478071-10478874 FORWARD LENGTH=267;AT1G29920.1 | Symbols: CAB2, AB165, LHCB1.1 | chlorophyll A/B-binding protein 2 | chr1:10475089-10475892 REVERSE LENGTH=267;	AT1G29930.1;AT1G29920.1;AT1G29910.1	AT1G29930.1;AT1G29920.1;AT1G29910.1	8	3	28.241	0	125.02	56	27.3022	27.709	27.8851	27.6321	0.298964	0.150055		0.538642	3	26.0828	25.8259	26.6802	26.1963	0.438278	-1.28573	+	0.0114043	3	27.4481	27.255	27.743	27.482	0.24574	3	19054000	33086000	73619000	12015000	9161200	50061000	21760000	11453000	36204000	0.751388	0.0483697	AT1G29930	CAB1,AB140,CAB140,LHCB1.3
AT5G22650.1 | Symbols: HD2B, HDT02, HDT2, ATHD2B, HDA4, HD2, ATHD2 | histone deacetylase 2B | chr5:7534120-7536054 FORWARD LENGTH=306;AT5G22650.2 | Symbols: HD2B, HDT02, HDT2, ATHD2B, HDA4, HD2 | histone deacetylase 2B | chr5:7534120-7536054 FORWARD LENGTH	AT5G22650.1;AT5G22650.2	AT5G22650.1;AT5G22650.2	8	8	32.348	0	119.52	30	26.0386	26.1025	25.3632	25.8347	0.409658	0.149761		0.657146	3	26.0766	26.0398	25.2515	25.7893	0.466097	0.104311		0.773124	3	25.443	26.0922	25.5198	25.685	0.354697	3	4993300	8780100	5773800	5287400	5770000	6530000	2867100	3475600	3937700	0.833169	0.881717	AT5G22650	HD2B,HDT02,HDT2,ATHD2B,HDA4,HD2,ATHD2
AT5G14320.1 | Symbols: | Ribosomal protein S13/S18 family | chr5:4617839-4618772 REVERSE LENGTH=169;AT5G14320.2 | Symbols: | Ribosomal protein S13/S18 family | chr5:4618189-4618772 REVERSE LENGTH=128	AT5G14320.1;AT5G14320.2	AT5G14320.1;AT5G14320.2	5	5	19.096	0	30.804	20	23.3882	22.8876	23.4123	23.2294	0.296269	0.147186		0.53917	3	22.1745	22.2993	22.6276	22.3671	0.234039	-0.715071		0.0206682	3	22.8151	23.1591	23.2724	23.0822	0.238161	3	1614100	1784900	2910200	947130	687590	1267700	795520	680320	1021100	0.748715	0.069988	AT5G14320
AT5G64270.1 | Symbols: | splicing factor, putative | chr5:25706909-25710718 FORWARD LENGTH=1269	AT5G64270.1	AT5G64270.1	12	12	141.45	0	90.605	40	24.2188	23.7081	23.9588	23.9619	0.255377	0.145758		0.381377	3	24.487	23.6728	23.6794	23.9464	0.468158	0.130236		0.655653	3	23.8377	23.8261	23.7847	23.8162	0.027876	3	355890	366450	743220	417200	348860	567260	215910	144120	242760	0.573017	0.78516	AT5G64270
AT2G18220.1 | Symbols: | Noc2p family | chr2:7928254-7931851 FORWARD LENGTH=764	AT2G18220.1	AT2G18220.1	1	1	86.96	0	8.8563	2	21.1675	20.1361	20.049	20.4509	0.622141	0.143661		1	3	20.449	20.049	#NUM!	20.249	0.282841	-0.0581951		1	2	#NUM!	#NUM!	20.3072	20.3072	#NUM!	1	82000	59382	77031	59732	50966	0	0	0	46025	0.929403	0.932581	AT2G18220
AT1G08580.1 | Symbols: | unknown protein;Has 39 Blast hits to 39 proteins in 15 species: Archae - 0;Bacteria - 0;Metazoa - 0;Fungi - 0;Plants - 35;Viruses - 0;Other Eukaryotes - 4 (source: NCBI BLink). | chr1:2715296-2716351 REVERSE LENGTH=123	AT1G08580.1	AT1G08580.1	1	1	14.053	0.00077821	7.0687	2	22.7039	20.987	22.082	21.9243	0.869206	0.14352		0.819071	3	21.6445	21.7506	20.5623	21.3192	0.657565	-0.461626		0.397274	3	22.3919	21.456	21.4944	21.7808	0.529625	3	2424500	1123200	3904400	1103800	1399700	888510	1517400	396780	626470	0.954363	0.529164	AT1G08580
AT5G67320.1 | Symbols: HOS15 | WD-40 repeat family protein | chr5:26857268-26860974 FORWARD LENGTH=613	AT5G67320.1	AT5G67320.1	3	3	69.771	0	29.045	7	21.4502	#NUM!	20.7595	21.1048	0.488388	0.143471		1	2	22.0877	20.5861	21.0752	21.2497	0.765837	0.288324		1	3	20.9613	#NUM!	#NUM!	20.9613	#NUM!	1	110790	0	177310	202140	150410	231690	22232	0	0	0.775071	0.769499	AT5G67320	HOS15
ATCG01230.1 | Symbols: RPS12B, RPS12 | ribosomal protein S12B | chrC:139856-140650 FORWARD LENGTH=123;ATCG00905.1 | Symbols: RPS12C, RPS12 | ribosomal protein S12C | chrC:97999-98793 REVERSE LENGTH=123;ATCG00065.1 | Symbols: RPS12A, RPS12 | ribosomal prote	ATCG01230.1;ATCG00905.1;ATCG00065.1	ATCG01230.1;ATCG00905.1;ATCG00065.1	2	2	13.764	0	11.889	3	21.4806	20.6515	21.5024	21.2115	0.485104	0.141787		0.644567	3	20.7743	20.6686	20.675	20.706	0.0592184	-0.363731	+	0.00405118	3	20.9697	21.103	21.1364	21.0697	0.0881893	3	1199100	1159000	2485600	301900	565320	1355200	564430	469830	1133300	0.828187	0.042087	ATCG01230	RPS12B,RPS12
AT3G05060.1 | Symbols: | NOP56-like pre RNA processing ribonucleoprotein | chr3:1413174-1415564 REVERSE LENGTH=533	AT3G05060.1	AT3G05060.1	16	14	59.002	0	296.38	116	26.5013	26.1143	25.9822	26.1993	0.269791	0.141653		0.452522	3	26.1535	26.3383	25.6492	26.047	0.356667	-0.010603		0.963405	3	25.9768	26.195	26.0011	26.0576	0.119617	3	5635000	5780000	6620900	4316900	4856200	5024300	2697700	2646600	2868000	0.660662	1	AT3G05060
AT5G09810.1 | Symbols: ACT7 | actin 7 | chr5:3052809-3054220 FORWARD LENGTH=377	AT5G09810.1	AT5G09810.1	17	3	41.735	0	110.02	44	24.997	25.7348	25.2713	25.3344	0.372916	0.141556		0.551515	3	25.0914	28.9915	25.3797	26.4875	2.17326	1.29471		0.360595	3	25.1962	25.132	25.2502	25.1928	0.0591699	3	1386300	2559900	3338000	1609900	46650000	4208600	1433800	936750	1118700	0.760021	0.495161	AT5G09810	ACT7
AT1G20200.1 | Symbols: EMB2719, HAP15 | PAM domain (PCI/PINT associated module) protein | chr1:7001409-7004154 REVERSE LENGTH=488;AT1G75990.1 | Symbols: | PAM domain (PCI/PINT associated module) protein | chr1:28524623-28526718 REVERSE LENGTH=487	AT1G20200.1;AT1G75990.1	AT1G20200.1;AT1G75990.1	4	4	55.582	0	23.675	5	21.468	22.0552	21.4313	21.6515	0.350105	0.140358		0.748457	3	21.5381	20.9008	20.7945	21.0778	0.402143	-0.433355		0.364709	3	22.1975	21.3253	21.0107	21.5111	0.61486	3	124240	187030	227740	50196	86236	181940	146630	58576	66542	0.909065	0.499918	AT1G20200	EMB2719,HAP15
AT5G28060.1 | Symbols: | Ribosomal protein S24e family protein | chr5:10069791-10070792 REVERSE LENGTH=133	AT5G28060.1	AT5G28060.1	6	4	15.419	0	61.791	47	25.7505	25.2098	25.1343	25.3649	0.336109	0.137493		0.585856	3	25.3355	25.1935	24.8548	25.1279	0.24694	-0.0994587		0.630866	3	25.0253	25.1929	25.464	25.2274	0.221364	3	14250000	13897000	22174000	13318000	13837000	17074000	11206000	7231500	13934000	0.786877	0.762204	AT5G28060
AT5G08610.1 | Symbols: | P-loop containing nucleoside triphosphate hydrolases superfamily protein | chr5:2790341-2794059 FORWARD LENGTH=850	AT5G08610.1	AT5G08610.1	1	1	94.185	0.00077519	7.0033	1	19.7633	#NUM!	19.87	19.8167	0.0754799	0.133198		0.358498	2	19.1449	19.5217	19.8019	19.4895	0.329661	-0.193956		0.409268	3	19.8637	19.6022	19.5845	19.6835	0.156313	3	22730	0	42801	10064	21942	46804	23185	11166	16528	0.549626	0.541324	AT5G08610
AT5G65430.2 | Symbols: GRF8, GF14 KAPPA | general regulatory factor 8 | chr5:26148546-26150255 REVERSE LENGTH=246;AT5G65430.1 | Symbols: GRF8, 14-3-3KAPPA, GF14 KAPPA | general regulatory factor 8 | chr5:26148546-26150255 REVERSE LENGTH=248;AT5G65430.3 | S	AT5G65430.2;AT5G65430.1;AT5G65430.3	AT5G65430.2;AT5G65430.1;AT5G65430.3	8	3	27.771	0	17.399	4	18.273	21.7345	18.9257	19.6444	1.83926	0.132826		0.929129	3	17.9055	19.7363	23.1198	20.2539	2.64537	0.742296		0.731972	3	19.6517	#NUM!	19.3714	19.5116	0.198221	2	19933	281650	129690	44417	211000	993910	21479	0	109520	1	0.847324	AT5G65430	GRF8,GF14KAPPA
AT2G45960.2 | Symbols: PIP1B, TMP-A, ATHH2, PIP1;2 | plasma membrane intrinsic protein 1B | chr2:18910450-18911579 FORWARD LENGTH=274;AT2G45960.1 | Symbols: PIP1B, TMP-A, ATHH2, PIP1;2 | plasma membrane intrinsic protein 1B | chr2:18910450-18911703 FORWARD	AT2G45960.2;AT2G45960.1;AT2G45960.3;AT3G61430.2;AT3G61430.1;AT4G00430.2;AT1G01620.1;AT4G00430.1	AT2G45960.2;AT2G45960.1;AT2G45960.3;AT3G61430.2;AT3G61430.1;AT4G00430.2;AT1G01620.1;AT4G00430.1	4	4	29.132	0	26.502	35	24.2646	24.6918	25.9684	24.9749	0.886491	0.129253		0.871742	3	25.4667	25.6031	26.4307	25.8335	0.521653	0.987839		0.190223	3	24.9406	23.8494	25.747	24.8457	0.95236	3	3420900	4786300	19459000	8081000	8195300	58429000	5305200	2788900	6726200	0.974514	0.307862	AT2G45960	PIP1B,TMP-A,ATHH2,PIP1;2
AT2G43770.1 | Symbols: | Transducin/WD40 repeat-like superfamily protein | chr2:18134272-18135303 REVERSE LENGTH=343	AT2G43770.1	AT2G43770.1	11	11	37.885	0	91.499	41	24.5529	24.6641	24.5506	24.5892	0.0648839	0.128496		0.441764	3	24.8244	24.8249	24.4106	24.6866	0.239057	0.225941		0.323566	3	24.5186	24.6795	24.184	24.4607	0.252743	3	1531300	1819700	3203000	2080100	3175700	1870100	1541900	690860	1029500	0.648285	0.450471	AT2G43770
AT1G07360.1 | Symbols: | CCCH-type zinc fingerfamily protein with RNA-binding domain | chr1:2260562-2262795 REVERSE LENGTH=481;AT2G29580.1 | Symbols: | CCCH-type zinc fingerfamily protein with RNA-binding domain | chr2:12652011-12654158 FORWARD LENGTH=48	AT1G07360.1;AT2G29580.1;AT5G07060.2;AT5G07060.1	AT1G07360.1;AT2G29580.1	13	13	53.587	0	105.39	47	24.6813	24.542	24.5514	24.5915	0.0778427	0.128334		0.511054	3	25.0472	24.5309	24.5581	24.7121	0.290565	0.248869		0.359237	3	24.6486	24.6222	24.1189	24.4632	0.298507	3	1485800	2057500	2837900	1677100	1702200	2889000	1510000	563960	867460	0.724283	0.493674	AT1G07360
AT1G20920.1 | Symbols: | P-loop containing nucleoside triphosphate hydrolases superfamily protein | chr1:7285342-7288842 FORWARD LENGTH=1166;AT1G20920.2 | Symbols: | P-loop containing nucleoside triphosphate hydrolases superfamily protein | chr1:7286356-	AT1G20920.1;AT1G20920.2;AT3G09620.1	AT1G20920.1;AT1G20920.2	15	15	133.03	0	115.96	47	24.1108	24.0711	24.7119	24.2979	0.359077	0.128036		0.595146	3	24.5768	24.4453	24.3953	24.4725	0.0937538	0.302559		0.0347695	3	24.1301	24.0562	24.3233	24.1699	0.137922	3	450830	471780	1360700	522570	700770	758530	294420	198620	380570	0.78967	0.0937269	AT1G20920
AT1G54830.3 | Symbols: NF-YC3 | nuclear factor Y, subunit C3 | chr1:20451672-20452325 FORWARD LENGTH=217;AT1G54830.2 | Symbols: NF-YC3 | nuclear factor Y, subunit C3 | chr1:20451672-20452325 FORWARD LENGTH=217;AT1G54830.1 | Symbols: NF-YC3 | nuclear factor	AT1G54830.3;AT1G54830.2;AT1G54830.1;AT1G08970.4;AT1G08970.3;AT1G08970.2;AT1G08970.1;AT3G48590.1;AT5G63470.2;AT5G63470.1	AT1G54830.3;AT1G54830.2;AT1G54830.1;AT1G08970.4;AT1G08970.3;AT1G08970.2;AT1G08970.1;AT3G48590.1;AT5G63470.2;AT5G63470.1	1	1	24.312	0.0077574	6.333	2	19.0262	19.1573	18.2941	18.8259	0.465131	0.127398		0.740636	3	18.661	#NUM!	18.7519	18.7065	0.0642358	0.0079937		0.934225	2	18.6257	#NUM!	18.7712	18.6985	0.102857	2	113860	150360	108490	81274	0	154300	66643	0	81382	0.903572	0.994346	AT1G54830	NF-YC3
AT5G25060.1 | Symbols: | RNA recognition motif (RRM)-containing protein | chr5:8634219-8639984 REVERSE LENGTH=946;AT5G10800.1 | Symbols: | RNA recognition motif (RRM)-containing protein | chr5:3412898-3418382 REVERSE LENGTH=947	AT5G25060.1;AT5G10800.1	AT5G25060.1;AT5G10800.1	2	2	108.28	0	11.608	2	19.6563	19.6023	19.8868	19.7151	0.1511	0.127331		1	3	19.7709	19.5998	19.6753	19.682	0.0857568	0.0941849		1	3	19.5878	#NUM!	#NUM!	19.5878	#NUM!	1	15310	20403	53875	29471	19103	30679	12357	0	0	0.793734	0.791003	AT5G25060
AT1G42960.1 | Symbols: | expressed protein localized to the inner membrane of the chloroplast. | chr1:16125863-16127080 FORWARD LENGTH=168	AT1G42960.1	AT1G42960.1	1	1	17.829	0	14.287	1	#NUM!	19.5068	18.5474	19.0271	0.678401	0.126999		1	2	#NUM!	19.5048	21.7355	20.6202	1.57735	1.72012		1	2	18.9001	#NUM!	#NUM!	18.9001	#NUM!	1	0	208730	78395	0	195580	666300	55625	0	0	0.980364	0.982447	AT1G42960
AT3G09630.1 | Symbols: | Ribosomal protein L4/L1 family | chr3:2953813-2955444 FORWARD LENGTH=406;AT3G09630.2 | Symbols: | Ribosomal protein L4/L1 family | chr3:2953813-2955444 FORWARD LENGTH=405	AT3G09630.1;AT3G09630.2	AT3G09630.1;AT3G09630.2	18	5	44.702	0	78.803	39	25.6844	25.7553	26.4073	25.949	0.39849	0.125847		0.683418	3	25.7166	25.6539	25.5928	25.6544	0.0618977	-0.168707		0.389251	3	26.0747	25.4963	25.8985	25.8231	0.296456	3	3468400	4634800	12102000	2998100	4025900	5737900	5563500	1654900	3141800	0.861664	0.51979	AT3G09630
AT3G18380.3 | Symbols: | sequence-specific DNA binding transcription factors;sequence-specific DNA binding | chr3:6311002-6313181 REVERSE LENGTH=346;AT3G18380.1 | Symbols: | sequence-specific DNA binding transcription factors;sequence-specific DNA bindin	AT3G18380.3;AT3G18380.1;AT3G18380.2	AT3G18380.3;AT3G18380.1;AT3G18380.2	2	2	38.391	0	13.711	4	20.4302	20.0061	20.2766	20.2376	0.214746	0.123999		0.501698	3	21.0431	20.3502	20.2911	20.5615	0.418126	0.447824		0.247969	3	20.1536	20.0737	#NUM!	20.1136	0.056551	2	114090	154350	130710	180640	68850	93273	37761	24267	0	0.716922	0.372635	AT3G18380
AT1G75350.1 | Symbols: emb2184 | Ribosomal protein L31 | chr1:28272163-28272687 FORWARD LENGTH=144	AT1G75350.1	AT1G75350.1	6	6	16.033	0	50.019	31	24.604	24.4131	24.9076	24.6416	0.249406	0.122816		0.533468	3	23.7559	24.0822	23.678	23.8387	0.214448	-0.680031		0.0145332	3	24.5524	24.3158	24.688	24.5187	0.188357	3	4131100	5193900	10990000	1955300	3626700	2829500	1937700	1021100	4488400	0.747701	0.0553731	AT1G75350	emb2184
AT3G58510.3 | Symbols: | DEA(D/H)-box RNA helicase family protein | chr3:21640608-21643464 FORWARD LENGTH=612;AT3G58510.2 | Symbols: | DEA(D/H)-box RNA helicase family protein | chr3:21640608-21643464 FORWARD LENGTH=612;AT3G58510.1 | Symbols: | DEA(D/H)	AT3G58510.3;AT3G58510.2;AT3G58510.1;AT2G42520.1;AT3G58570.1	AT3G58510.3;AT3G58510.2;AT3G58510.1;AT2G42520.1;AT3G58570.1	5	4	66.025	0	27.021	18	22.3208	21.2615	21.919	21.8338	0.534773	0.119873		0.720581	3	22.258	22.1415	21.8302	22.0766	0.221162	0.362667		0.0559027	3	21.8005	21.7003	21.6409	21.7139	0.0806607	3	206050	140700	312530	198460	227850	284700	132460	73194	92844	0.88937	0.129007	AT3G58510
AT5G16750.1 | Symbols: TOZ | Transducin family protein / WD-40 repeat family protein | chr5:5504541-5509266 REVERSE LENGTH=876	AT5G16750.1	AT5G16750.1	2	2	96.696	0	13.246	6	20.4747	19.8966	21.0623	20.4778	0.582874	0.119379		0.860433	3	20.4464	20.5045	20.3902	20.447	0.0572004	0.088562		0.856413	3	19.7581	#NUM!	20.9589	20.3585	0.84909	2	40122	38437	112880	35888	84181	43154	21230	0	44305	0.969886	0.94968	AT5G16750	TOZ
AT5G09860.2 | Symbols: THO1 | nuclear matrix protein-related | chr5:3066815-3070733 FORWARD LENGTH=598;AT5G09860.1 | Symbols: AtTHO1, THO1, AtHPR1, HPR1 | nuclear matrix protein-related | chr5:3066815-3070733 FORWARD LENGTH=599	AT5G09860.2;AT5G09860.1	AT5G09860.2;AT5G09860.1	1	1	68.205	0.0051433	6.5739	2	20.3794	#NUM!	20.7741	20.5768	0.27909	0.118374		0.8106	2	#NUM!	20.4236	#NUM!	20.4236	#NUM!	-0.0348091		1	1	19.9451	21.0785	20.3515	20.4584	0.574246	3	60078	0	184690	0	77683	0	33943	55669	54372	0.953323	0.801292	AT5G09860	THO1
AT4G35800.1 | Symbols: NRPB1, RPB1, RNA_POL_II_LSRNA_POL_II_LS, RNA_POL_II_LS | RNA polymerase II large subunit | chr4:16961115-16967892 REVERSE LENGTH=1839	AT4G35800.1	AT4G35800.1	8	8	204.62	0	56.757	18	23.0963	22.7998	23.1514	23.0158	0.1891	0.117741		0.481038	3	23.5117	23.3164	22.9874	23.2719	0.264974	0.373766		0.114506	3	22.7139	22.9017	23.0787	22.8981	0.182466	3	113440	136830	348810	199580	166060	248690	90934	52829	117750	0.695263	0.213106	AT4G35800	NRPB1,RPB1,RNA_POL_II_LSRNA_POL_II_LS,RNA_POL_II_LS
AT3G56340.1 | Symbols: | Ribosomal protein S26e family protein | chr3:20892309-20893343 REVERSE LENGTH=130	AT3G56340.1	AT3G56340.1	6	2	14.628	0	50.683	31	24.9041	24.4733	24.7345	24.704	0.217043	0.116362		0.581649	3	24.6973	24.7959	24.7201	24.7378	0.0516253	0.150158		0.377845	3	24.4043	24.8818	24.4767	24.5876	0.257356	3	6875200	7989500	12756000	5935300	9503800	16015000	4154300	3824400	3940900	0.786895	0.509404	AT3G56340
ATCG00470.1 | Symbols: ATPE | ATP synthase epsilon chain | chrC:52265-52663 REVERSE LENGTH=132	ATCG00470.1	ATCG00470.1	4	4	14.499	0	42.017	9	22.0641	23.7464	21.5928	22.4678	1.13215	0.115812		0.912873	3	22.0455	21.7937	23.5936	22.4776	0.974618	0.125622		0.899806	3	22.3079	23.6708	21.0772	22.352	1.29732	3	354080	2205300	1224600	491590	1225700	4347500	651990	728850	796590	0.996748	0.972447	ATCG00470	ATPE
AT1G13190.1 | Symbols: | RNA-binding (RRM/RBD/RNP motifs) family protein | chr1:4499633-4501354 FORWARD LENGTH=573	AT1G13190.1	AT1G13190.1	2	2	61.399	0	12.448	2	19.8685	19.8315	19.5826	19.7609	0.155497	0.113592		0.481812	3	20.2937	20.7206	19.621	20.2118	0.554337	0.564474		0.172607	3	19.8601	19.4611	19.6207	19.6473	0.200836	3	57072	77861	78310	203980	107710	79041	50061	19922	37713	0.695119	0.286994	AT1G13190
AT1G07320.4 | Symbols: RPL4 | ribosomal protein L4 | chr1:2249190-2250173 FORWARD LENGTH=278;AT1G07320.3 | Symbols: RPL4 | ribosomal protein L4 | chr1:2249190-2250026 FORWARD LENGTH=278;AT1G07320.2 | Symbols: RPL4 | ribosomal protein L4 | chr1:2249190-2250	AT1G07320.4;AT1G07320.3;AT1G07320.2;AT1G07320.1	AT1G07320.4;AT1G07320.3;AT1G07320.2;AT1G07320.1	11	11	30.142	0	196.84	60	25.7668	25.5351	25.6551	25.6523	0.115837	0.111885		0.483916	3	24.4487	24.8922	25.3106	24.8838	0.43105	-0.656626		0.0791189	3	25.3331	25.5116	25.7767	25.5404	0.223198	3	4982400	6229000	9494200	2061400	2859000	5079600	3132100	2351600	4266500	0.696967	0.163063	AT1G07320	RPL4
AT1G32490.2 | Symbols: ESP3 | RNA helicase family protein | chr1:11742356-11749286 REVERSE LENGTH=1034;AT1G32490.1 | Symbols: EMB2733, ESP3 | RNA helicase family protein | chr1:11742356-11749286 REVERSE LENGTH=1044	AT1G32490.2;AT1G32490.1;AT2G35340.1	AT1G32490.2;AT1G32490.1	9	9	117.58	0	72.747	21	23.0249	23.259	23.3099	23.1979	0.15203	0.108234		0.375705	3	23.8333	22.8062	23.2118	23.2838	0.517321	0.194124		0.559653	3	23.112	23.1879	22.9692	23.0897	0.111026	3	200690	278790	468430	303670	181800	287310	154850	122490	87669	0.56677	0.696612	AT1G32490	ESP3
AT1G21700.1 | Symbols: ATSWI3C, CHB4, SWI3C | SWITCH/sucrose nonfermenting 3C | chr1:7620156-7623978 REVERSE LENGTH=807	AT1G21700.1	AT1G21700.1	4	4	88.249	0	50.987	12	22.8122	22.6386	22.8043	22.7517	0.0980202	0.107557		0.537469	3	23.6981	22.076	22.8923	22.8888	0.811015	0.244623		0.644787	3	22.5046	22.4854	22.9426	22.6442	0.258601	3	253140	343650	545160	654030	274480	549500	137630	29591	195720	0.750732	0.773958	AT1G21700	ATSWI3C,CHB4,SWI3C
AT2G41620.1 | Symbols: | Nucleoporin interacting component (Nup93/Nic96-like) family protein | chr2:17350419-17354997 REVERSE LENGTH=861	AT2G41620.1;AT3G57350.1	AT2G41620.1	10	10	96.614	0	66.656	23	23.0308	22.6604	23.0426	22.9113	0.217359	0.107437		0.652251	3	23.6444	23.0293	23.0622	23.2453	0.346032	0.441458		0.177593	3	23.1635	22.6709	22.5771	22.8038	0.315011	3	168060	220090	473110	441890	229020	661020	197440	117380	100970	0.8306	0.289782	AT2G41620
AT5G38480.2 | Symbols: GRF3, RCI1 | general regulatory factor 3 | chr5:15410277-15411285 FORWARD LENGTH=254;AT5G38480.1 | Symbols: GRF3, RCI1 | general regulatory factor 3 | chr5:15410277-15411285 FORWARD LENGTH=255	AT5G38480.2;AT5G38480.1	AT5G38480.2;AT5G38480.1	6	2	28.491	0	35.467	10	20.3262	22.1207	21.3217	21.2562	0.899028	0.10615		0.850385	3	20.857	22.6313	22.3064	21.9315	0.944677	0.781502		0.230906	3	21.2538	20.9603	21.2359	21.15	0.164515	3	119480	566120	363680	168010	547460	881120	138250	107080	134880	0.967655	0.354738	AT5G38480	GRF3,RCI1
AT5G10980.1 | Symbols: | Histone superfamily protein | chr5:3472591-3473349 REVERSE LENGTH=136;AT4G40040.2 | Symbols: | Histone superfamily protein | chr4:18557539-18558236 REVERSE LENGTH=136;AT4G40040.1 | Symbols: | Histone superfamily protein | chr4:1	AT5G10980.1;AT4G40040.2;AT4G40040.1;AT4G40030.3;AT4G40030.1;AT4G40030.2;AT1G75600.1	AT5G10980.1;AT4G40040.2;AT4G40040.1;AT4G40030.3;AT4G40030.1;AT4G40030.2;AT1G75600.1	3	1	15.406	0.0015456	6.9642	9	25.2467	23.9531	24.1313	24.4437	0.701086	0.10601		0.815177	3	24.2707	24.0091	22.2305	23.5034	1.11012	-0.834286		0.27093	3	24.5673	24.3231	24.1227	24.3377	0.222655	3	11018000	6455400	12249000	5844400	6304900	5119800	6106100	3567000	4710300	0.953032	0.402319	AT5G10980
AT1G09770.1 | Symbols: ATCDC5, CDC5, ATMYBCDC5 | cell division cycle 5 | chr1:3162002-3165122 FORWARD LENGTH=844	AT1G09770.1	AT1G09770.1	27	27	95.766	0	249.98	99	26.1799	26.0341	26.1259	26.1133	0.0737215	0.104904		0.344554	3	26.4562	26.1318	26.1342	26.2407	0.186594	0.232332		0.170555	3	26.1049	26.088	25.8322	26.0084	0.152826	3	1984500	2285900	4158600	2482200	2583400	2725100	1336100	868650	1191200	0.530467	0.283486	AT1G09770	ATCDC5,CDC5,ATMYBCDC5
AT1G16720.1 | Symbols: HCF173 | high chlorophyll fluorescence phenotype 173 | chr1:5723161-5726248 FORWARD LENGTH=598	AT1G16720.1	AT1G16720.1	5	5	65.708	0	36.969	15	22.9403	23.5308	23.1043	23.1918	0.304782	0.102888		0.779331	3	23.7258	21.5671	22.9051	22.7327	1.0896	-0.356251		0.635111	3	22.5003	23.3542	23.4122	23.0889	0.510558	3	316850	389580	384100	163310	68242	715060	243820	156960	343670	0.929292	0.767136	AT1G16720	HCF173
AT4G00100.1 | Symbols: ATRPS13A, RPS13, PFL2, RPS13A | ribosomal protein S13A | chr4:37172-38123 FORWARD LENGTH=151	AT4G00100.1	AT4G00100.1	6	1	17.085	0	65.52	34	25.0423	24.4148	25.0194	24.8255	0.355863	0.0967999		0.717324	3	24.7738	24.698	24.7023	24.7247	0.0425728	-0.00401306		0.978948	3	24.5439	24.6372	25.0051	24.7287	0.243826	3	5346000	4166600	10182000	3503000	4485500	9319600	3142800	2239400	4577400	0.886444	1	AT4G00100	ATRPS13A,RPS13,PFL2,RPS13A
AT5G23740.1 | Symbols: RPS11-BETA | ribosomal protein S11-beta | chr5:8008251-8009330 REVERSE LENGTH=159	AT5G23740.1	AT5G23740.1	7	4	17.749	0	26.115	19	23.9892	23.6868	23.5229	23.733	0.236557	0.0944214		0.5866	3	23.7884	24.1146	23.6591	23.854	0.234749	0.215466		0.246875	3	23.4761	23.7505	23.689	23.6385	0.144031	3	1772300	2520100	3837600	1657700	3461500	3073100	1314000	909970	1725100	0.786849	0.370728	AT5G23740	RPS11-BETA
AT2G22450.1 | Symbols: | riboflavin biosynthesis protein, putative | chr2:9530654-9532691 FORWARD LENGTH=476	AT2G22450.1	AT2G22450.1	1	1	52.199	0.007741	6.3239	4	20.1568	#NUM!	#NUM!	20.1568	#NUM!	0.0939484		1	1	#NUM!	20.9719	21.7202	21.346	0.529108	1.28314		1	2	#NUM!	#NUM!	20.0629	20.0629	#NUM!	1	47040	0	0	0	111680	271360	0	0	41067	0.924515	0.926804	AT2G22450
AT1G56190.2 | Symbols: | Phosphoglycerate kinase family protein | chr1:21028622-21030454 FORWARD LENGTH=405;AT1G56190.1 | Symbols: | Phosphoglycerate kinase family protein | chr1:21028403-21030454 FORWARD LENGTH=478	AT1G56190.2;AT1G56190.1	AT1G56190.2;AT1G56190.1	14	2	42.615	0	35.705	10	22.3086	23.9882	22.0576	22.7848	1.04968	0.0931053		0.899023	3	22.4434	23.2947	23.4471	23.0618	0.540864	0.370077		0.459457	3	22.1924	23.3088	22.5738	22.6917	0.567471	3	248470	485770	432320	303760	513690	1186800	294530	306060	320410	0.98736	0.589037	AT1G56190
AT2G19520.1 | Symbols: FVE, ACG1, MSI4, NFC4, NFC04, ATMSI4 | Transducin family protein / WD-40 repeat family protein | chr2:8456006-8459235 FORWARD LENGTH=507	AT2G19520.1;AT4G29730.1	AT2G19520.1	4	4	55.758	0	51.698	16	22.2763	21.8742	22.2682	22.1396	0.229838	0.0928459		0.71588	3	23.3069	23.3006	22.6412	23.0829	0.382543	1.03614		0.0248884	3	21.983	21.7418	22.4155	22.0468	0.341362	3	251240	269220	494050	500720	665640	341640	186170	73731	275840	0.887806	0.0723958	AT2G19520	FVE,ACG1,MSI4,NFC4,NFC04,ATMSI4
AT1G62750.1 | Symbols: ATSCO1, ATSCO1/CPEF-G, SCO1 | Translation elongation factor EFG/EF2 protein | chr1:23233622-23236321 REVERSE LENGTH=783	AT1G62750.1	AT1G62750.1	5	5	86.057	0	39.899	10	21.1114	22.0127	21.2084	21.4442	0.494778	0.0914173		0.875348	3	20.7524	21.7565	22.7454	21.7514	0.996531	0.398672		0.618917	3	21.8497	20.4208	21.7877	21.3527	0.807684	3	26084	191650	113640	19530	166350	472990	46594	25297	88061	0.978604	0.754431	AT1G62750	ATSCO1,ATSCO1/CPEF-G,SCO1
AT1G74060.1 | Symbols: | Ribosomal protein L6 family protein | chr1:27850033-27851299 REVERSE LENGTH=233;AT1G74050.1 | Symbols: | Ribosomal protein L6 family protein | chr1:27847256-27848680 REVERSE LENGTH=233	AT1G74060.1;AT1G74050.1	AT1G74060.1;AT1G74050.1	10	4	26.008	0	55.695	33	25.2373	25.0436	25.0605	25.1138	0.107306	0.0910053		0.559617	3	24.9921	25.1623	25.0924	25.0823	0.0855604	0.0594749		0.689168	3	24.8028	25.0158	25.2498	25.0228	0.223603	3	4027300	5458400	7518800	3344600	5197600	7605200	2614500	1959600	3804900	0.765741	0.808786	AT1G74060
AT2G35530.1 | Symbols: bZIP16, AtbZIP16 | basic region/leucine zipper transcription factor 16 | chr2:14923280-14926025 REVERSE LENGTH=409;AT1G32150.1 | Symbols: bZIP68, AtbZIP68 | basic region/leucine zipper transcription factor 68 | chr1:11566022-11568317	AT2G35530.1;AT1G32150.1	AT2G35530.1;AT1G32150.1	2	2	43.109	0	12.282	6	#NUM!	20.4498	20.7228	20.5863	0.193068	0.0890598		1	2	21.0288	20.7449	20.6462	20.8066	0.198598	0.309381		1	3	20.4973	#NUM!	#NUM!	20.4973	#NUM!	1	0	204550	587800	348620	135290	502940	134790	0	0	0.910943	0.913067	AT2G35530	bZIP16,AtbZIP16
AT5G46430.2 | Symbols: | Ribosomal protein L32e | chr5:18833429-18834409 FORWARD LENGTH=133;AT5G46430.1 | Symbols: | Ribosomal protein L32e | chr5:18833429-18834409 FORWARD LENGTH=133	AT5G46430.2;AT5G46430.1	AT5G46430.2;AT5G46430.1	5	1	15.475	0.0077301	6.3053	2	22.4544	22.4057	22.3481	22.4027	0.0532047	0.087904		0.138222	3	22.2955	#NUM!	21.9181	22.1068	0.266867	-0.208048		0.255114	2	22.2442	22.3647	22.3356	22.3148	0.0628738	3	1103400	1525400	2040500	988240	0	1485000	796970	625040	920050	0.269216	0.37955	AT5G46430
AT5G18380.2 | Symbols: | Ribosomal protein S5 domain 2-like superfamily protein | chr5:6090128-6090693 REVERSE LENGTH=144;AT5G18380.1 | Symbols: | Ribosomal protein S5 domain 2-like superfamily protein | chr5:6090253-6090693 REVERSE LENGTH=146;AT5G18380.	AT5G18380.2;AT5G18380.1;AT5G18380.3;AT3G04230.1	AT5G18380.2;AT5G18380.1;AT5G18380.3;AT3G04230.1	8	2	16.544	0	71.339	46	26.326	25.7912	25.9192	26.0121	0.279226	0.0873394		0.651215	3	26.1723	26.1437	25.6584	25.9915	0.288787	0.0667057		0.73534	3	25.7845	25.9362	26.0536	25.9248	0.134912	3	9414500	11312000	14608000	8138900	10566000	11318000	5799700	4310800	7612800	0.83136	0.847804	AT5G18380
AT3G18165.1 | Symbols: MOS4 | modifier of snc1,4 | chr3:6223248-6225076 FORWARD LENGTH=253	AT3G18165.1	AT3G18165.1	4	4	29.679	0	49.341	12	23.1467	22.1767	21.9576	22.427	0.632823	0.0829468		0.834933	3	22.5361	22.7335	22.2144	22.4947	0.261966	0.15061		0.423084	3	22.2528	22.4934	22.2859	22.344	0.130429	3	557610	422220	617980	691400	711660	1166700	303580	242240	214280	0.959794	0.558291	AT3G18165	MOS4
AT5G40950.1 | Symbols: RPL27 | ribosomal protein large subunit 27 | chr5:16410866-16411845 FORWARD LENGTH=198	AT5G40950.1	AT5G40950.1	3	3	21.737	0	51.584	21	24.225	23.9063	23.8473	23.9929	0.203204	0.080368		0.811725	3	23.6781	22.9028	23.1533	23.2447	0.39566	-0.667768		0.146893	3	23.42	23.8828	24.4347	23.9125	0.508038	3	2303700	2453900	4620100	1580800	1687700	2523500	1300700	996870	2700300	0.951716	0.260027	AT5G40950	RPL27
AT5G27850.1 | Symbols: | Ribosomal protein L18e/L15 superfamily protein | chr5:9873169-9874297 FORWARD LENGTH=187	AT5G27850.1	AT5G27850.1	15	6	20.967	0	168.38	70	26.8988	26.6388	26.6334	26.7237	0.151729	0.0800533		0.692571	3	26.377	26.5227	26.6636	26.5211	0.143308	-0.122545		0.546126	3	26.3763	26.6048	26.9497	26.6436	0.288658	3	13114000	16000000	26143000	8761600	14921000	24319000	9341500	6626700	15014000	0.869363	0.681938	AT5G27850
AT3G02950.1 | Symbols: THO7, AtTHO7 | Tho complex subunit 7/Mft1p | chr3:665631-666439 REVERSE LENGTH=236	AT3G02950.1	AT3G02950.1	5	5	27.461	0	55.498	11	22.5848	22.3512	22.7906	22.5755	0.219848	0.0751457		0.816688	3	23.589	22.8697	23.1183	23.1923	0.365317	0.691952		0.117047	3	22.2314	23.0519	22.2179	22.5004	0.477664	3	641690	605120	1143700	750770	691400	1056000	376780	314420	344330	0.953522	0.215551	AT3G02950	THO7,AtTHO7
AT1G27400.1 | Symbols: | Ribosomal protein L22p/L17e family protein | chr1:9515230-9516725 FORWARD LENGTH=176	AT1G27400.1	AT1G27400.1	6	2	19.897	0	41.096	38	25.7163	25.245	25.6279	25.5298	0.250542	0.0749969		0.668126	3	25.3547	25.7101	25.4338	25.4995	0.186566	0.0447731		0.74884	3	25.4483	25.3304	25.5856	25.4548	0.127679	3	6709300	6002800	14463000	4991900	6540800	9776300	4580100	2960500	5259500	0.844805	0.860004	AT1G27400
AT3G47470.1 | Symbols: LHCA4, CAB4 | light-harvesting chlorophyll-protein complex I subunit A4 | chr3:17493622-17494773 REVERSE LENGTH=251	AT3G47470.1	AT3G47470.1	2	2	27.733	0	70.384	10	23.9125	23.1869	23.839	23.6462	0.399394	0.0737247		0.831429	3	23.5649	23.0392	23.8072	23.4704	0.392635	-0.101988		0.767124	3	23.6977	23.1294	23.8901	23.5724	0.395527	3	1846400	1639300	3572800	1627500	1477700	3516500	732530	230530	1229200	0.958819	0.876044	AT3G47470	LHCA4,CAB4
AT5G25250.1 | Symbols: | SPFH/Band 7/PHB domain-containing membrane-associated protein family | chr5:8749774-8751430 FORWARD LENGTH=470	AT5G25250.1	AT5G25250.1	1	1	52.309	0.0077684	6.3411	2	19.3035	18.8547	19.6672	19.2751	0.406983	0.0728188		0.842893	3	18.9835	#NUM!	19.9745	19.479	0.70073	0.27668		0.655686	2	#NUM!	19.0047	19.4	19.2023	0.279553	2	30155	27162	64579	22560	0	76471	0	13573	31062	0.96442	0.784243	AT5G25250
AT2G41475.1 | Symbols: | Embryo-specific protein 3, (ATS3) | chr2:17295259-17296329 REVERSE LENGTH=179	AT2G41475.1	AT2G41475.1	3	3	19.949	0	17.845	4	21.8181	21.4656	21.7005	21.6614	0.179469	0.0723248		0.700393	3	22.0583	21.6989	21.3381	21.6984	0.360086	0.10932		0.685794	3	21.5043	21.8642	21.3988	21.5891	0.243999	3	342750	369520	560500	381390	415150	959210	227570	131250	82850	0.875921	0.804032	AT2G41475
AT5G55660.1 | Symbols: | DEK domain-containing chromatin associated protein | chr5:22539375-22543142 FORWARD LENGTH=778	AT5G55660.1	AT5G55660.1	10	10	87.206	0	125.92	70	25.4801	25.6938	25.2429	25.4723	0.225562	0.0718117		0.711249	3	26.064	25.3677	25.1362	25.5226	0.482912	0.122175		0.709756	3	25.3645	25.633	25.2039	25.4004	0.216795	3	1343400	1804900	2760500	1488700	1484700	2638900	937540	965150	752270	0.884635	0.825939	AT5G55660
AT4G34670.1 | Symbols: | Ribosomal protein S3Ae | chr4:16548724-16550222 FORWARD LENGTH=262	AT4G34670.1	AT4G34670.1	9	4	29.803	0	23.092	8	23.1471	23.2809	23.7416	23.3899	0.311861	0.0697899		0.883302	3	23.1594	23.9066	25.0071	24.0244	0.929444	0.704273		0.355238	3	22.7965	23.0391	24.1246	23.3201	0.707228	3	137950	362990	320940	142890	343920	14839000	101480	29210	191100	0.981229	0.490372	AT4G34670
AT1G52740.1 | Symbols: HTA9 | histone H2A protein 9 | chr1:19645409-19646221 FORWARD LENGTH=134;AT3G54560.1 | Symbols: HTA11 | histone H2A 11 | chr3:20196532-20197466 FORWARD LENGTH=136;AT2G38810.3 | Symbols: HTA8 | histone H2A 8 | chr2:16219444-16220679 R	AT1G52740.1;AT3G54560.1;AT2G38810.3;AT2G38810.2;AT2G38810.1;AT4G13570.1;AT4G13570.2	AT1G52740.1;AT3G54560.1;AT2G38810.3;AT2G38810.2;AT2G38810.1;AT4G13570.1;AT4G13570.2	4	3	14.271	0	37.94	17	24.425	23.266	23.6056	23.7655	0.595842	0.0696545		0.855886	3	23.804	23.8735	23.9165	23.8647	0.0567784	0.168804		0.199878	3	23.4974	23.7353	23.8549	23.6959	0.181982	3	5938500	3576400	8228000	3811100	5537300	5211400	1651200	2403800	1830100	0.970049	0.321404	AT1G52740	HTA9
AT1G69200.1 | Symbols: FLN2 | fructokinase-like 2 | chr1:26016018-26018365 FORWARD LENGTH=616	AT1G69200.1	AT1G69200.1	2	2	69.258	0	13.408	7	20.6068	21.4484	21.6946	21.2499	0.570435	0.0677605		0.866948	3	21.4482	20.8191	19.6605	20.6426	0.906839	-0.539539		0.387142	3	20.8059	21.3896	21.3509	21.1822	0.326392	3	84986	161190	323460	134470	62996	91118	40686	72764	111120	0.974226	0.518094	AT1G69200	FLN2
AT5G48760.2 | Symbols: | Ribosomal protein L13 family protein | chr5:19771315-19772686 REVERSE LENGTH=206;AT5G48760.1 | Symbols: | Ribosomal protein L13 family protein | chr5:19771315-19772686 REVERSE LENGTH=206	AT5G48760.2;AT5G48760.1	AT5G48760.2;AT5G48760.1	4	1	23.59	0	8.5303	5	22.4989	#NUM!	21.5687	22.0338	0.657735	0.0677261		1	2	#NUM!	21.7544	21.5326	21.6435	0.156885	-0.322544		1	2	#NUM!	#NUM!	21.966	21.966	#NUM!	1	607100	0	649820	0	488980	606490	0	0	390970	0.786631	0.780393	AT5G48760
AT4G21110.1 | Symbols: | G10 family protein | chr4:11267673-11268774 FORWARD LENGTH=145	AT4G21110.1	AT4G21110.1	2	2	17.187	0	12.214	3	21.4209	21.601	21.489	21.5036	0.0909353	0.0676842		0.532406	3	22.0324	21.4301	21.874	21.7788	0.312198	0.342911		0.159822	3	21.2702	21.4936	21.544	21.4359	0.145726	3	267550	989170	823190	1091300	501920	981570	506990	177200	405830	0.747748	0.273471	AT4G21110
AT3G10530.1 | Symbols: | Transducin/WD40 repeat-like superfamily protein | chr3:3286277-3288670 FORWARD LENGTH=536	AT3G10530.1	AT3G10530.1	1	1	60.26	0.0065029	6.4792	1	#NUM!	19.3831	20.0708	19.7269	0.486253	0.067173		0.811429	2	19.5147	#NUM!	19.6187	19.5667	0.0735769	-0.0930614		0.152747	2	19.6628	19.6185	19.698	19.6598	0.0398111	3	0	38927	93542	33939	0	73343	35451	23068	39073	0.952507	0.266243	AT3G10530
AT1G54690.1 | Symbols: HTA3, H2AXB, G-H2AX, GAMMA-H2AX | gamma histone variant H2AX | chr1:20414607-20415206 REVERSE LENGTH=142;AT1G08880.1 | Symbols: HTA5, H2AXA, G-H2AX, GAMMA-H2AX | Histone superfamily protein | chr1:2847144-2847676 REVERSE LENGTH=142	AT1G54690.1;AT1G08880.1	AT1G54690.1;AT1G08880.1	6	3	14.783	0	66.037	48	26.523	25.3935	26.1096	26.0087	0.571447	0.0670185		0.869575	3	26.6029	26.1103	26.2342	26.3158	0.256228	0.374104		0.200444	3	25.7234	26.3295	25.7722	25.9417	0.336743	3	15003000	9283800	24389000	15426000	16238000	34193000	8421100	8433200	8765500	0.974545	0.322004	AT1G54690	HTA3,H2AXB,G-H2AX,GAMMA-H2AX
AT2G19870.1 | Symbols: | tRNA/rRNA methyltransferase (SpoU) family protein | chr2:8576034-8577803 FORWARD LENGTH=589	AT2G19870.1	AT2G19870.1	1	1	65.559	0	8.3692	2	20.6996	20.9324	21.2005	20.9442	0.250625	0.0667362		0.730042	3	#NUM!	#NUM!	20.3778	20.3778	#NUM!	-0.499603		1	1	20.6799	21.0499	20.9025	20.8774	0.186305	3	63656	102450	175220	0	0	88915	55345	56269	73236	0.895114	0.931751	AT2G19870
AT3G01500.1 | Symbols: CA1, ATBCA1, SABP3, ATSABP3 | carbonic anhydrase 1 | chr3:194853-196716 REVERSE LENGTH=270;AT3G01500.3 | Symbols: CA1 | carbonic anhydrase 1 | chr3:195173-197873 REVERSE LENGTH=336;AT3G01500.2 | Symbols: CA1 | carbonic anhydrase 1 |	AT3G01500.1;AT3G01500.3;AT3G01500.2	AT3G01500.1;AT3G01500.3;AT3G01500.2	12	6	29.504	0	60.667	27	22.3165	25.5181	22.6927	23.5091	1.74998	0.0620747		0.954123	3	22.5127	24.6545	25.6552	24.2741	1.60545	0.827114		0.424464	3	23.44	23.5994	23.3017	23.447	0.148932	3	376110	4746500	1172700	447010	2660000	8048600	756440	596730	835290	1	0.556338	AT3G01500	CA1,ATBCA1,SABP3,ATSABP3
AT5G04990.1 | Symbols: SUN1, ATSUN1 | SAD1/UNC-84 domain protein 1 | chr5:1471698-1473770 REVERSE LENGTH=471	AT5G04990.1	AT5G04990.1	14	14	51.501	0	125.57	35	23.8524	23.5024	23.9856	23.7802	0.249597	0.0618763		0.716788	3	24.0176	23.1867	24.1121	23.7721	0.509221	0.0538425		0.866955	3	23.6972	23.8433	23.6144	23.7183	0.115892	3	735630	660580	2062500	964040	856800	1365500	501760	307690	523510	0.886829	0.953371	AT5G04990	SUN1,ATSUN1
AT5G44340.1 | Symbols: TUB4 | tubulin beta chain 4 | chr5:17859442-17860994 REVERSE LENGTH=444;AT4G20890.1 | Symbols: TUB9 | tubulin beta-9 chain | chr4:11182218-11183840 FORWARD LENGTH=444	AT5G44340.1;AT4G20890.1	AT5G44340.1;AT4G20890.1	13	1	49.823	0	12.252	5	21.0649	21.116	21.0295	21.0701	0.0434646	0.0606747		0.44983	3	21.2196	#NUM!	20.6103	20.915	0.430882	-0.0945168		0.723794	2	21.103	20.8771	21.0483	21.0095	0.117842	3	113380	170720	228340	135260	0	307930	104550	59172	104130	0.658545	0.841575	AT5G44340	TUB4
AT5G42920.2 | Symbols: THO5, AtTHO5 | THO complex, subunit 5 | chr5:17206310-17209522 REVERSE LENGTH=819;AT5G42920.1 | Symbols: THO5, AtTHO5 | THO complex, subunit 5 | chr5:17206310-17209106 REVERSE LENGTH=702	AT5G42920.2;AT5G42920.1;AT1G45233.2	AT5G42920.2;AT5G42920.1	4	4	92.576	0	25.144	10	21.2407	21.1302	21.5144	21.2951	0.197773	0.0600529		0.714255	3	21.7145	21.3343	21.3247	21.4578	0.222336	0.222763		0.245003	3	21.337	21.336	21.0321	21.235	0.175721	3	80633	103400	149590	135110	139140	84946	55804	16842	32055	0.88689	0.368866	AT5G42920	THO5,AtTHO5
AT2G28910.1 | Symbols: CXIP4 | CAX interacting protein 4 | chr2:12415992-12416990 REVERSE LENGTH=332	AT2G28910.1	AT2G28910.1	1	1	37.832	0.0022422	6.7109	2	#NUM!	19.5752	20.0005	19.7878	0.300732	0.0594311		1	2	20.3173	19.4255	20.2629	20.0019	0.499916	0.273539		1	3	#NUM!	#NUM!	19.7284	19.7284	#NUM!	1	0	92085	203510	144710	88379	228430	0	0	70055	0.91728	0.91948	AT2G28910	CXIP4
AT5G64760.2 | Symbols: RPN5B | regulatory particle non-ATPase subunit 5B | chr5:25894027-25896445 REVERSE LENGTH=442;AT5G64760.1 | Symbols: RPN5B | regulatory particle non-ATPase subunit 5B | chr5:25894027-25896445 REVERSE LENGTH=442;AT5G09900.2 | Symbols:	AT5G64760.2;AT5G64760.1;AT5G09900.2;AT5G09900.1;AT5G09900.3	AT5G64760.2;AT5G64760.1;AT5G09900.2;AT5G09900.1;AT5G09900.3	2	2	51.058	0	11.774	7	19.5034	19.3546	19.4454	19.4344	0.0750172	0.0577736		0.881552	3	20.2248	20.3105	19.9187	20.1513	0.205994	0.774681		0.137055	3	18.9043	#NUM!	19.849	19.3767	0.667974	2	28384	36769	106360	48828	74291	66906	15171	0	33603	0.981866	0.246224	AT5G64760	RPN5B
AT2G34420.1 | Symbols: LHB1B2, LHCB1.5 | photosystem II light harvesting complex gene B1B2 | chr2:14522716-14523513 REVERSE LENGTH=265	AT2G34420.1	AT2G34420.1	7	0	28.054	0	85.044	11	23.4761	23.7079	24.1053	23.7631	0.31821	0.0545902		0.812912	3	23.1611	20.928	22.0432	22.0441	1.11652	-1.66438		0.0637917	3	23.771	23.8663	23.4881	23.7085	0.196684	3	1686200	2650600	5654300	1318200	362620	1136300	1711300	1265000	1627200	0.9521	0.141533	AT2G34420	LHB1B2,LHCB1.5
AT3G22590.1 | Symbols: PHP, CDC73 | PLANT HOMOLOGOUS TO PARAFIBROMIN | chr3:8003999-8005452 FORWARD LENGTH=415	AT3G22590.1	AT3G22590.1	4	4	47.543	0	27.536	13	22.297	22.4558	22.0257	22.2595	0.217463	0.0504227		0.725602	3	22.2611	21.4318	22.3803	22.0244	0.516684	-0.18471		0.573732	3	22.1268	22.2878	22.2127	22.2091	0.0805507	3	243070	505600	446120	275900	158950	608870	254280	130280	95343	0.895858	0.707413	AT3G22590	PHP,CDC73
AT3G08580.2 | Symbols: AAC1 | ADP/ATP carrier 1 | chr3:2605706-2607030 REVERSE LENGTH=381;AT3G08580.1 | Symbols: AAC1 | ADP/ATP carrier 1 | chr3:2605706-2607030 REVERSE LENGTH=381	AT3G08580.2;AT3G08580.1;AT4G28390.1	AT3G08580.2;AT3G08580.1	14	8	41.475	0	140.92	68	26.3398	25.9874	26.2986	26.2086	0.192683	0.0491123		0.769174	3	25.8503	25.9303	26.0275	25.936	0.088751	-0.223452		0.13916	3	26.1147	25.9955	26.3682	26.1595	0.19036	3	5636700	3707600	9328800	3379800	3114800	5823300	3998000	2467500	4295000	0.92228	0.250255	AT3G08580	AAC1
AT1G04510.2 | Symbols: MAC3A | MOS4-associated complex 3A | chr1:1226749-1230592 FORWARD LENGTH=523;AT1G04510.1 | Symbols: MAC3A | MOS4-associated complex 3A | chr1:1226749-1230592 FORWARD LENGTH=523	AT1G04510.2;AT1G04510.1	AT1G04510.2;AT1G04510.1	18	16	56.881	0	151.57	67	25.4639	25.164	24.9464	25.1914	0.259807	0.0471249		0.811154	3	25.7824	25.2707	25.2885	25.4472	0.29041	0.302889		0.203159	3	25.2257	25.2763	24.9309	25.1443	0.186541	3	2095100	2110600	3586400	2765000	2052600	3800400	1503400	1138200	979410	0.953116	0.324165	AT1G04510	MAC3A
AT1G74970.1 | Symbols: RPS9, TWN3 | ribosomal protein S9 | chr1:28157761-28159202 REVERSE LENGTH=208	AT1G74970.1	AT1G74970.1	5	5	22.577	0	62.441	31	25.1885	24.652	24.0385	24.6263	0.575429	0.046032		0.929676	3	24.4485	24.0982	23.5575	24.0347	0.44884	-0.54557		0.286284	3	23.9592	25.207	24.5747	24.5803	0.623947	3	4401000	4578600	4357700	2669800	3850500	3395000	2159500	2598600	3259400	1	0.421077	AT1G74970	RPS9,TWN3
AT2G40430.3 | Symbols: | FUNCTIONS IN: molecular_function unknown;INVOLVED IN: biological_process unknown;LOCATED IN: cellular_component unknown;EXPRESSED IN: 22 plant structures;EXPRESSED DURING: 13 growth stages;CONTAINS InterPro DOMAIN/s: Tumour s	AT2G40430.3;AT2G40430.1;AT2G40430.2	AT2G40430.3;AT2G40430.1;AT2G40430.2	1	1	50.032	0.0044412	6.6165	1	19.8402	19.3126	19.7755	19.6428	0.287779	0.0423985		0.85917	3	19.4685	19.5825	#NUM!	19.5255	0.0805834	-0.0748863		0.469423	2	19.5379	19.6629	#NUM!	19.6004	0.0884221	2	70259	48555	109180	43787	66319	0	41004	33743	0	0.971911	0.598585	AT2G40430
[truncated: 639 more rows]

## Sheet: ANOVA_HSD_full
TRB1 1	TRB1 2	TRB1 3	TRB3 1	TRB3 2	TRB3 3	EDS1 1	EDS1 2	EDS1 3	Number Of Imputations	TRB1	TRB3	EDS1	ANOVA Significant	Peptides	Unique peptides	Mol. weight [kDa]	Q-value	Score	MS/MS count	-Log ANOVA p value	ANOVA q-value	Protein IDs	Majority protein IDs	Genes	Symbols	description	Fasta headers	Significant pairs
[truncated: 1,148 more rows]
