# Supplementary material for: Epigenetic gene regulation is controlled by distinct regulatory complexes utilizing specialized paralogs of TELOMERE REPEAT BINDING FACTORS
Source: PLoS Genet. 2026 Apr 21;22(4):e1012114. doi: 10.1371/journal.pgen.1012114 (PMC13132431; doi:10.1371/journal.pgen.1012114)
Supplement: S5 File — Tab All_GO_Terms: Table containing all enriched (p<=0.05) GO-terms, their associated complexes, and co-bound TRB-paralogs. (XLSX) [file pgen.1012114.s011.xlsx]

## Sheet: All_GO_Terms
Column1	Cluster	ID	Description	GeneRatio	BgRatio	RichFactor	FoldEnrichment	zScore	pvalue	p.adjust	qvalue	geneID	Count	cat	trbs
1	PEAT_TRB1	GO:0016071	mRNA metabolic process	52/922	498/21188	104417670682731	239956790284783	674131428431641	521832	5.81876e+08	5.1752e+08	832347/832986/834507/835202/831240/831138/831141/831191/831380/832060/824712/826419/826589/826670/826714/819550/819736/820119/820122/821612/844346/815304/816197/816576/816995/840246/842082/842382/843510/843944/839567/839526/837181/837400/838162/838685/838690/834047/835914/837284/837715/819552/828858/833507/820530/820944/824686/834293/837860/844417/815269/818459	52	PEAT	TRB1
2	PEAT_TRB1	GO:0006974	DNA damage response	44/922	388/21188	11340206185567	260603349956392	681012321720293	686174	5.81876e+08	5.1752e+08	832261/832836/834492/834504/835850/828581/828615/828717/829318/829434/830534/831267/832140/824422/828068/826493/824027/844410/814777/816142/816467/817359/817506/817830/840448/842024/844224/839332/839319/838492/815209/816468/831710/835166/843472/836516/819971/823937/824611/828599/828770/831449/833835/835372	44	PEAT	TRB1
3	PEAT_TRB1	GO:0022613	ribonucleoprotein complex biogenesis	43/922	402/21188	106965174129353	245811074777954	629555831208888	5.61874e+06	3.17646e+09	2.82514e+09	832216/832347/832713/832986/834121/834701/834779/834844/830968/824836/828136/828265/819343/819411/820583/822043/814652/816229/816457/817766/818304/818589/819095/840232/841305/841427/842269/842382/843064/839567/837299/838690/819552/820218/831096/840848/832649/837860/844155/815269/830927/832271/835582	43	PEAT	TRB1
4	PEAT_TRB1	GO:0006281	DNA repair	38/922	347/21188	109510086455331	25165940475223	60756253060897	1.81674e+07	7.70297e+09	6.85101e+09	832261/832836/834492/834504/835850/828581/828615/828717/829318/829434/831267/824422/826493/824027/814777/816142/816467/817359/817506/840448/842024/844224/839332/839319/838492/815209/816468/831710/835166/843472/836516/819971/823937/824611/828599/828770/831449/833835	38	PEAT	TRB1
5	PEAT_TRB1	GO:0006397	mRNA processing	37/922	337/21188	109792284866469	252307910168193	601160089071532	2.46605e+07	8.36485e+08	7.43969e+09	832347/832986/835202/831240/831141/831191/831380/824712/826419/826589/819736/820119/820122/821612/844346/815304/816197/816995/840246/842082/842382/843510/839567/839526/837400/838685/838690/834047/835914/837715/819552/820944/824686/834293/837860/815269/818459	37	PEAT	TRB1
6	PEAT_TRB1	GO:0042254	ribosome biogenesis	35/922	327/21188	107033639143731	245968410648305	567389596937472	9.44522e+07	230676718110733	205163689829121	832713/834121/834701/834779/834844/830968/824836/828136/828265/819343/819411/820583/822043/814652/816229/816457/817766/818304/818589/819095/840232/841305/841427/842269/843064/837299/820218/831096/840848/832649/844155/815269/830927/832271/835582	35	PEAT	TRB1
7	PEAT_TRB1	GO:0016072	rRNA metabolic process	30/922	258/21188	116279069767442	267214851435202	57638976552145	1.0097e+08	230676718110733	205163689829121	834121/834701/830968/828136/828265/819343/819411/820583/821801/822043/814652/816229/816457/840232/841305/841427/842269/837299/820218/828858/831096/840848/832649/843901/844155/814824/815269/830927/832271/835582	30	PEAT	TRB1
8	PEAT_TRB1	GO:0071824	protein-DNA complex organization	14/922	68/21188	205882352941176	473127472247033	657326135166779	1.0881e+08	230676718110733	205163689829121	833516/828546/828717/831892/820168/823578/816467/817684/842855/838316/824636/815823/814824/827775	14	PEAT	TRB1
9	PEAT_TRB1	GO:0010629	negative regulation of gene expression	39/922	394/21188	989847715736041	227471728861337	544764930403439	1.65408e+08	311701575677131	277227133779375	834422/836134/829611/830846/831138/831141/832060/832140/826714/821078/819550/821813/823578/824027/843510/837181/838162/838492/838685/837284/823731/828858/832217/832422/833507/842084/821138/820530/821485/827277/828259/836227/839308/837322/838354/844417/815269/816769/828599	39	PEAT	TRB1
10	PEAT_TRB1	GO:0006399	tRNA metabolic process	24/922	188/21188	127659574468085	293367794341626	568027805536009	2.34549e+08	397795790235883	353799259811333	832718/835328/836526/828736/829428/829746/831116/831213/825800/827480/819343/821801/842970/842971/843944/837489/824706/835604/837306/832539/833874/835579/824682/830084	24	PEAT	TRB1
11	PEAT_TRB1	GO:0072594	establishment of protein localization to organelle	30/922	270/21188	111111111111111	255338635815859	547920392457294	2.60338e+08	401394400538425	356999860955538	832404/832543/834171/835010/835645/836309/828812/832152/825097/819982/820172/815060/816246/817439/817722/818821/818966/838050/816018/817019/818317/827934/835973/817230/821538/834420/839374/841312/829412/836484	30	PEAT	TRB1
12	PEAT_TRB1	GO:0000280	nuclear division	23/922	181/21188	12707182320442	292017113888856	553367160122072	4.09651e+08	578972776074886	514937927082492	832261/833516/835234/829352/830311/830381/830620/832060/827261/821180/817874/840448/838603/841414/837176/844075/815209/825338/834917/835166/839326/842932/824955	23	PEAT	TRB1
13	PEAT_TRB1	GO:0033365	protein localization to organelle	33/922	329/21188	100303951367781	230503266982706	508848812573004	7.78101e+08	101512314202041	902849716059617	832404/832543/834171/835010/835645/836309/828812/830381/832152/825097/819982/820172/821046/815060/816246/817439/817722/818821/818966/838050/816018/817019/818317/827934/835973/817230/821538/821868/834420/839374/841312/829412/836484	33	PEAT	TRB1
14	PEAT_TRB1	GO:0006364	rRNA processing	26/922	236/21188	110169491525424	253174749071657	504715463633554	1.38399e+09	16063381725599	14286758945372	834121/834701/830968/828136/828265/819343/819411/820583/822043/814652/816229/816457/840232/841305/841427/842269/837299/820218/831096/840848/832649/844155/815269/830927/832271/835582	26	PEAT	TRB1
15	PEAT_TRB1	GO:0006626	protein targeting to mitochondrion	11/922	53/21188	207547169811321	476953300863586	586057912771477	1.4207e+09	16063381725599	14286758945372	832404/834171/835645/836309/825097/819982/820172/818821/818317/821538/834420	11	PEAT	TRB1
16	PEAT_TRB1	GO:0065004	protein-DNA complex assembly	12/922	64/21188	1875	430883947939263	565449443698602	1.744e+07	184863680332302	164417610424645	833516/828546/828717/831892/820168/823578/816467/817684/838316/824636/814824/827775	12	PEAT	TRB1
17	PEAT_TRB1	GO:0006352	DNA-templated transcription initiation	15/922	97/21188	154639175257732	35536820448599	537675538685885	1.86441e+09	186002705540852	165430658540244	828546/829300/820168/818040/818246/818273/840128/842855/843503/838316/827277/830853/814824/816769/827775	15	PEAT	TRB1
18	PEAT_TRB1	GO:0006605	protein targeting	23/922	199/21188	115577889447236	265603505597401	500629416856966	1.98286e+09	186829008329468	166165571583992	832404/832543/834171/835010/835645/836309/832152/824341/825097/819982/820172/816246/818821/818966/817019/818317/822311/827934/817230/821538/834108/834420/841312	23	PEAT	TRB1
19	PEAT_TRB1	GO:0070585	protein localization to mitochondrion	11/922	57/21188	192982456140351	44348289378544	553858328376109	2.93367e+09	246109796008791	218889857051017	832404/834171/835645/836309/825097/819982/820172/818821/818317/821538/834420	11	PEAT	TRB1
20	PEAT_TRB1	GO:0072655	establishment of protein localization to mitochondrion	11/922	57/21188	192982456140351	44348289378544	553858328376109	2.93367e+09	246109796008791	218889857051017	832404/834171/835645/836309/825097/819982/820172/818821/818317/821538/834420	11	PEAT	TRB1
21	PEAT_TRB1	GO:0065003	protein-containing complex assembly	41/922	479/21188	855949895615866	196701370805954	456601146721325	3.12199e+09	246109796008791	218889857051017	832216/832347/832986/833516/834779/834844/835197/835234/828546/828717/830151/831892/830381/831141/825754/826413/820168/823578/816467/817684/818304/842382/843064/844242/839567/837312/838316/838690/837040/816795/819552/820740/824636/825338/827049/837860/838899/843953/814824/827368/827775	41	PEAT	TRB1
22	PEAT_TRB1	GO:0048285	organelle fission	24/922	219/21188	10958904109589	251840846284135	481768042105835	3.19246e+09	246109796008791	218889857051017	832261/833516/835234/829352/830311/830381/830620/832060/827261/821180/817874/840448/838603/841414/837176/844075/815209/825338/834917/835166/839326/842932/830913/824955	24	PEAT	TRB1
23	PEAT_TRB1	GO:0051276	chromosome organization	23/922	208/21188	110576923076923	254111046220591	476407806161882	4.02013e+09	296441032759226	263654419031759	833516/835624/835850/829318/831892/830311/830381/826554/815060/817684/838603/839431/838050/841414/815209/824636/825338/834917/835166/842932/830291/830962/831449	23	PEAT	TRB1
24	PEAT_TRB1	GO:0043038	amino acid activation	11/922	60/21188	183333333333333	421308749096168	531600226261385	4.83731e+09	330510101311041	293955421535949	832718/833582/835328/836526/828736/829428/842971/837489/824706/833874/830084	11	PEAT	TRB1
25	PEAT_TRB1	GO:0010608	post-transcriptional regulation of gene expression	22/922	197/21188	111675126903553	256634771023046	471108456479473	5.05167e+09	330510101311041	293955421535949	834701/828772/829611/831138/831141/826714/821078/819550/817463/817469/842787/843510/837181/838162/837284/832217/832422/833507/821138/838354/844417/815269	22	PEAT	TRB1
26	PEAT_TRB1	GO:0042559	pteridine-containing compound biosynthetic process	6/922	17/21188	352941176470588	8110756667092	625584192744083	5.46927e+09	330510101311041	293955421535949	824729/819915/820179/839859/831144/836418	6	PEAT	TRB1
27	PEAT_TRB1	GO:0031047	regulatory ncRNA-mediated gene silencing	18/922	144/21188	125	287255965292842	48091567837794	5.53342e+08	330510101311041	293955421535949	834422/830846/831141/832140/826714/821813/824027/843510/838492/838685/832422/842084/827277/828259/837322/838354/816769/828599	18	PEAT	TRB1
28	PEAT_TRB1	GO:0007135	meiosis II	5/922	11/21188	454545454545455	104456714651942	668364131597203	5.72596e+09	330510101311041	293955421535949	830311/837176/844075/839326/824955	5	PEAT	TRB1
29	PEAT_TRB1	GO:0061983	meiosis II cell cycle process	5/922	11/21188	454545454545455	104456714651942	668364131597203	5.72596e+09	330510101311041	293955421535949	830311/837176/844075/839326/824955	5	PEAT	TRB1
30	PEAT_TRB1	GO:0140013	meiotic nuclear division	16/922	119/21188	134453781512605	308981206365409	487612607083603	5.84629e+09	330510101311041	293955421535949	832261/829352/830311/830381/830620/832060/827261/821180/840448/837176/844075/815209/835166/839326/842932/824955	16	PEAT	TRB1
31	PEAT_TRB1	GO:0000375	RNA splicing, via transesterification reactions	26/922	258/21188	10077519379845	231586204577175	453577783020585	6.43015e+08	340797749233074	303105247424898	832347/832625/832713/832986/835202/831141/824712/826419/820119/821881/844346/816995/840246/842082/842382/839567/839526/838685/838690/835914/819552/843472/824686/834293/837860/818459	26	PEAT	TRB1
32	PEAT_TRB1	GO:0000377	RNA splicing, via transesterification reactions with bulged adenosine as nucleophile	26/922	258/21188	10077519379845	231586204577175	453577783020585	6.43015e+08	340797749233074	303105247424898	832347/832625/832713/832986/835202/831141/824712/826419/820119/821881/844346/816995/840246/842082/842382/839567/839526/838685/838690/835914/819552/843472/824686/834293/837860/818459	26	PEAT	TRB1
33	PEAT_TRB1	GO:0006260	DNA replication	18/922	146/21188	123287671232877	283320952069652	474090440657178	6.64262e+09	341390496929149	303632436754885	832836/834492/835624/828581/831530/826554/821018/814777/816142/817506/817684/839987/837238/839227/835914/824636/835166/835372	18	PEAT	TRB1
34	PEAT_TRB1	GO:0008380	RNA splicing	30/922	324/21188	925925925925926	212782196513216	436345439506329	8.80876e+09	439401700633173	390803523465328	832347/832625/832713/832986/835202/829401/831141/824712/828169/826419/820119/821881/844346/816995/840246/842082/842382/839567/839526/838685/838690/835914/819552/837560/837306/843472/824686/834293/837860/818459	30	PEAT	TRB1
35	PEAT_TRB1	GO:0006270	DNA replication initiation	7/922	26/21188	269230769230769	618705156015351	564475450173709	9.18153e+08	444910621465266	395703153276891	831530/816142/817684/837238/839227/824636/835372	7	PEAT	TRB1
36	PEAT_TRB1	GO:1903046	meiotic cell cycle process	19/922	166/21188	114457831325301	263029558581397	449779394506226	115961902645555	546309408019059	485887153482691	832261/829318/829352/830311/830381/830620/832060/827261/821180/840448/837176/837217/844075/815209/825338/835166/839326/842932/824955	19	PEAT	TRB1
37	PEAT_TRB1	GO:0006839	mitochondrial transport	12/922	78/21188	153846153846154	353545803437344	478493217405177	131949853494228	604829598719487	537934964600934	832404/834171/835645/836309/825097/819982/820172/818821/837484/818317/821538/828650	12	PEAT	TRB1
38	PEAT_TRB1	GO:0006310	DNA recombination	20/922	183/21188	109289617486339	251152756540189	438022528980043	146909441189469	628723322847658	559186023858425	832261/834492/835850/828615/828717/829318/829352/826493/827261/821180/824027/816142/816467/840448/815209/831710/835166/843472/836516/831449	20	PEAT	TRB1
39	PEAT_TRB1	GO:0051321	meiotic cell cycle	20/922	183/21188	109289617486339	251152756540189	438022528980043	146909441189469	628723322847658	559186023858425	832261/835850/829318/829352/830311/830381/830620/832060/827261/821180/840448/837176/837217/844075/815209/825338/835166/839326/842932/824955	20	PEAT	TRB1
40	PEAT_TRB1	GO:0033260	nuclear DNA replication	5/922	13/21188	384615384615385	883864508593359	602999764391801	14828380255841	628723322847658	559186023858425	834492/816142/817684/835914/824636	5	PEAT	TRB1
41	PEAT_TRB1	GO:0006354	DNA-templated transcription elongation	11/922	68/21188	161764705882353	371743013908383	478720540235939	157629113593259	652046284522358	579929447443234	834644/826391/826665/821801/821831/815177/818438/842855/830757/843901/816769	11	PEAT	TRB1
42	PEAT_TRB1	GO:0006367	transcription initiation at RNA polymerase II promoter	9/922	47/21188	191489361702128	440051691512438	497791274700107	165095073034232	666669628252519	592935437739486	828546/829300/820168/818246/843503/838316/830853/816769/827775	9	PEAT	TRB1
43	PEAT_TRB1	GO:0006261	DNA-templated DNA replication	16/922	130/21188	123076923076923	282836642749875	446007876383887	16919864479479	667350933888286	593541390430682	832836/834492/828581/831530/821018/814777/816142/817506/817684/839987/837238/839227/835914/824636/835166/835372	16	PEAT	TRB1
44	PEAT_TRB1	GO:0051052	regulation of DNA metabolic process	14/922	105/21188	133333333333333	306406362979031	452238676185582	182318783107615	702756036705715	625030660749311	829434/826554/827261/821018/824027/817684/839987/840448/838492/824636/836516/828599/828770/835372	14	PEAT	TRB1
45	PEAT_TRB1	GO:0043039	tRNA aminoacylation	10/922	59/21188	169491525423729	389499613956395	474953068530979	209526833996856	789683356574818	702343749982444	832718/835328/836526/828736/829428/842971/837489/824706/833874/830084	10	PEAT	TRB1
46	PEAT_TRB1	GO:0070918	regulatory ncRNA processing	10/922	61/21188	163934426229508	376729134810284	461654487311177	278039347619115	102511898600439	911740011757876	830846/831141/832140/826714/838685/832422/842084/827277/828259/816769	10	PEAT	TRB1
47	PEAT_TRB1	GO:0071806	protein transmembrane transport	13/922	97/21188	134020618556701	307985777221191	437912249222638	291237755032163	105093453730755	934700342578027	832404/834171/835010/836309/825097/819982/817439/816018/818317/827934/821538/839374/841312	13	PEAT	TRB1
48	PEAT_TRB1	GO:0009396	folic acid-containing compound biosynthetic process	5/922	15/21188	333333333333333	766015907447578	550370576128351	321699440919283	11366713579148	101095460271345	824729/819915/820179/831144/836418	5	PEAT	TRB1
49	PEAT_TRB1	GO:0000966	RNA 5'-end processing	6/922	23/21188	260869565217391	599490710176365	511208859367122	356534597683804	123404628096272	109755978191384	836592/831240/819343/820583/821612/837818	6	PEAT	TRB1
50	PEAT_TRB1	GO:0070925	organelle assembly	19/922	183/21188	103825136612022	23859511871318	401632003230421	410337166084926	139186366736007	123792243999937	833516/834779/834844/834908/832060/824223/819941/821408/822043/816229/818001/818304/843064/843256/827501/841857/828807/829202/831628	19	PEAT	TRB1
51	PEAT_TRB1	GO:0009909	regulation of flower development	18/922	169/21188	106508875739645	244762479302776	403004146310206	423778039398769	140032446441225	124544746617599	828564/831793/830498/831191/831267/827904/827269/819619/819878/820463/821831/844434/815177/817830/818438/841072/817721/844066	18	PEAT	TRB1
52	PEAT_TRB1	GO:0006400	tRNA modification	11/922	76/21188	144736842105263	33261217033908	433302021933172	429344765032058	140032446441225	124544746617599	829746/831116/831213/825800/827480/842970/843944/835604/832539/835579/824682	11	PEAT	TRB1
53	PEAT_TRB1	GO:0000076	DNA replication checkpoint signaling	5/922	16/21188	3125	718139913232104	527572330597745	45122624236719	143707945262864	127813732349606	821018/817684/837238/824636/835372	5	PEAT	TRB1
54	PEAT_TRB1	GO:0042274	ribosomal small subunit biogenesis	12/922	89/21188	134831460674157	309849131102391	423143249860954	465865840963718	143707945262864	127813732349606	834121/834779/834844/817766/818304/840232/841305/843064/837299/820218/840848/844155	12	PEAT	TRB1
55	PEAT_TRB1	GO:0006414	translational elongation	8/922	43/21188	186046511627907	427543762296322	458580824608965	466034020604807	143707945262864	127813732349606	828695/828134/823584/839203/841097/839410/837307/837308	8	PEAT	TRB1
56	PEAT_TRB1	GO:0008033	tRNA processing	13/922	102/21188	127450980392157	292888435200544	41650991992508	478764171484771	144997149078245	128960349198811	829746/831116/831213/825800/827480/819343/842970/843944/835604/837306/832539/835579/824682	13	PEAT	TRB1
57	PEAT_TRB1	GO:0000398	mRNA splicing, via spliceosome	22/922	231/21188	952380952380952	218861687842165	387435579464123	501832764779324	149317257730831	132802650402359	832347/832986/835202/831141/824712/826419/820119/844346/816995/840246/842082/842382/839567/839526/838685/838690/835914/819552/824686/834293/837860/818459	22	PEAT	TRB1
58	PEAT_TRB1	GO:0043414	macromolecule methylation	11/922	78/21188	141025641025641	324083653150898	422892064118016	538933377915829	157591553266422	140161802278291	831213/825800/826589/826670/827480/819736/819878/816771/839393/817721/824682	11	PEAT	TRB1
59	PEAT_TRB1	GO:0070897	transcription preinitiation complex assembly	5/922	17/21188	294117647058824	675896388924333	50665730025156	616448571438753	177202843586462	157604068308962	828546/820168/838316/814824/827775	5	PEAT	TRB1
60	PEAT_TRB1	GO:0006418	tRNA aminoacylation for protein translation	9/922	56/21188	160714285714286	369329098233654	430450447994159	647018117606171	182890454576678	162662625005201	832718/835328/836526/828736/842971/837489/824706/833874/830084	9	PEAT	TRB1
61	PEAT_TRB1	GO:0006360	transcription by RNA polymerase I	6/922	27/21188	222222222222222	510677271631718	455439434161115	900962658872414	247558522485633	220178353228595	819411/821801/818040/842024/843901/814824	6	PEAT	TRB1
62	PEAT_TRB1	GO:0031929	TOR signaling	4/922	11/21188	363636363636364	835653717215539	520539550496538	919586492723756	247558522485633	220178353228595	829577/841427/835379/824682	4	PEAT	TRB1
63	PEAT_TRB1	GO:0045039	protein insertion into mitochondrial inner membrane	4/922	11/21188	363636363636364	835653717215539	520539550496538	919586492723756	247558522485633	220178353228595	835645/819982/820172/818821	4	PEAT	TRB1
64	PEAT_TRB1	GO:0048831	regulation of shoot system development	18/922	181/21188	994475138121547	22853513260867	370420739417756	955665911539826	253251466558054	22524165316391	828564/831793/830498/831191/831267/827904/827269/819619/819878/820463/821831/844434/815177/817830/818438/841072/817721/844066	18	PEAT	TRB1
65	PEAT_TRB1	GO:0006403	RNA localization	9/922	60/21188	15	34470715835141	404864110029121	108136443147647	27585662979476	245346667388215	831253/830846/831542/821174/821966/815060/837869/838050/817132	9	PEAT	TRB1
66	PEAT_TRB1	GO:1990542	mitochondrial transmembrane transport	9/922	60/21188	15	34470715835141	404864110029121	108136443147647	27585662979476	245346667388215	832404/834171/836309/825097/819982/837484/818317/821538/828650	9	PEAT	TRB1
67	PEAT_TRB1	GO:0031570	DNA integrity checkpoint signaling	6/922	28/21188	214285714285714	492438797644871	443209739183999	110490996865344	27585662979476	245346667388215	821018/844410/817684/837238/824636/835372	6	PEAT	TRB1
68	PEAT_TRB1	GO:0042558	pteridine-containing compound metabolic process	7/922	38/21188	184210526315789	423324580431556	425492108550842	111755617617831	27585662979476	245346667388215	824729/827027/819915/820179/839859/831144/836418	7	PEAT	TRB1
69	PEAT_TRB1	GO:0002181	cytoplasmic translation	11/922	85/21188	129411764705882	297394411126707	388945176786616	112229407168859	27585662979476	245346667388215	832216/832839/823584/816547/818589/839875/839410/838320/824541/834839/822273	11	PEAT	TRB1
70	PEAT_TRB1	GO:0006368	transcription elongation by RNA polymerase II	8/922	50/21188	16	367687635574837	404201147157	131946155829824	316220529001294	281246287275853	834644/826391/826665/821831/815177/818438/842855/830757	8	PEAT	TRB1
71	PEAT_TRB1	GO:0000725	recombinational repair	12/922	100/21188	12	275765726681128	375779143523543	133385368670056	316220529001294	281246287275853	834492/835850/828615/828717/824027/816142/816467/840448/815209/831710/843472/831449	12	PEAT	TRB1
72	PEAT_TRB1	GO:0030150	protein import into mitochondrial matrix	6/922	29/21188	206896551724138	475458149450221	431548031189814	134244564198662	316220529001294	281246287275853	834171/836309/825097/819982/818317/821538	6	PEAT	TRB1
73	PEAT_TRB1	GO:0007059	chromosome segregation	16/922	158/21188	10126582278481	232713693401796	357141910477669	14809837553259	344075130004483	30602014727931	833516/834908/835624/830311/830381/832060/823978/838603/841414/815209/825338/832217/834917/835166/842932/831628	16	PEAT	TRB1
74	PEAT_TRB1	GO:0140694	membraneless organelle assembly	14/922	130/21188	107692307692308	247482062406141	359764653677572	159839734606615	366335391747053	325818406388734	833516/834779/834844/834908/832060/822043/816229/818001/818304/843064/843256/841857/828807/831628	14	PEAT	TRB1
75	PEAT_TRB1	GO:0015031	protein transport	32/922	423/21188	756501182033097	173847581832074	327232680133508	180354588562383	398921101695405	354800110929441	832404/832543/834171/835010/835645/836309/828812/825097/827055/819982/820172/822375/815060/816608/817439/817722/818821/838050/816018/818317/827934/835973/817230/821538/821868/831569/834420/839374/841312/829276/829412/836484	32	PEAT	TRB1
76	PEAT_TRB1	GO:0032259	methylation	14/922	132/21188	106060606060606	243732334187866	353321188626811	184866529983828	398921101695405	354800110929441	831213/825800/826589/826670/827480/819736/819878/816771/839393/838516/838945/817721/844425/824682	14	PEAT	TRB1
77	PEAT_TRB1	GO:0006312	mitotic recombination	4/922	13/21188	307692307692308	707091606874687	46701450556372	185818201851044	398921101695405	354800110929441	835850/826493/835166/836516	4	PEAT	TRB1
78	PEAT_TRB1	GO:0015937	coenzyme A biosynthetic process	4/922	13/21188	307692307692308	707091606874687	46701450556372	185818201851044	398921101695405	354800110929441	829351/821327/817294/842339	4	PEAT	TRB1
79	PEAT_TRB1	GO:0051123	RNA polymerase II preinitiation complex assembly	4/922	13/21188	307692307692308	707091606874687	46701450556372	185818201851044	398921101695405	354800110929441	828546/820168/838316/827775	4	PEAT	TRB1
80	PEAT_TRB1	GO:0170036	import into the mitochondrion	7/922	43/21188	162790697674419	374100792009282	383757475167154	236350886273214	495024281306868	440274202527769	834171/836309/825097/819982/837484/818317/821538	7	PEAT	TRB1
81	PEAT_TRB1	GO:0006338	chromatin remodeling	25/922	310/21188	806451612903226	185326429221188	322801947658428	236420794727926	495024281306868	440274202527769	832261/834422/828717/831892/819878/820463/823578/824027/816467/818246/842855/843503/843641/839393/838492/823731/815823/817721/821485/836227/836516/837322/844066/828599/828770	25	PEAT	TRB1
82	PEAT_TRB2	GO:0006338	chromatin remodeling	10/80	310/21188	32258064516129	854354838709677	823698480332082	2.59079e+07	9.33597e+09	8.18224e+09	831529/833136/823286/824032/830920/837427/821625/819428/836808/823585	10	PEAT	TRB2
83	PEAT_TRB2	GO:0006325	chromatin organization	10/80	326/21188	306748466257669	812423312883436	798040875014805	4.11276e+07	9.33597e+09	8.18224e+09	831529/833136/823286/824032/830920/837427/821625/819428/836808/823585	10	PEAT	TRB2
84	PEAT_TRB2	GO:0040029	epigenetic regulation of gene expression	6/80	214/21188	280373831775701	742570093457944	581624842048344	159651545767159	241606005927634	211748365964864	831529/823286/837427/821625/836808/823585	6	PEAT	TRB2
85	PEAT_TRB3	GO:0030833	regulation of actin filament polymerization	1/8	10/21188	1	26485	162192726862136	377011274914796	298898072268879	814335305252673	818984	1	PEAT	TRB3
86	PEAT_TRB3	GO:0031333	negative regulation of protein-containing complex assembly	1/8	10/21188	1	26485	162192726862136	377011274914796	298898072268879	814335305252673	818984	1	PEAT	TRB3
87	PEAT_TRB3	GO:0032272	negative regulation of protein polymerization	1/8	10/21188	1	26485	162192726862136	377011274914796	298898072268879	814335305252673	818984	1	PEAT	TRB3
88	PEAT_TRB3	GO:0043242	negative regulation of protein-containing complex disassembly	1/8	10/21188	1	26485	162192726862136	377011274914796	298898072268879	814335305252673	818984	1	PEAT	TRB3
89	PEAT_TRB3	GO:0071586	CAAX-box protein processing	1/8	10/21188	1	26485	162192726862136	377011274914796	298898072268879	814335305252673	814843	1	PEAT	TRB3
90	PEAT_TRB3	GO:0080120	CAAX-box protein maturation	1/8	10/21188	1	26485	162192726862136	377011274914796	298898072268879	814335305252673	814843	1	PEAT	TRB3
91	PEAT_TRB3	GO:1901880	negative regulation of protein depolymerization	1/8	10/21188	1	26485	162192726862136	377011274914796	298898072268879	814335305252673	818984	1	PEAT	TRB3
92	PEAT_TRB3	GO:0030834	regulation of actin filament depolymerization	1/8	11/21188	909090909090909	240772727272727	154589736287233	414643908298529	298898072268879	814335305252673	818984	1	PEAT	TRB3
93	PEAT_TRB3	GO:0006102	isocitrate metabolic process	1/8	12/21188	833333333333333	220708333333333	147955780526116	452264102317212	298898072268879	814335305252673	831884	1	PEAT	TRB3
94	PEAT_TRB3	GO:0051494	negative regulation of cytoskeleton organization	1/8	12/21188	833333333333333	220708333333333	147955780526116	452264102317212	298898072268879	814335305252673	818984	1	PEAT	TRB3
95	PEAT_TRB3	GO:1902652	secondary alcohol metabolic process	1/8	12/21188	833333333333333	220708333333333	147955780526116	452264102317212	298898072268879	814335305252673	831884	1	PEAT	TRB3
96	PEAT_TRB3	GO:1902904	negative regulation of supramolecular fiber organization	1/8	12/21188	833333333333333	220708333333333	147955780526116	452264102317212	298898072268879	814335305252673	818984	1	PEAT	TRB3
97	PEAT_TRB3	GO:0008064	regulation of actin polymerization or depolymerization	1/8	14/21188	714285714285714	189178571428571	136882988886072	527467186356845	298898072268879	814335305252673	818984	1	PEAT	TRB3
98	PEAT_TRB3	GO:0030832	regulation of actin filament length	1/8	14/21188	714285714285714	189178571428571	136882988886072	527467186356845	298898072268879	814335305252673	818984	1	PEAT	TRB3
99	PEAT_TRB3	GO:1901879	regulation of protein depolymerization	1/8	14/21188	714285714285714	189178571428571	136882988886072	527467186356845	298898072268879	814335305252673	818984	1	PEAT	TRB3
100	PEAT_TRB3	GO:0032271	regulation of protein polymerization	1/8	16/21188	625	16553125	127951150347568	602620555220224	302306563597616	823621597417654	818984	1	PEAT	TRB3
101	PEAT_TRB3	GO:0030041	actin filament polymerization	1/8	17/21188	588235294117647	155794117647059	124086626152077	64017860526554	302306563597616	823621597417654	818984	1	PEAT	TRB3
102	PEAT_TRB3	GO:0043244	regulation of protein-containing complex disassembly	1/8	17/21188	588235294117647	155794117647059	124086626152077	64017860526554	302306563597616	823621597417654	818984	1	PEAT	TRB3
103	PEAT_TRB3	GO:0072350	tricarboxylic acid metabolic process	1/8	18/21188	555555555555556	147138888888889	120547545904191	677724237080624	303192421851858	8260350812063	831884	1	PEAT	TRB3
104	PEAT_TRB3	GO:0110053	regulation of actin filament organization	1/8	19/21188	526315789473684	139394736842105	117290530914666	715257454185181	303984418028702	828192841688104	818984	1	PEAT	TRB3
105	PEAT_TRB3	GO:0010497	plasmodesmata-mediated intercellular transport	1/8	21/21188	476190476190476	126119047619048	111485958317516	790286658336714	318560485695829	867904728830743	818984	1	PEAT	TRB3
106	PEAT_TRB3	GO:0030042	actin filament depolymerization	1/8	26/21188	384615384615385	101865384615385	100015478428583	977642657490851	318560485695829	867904728830743	818984	1	PEAT	TRB3
107	PEAT_TRB3	GO:1902903	regulation of supramolecular fiber organization	1/8	27/21188	37037037037037	980925925925926	981107589511035	10150766835158	318560485695829	867904728830743	818984	1	PEAT	TRB3
108	PEAT_TRB3	GO:0010496	intercellular transport	1/8	28/21188	357142857142857	945892857142857	963083773215502	105249832646895	318560485695829	867904728830743	818984	1	PEAT	TRB3
109	PEAT_TRB3	GO:0016129	phytosteroid biosynthetic process	1/8	28/21188	357142857142857	945892857142857	963083773215502	105249832646895	318560485695829	867904728830743	820679	1	PEAT	TRB3
110	PEAT_TRB3	GO:0016132	brassinosteroid biosynthetic process	1/8	28/21188	357142857142857	945892857142857	963083773215502	105249832646895	318560485695829	867904728830743	820679	1	PEAT	TRB3
111	PEAT_TRB3	GO:0016126	sterol biosynthetic process	1/8	29/21188	344827586206897	913275862068966	945994439075932	108990758986159	318560485695829	867904728830743	820679	1	PEAT	TRB3
112	PEAT_TRB3	GO:0043254	regulation of protein-containing complex assembly	1/8	30/21188	333333333333333	882833333333333	929761145977106	112730447720415	318560485695829	867904728830743	818984	1	PEAT	TRB3
113	PEAT_TRB3	GO:0010639	negative regulation of organelle organization	1/8	31/21188	32258064516129	854354838709677	914314378031449	116468899200622	318560485695829	867904728830743	818984	1	PEAT	TRB3
114	PEAT_TRB3	GO:0016128	phytosteroid metabolic process	1/8	33/21188	303030303030303	802575757575758	885539603137419	123942091802324	318560485695829	867904728830743	820679	1	PEAT	TRB3
115	PEAT_TRB3	GO:0016131	brassinosteroid metabolic process	1/8	33/21188	303030303030303	802575757575758	885539603137419	123942091802324	318560485695829	867904728830743	820679	1	PEAT	TRB3
116	PEAT_TRB3	GO:0032956	regulation of actin cytoskeleton organization	1/8	33/21188	303030303030303	802575757575758	885539603137419	123942091802324	318560485695829	867904728830743	818984	1	PEAT	TRB3
117	PEAT_TRB3	GO:0032970	regulation of actin filament-based process	1/8	34/21188	294117647058824	778970588235294	872106827615319	127676833625323	318560485695829	867904728830743	818984	1	PEAT	TRB3
118	PEAT_TRB3	GO:0070417	cellular response to cold	1/8	35/21188	285714285714286	756714285714286	85924941764111	131410339597293	318560485695829	867904728830743	842384	1	PEAT	TRB3
119	PEAT_TRB3	GO:0008154	actin polymerization or depolymerization	1/8	36/21188	277777777777778	735694444444444	846927195711904	135142610068774	318560485695829	867904728830743	818984	1	PEAT	TRB3
120	PEAT_TRB3	GO:0007029	endoplasmic reticulum organization	1/8	37/21188	27027027027027	715810810810811	835103808747151	138873645390227	318560485695829	867904728830743	829235	1	PEAT	TRB3
121	PEAT_TRB3	GO:0051129	negative regulation of cellular component organization	1/8	37/21188	27027027027027	715810810810811	835103808747151	138873645390227	318560485695829	867904728830743	818984	1	PEAT	TRB3
122	PEAT_TRB3	GO:0016125	sterol metabolic process	1/8	38/21188	263157894736842	696973684210526	823746272289216	142603445912043	318560485695829	867904728830743	820679	1	PEAT	TRB3
123	PEAT_TRB3	GO:0043069	negative regulation of programmed cell death	1/8	39/21188	256410256410256	679102564102564	812824579395283	146332011984512	318560485695829	867904728830743	3768908	1	PEAT	TRB3
124	PEAT_TRB3	GO:0006099	tricarboxylic acid cycle	1/8	41/21188	24390243902439	645975609756098	79218160760821	153785442182188	318560485695829	867904728830743	831884	1	PEAT	TRB3
125	PEAT_TRB3	GO:0042631	cellular response to water deprivation	1/8	41/21188	24390243902439	645975609756098	79218160760821	153785442182188	318560485695829	867904728830743	821613	1	PEAT	TRB3
126	PEAT_TRB3	GO:0071462	cellular response to water stimulus	1/8	42/21188	238095238095238	630595238095238	782412389763637	157510307007577	318560485695829	867904728830743	821613	1	PEAT	TRB3
127	PEAT_TRB3	GO:0051261	protein depolymerization	1/8	45/21188	222222222222222	588555555555556	755065746766695	168677504589313	318560485695829	867904728830743	818984	1	PEAT	TRB3
128	PEAT_TRB3	GO:0032535	regulation of cellular component size	1/8	46/21188	217391304347826	575760869565217	74654421938872	172397439317743	318560485695829	867904728830743	818984	1	PEAT	TRB3
129	PEAT_TRB3	GO:0051258	protein polymerization	1/8	46/21188	217391304347826	575760869565217	74654421938872	172397439317743	318560485695829	867904728830743	818984	1	PEAT	TRB3
130	PEAT_TRB3	GO:0090066	regulation of anatomical structure size	1/8	46/21188	217391304347826	575760869565217	74654421938872	172397439317743	318560485695829	867904728830743	818984	1	PEAT	TRB3
131	PEAT_TRB3	GO:0016485	protein processing	1/8	56/21188	178571428571429	472946428571429	674172757851989	20952910350418	377604547709925	102876780800227	814843	1	PEAT	TRB3
132	PEAT_TRB3	GO:0006694	steroid biosynthetic process	1/8	57/21188	175438596491228	464649122807018	667990843222188	213235509295017	377604547709925	102876780800227	820679	1	PEAT	TRB3
133	PEAT_TRB3	GO:0051493	regulation of cytoskeleton organization	1/8	62/21188	161290322580645	427177419354839	639329507392961	231749128079778	402013793607778	109526977825029	818984	1	PEAT	TRB3
134	PEAT_TRB3	GO:0071229	cellular response to acid chemical	1/8	64/21188	15625	413828125	62880388894529	239145990685853	40654818416595	110762353580816	821613	1	PEAT	TRB3
135	PEAT_TRB3	GO:0008202	steroid metabolic process	1/8	74/21188	135135135135135	357905405405405	582651040819199	276056837141802	460094728569669	125350885802263	820679	1	PEAT	TRB3
136	PEAT_TRB1+2	GO:0022613	ribonucleoprotein complex biogenesis	58/425	402/21188	144278606965174	719288264559555	179351313514432	1.00298e-18	1.08321e-15	9.43853e-16	832832/833863/833970/834877/835215/835458/831661/832138/828817/828962/830871/831303/831372/826746/827257/828333/824161/824741/828193/822138/822524/823619/820504/820324/820370/820785/821478/817074/817977/818311/819179/844414/814693/831405/831610/840799/841314/843569/843963/820170/821708/834261/836365/839904/840053/818524/837874/838388/842682/816473/821391/839799/816389/819637/830524/816230/824683/…	58	PEAT	TRB1+2
137	PEAT_TRB1+2	GO:0042254	ribosome biogenesis	51/425	327/21188	155963302752294	77754128440367	176655118001459	1.7339e-16	9.36308e-14	8.15847e-14	832832/833863/833970/834877/835458/831661/832138/828817/828962/830871/831303/831372/827257/828333/824161/824741/828193/822138/822524/820504/820324/820370/820785/821478/817074/817977/819179/844414/814693/831405/840799/841314/843569/820170/821708/834261/836365/839904/840053/818524/837874/838388/842682/816473/821391/839799/819637/830524/816230/824683/836719	51	PEAT	TRB1+2
138	PEAT_TRB1+2	GO:0016072	rRNA metabolic process	35/425	258/21188	135658914728682	676315549475604	133250768530019	3.57033e-06	0.0128532	0.0111995	832832/833863/834877/835458/832138/828962/830871/831303/828333/828193/823766/820504/820370/820785/821478/817074/817977/844414/814693/841314/820170/821708/834261/836365/839904/840053/818524/820607/842682/821391/839799/830524/816230/824683/836719	35	PEAT	TRB1+2
139	PEAT_TRB1+2	GO:0006364	rRNA processing	33/425	236/21188	139830508474576	697112662013958	131972573545044	0.000149947	0.0404857	0.035277	832832/833863/834877/835458/832138/828962/830871/831303/828333/828193/820504/820370/820785/821478/817074/817977/844414/814693/841314/820170/821708/834261/836365/839904/840053/818524/842682/821391/839799/830524/816230/824683/836719	33	PEAT	TRB1+2
140	PEAT_TRB1+2	GO:0000375	RNA splicing, via transesterification reactions	31/425	258/21188	12015503875969	599022343821249	115379692406942	0.132842	23.9116	20.8353	834443/835215/832138/830307/827792/828333/821800/821983/822264/823619/835399/817252/817470/818311/816925/831610/842315/843963/822178/839699/824584/837505/838026/841383/817938/818980/824590/816389/817897/820698/837494	31	PEAT	TRB1+2
141	PEAT_TRB1+2	GO:0000377	RNA splicing, via transesterification reactions with bulged adenosine as nucleophile	31/425	258/21188	12015503875969	599022343821249	115379692406942	0.132842	23.9116	20.8353	834443/835215/832138/830307/827792/828333/821800/821983/822264/823619/835399/817252/817470/818311/816925/831610/842315/843963/822178/839699/824584/837505/838026/841383/817938/818980/824590/816389/817897/820698/837494	31	PEAT	TRB1+2
142	PEAT_TRB1+2	GO:0000398	mRNA splicing, via spliceosome	29/425	231/21188	125541125541126	625874204227145	114976066688275	0.351941	54.255	47.2749	834443/835215/832138/830307/827792/828333/822264/823619/835399/817252/817470/818311/816925/831610/842315/843963/822178/839699/824584/837505/838026/841383/817938/818980/824590/816389/817897/820698/837494	29	PEAT	TRB1+2
143	PEAT_TRB1+2	GO:0016071	mRNA metabolic process	42/425	498/21188	843373493975904	420456413890858	10353508413136	0.401889	54.255	47.2749	834443/835215/836092/832138/829765/830307/827792/828333/822264/823619/823766/835399/817074/817252/817470/818311/831201/836620/816925/825175/831610/842315/843963/843996/844250/822178/834261/839699/815840/824584/837505/838026/841383/817938/818980/824590/840152/816389/837357/817897/820698/837494	42	PEAT	TRB1+2
144	PEAT_TRB1+2	GO:0008380	RNA splicing	33/425	324/21188	101851851851852	507773420479303	105822198165026	2.02474	242.968	211.709	834443/835215/832138/830307/827792/828333/821800/821983/822264/823619/835399/817252/817470/818311/816925/831610/842315/843963/822178/839699/815840/824584/837505/838026/841383/817938/818980/824590/816389/817897/820698/821521/837494	33	PEAT	TRB1+2
145	PEAT_TRB1+2	GO:0042273	ribosomal large subunit biogenesis	16/425	67/21188	238805970149254	119054609306409	127911129999244	22.8875	2471.86	21.5384	833970/834877/828817/831303/827257/824741/822138/820785/844414/840799/818524/837874/821391/830524/824683/836719	16	PEAT	TRB1+2
146	PEAT_TRB1+2	GO:0006397	mRNA processing	31/425	337/21188	919881305637982	45859870832606	949389389183434	194.199	18233.8	15887.9	834443/835215/832138/830307/827792/828333/822264/823619/835399/817252/817470/818311/836620/816925/825175/831610/842315/843963/822178/839699/824584/837505/838026/841383/817938/818980/824590/816389/817897/820698/837494	31	PEAT	TRB1+2
147	PEAT_TRB1+2	GO:0042274	ribosomal small subunit biogenesis	17/425	89/21188	191011235955056	952269662921348	115272375568413	202.598	18233.8	15887.9	832832/833863/831661/832138/828962/830871/831372/828333/824161/820324/819179/814693/831405/843569/820170/821708/819637	17	PEAT	TRB1+2
148	PEAT_TRB1+2	GO:0022618	protein-RNA complex assembly	18/425	117/21188	153846153846154	766986425339367	103502657039929	2.08209	172974	150720	833863/833970/835215/826746/822138/823619/820324/820785/818311/819179/831405/831610/841314/843569/843963/820170/816389/819637	18	PEAT	TRB1+2
149	PEAT_TRB1+2	GO:0071826	protein-RNA complex organization	18/425	119/21188	151260504201681	754095897182402	102371034138879	2790.36	215257	187563	833863/833970/835215/826746/822138/823619/820324/820785/818311/819179/831405/831610/841314/843569/843963/820170/816389/819637	18	PEAT	TRB1+2
150	PEAT_TRB1+2	GO:0010629	negative regulation of gene expression	30/425	394/21188	761421319796954	379599880561362	801493895584857	47585.1	342612	2.98534e+06	832372/834443/834934/836092/829765/828303/828057/823766/821338/817074/817252/831201/834975/843996/844250/821629/825892/834261/836584/839699/815840/838388/841383/817278/817938/843313/837357/837133/817585/839081	30	PEAT	TRB1+2
151	PEAT_TRB1+2	GO:0042255	ribosome assembly	11/425	46/21188	239130434782609	119216368286445	10609080847672	131970	8.90796e+06	7.7619e+06	833863/833970/827257/822138/820324/820785/819179/831405/843569/820170/819637	11	PEAT	TRB1+2
152	PEAT_TRB1+2	GO:0043484	regulation of RNA splicing	9/425	39/21188	230769230769231	115047963800905	939418632836072	6.00707e+06	3.81626e+08	3.32527e+08	830307/835399/817252/817470/842315/824584/824590/816389/837494	9	PEAT	TRB1+2
153	PEAT_TRB1+2	GO:0000470	maturation of LSU-rRNA	8/425	34/21188	235294117647059	117303806228374	895864819372281	2.82042e+07	1.60318e+09	1.39693e+09	834877/831303/844414/818524/821391/830524/824683/836719	8	PEAT	TRB1+2
154	PEAT_TRB1+2	GO:0050684	regulation of mRNA processing	8/425	34/21188	235294117647059	117303806228374	895864819372281	2.82042e+07	1.60318e+09	1.39693e+09	830307/823619/835399/817252/817470/842315/824584/837494	8	PEAT	TRB1+2
155	PEAT_TRB1+2	GO:1903311	regulation of mRNA metabolic process	12/425	94/21188	127659574468085	636435544430538	745737785862054	3.93419e+07	2.12446e+09	1.85114e+09	836092/830307/823619/835399/817252/817470/831201/842315/844250/824584/837357/837494	12	PEAT	TRB1+2
156	PEAT_TRB1+2	GO:0065003	protein-containing complex assembly	28/425	479/21188	58455114822547	291422817143559	606269949425432	4.98109e+07	2.5617e+09	2.23213e+09	833863/833970/835215/836885/829875/826746/821983/822138/823619/820324/820785/818056/818311/819179/828006/831405/831610/841314/843569/843963/820170/836584/820607/817966/816389/819637/839350/835727	28	PEAT	TRB1+2
157	PEAT_TRB1+2	GO:0035196	miRNA processing	7/425	26/21188	269230769230769	134222624434389	90676169492579	5.88345e+07	2.88824e+09	2.51665e+09	832372/834443/817252/815840/817938/817585/839081	7	PEAT	TRB1+2
158	PEAT_TRB1+2	GO:0007005	mitochondrion organization	14/425	136/21188	102941176470588	513204152249135	691626455064979	6.3463e+07	2.98e+09	2.59661e+09	834508/836885/830816/825053/821983/822103/821389/817502/816425/841183/817966/815898/822347/839228	14	PEAT	TRB1+2
159	PEAT_TRB1+2	GO:0048024	regulation of mRNA splicing, via spliceosome	7/425	27/21188	259259259259259	129251416122004	887077328414671	7.80614e+07	3.51276e+09	3.06083e+09	830307/835399/817252/817470/842315/824584/837494	7	PEAT	TRB1+2
160	PEAT_TRB1+2	GO:0000028	ribosomal small subunit assembly	7/425	30/21188	233333333333333	116326274509804	833773455413423	1.6989e+07	7.33925e+09	6.39502e+09	833863/820324/819179/831405/843569/820170/819637	7	PEAT	TRB1+2
161	PEAT_TRB1+2	GO:0000463	maturation of LSU-rRNA from tricistronic rRNA transcript (SSU-rRNA, 5.8S rRNA, LSU-rRNA)	6/425	20/21188	3	149562352941176	893362078460117	1.92016e+08	7.97605e+09	6.94989e+09	831303/844414/818524/821391/824683/836719	6	PEAT	TRB1+2
162	PEAT_TRB1+2	GO:0140694	membraneless organelle assembly	13/425	130/21188	1	498541176470588	652109399692001	2.2152e+08	8.86081e+09	7.72082e+09	833863/833970/827257/822138/821318/820324/820785/819179/831405/843569/844250/820170/819637	13	PEAT	TRB1+2
163	PEAT_TRB1+2	GO:0006974	DNA damage response	23/425	388/21188	592783505154639	295526986052153	5561283662525	4.18397e+08	161381823725369	140619249912748	832272/832338/832830/834663/829243/828147/827997/825835/828135/832240/836584/836706/816985/837289/837647/841681/844083/840381/815159/820925/839145/817585/819713	23	PEAT	TRB1+2
164	PEAT_TRB1+2	GO:0000956	nuclear-transcribed mRNA catabolic process	9/425	65/21188	138461538461538	69028778280543	681909624059248	5.71613e+08	212876643963996	185489005559271	836092/823766/817074/831201/843996/844250/834261/815840/837357	9	PEAT	TRB1+2
165	PEAT_TRB1+2	GO:0030490	maturation of SSU-rRNA	8/425	51/21188	156862745098039	782025374855825	69766685946409	7.34129e+08	264286537416748	230284760673073	832832/832138/828962/830871/828333/814693/820170/821708	8	PEAT	TRB1+2
166	PEAT_TRB1+2	GO:0002181	cytoplasmic translation	10/425	85/21188	117647058823529	586519031141868	643015353637301	7.7646e+08	270508753044322	235706457331018	830268/826746/827375/824741/840799/841314/843569/819637/835772/816493	10	PEAT	TRB1+2
167	PEAT_TRB1+2	GO:0006281	DNA repair	20/425	347/21188	576368876080692	287343617562299	50341773235038	2.64262e+09	891883031103704	777137845815508	832272/832338/832830/834663/829243/828147/827997/828135/832240/836584/816985/837289/837647/841681/844083/840381/815159/820925/817585/819713	20	PEAT	TRB1+2
168	PEAT_TRB1+2	GO:0006399	tRNA metabolic process	14/425	188/21188	74468085106383	371254067584481	534477814574396	2.79825e+09	915791160198788	797970075260932	832553/832680/830268/830797/822245/820343/820551/817074/817782/840538/815006/828794/841378/837690	14	PEAT	TRB1+2
169	PEAT_TRB1+2	GO:0070925	organelle assembly	13/425	183/21188	710382513661202	354154934104789	494022687223568	8.71734e+09	276903702890633	241278665091838	833863/833970/827257/822138/821318/820324/820785/819179/831405/843569/844250/820170/819637	13	PEAT	TRB1+2
170	PEAT_TRB1+2	GO:0006402	mRNA catabolic process	10/425	113/21188	884955752212389	441186881832379	520273734135696	9.36741e+09	289051540066463	251863622631012	836092/829765/823766/817074/831201/843996/844250/834261/815840/837357	10	PEAT	TRB1+2
171	PEAT_TRB1+2	GO:0006913	nucleocytoplasmic transport	10/425	114/21188	87719298245614	437316821465428	516655531508116	100876786730328	294451161266905	256568555723794	824161/822138/820878/840234/837874/839047/819263/842922/839081/3768764	10	PEAT	TRB1+2
172	PEAT_TRB1+2	GO:0051169	nuclear transport	10/425	114/21188	87719298245614	437316821465428	516655531508116	100876786730328	294451161266905	256568555723794	824161/822138/820878/840234/837874/839047/819263/842922/839081/3768764	10	PEAT	TRB1+2
173	PEAT_TRB1+2	GO:0006401	RNA catabolic process	11/425	138/21188	797101449275362	39738789428815	501442252033183	109276824475363	310576237982611	270619061166135	835458/836092/829765/823766/817074/831201/843996/844250/834261/815840/837357	11	PEAT	TRB1+2
174	PEAT_TRB1+2	GO:0141188	nucleic acid catabolic process	11/425	145/21188	758620689655172	378203651115619	480924769150748	169632483383946	46975149244785	409315627922396	835458/836092/829765/823766/817074/831201/843996/844250/834261/815840/837357	11	PEAT	TRB1+2
175	PEAT_TRB1+2	GO:0006360	transcription by RNA polymerase I	5/425	27/21188	185185185185185	92322440087146	612373190993138	177850832442673	480197247595216	418417484746709	822191/841754/815006/820607/837690	5	PEAT	TRB1+2
176	PEAT_TRB1+2	GO:0070918	regulatory ncRNA processing	7/425	61/21188	114754098360656	572096432015429	528275981820315	213292128661417	561842680376417	489558826760737	832372/834443/817252/815840/817938/817585/839081	7	PEAT	TRB1+2
177	PEAT_TRB1+2	GO:0006997	nucleus organization	7/425	62/21188	112903225806452	562869070208729	522191159048083	236345347972992	607745180501981	529555742074825	820878/834648/822505/836365/836706/839047/829217	7	PEAT	TRB1+2
178	PEAT_TRB1+2	GO:0000278	mitotic cell cycle	15/425	263/21188	570342205323194	284339074032655	430374656291605	296232541655873	744025918577542	648303285778092	829618/826875/821947/821318/817341/834975/821404/837647/843928/838650/843313/823970/820925/837133/819713	15	PEAT	TRB1+2
179	PEAT_TRB1+2	GO:0034655	nucleobase-containing compound catabolic process	14/425	238/21188	588235294117647	293259515570934	428964643449342	342525512337342	840744439373475	732578488109051	835458/836092/829765/823766/817074/831201/843996/844250/834261/815840/817959/841468/837357/837904	14	PEAT	TRB1+2
180	PEAT_TRB1+2	GO:0000380	alternative mRNA splicing, via spliceosome	4/425	19/21188	210526315789474	104956037151703	592424972491337	487108701805877	11690608843341	101865539044317	835399/817252/822178/824584	4	PEAT	TRB1+2
181	PEAT_TRB1+2	GO:0006338	chromatin remodeling	16/425	310/21188	516129032258065	257311574952562	399191445274918	56841138000695	133453106610327	116283701081513	834510/829875/828303/819965/818055/834975/821629/824626/836584/839699/821404/841383/817278/843313/817927/837133	16	PEAT	TRB1+2
182	PEAT_TRB1+2	GO:0000724	double-strand break repair via homologous recombination	8/425	94/21188	851063829787234	424290362953692	450819450270046	606707359668153	139413606051405	121477352641283	832338/832830/828135/832240/836584/816985/837289/817585	8	PEAT	TRB1+2
183	PEAT_TRB1+2	GO:0010608	post-transcriptional regulation of gene expression	12/425	197/21188	609137055837563	303679904449089	410912050508807	656911494363221	147805086231725	128789227184368	834934/836092/821338/835399/831201/843996/844250/817468/820934/834261/838388/837357	12	PEAT	TRB1+2
184	PEAT_TRB1+2	GO:1903047	mitotic cell cycle process	12/425	201/21188	597014925373134	297636523266023	402785844359137	783942948708862	172787425429708	150557464263313	829618/826875/821947/821318/834975/821404/837647/838650/843313/823970/820925/819713	12	PEAT	TRB1+2
185	PEAT_TRB1+2	GO:0006413	translational initiation	7/425	77/21188	909090909090909	453219251336898	44424185276179	893842402238799	193069958883581	168230548968734	826746/824781/820313/832647/816939/841314/830430	7	PEAT	TRB1+2
186	PEAT_TRB1+2	GO:0000725	recombinational repair	8/425	100/21188	8	398832941176471	428543506788464	914137036599983	193581960691761	168676679199254	832338/832830/828135/832240/836584/816985/837289/817585	8	PEAT	TRB1+2
187	PEAT_TRB1+2	GO:0006325	chromatin organization	16/425	326/21188	49079754601227	244682785997835	376644681056439	970867294848864	201641668930149	175699465909896	834510/829875/828303/819965/818055/834975/821629/824626/836584/839699/821404/841383/817278/843313/817927/837133	16	PEAT	TRB1+2
188	PEAT_TRB1+2	GO:0045935	positive regulation of nucleobase-containing compound metabolic process	20/425	458/21188	436681222707424	217703570511174	364340014740793	102671179417239	208892200383466	18201718045109	834508/834555/836092/830307/830996/827702/821389/818055/818328/831201/836620/841183/844250/824626/817278/837357/820925/837720/837904/824205	20	PEAT	TRB1+2
189	PEAT_TRB1+2	GO:0051054	positive regulation of DNA metabolic process	4/425	23/21188	173913043478261	867028132992327	526562856841057	104446100191733	208892200383466	18201718045109	834508/821389/841183/820925	4	PEAT	TRB1+2
190	PEAT_TRB1+2	GO:0006457	protein folding	11/425	181/21188	607734806629834	302980825479363	392370574527858	111011476540521	217986172115931	189941167516221	832213/829639/824773/825434/821983/835751/816648/828006/817883/817344/829377	11	PEAT	TRB1+2
191	PEAT_TRB1+2	GO:0072594	establishment of protein localization to organelle	14/425	270/21188	518518518518519	258502832244009	375010109872313	118053672073244	225929294783875	196862367969576	830451/3770411/822103/820127/820878/817502/816425/844320/837205/838100/839047/819263/842922/3768764	14	PEAT	TRB1+2
192	PEAT_TRB1+2	GO:0045944	positive regulation of transcription by RNA polymerase II	7/425	81/21188	864197530864197	430838053740015	426804370518784	120710436561716	225929294783875	196862367969576	834555/830996/827702/818328/836620/824626/837720	7	PEAT	TRB1+2
193	PEAT_TRB1+2	GO:0006310	DNA recombination	11/425	183/21188	601092896174863	29966955962713	388114803874201	1213323990506	225929294783875	196862367969576	832338/832830/827997/841183/828135/832240/836584/816985/837289/843928/817585	11	PEAT	TRB1+2
194	PEAT_TRB1+2	GO:0034504	protein localization to nucleus	6/425	62/21188	967741935483871	482459203036053	431475826267547	149776437547275	264113339434506	230133845472172	820878/834648/839047/819263/842922/3768764	6	PEAT	TRB1+2
195	PEAT_TRB1+2	GO:0032042	mitochondrial DNA metabolic process	3/425	12/21188	25	124635294117647	568291492788979	154066114670129	264113339434506	230133845472172	834508/821389/841183	3	PEAT	TRB1+2
196	PEAT_TRB1+2	GO:0042797	tRNA transcription by RNA polymerase III	3/425	12/21188	25	124635294117647	568291492788979	154066114670129	264113339434506	230133845472172	830797/815006/837690	3	PEAT	TRB1+2
197	PEAT_TRB1+2	GO:0110156	mRNA methylguanosine-cap decapping	3/425	12/21188	25	124635294117647	568291492788979	154066114670129	264113339434506	230133845472172	831201/844250/837357	3	PEAT	TRB1+2
198	PEAT_TRB1+2	GO:2000105	positive regulation of DNA-templated DNA replication	3/425	12/21188	25	124635294117647	568291492788979	154066114670129	264113339434506	230133845472172	834508/821389/841183	3	PEAT	TRB1+2
199	PEAT_TRB1+2	GO:0009304	tRNA transcription	3/425	13/21188	230769230769231	115047963800905	542040518022687	19732031544419	330946218212818	288368342185438	830797/815006/837690	3	PEAT	TRB1+2
200	PEAT_TRB1+2	GO:0006302	double-strand break repair	9/425	139/21188	647482014388489	322796445196784	377037085470207	199829507708477	330946218212818	288368342185438	832338/832830/828135/832240/836584/816985/837289/840381/817585	9	PEAT	TRB1+2
201	PEAT_TRB1+2	GO:0051604	protein maturation	14/425	286/21188	48951048951049	244041135335253	350880939382535	202244911130055	330946218212818	288368342185438	832213/836196/829639/824773/825434/821983/829173/835751/816648/828006/838646/817883/817344/829377	14	PEAT	TRB1+2
202	PEAT_TRB1+2	GO:0000245	spliceosomal complex assembly	4/425	28/21188	142857142857143	712201680672269	463767005656124	223157657287037	354426867455883	308828089186705	835215/823619/818311/831610	4	PEAT	TRB1+2
203	PEAT_TRB1+2	GO:0000288	nuclear-transcribed mRNA catabolic process, deadenylation-dependent decay	4/425	28/21188	142857142857143	712201680672269	463767005656124	223157657287037	354426867455883	308828089186705	836092/831201/844250/837357	4	PEAT	TRB1+2
204	PEAT_TRB1+2	GO:0051130	positive regulation of cellular component organization	5/425	47/21188	106382978723404	530362953692115	422576354037332	243368448291756	376357434834515	327937180060484	834508/829618/821389/841183/823970	5	PEAT	TRB1+2
205	PEAT_TRB1+2	GO:0000002	mitochondrial genome maintenance	3/425	14/21188	214285714285714	10683025210084	518510759017989	247420165493061	376357434834515	327937180060484	834508/821389/841183	3	PEAT	TRB1+2
206	PEAT_TRB1+2	GO:0045740	positive regulation of DNA replication	3/425	14/21188	214285714285714	10683025210084	518510759017989	247420165493061	376357434834515	327937180060484	834508/821389/841183	3	PEAT	TRB1+2
207	PEAT_TRB1+2	GO:0031047	regulatory ncRNA-mediated gene silencing	9/425	144/21188	625	311588235294118	364495996271143	254125745707733	381188618561599	332146807986423	832372/834443/817252/839699/815840/841383/817938/817585/839081	9	PEAT	TRB1+2
208	PEAT_TRB1+2	GO:0033365	protein localization to organelle	15/425	329/21188	455927051671733	227298408725192	332934137625109	28149631707733	416460304717146	362880616390964	830451/3770411/822103/820127/820878/817502/834648/816425/844320/837205/838100/839047/819263/842922/3768764	15	PEAT	TRB1+2
209	PEAT_TRB1+2	GO:0006357	regulation of transcription by RNA polymerase II	19/425	467/21188	406852248394004	202832598564051	32149042423462	300305146990571	427378553091449	372394177839917	834555/836630/829532/830996/827702/819965/817183/818055/818328/836620/815974/824626/824502/816247/819334/837133/837720/821689/818472	19	PEAT	TRB1+2
210	PEAT_TRB1+2	GO:0090351	seedling development	12/425	236/21188	508474576271186	253495513459621	339252526827352	303645062440095	427378553091449	372394177839917	828303/3770411/821338/835399/818055/819391/821629/829366/831361/838388/841383/832812	12	PEAT	TRB1+2
211	PEAT_TRB1+2	GO:0032790	ribosome disassembly	3/425	15/21188	2	997082352941177	497245533298881	304705079518903	427378553091449	372394177839917	825397/821338/838388	3	PEAT	TRB1+2
212	PEAT_TRB1+2	GO:0110154	RNA decapping	3/425	15/21188	2	997082352941177	497245533298881	304705079518903	427378553091449	372394177839917	831201/844250/837357	3	PEAT	TRB1+2
213	PEAT_TRB1+2	GO:0006606	protein import into nucleus	5/425	51/21188	980392156862745	48876585928489	397681766857257	34915131627582	483440284074213	421243288462326	820878/839047/819263/842922/3768764	5	PEAT	TRB1+2
214	PEAT_TRB1+2	GO:0000280	nuclear division	10/425	181/21188	552486187845304	275437114072148	339127408115683	367449642688774	496793535493646	432878577710838	834427/829618/821947/821318/837289/837647/843928/823970/820925/839145	10	PEAT	TRB1+2
215	PEAT_TRB1+2	GO:0000460	maturation of 5.8S rRNA	4/425	32/21188	125	623176470588235	423731314243016	367995211476775	496793535493646	432878577710838	832832/834877/817074/830524	4	PEAT	TRB1+2
216	PEAT_TRB2+3	GO:0022603	regulation of anatomical structure morphogenesis	2/5	191/21188	104712041884817	4437277486911	925084213576847	794074575583499	361191607248873	190100845920459	819300/820555	2	PEAT	TRB2+3
217	PEAT_TRB2+3	GO:0045995	regulation of embryonic development	1/5	14/21188	714285714285714	302685714285714	173477562508092	329970487591691	361191607248873	190100845920459	820555	1	PEAT	TRB2+3
218	PEAT_TRB2+3	GO:0007009	plasma membrane organization	1/5	15/21188	666666666666667	282506666666667	167559523799696	35350643486487	361191607248873	190100845920459	820555	1	PEAT	TRB2+3
219	PEAT_TRB2+3	GO:0098656	monoatomic anion transmembrane transport	1/5	18/21188	555555555555556	235422222222222	152862375556316	424087600758571	361191607248873	190100845920459	820914	1	PEAT	TRB2+3
220	PEAT_TRB2+3	GO:1900618	regulation of shoot system morphogenesis	1/5	20/21188	5	21188	144956094576546	471119487715921	361191607248873	190100845920459	819300	1	PEAT	TRB2+3
221	PEAT_TRB2+3	GO:1901371	regulation of leaf morphogenesis	1/5	20/21188	5	21188	144956094576546	471119487715921	361191607248873	190100845920459	819300	1	PEAT	TRB2+3
222	PEAT_TRB2+3	GO:0008361	regulation of cell size	1/5	26/21188	384615384615385	162984615384615	12697203798505	612108530544553	402242748643563	211706709812402	820555	1	PEAT	TRB2+3
223	PEAT_TRB2+3	GO:0006820	monoatomic anion transport	1/5	33/21188	303030303030303	128412121212121	11253489331475	776393760353211	446426412203096	234961269580577	820914	1	PEAT	TRB2+3
224	PEAT_TRB2+3	GO:0032535	regulation of cellular component size	1/5	46/21188	217391304347826	921217391304348	950503857981358	108091850500295	497222512301356	261696059105977	820555	1	PEAT	TRB2+3
225	PEAT_TRB2+3	GO:0090066	regulation of anatomical structure size	1/5	46/21188	217391304347826	921217391304348	950503857981358	108091850500295	497222512301356	261696059105977	820555	1	PEAT	TRB2+3
226	PEAT_TRB1+2+3	GO:0042254	ribosome biogenesis	13/76	327/21188	397553516819572	110833735715435	11025264393964	14174.8	2.38597e+06	1.82729e+06	824728/833577/819374/824424/830810/836887/824882/841284/843564/838331/843032/837589/838466	13	PEAT	TRB1+2+3
227	PEAT_TRB1+2+3	GO:0022613	ribonucleoprotein complex biogenesis	14/76	402/21188	348258706467662	970908614820634	105773528543363	14773.8	2.38597e+06	1.82729e+06	824728/833577/819374/824145/824424/830810/836887/824882/841284/843564/838331/843032/837589/838466	14	PEAT	TRB1+2+3
228	PEAT_TRB1+2+3	GO:0002181	cytoplasmic translation	6/76	85/21188	705882352941176	196792569659443	103531808614975	6.08654e+07	6.55318e+09	5.01873e+09	823515/819722/818234/836887/843746/837850	6	PEAT	TRB1+2+3
229	PEAT_TRB1+2+3	GO:0006364	rRNA processing	7/76	236/21188	296610169491525	826917930419268	673760398679962	2.21393e+09	110813519602771	848661466731337	824728/833577/819374/824882/843564/837589/838466	7	PEAT	TRB1+2+3
230	PEAT_TRB1+2+3	GO:0042255	ribosome assembly	4/76	46/21188	869565217391304	242425629290618	946818506178523	2.22477e+09	110813519602771	848661466731337	824728/824424/830810/843032	4	PEAT	TRB1+2+3
231	PEAT_TRB1+2+3	GO:0000054	ribosomal subunit export from nucleus	3/76	16/21188	1875	522730263157895	123096255241849	2.40153e+09	110813519602771	848661466731337	824728/843564/843032	3	PEAT	TRB1+2+3
232	PEAT_TRB1+2+3	GO:0033750	ribosome localization	3/76	16/21188	1875	522730263157895	123096255241849	2.40153e+09	110813519602771	848661466731337	824728/843564/843032	3	PEAT	TRB1+2+3
233	PEAT_TRB1+2+3	GO:0016072	rRNA metabolic process	7/76	258/21188	271317829457364	75640554875561	636464702472055	3.91061e+09	157890898542549	120920192789633	824728/833577/819374/824882/843564/837589/838466	7	PEAT	TRB1+2+3
234	PEAT_TRB1+2+3	GO:0022618	protein-RNA complex assembly	5/76	117/21188	427350427350427	119140800719748	710255055808089	6.36688e+09	222924060818039	170725612814858	824728/824145/824424/830810/843032	5	PEAT	TRB1+2+3
235	PEAT_TRB1+2+3	GO:0071826	protein-RNA complex organization	5/76	119/21188	420168067226891	117138434321097	70319156958422	6.90167e+08	222924060818039	170725612814858	824728/824145/824424/830810/843032	5	PEAT	TRB1+2+3
236	PEAT_TRB1+2+3	GO:0042273	ribosomal large subunit biogenesis	4/76	67/21188	597014925373134	166441476826394	769500508204622	9.87129e+09	28985682925426	221985839578788	824728/819374/836887/843032	4	PEAT	TRB1+2+3
237	PEAT_TRB1+2+3	GO:0031503	protein-containing complex localization	3/76	26/21188	115384615384615	32168016194332	954100933219697	10865808835408	2924713544864	223988164589552	824728/843564/843032	3	PEAT	TRB1+2+3
238	PEAT_TRB1+2+3	GO:0000460	maturation of 5.8S rRNA	3/76	32/21188	9375	261365131578947	853768416043236	204103714614497	507119229388327	388375489347423	824728/833577/843564	3	PEAT	TRB1+2+3
239	PEAT_TRB1+2+3	GO:0006357	regulation of transcription by RNA polymerase II	8/76	467/21188	171306209850107	477583680829483	495043248131505	266400809356879	614624724444799	470708196983959	836629/824145/827496/830878/827935/843646/839655/838384	8	PEAT	TRB1+2+3
240	PEAT_TRB1+2+3	GO:0042274	ribosomal small subunit biogenesis	4/76	89/21188	449438202247191	125298639858072	653980941498977	296268877685757	637965649949997	488583763201073	824424/830810/843564/837589	4	PEAT	TRB1+2+3
241	PEAT_TRB1+2+3	GO:0140694	membraneless organelle assembly	4/76	130/21188	307692307692308	857813765182186	519998925208414	123385304915334	245763026144698	188216754583686	824728/824424/830810/843032	4	PEAT	TRB1+2+3
242	PEAT_TRB1+2+3	GO:0031126	sno(s)RNA 3'-end processing	2/76	15/21188	133333333333333	371719298245614	840819840877526	129348961128788	245763026144698	188216754583686	833577/824882	2	PEAT	TRB1+2+3
243	PEAT_TRB1+2+3	GO:0051168	nuclear export	3/76	69/21188	434782608695652	121212814645309	555161759335125	19603756573207	324907080318238	24882895184874	824728/843564/843032	3	PEAT	TRB1+2+3
244	PEAT_TRB1+2+3	GO:0051640	organelle localization	4/76	148/21188	27027027027027	75348506401138	478652681909345	198592130581162	324907080318238	24882895184874	824728/825231/843564/843032	4	PEAT	TRB1+2+3
245	PEAT_TRB1+2+3	GO:0000466	maturation of 5.8S rRNA from tricistronic rRNA transcript (SSU-rRNA, 5.8S rRNA, LSU-rRNA)	2/76	20/21188	1	278789473684211	721546263648091	231357982889148	324907080318238	24882895184874	833577/843564	2	PEAT	TRB1+2+3
246	PEAT_TRB1+2+3	GO:0010048	vernalization response	2/76	20/21188	1	278789473684211	721546263648091	231357982889148	324907080318238	24882895184874	836629/830878	2	PEAT	TRB1+2+3
247	PEAT_TRB1+2+3	GO:0016074	sno(s)RNA metabolic process	2/76	20/21188	1	278789473684211	721546263648091	231357982889148	324907080318238	24882895184874	833577/824882	2	PEAT	TRB1+2+3
248	PEAT_TRB1+2+3	GO:0043144	sno(s)RNA processing	2/76	20/21188	1	278789473684211	721546263648091	231357982889148	324907080318238	24882895184874	833577/824882	2	PEAT	TRB1+2+3
249	PEAT_TRB1+2+3	GO:0045944	positive regulation of transcription by RNA polymerase II	3/76	81/21188	37037037037037	103255360623782	504521758824585	309568936703207	414090346630719	317129644641417	827935/839655/838384	3	PEAT	TRB1+2+3
250	PEAT_TRB1+2+3	GO:0051656	establishment of organelle localization	3/76	82/21188	365853658536585	101996148908857	500784003338842	320503364265262	414090346630719	317129644641417	824728/843564/843032	3	PEAT	TRB1+2+3
251	PEAT_TRB1+2+3	GO:0010212	response to ionizing radiation	2/76	27/21188	740740740740741	206510721247563	613023155031033	420522459839111	49128896193498	376251934348119	836267/821885	2	PEAT	TRB1+2+3
252	PEAT_TRB1+2+3	GO:0016073	snRNA metabolic process	2/76	27/21188	740740740740741	206510721247563	613023155031033	420522459839111	49128896193498	376251934348119	833577/824882	2	PEAT	TRB1+2+3
253	PEAT_TRB1+2+3	GO:0070925	organelle assembly	4/76	183/21188	218579234972678	609375898763302	415221119588742	42588516824085	49128896193498	376251934348119	824728/824424/830810/843032	4	PEAT	TRB1+2+3
254	NuA4_TRB1	GO:0007623	circadian rhythm	7/141	158/21188	443037974683544	665750965077655	584229388740819	9.19732e+09	294314374744607	271563099065337	824615/824762/831442/836873/818730/827527/832990	7	NuA4	TRB1
255	NuA4_TRB1	GO:0048511	rhythmic process	7/141	158/21188	443037974683544	665750965077655	584229388740819	9.19732e+09	294314374744607	271563099065337	824615/824762/831442/836873/818730/827527/832990	7	NuA4	TRB1
256	NuA4_TRB2	GO:0009873	ethylene-activated signaling pathway	2/9	86/21188	232558139534884	54749354005168	102958908088777	575468177237877	302633543972786	152201665389822	841751/821891	2	NuA4	TRB2
257	NuA4_TRB2	GO:0071369	cellular response to ethylene stimulus	2/9	93/21188	21505376344086	506284348864994	988747848490725	672518986606191	302633543972786	152201665389822	841751/821891	2	NuA4	TRB2
258	NuA4_TRB2	GO:0000160	phosphorelay signal transduction system	2/9	115/21188	173913043478261	409429951690821	885379836572767	102548665429045	307645996287135	154722547840314	841751/821891	2	NuA4	TRB2
259	NuA4_TRB3	GO:0009757	hexose mediated signaling	1/4	11/21188	909090909090909	481545454545455	219058113361635	207517734773244	251109524190286	512131266440714	835788	1	NuA4	TRB3
260	NuA4_TRB3	GO:0044380	protein localization to cytoskeleton	1/4	11/21188	909090909090909	481545454545455	219058113361635	207517734773244	251109524190286	512131266440714	816747	1	NuA4	TRB3
261	NuA4_TRB3	GO:0072698	protein localization to microtubule cytoskeleton	1/4	11/21188	909090909090909	481545454545455	219058113361635	207517734773244	251109524190286	512131266440714	816747	1	NuA4	TRB3
262	NuA4_TRB3	GO:1902326	positive regulation of chlorophyll biosynthetic process	1/4	11/21188	909090909090909	481545454545455	219058113361635	207517734773244	251109524190286	512131266440714	835788	1	NuA4	TRB3
263	NuA4_TRB3	GO:1901465	positive regulation of tetrapyrrole biosynthetic process	1/4	12/21188	833333333333333	441416666666667	209697450115249	226366954637292	251109524190286	512131266440714	835788	1	NuA4	TRB3
264	NuA4_TRB3	GO:1901403	positive regulation of tetrapyrrole metabolic process	1/4	14/21188	714285714285714	378357142857143	194077810286714	264057383521132	251109524190286	512131266440714	835788	1	NuA4	TRB3
265	NuA4_TRB3	GO:0009938	negative regulation of gibberellic acid mediated signaling pathway	1/4	16/21188	625	3310625	181483012048575	301737132960711	251109524190286	512131266440714	835788	1	NuA4	TRB3
266	NuA4_TRB3	GO:0051211	anisotropic cell growth	1/4	16/21188	625	3310625	181483012048575	301737132960711	251109524190286	512131266440714	816747	1	NuA4	TRB3
267	NuA4_TRB3	GO:0010215	cellulose microfibril organization	1/4	17/21188	588235294117647	311588235294118	176035201143292	320573003519387	251109524190286	512131266440714	816747	1	NuA4	TRB3
268	NuA4_TRB3	GO:0032107	regulation of response to nutrient levels	1/4	17/21188	588235294117647	311588235294118	176035201143292	320573003519387	251109524190286	512131266440714	835788	1	NuA4	TRB3
269	NuA4_TRB3	GO:0071333	cellular response to glucose stimulus	1/4	20/21188	5	26485	162215716070811	377064601576926	251109524190286	512131266440714	835788	1	NuA4	TRB3
270	NuA4_TRB3	GO:2001006	regulation of cellulose biosynthetic process	1/4	20/21188	5	26485	162215716070811	377064601576926	251109524190286	512131266440714	816747	1	NuA4	TRB3
271	NuA4_TRB3	GO:0032950	regulation of beta-glucan metabolic process	1/4	21/21188	476190476190476	252238095238095	158280068550442	395889797230453	251109524190286	512131266440714	816747	1	NuA4	TRB3
272	NuA4_TRB3	GO:0032951	regulation of beta-glucan biosynthetic process	1/4	21/21188	476190476190476	252238095238095	158280068550442	395889797230453	251109524190286	512131266440714	816747	1	NuA4	TRB3
273	NuA4_TRB3	GO:0071326	cellular response to monosaccharide stimulus	1/4	22/21188	454545454545455	240772727272727	154615301887588	414712324788036	251109524190286	512131266440714	835788	1	NuA4	TRB3
274	NuA4_TRB3	GO:0071331	cellular response to hexose stimulus	1/4	22/21188	454545454545455	240772727272727	154615301887588	414712324788036	251109524190286	512131266440714	835788	1	NuA4	TRB3
275	NuA4_TRB3	GO:0030198	extracellular matrix organization	1/4	23/21188	434782608695652	230304347826087	151191653298421	433532184501739	251109524190286	512131266440714	816747	1	NuA4	TRB3
276	NuA4_TRB3	GO:0043062	extracellular structure organization	1/4	23/21188	434782608695652	230304347826087	151191653298421	433532184501739	251109524190286	512131266440714	816747	1	NuA4	TRB3
277	NuA4_TRB3	GO:0070726	cell wall assembly	1/4	24/21188	416666666666667	220708333333333	147983746833681	452349376623751	251109524190286	512131266440714	816747	1	NuA4	TRB3
278	NuA4_TRB3	GO:0071668	plant-type cell wall assembly	1/4	24/21188	416666666666667	220708333333333	147983746833681	452349376623751	251109524190286	512131266440714	816747	1	NuA4	TRB3
279	NuA4_TRB3	GO:0001678	intracellular glucose homeostasis	1/4	25/21188	4	21188	14496979552764	47116390140608	251109524190286	512131266440714	835788	1	NuA4	TRB3
280	NuA4_TRB3	GO:0009901	anther dehiscence	1/4	25/21188	4	21188	14496979552764	47116390140608	251109524190286	512131266440714	816747	1	NuA4	TRB3
281	NuA4_TRB3	GO:0006636	unsaturated fatty acid biosynthetic process	1/4	26/21188	384615384615385	203730769230769	14213097402865	489975759100858	251109524190286	512131266440714	817548	1	NuA4	TRB3
282	NuA4_TRB3	GO:0009937	regulation of gibberellic acid mediated signaling pathway	1/4	26/21188	384615384615385	203730769230769	14213097402865	489975759100858	251109524190286	512131266440714	835788	1	NuA4	TRB3
283	NuA4_TRB3	GO:0010380	regulation of chlorophyll biosynthetic process	1/4	26/21188	384615384615385	203730769230769	14213097402865	489975759100858	251109524190286	512131266440714	835788	1	NuA4	TRB3
284	NuA4_TRB3	GO:0042593	glucose homeostasis	1/4	26/21188	384615384615385	203730769230769	14213097402865	489975759100858	251109524190286	512131266440714	835788	1	NuA4	TRB3
285	NuA4_TRB3	GO:0009833	plant-type primary cell wall biogenesis	1/4	27/21188	37037037037037	196185185185185	139450920267072	508784949960128	251109524190286	512131266440714	816747	1	NuA4	TRB3
286	NuA4_TRB3	GO:0033559	unsaturated fatty acid metabolic process	1/4	27/21188	37037037037037	196185185185185	139450920267072	508784949960128	251109524190286	512131266440714	817548	1	NuA4	TRB3
287	NuA4_TRB3	GO:0080050	regulation of seed development	1/4	27/21188	37037037037037	196185185185185	139450920267072	508784949960128	251109524190286	512131266440714	835788	1	NuA4	TRB3
288	NuA4_TRB3	GO:0032886	regulation of microtubule-based process	1/4	28/21188	357142857142857	189178571428571	136915335923102	527591474235889	251109524190286	512131266440714	816747	1	NuA4	TRB3
289	NuA4_TRB3	GO:0070507	regulation of microtubule cytoskeleton organization	1/4	28/21188	357142857142857	189178571428571	136915335923102	527591474235889	251109524190286	512131266440714	816747	1	NuA4	TRB3
290	NuA4_TRB3	GO:1901463	regulation of tetrapyrrole biosynthetic process	1/4	28/21188	357142857142857	189178571428571	136915335923102	527591474235889	251109524190286	512131266440714	835788	1	NuA4	TRB3
291	NuA4_TRB3	GO:0010962	regulation of glucan biosynthetic process	1/4	29/21188	344827586206897	182655172413793	134511663348713	546395332180305	251109524190286	512131266440714	816747	1	NuA4	TRB3
292	NuA4_TRB3	GO:0010187	negative regulation of seed germination	1/4	30/21188	333333333333333	176566666666667	132228822233692	565196524045275	251109524190286	512131266440714	835788	1	NuA4	TRB3
293	NuA4_TRB3	GO:0032885	regulation of polysaccharide biosynthetic process	1/4	32/21188	3125	16553125	127987439957508	602790910545137	251109524190286	512131266440714	816747	1	NuA4	TRB3
294	NuA4_TRB3	GO:0033500	carbohydrate homeostasis	1/4	32/21188	3125	16553125	127987439957508	602790910545137	251109524190286	512131266440714	835788	1	NuA4	TRB3
295	NuA4_TRB3	GO:0090056	regulation of chlorophyll metabolic process	1/4	32/21188	3125	16553125	127987439957508	602790910545137	251109524190286	512131266440714	835788	1	NuA4	TRB3
296	NuA4_TRB3	GO:1990778	protein localization to cell periphery	1/4	33/21188	303030303030303	160515151515152	126012358741647	621584105683992	251109524190286	512131266440714	816747	1	NuA4	TRB3
297	NuA4_TRB3	GO:2000067	regulation of root morphogenesis	1/4	33/21188	303030303030303	160515151515152	126012358741647	621584105683992	251109524190286	512131266440714	816747	1	NuA4	TRB3
298	NuA4_TRB3	GO:0009900	dehiscence	1/4	34/21188	294117647058824	155794117647059	124124755652002	640374635751473	251109524190286	512131266440714	816747	1	NuA4	TRB3
299	NuA4_TRB3	GO:0051592	response to calcium ion	1/4	35/21188	285714285714286	151342857142857	122318340953156	659162500999499	251109524190286	512131266440714	816747	1	NuA4	TRB3
300	NuA4_TRB3	GO:1901401	regulation of tetrapyrrole metabolic process	1/4	35/21188	285714285714286	151342857142857	122318340953156	659162500999499	251109524190286	512131266440714	835788	1	NuA4	TRB3
301	NuA4_TRB3	GO:0000281	mitotic cytokinesis	1/4	41/21188	24390243902439	12919512195122	112901520449605	771833745388473	281103276072751	573302734095742	816747	1	NuA4	TRB3
302	NuA4_TRB3	GO:0009756	carbohydrate mediated signaling	1/4	42/21188	238095238095238	126119047619048	111530771479596	790602963954612	281103276072751	573302734095742	835788	1	NuA4	TRB3
303	NuA4_TRB3	GO:0010182	sugar mediated signaling pathway	1/4	42/21188	238095238095238	126119047619048	111530771479596	790602963954612	281103276072751	573302734095742	835788	1	NuA4	TRB3
304	NuA4_TRB3	GO:0009910	negative regulation of flower development	1/4	49/21188	204081632653061	108102040816327	103136956624408	921912949506021	320224977937283	653090415529985	835788	1	NuA4	TRB3
305	NuA4_TRB3	GO:0032881	regulation of polysaccharide metabolic process	1/4	50/21188	2	10594	102083337487608	940660872690768	320224977937283	653090415529985	816747	1	NuA4	TRB3
306	NuA4_TRB3	GO:0043622	cortical microtubule organization	1/4	53/21188	188679245283019	999433962264151	991024445267685	996888678514685	320409328965966	653466394601641	816747	1	NuA4	TRB3
307	NuA4_TRB3	GO:0010208	pollen wall assembly	1/4	55/21188	181818181818182	963090909090909	972513951667985	103436058180627	320409328965966	653466394601641	816747	1	NuA4	TRB3
308	NuA4_TRB3	GO:0061640	cytoskeleton-dependent cytokinesis	1/4	55/21188	181818181818182	963090909090909	972513951667985	103436058180627	320409328965966	653466394601641	816747	1	NuA4	TRB3
309	NuA4_TRB3	GO:0009740	gibberellic acid mediated signaling pathway	1/4	58/21188	172413793103448	913275862068966	946554006816965	109054849089155	320409328965966	653466394601641	835788	1	NuA4	TRB3
310	NuA4_TRB3	GO:0010927	cellular component assembly involved in morphogenesis	1/4	58/21188	172413793103448	913275862068966	946554006816965	109054849089155	320409328965966	653466394601641	816747	1	NuA4	TRB3
311	NuA4_TRB3	GO:0032989	cellular anatomical entity morphogenesis	1/4	58/21188	172413793103448	913275862068966	946554006816965	109054849089155	320409328965966	653466394601641	816747	1	NuA4	TRB3
312	NuA4_TRB3	GO:0071322	cellular response to carbohydrate stimulus	1/4	60/21188	166666666666667	882833333333333	930333157503658	112799380265013	320409328965966	653466394601641	835788	1	NuA4	TRB3
313	NuA4_TRB3	GO:0031122	cytoplasmic microtubule organization	1/4	61/21188	163934426229508	868360655737705	922521612186623	114671247099497	320409328965966	653466394601641	816747	1	NuA4	TRB3
314	NuA4_TRB3	GO:0043255	regulation of carbohydrate biosynthetic process	1/4	61/21188	163934426229508	868360655737705	922521612186623	114671247099497	320409328965966	653466394601641	816747	1	NuA4	TRB3
315	NuA4_TRB3	GO:1905421	regulation of plant organ morphogenesis	1/4	61/21188	163934426229508	868360655737705	922521612186623	114671247099497	320409328965966	653466394601641	816747	1	NuA4	TRB3
316	NuA4_TRB3	GO:0051493	regulation of cytoskeleton organization	1/4	62/21188	161290322580645	854354838709677	914898569643588	1165428481319	320409328965966	653466394601641	816747	1	NuA4	TRB3
317	NuA4_TRB3	GO:0010476	gibberellin mediated signaling pathway	1/4	64/21188	15625	82765625	900188402448778	120285252891127	320409328965966	653466394601641	835788	1	NuA4	TRB3
318	NuA4_TRB3	GO:0030244	cellulose biosynthetic process	1/4	64/21188	15625	82765625	900188402448778	120285252891127	320409328965966	653466394601641	816747	1	NuA4	TRB3
319	NuA4_TRB3	GO:0015995	chlorophyll biosynthetic process	1/4	65/21188	153846153846154	814923076923077	893087482931805	122156056668274	320409328965966	653466394601641	835788	1	NuA4	TRB3
320	NuA4_TRB3	GO:0030865	cortical cytoskeleton organization	1/4	67/21188	149253731343284	790597014925373	879362202192231	125896867143429	324895141015301	662615090228574	816747	1	NuA4	TRB3
321	NuA4_TRB3	GO:2000242	negative regulation of reproductive process	1/4	69/21188	144927536231884	76768115942029	866233755821705	129636615014126	328765226339228	670508027402373	835788	1	NuA4	TRB3
322	NuA4_TRB3	GO:0030243	cellulose metabolic process	1/4	70/21188	142857142857143	756714285714286	8598799695335	131506090535691	328765226339228	670508027402373	816747	1	NuA4	TRB3
323	NuA4_TRB3	GO:0006779	porphyrin-containing compound biosynthetic process	1/4	75/21188	133333333333333	706266666666667	830026593333898	140849485011817	335269529221895	683773381965706	835788	1	NuA4	TRB3
324	NuA4_TRB3	GO:0009736	cytokinin-activated signaling pathway	1/4	76/21188	131578947368421	696973684210526	824409435189418	142717367456755	335269529221895	683773381965706	835788	1	NuA4	TRB3
325	NuA4_TRB3	GO:0009749	response to glucose	1/4	76/21188	131578947368421	696973684210526	824409435189418	142717367456755	335269529221895	683773381965706	835788	1	NuA4	TRB3
326	NuA4_TRB3	GO:0051274	beta-glucan biosynthetic process	1/4	77/21188	12987012987013	687922077922078	818901153051471	144584984476942	335269529221895	683773381965706	816747	1	NuA4	TRB3
327	NuA4_TRB3	GO:0071370	cellular response to gibberellin stimulus	1/4	77/21188	12987012987013	687922077922078	818901153051471	144584984476942	335269529221895	683773381965706	835788	1	NuA4	TRB3
328	NuA4_TRB3	GO:0033014	tetrapyrrole biosynthetic process	1/4	79/21188	126582278481013	670506329113924	808197391221548	148319422343643	339015822499757	69141384851924	835788	1	NuA4	TRB3
329	NuA4_TRB3	GO:0009746	response to hexose	1/4	81/21188	123456790123457	653950617283951	797889157129346	152052798813074	340301585844548	694036129025064	835788	1	NuA4	TRB3
330	NuA4_TRB3	GO:0071368	cellular response to cytokinin stimulus	1/4	82/21188	121951219512195	645975609756098	792875803916177	153919089086669	340301585844548	694036129025064	835788	1	NuA4	TRB3
331	NuA4_TRB3	GO:0051273	beta-glucan metabolic process	1/4	84/21188	119047619047619	630595238095238	783116614271433	157650873837309	340301585844548	694036129025064	816747	1	NuA4	TRB3
332	NuA4_TRB3	GO:0034284	response to monosaccharide	1/4	85/21188	117647058823529	623176470588235	778365520829983	159516368364632	340301585844548	694036129025064	835788	1	NuA4	TRB3
333	NuA4_TRB3	GO:0048653	anther development	1/4	85/21188	117647058823529	623176470588235	778365520829983	159516368364632	340301585844548	694036129025064	816747	1	NuA4	TRB3
334	NuA4_TRB3	GO:0006109	regulation of carbohydrate metabolic process	1/4	91/21188	10989010989011	582087912087912	751508438012963	170703767240122	354709126732722	723419929520683	816747	1	NuA4	TRB3
335	NuA4_TRB3	GO:0015994	chlorophyll metabolic process	1/4	91/21188	10989010989011	582087912087912	751508438012963	170703767240122	354709126732722	723419929520683	835788	1	NuA4	TRB3
336	NuA4_TRB3	GO:0010029	regulation of seed germination	1/4	100/21188	1	5297	715806710458298	187466976529947	384547644163995	784274800597621	835788	1	NuA4	TRB3
337	NuA4_TRB3	GO:2000028	regulation of photoperiodism, flowering	1/4	103/21188	970873786407767	514271844660194	704948312632283	193049945267031	390987230920569	797408168324845	835788	1	NuA4	TRB3
338	NuA4_TRB3	GO:0006778	porphyrin-containing compound metabolic process	1/4	107/21188	934579439252336	495046728971963	691179119993372	200490197253013	391200384883927	797842890223799	835788	1	NuA4	TRB3
339	NuA4_TRB3	GO:0048467	gynoecium development	1/4	107/21188	934579439252336	495046728971963	691179119993372	200490197253013	391200384883927	797842890223799	816747	1	NuA4	TRB3
340	NuA4_TRB3	GO:1900140	regulation of seedling development	1/4	107/21188	934579439252336	495046728971963	691179119993372	200490197253013	391200384883927	797842890223799	835788	1	NuA4	TRB3
341	NuA4_TRB3	GO:0033013	tetrapyrrole metabolic process	1/4	109/21188	917431192660551	485963302752294	68457724859905	204208735270818	392509728331066	800513261727833	835788	1	NuA4	TRB3
342	NuA4_TRB3	GO:0000910	cytokinesis	1/4	110/21188	909090909090909	481545454545454	681343238455306	20606760737381	392509728331066	800513261727833	816747	1	NuA4	TRB3
343	NuA4_TRB3	GO:0009968	negative regulation of signal transduction	1/4	116/21188	862068965517241	456637931034483	662815207066255	217215284890573	402891596372336	821686808390949	835788	1	NuA4	TRB3
344	NuA4_TRB3	GO:0048443	stamen development	1/4	117/21188	854700854700855	452735042735043	659864858554264	219072305527458	402891596372336	821686808390949	816747	1	NuA4	TRB3
345	NuA4_TRB3	GO:0048466	androecium development	1/4	117/21188	854700854700855	452735042735043	659864858554264	219072305527458	402891596372336	821686808390949	816747	1	NuA4	TRB3
346	NuA4_TRB3	GO:0010648	negative regulation of cell communication	1/4	120/21188	833333333333333	441416666666667	651233348944421	224641781169959	403850393114532	823642249115165	835788	1	NuA4	TRB3
347	NuA4_TRB3	GO:0023057	negative regulation of signaling	1/4	120/21188	833333333333333	441416666666667	651233348944421	224641781169959	403850393114532	823642249115165	835788	1	NuA4	TRB3
348	NuA4_TRB3	GO:0009250	glucan biosynthetic process	1/4	125/21188	8	42376	637535159768474	233918954519287	415855919145398	848127203520221	816747	1	NuA4	TRB3
349	NuA4_TRB3	GO:0048581	negative regulation of post-embryonic development	1/4	127/21188	78740157480315	417086614173228	632280711938233	237627974325286	417807427385119	85210725321965	835788	1	NuA4	TRB3
350	NuA4_TRB3	GO:0009735	response to cytokinin	1/4	134/21188	746268656716418	395298507462687	614813169480391	250601224432121	435828216403689	888860178191733	835788	1	NuA4	TRB3
351	NuA4_TRB3	GO:0051241	negative regulation of multicellular organismal process	1/4	143/21188	699300699300699	37041958041958	594241085681925	267262112914217	459805785658868	937761799699008	835788	1	NuA4	TRB3
352	NuA4_TRB3	GO:0033043	regulation of organelle organization	1/4	145/21188	689655172413793	365310344827586	589927675298814	270961630764568	461211286407775	940628281489542	816747	1	NuA4	TRB3
353	NuA4_TRB3	GO:0009739	response to gibberellin	1/4	148/21188	675675675675676	357905405405405	583619657602311	276508929909026	465699250373097	9497813658925	835788	1	NuA4	TRB3
354	NuA4_TRB3	GO:0046148	pigment biosynthetic process	1/4	151/21188	662251655629139	350794701986755	577497554964354	282053856497692	470089760829486	958735696428557	835788	1	NuA4	TRB3
355	NuA4_TRB3	GO:0007623	circadian rhythm	1/4	158/21188	632911392405063	335253164556962	563885832195588	294982795732437	481604564461122	98221983541413	835788	1	NuA4	TRB3
356	NuA4_TRB3	GO:0048511	rhythmic process	1/4	158/21188	632911392405063	335253164556962	563885832195588	294982795732437	481604564461122	98221983541413	835788	1	NuA4	TRB3
357	NuA4_TRB3	GO:0006633	fatty acid biosynthetic process	1/4	164/21188	609756097560976	322987804878049	552907411316978	306054472018326	494633490130627	100879198645062	817548	1	NuA4	TRB3
358	NuA4_TRB3	GO:0048573	photoperiodism, flowering	1/4	166/21188	602409638554217	319096385542169	549378551349705	309742924781206	495588679649929	101074007033867	835788	1	NuA4	TRB3
359	NuA4_TRB3	GO:0009909	regulation of flower development	1/4	169/21188	591715976331361	313431952662722	544201061028671	315273630240007	499443374637635	101860161932676	835788	1	NuA4	TRB3
360	NuA4_TRB1+2	GO:0048366	leaf development	7/34	439/21188	159453302961276	993675465630444	758562644214772	5.18176e+08	119698761071399	818173349770328	824853/821873/831157/832268/841765/837946/818860	7	NuA4	TRB1+2
361	NuA4_TRB1+2	GO:0048255	mRNA stabilization	2/34	10/21188	2	124635294117647	156775406724778	111569830032194	943095749102878	644631407452411	824853/816744	2	NuA4	TRB1+2
362	NuA4_TRB1+2	GO:1902373	negative regulation of mRNA catabolic process	2/34	12/21188	166666666666667	103862745098039	142890945796672	163306623221278	943095749102878	644631407452411	824853/816744	2	NuA4	TRB1+2
363	NuA4_TRB1+2	GO:1903312	negative regulation of mRNA metabolic process	2/34	12/21188	166666666666667	103862745098039	142890945796672	163306623221278	943095749102878	644631407452411	824853/816744	2	NuA4	TRB1+2
364	NuA4_TRB1+2	GO:0043489	RNA stabilization	2/34	14/21188	142857142857143	890252100840336	132083197998398	224712390821826	103817124559684	70961807627945	824853/816744	2	NuA4	TRB1+2
365	NuA4_TRB1+2	GO:1902369	negative regulation of RNA catabolic process	2/34	18/21188	111111111111111	692418300653595	116119305661972	376295536934682	144873781719853	990251412986005	824853/816744	2	NuA4	TRB1+2
366	NuA4_TRB1+2	GO:0071806	protein transmembrane transport	3/34	97/21188	309278350515464	192734990903578	723164234370095	502109085687055	165695998276728	11325768850084	824017/843607/842727	3	NuA4	TRB1+2
367	NuA4_TRB1+2	GO:0030150	protein import into mitochondrial matrix	2/34	29/21188	689655172413793	429776876267749	906875946253005	987552046791794	271304020704937	18544362317494	843607/842727	2	NuA4	TRB1+2
368	NuA4_TRB1+2	GO:0009895	negative regulation of catabolic process	2/34	30/21188	666666666666667	415450980392157	890921865291774	105702865209716	271304020704937	18544362317494	824853/816744	2	NuA4	TRB1+2
369	NuA4_TRB1+2	GO:0006099	tricarboxylic acid cycle	2/34	41/21188	487804878048781	303988522238164	75539805582456	19706658092148	419160132193726	286507267391474	841765/818860	2	NuA4	TRB1+2
370	NuA4_TRB1+2	GO:0170036	import into the mitochondrion	2/34	43/21188	465116279069767	28984952120383	736432409557769	216578316008693	419160132193726	286507267391474	843607/842727	2	NuA4	TRB1+2
371	NuA4_TRB1+2	GO:0010150	leaf senescence	3/34	172/21188	174418604651163	108693570451436	521021921443701	261465161604672	419160132193726	286507267391474	824853/831157/832268	3	NuA4	TRB1+2
372	NuA4_TRB1+2	GO:0044743	protein transmembrane import into intracellular organelle	2/34	49/21188	408163265306122	254357743097239	686530550049187	280362416047004	419160132193726	286507267391474	843607/842727	2	NuA4	TRB1+2
373	NuA4_TRB1+2	GO:0090693	plant organ senescence	3/34	180/21188	166666666666667	103862745098039	507008326083758	297300609617616	419160132193726	286507267391474	824853/831157/832268	3	NuA4	TRB1+2
374	NuA4_TRB1+2	GO:0051259	protein complex oligomerization	2/34	52/21188	384615384615385	239683257918552	664810014987787	315173118138679	419160132193726	286507267391474	841765/817499	2	NuA4	TRB1+2
375	NuA4_TRB1+2	GO:0006626	protein targeting to mitochondrion	2/34	53/21188	377358490566038	235160932297447	657972569872764	327204549710526	419160132193726	286507267391474	843607/842727	2	NuA4	TRB1+2
376	NuA4_TRB1+2	GO:0043488	regulation of mRNA stability	2/34	56/21188	357142857142857	222563025210084	638541865415208	36457299555805	419160132193726	286507267391474	824853/816744	2	NuA4	TRB1+2
377	NuA4_TRB1+2	GO:0070585	protein localization to mitochondrion	2/34	57/21188	350877192982456	218658410732714	632399095124371	377451623264766	419160132193726	286507267391474	843607/842727	2	NuA4	TRB1+2
378	NuA4_TRB1+2	GO:0072655	establishment of protein localization to mitochondrion	2/34	57/21188	350877192982456	218658410732714	632399095124371	377451623264766	419160132193726	286507267391474	843607/842727	2	NuA4	TRB1+2
379	NuA4_TRB1+2	GO:0006605	protein targeting	3/34	199/21188	150753768844221	939462015962164	476990419477978	394128900090376	419160132193726	286507267391474	824017/843607/842727	3	NuA4	TRB1+2
380	NuA4_TRB1+2	GO:0043487	regulation of RNA stability	2/34	60/21188	333333333333333	207725490196078	614875280666411	417345586166914	419160132193726	286507267391474	824853/816744	2	NuA4	TRB1+2
381	NuA4_TRB1+2	GO:0061013	regulation of mRNA catabolic process	2/34	60/21188	333333333333333	207725490196078	614875280666411	417345586166914	419160132193726	286507267391474	824853/816744	2	NuA4	TRB1+2
382	NuA4_TRB1+2	GO:1990542	mitochondrial transmembrane transport	2/34	60/21188	333333333333333	207725490196078	614875280666411	417345586166914	419160132193726	286507267391474	843607/842727	2	NuA4	TRB1+2
383	NuA4_TRB1+2	GO:1900055	regulation of leaf senescence	2/34	62/21188	32258064516129	201024667931689	603885500577046	444983310882855	428296436724748	292752178212404	831157/832268	2	NuA4	TRB1+2
384	PRC2_TRB1	GO:0009299	mRNA transcription	3/103	14/21188	214285714285714	440804438280166	112696200776922	3.90595e+09	208577464697847	184607296765885	821908/832941/28721277	3	PRC2	TRB1
385	PRC2_TRB1	GO:0090698	post-embryonic plant morphogenesis	7/103	218/21188	321100917431193	660532644517681	581428726203761	9.51766e+07	254121653655858	224917450209896	829112/824988/843428/843388/821908/832941/28721277	7	PRC2	TRB1
386	PRC2_TRB1+2	GO:0051254	positive regulation of RNA metabolic process	5/30	434/21188	115207373271889	813671274961598	565653175723486	329027651970861	349473354619666	265927727040963	831367/839724/816370/831919/832285	5	PRC2	TRB1+2
387	PRC2_TRB1+2	GO:0045935	positive regulation of nucleobase-containing compound metabolic process	5/30	458/21188	109170305676856	771033478893741	546682699825142	421052234481525	349473354619666	265927727040963	831367/839724/816370/831919/832285	5	PRC2	TRB1+2
388	PRC2_TRB1+3	GO:0045165	cell fate commitment	2/3	104/21188	192307692307692	135820512820513	164012620323124	7.13569e+09	185528038682449	150225132536396	822187/827490	2	PRC2	TRB1+3
389	PRC2_TRB1+3	GO:0010158	abaxial cell fate specification	1/3	10/21188	1	706266666666667	265455673965894	141529440912158	122658848790537	993189059032689	827490	1	PRC2	TRB1+3
390	PRC2_TRB1+3	GO:0046503	glycerolipid catabolic process	1/3	10/21188	1	706266666666667	265455673965894	141529440912158	122658848790537	993189059032689	817725	1	PRC2	TRB1+3
391	PRC2_TRB1+3	GO:0006641	triglyceride metabolic process	1/3	33/21188	303030303030303	214020202020202	145731143882635	466540245788383	161649952780861	130890650024989	817725	1	PRC2	TRB1+3
392	PRC2_TRB1+3	GO:0009695	jasmonic acid biosynthetic process	1/3	34/21188	294117647058824	207725490196078	143555013852602	480655130177998	161649952780861	130890650024989	817725	1	PRC2	TRB1+3
393	PRC2_TRB1+3	GO:0006638	neutral lipid metabolic process	1/3	37/21188	27027027027027	190882882882883	137563226225963	522991776668491	161649952780861	130890650024989	817725	1	PRC2	TRB1+3
394	PRC2_TRB1+3	GO:0006639	acylglycerol metabolic process	1/3	37/21188	27027027027027	190882882882883	137563226225963	522991776668491	161649952780861	130890650024989	817725	1	PRC2	TRB1+3
395	PRC2_TRB1+3	GO:0042759	long-chain fatty acid biosynthetic process	1/3	41/21188	24390243902439	172260162601626	130618599892673	57942195876155	161649952780861	130890650024989	817725	1	PRC2	TRB1+3
396	PRC2_TRB1+3	GO:0045168	cell-cell signaling involved in cell fate commitment	1/3	41/21188	24390243902439	172260162601626	130618599892673	57942195876155	161649952780861	130890650024989	822187	1	PRC2	TRB1+3
397	PRC2_TRB1+3	GO:0001708	cell fate specification	1/3	44/21188	227272727272727	160515151515152	126042158047195	621730587618696	161649952780861	130890650024989	827490	1	PRC2	TRB1+3
398	PRC2_TRB1+3	GO:0010027	thylakoid membrane organization	1/3	53/21188	188679245283019	13325786163522	114720077546466	74858445269419	172250555747284	139474134208327	817725	1	PRC2	TRB1+3
399	PRC2_TRB1+3	GO:0009694	jasmonic acid metabolic process	1/3	57/21188	175438596491228	123906432748538	110568939242303	804929280014832	172250555747284	139474134208327	817725	1	PRC2	TRB1+3
400	PRC2_TRB1+3	GO:0009668	plastid membrane organization	1/3	61/21188	163934426229508	115781420765027	106831351840792	861252778736421	172250555747284	139474134208327	817725	1	PRC2	TRB1+3
401	PRC2_TRB1+3	GO:0001676	long-chain fatty acid metabolic process	1/3	68/21188	147058823529412	103862745098039	101098971177659	959767591701866	178242552744632	144325953639378	817725	1	PRC2	TRB1+3
402	PRC2_TRB1+3	GO:0007267	cell-cell signaling	1/3	84/21188	119047619047619	840793650793651	907886481077364	118469919067505	205347859717009	16627357062106	822187	1	PRC2	TRB1+3
403	PRC2_TRB1+3	GO:0016042	lipid catabolic process	1/3	124/21188	806451612903226	569569892473118	74366250529301	174553765919782	283649869619645	229676007789186	817725	1	PRC2	TRB1+3
404	PRC2_TRB1+3	GO:0006633	fatty acid biosynthetic process	1/3	164/21188	609756097560976	430650406504065	64352687628164	230425003078264	332147144502777	268945056277552	817725	1	PRC2	TRB1+3
405	PRC2_TRB1+3	GO:0010150	leaf senescence	1/3	172/21188	581395348837209	41062015503876	627773696183648	241573772877549	332147144502777	268945056277552	817725	1	PRC2	TRB1+3
406	PRC2_TRB1+3	GO:0090693	plant organ senescence	1/3	180/21188	555555555555556	39237037037037	613068858713164	252714057669541	332147144502777	268945056277552	817725	1	PRC2	TRB1+3
407	PRC2_TRB1+3	GO:0046486	glycerolipid metabolic process	1/3	182/21188	549450549450549	388058608058608	609542891542993	255497803463675	332147144502777	268945056277552	817725	1	PRC2	TRB1+3
408	PRC2_TRB1+3	GO:0072330	monocarboxylic acid biosynthetic process	1/3	244/21188	409836065573771	289453551912568	522463383984837	341531263352127	422848230816919	342387231430704	817725	1	PRC2	TRB1+3
409	PRC2_TRB1+3	GO:0061024	membrane organization	1/3	266/21188	37593984962406	265513784461153	499039221998323	371937104939596	439562033110431	355920674583345	817725	1	PRC2	TRB1+3
410	PRC2_TRB1+3	GO:0006631	fatty acid metabolic process	1/3	282/21188	354609929078014	250449172576832	483719387799003	39401031693423	44540296696913	360650175683506	817725	1	PRC2	TRB1+3
411	PRC2_TRB1+3	GO:0009657	plastid organization	1/3	318/21188	314465408805031	2220964360587	453489079135322	443551639605264	480514276239036	389080385618653	817725	1	PRC2	TRB1+3
412	PRC2_TRB2+3	GO:0048481	plant ovule development	3/24	67/21188	447761194029851	395298507462687	106369953030925	5.83271e+09	578288900203143	351707869129397	832390/826586/821151	3	PRC2	TRB2+3
413	PRC2_TRB2+3	GO:0035670	plant-type ovary development	3/24	69/21188	434782608695652	383840579710145	104740776555262	6.3698e+09	578288900203143	351707869129397	832390/826586/821151	3	PRC2	TRB2+3
414	PRC2_TRB2+3	GO:0080060	integument development	2/24	12/21188	166666666666667	147138888888889	170520240942606	8.05966e+08	578288900203143	351707869129397	832390/826586	2	PRC2	TRB2+3
415	PRC2_TRB2+3	GO:0051302	regulation of cell division	3/24	81/21188	37037037037037	326975308641975	962489865858554	10280691559167	578288900203143	351707869129397	832390/826586/836598	3	PRC2	TRB2+3
416	PRC2_TRB2+3	GO:0048440	carpel development	3/24	93/21188	32258064516129	284784946236559	894305957544662	154974582088908	697385619400086	424140961506485	832390/826586/821151	3	PRC2	TRB2+3
417	PRC2_TRB2+3	GO:0048467	gynoecium development	3/24	107/21188	280373831775701	247523364485981	829457424315564	234590690851429	879715090692861	535031400187471	832390/826586/821151	3	PRC2	TRB2+3
418	PRC2_TRB2+3	GO:0008284	positive regulation of cell population proliferation	2/24	27/21188	740740740740741	65395061728395	112747736037028	42420174683552	136350561482846	829266572761166	836598/822293	2	PRC2	TRB2+3
419	PRC2_TRB2+3	GO:0043455	regulation of secondary metabolic process	2/24	40/21188	5	441416666666667	919673645686811	934235440055614	257456924108337	156581988931386	832390/822293	2	PRC2	TRB2+3
420	PRC2_TRB2+3	GO:0007030	Golgi organization	2/24	42/21188	476190476190476	420396825396825	896511782379957	102982769643335	257456924108337	156581988931386	814833/814858	2	PRC2	TRB2+3
421	PRC2_TRB2+3	GO:0010449	root meristem growth	2/24	56/21188	357142857142857	315297619047619	770350923531489	182423869118556	351054014103452	213506534893328	836598/841542	2	PRC2	TRB2+3
422	PRC2_TRB2+3	GO:0080155	regulation of double fertilization forming a zygote and endosperm	2/24	57/21188	350877192982456	309766081871345	763134999561312	188926949857952	351054014103452	213506534893328	832390/826586	2	PRC2	TRB2+3
423	PRC2_TRB2+3	GO:0010214	seed coat development	2/24	58/21188	344827586206897	304425287356322	756102777758331	195539265620923	351054014103452	213506534893328	826586/838453	2	PRC2	TRB2+3
424	PRC2_TRB2+3	GO:0048438	floral whorl development	3/24	225/21188	133333333333333	117711111111111	546973801756893	202831208148661	351054014103452	213506534893328	832390/826586/821151	3	PRC2	TRB2+3
425	PRC2_TRB2+3	GO:0080154	regulation of fertilization	2/24	62/21188	32258064516129	284784946236559	729661818918639	223076187512932	358515301360069	218044393809632	832390/826586	2	PRC2	TRB2+3
426	PRC2_TRB1+2+3	GO:0010093	specification of floral organ identity	2/21	13/21188	153846153846154	155223443223443	17519636352176	7.24983e+09	819949043625632	52498093948901	839040/843177	2	PRC2	TRB1+2+3
427	PRC2_TRB1+2+3	GO:0090701	specification of plant organ identity	2/21	14/21188	142857142857143	144136054421769	168743219486455	8.45308e+09	819949043625632	52498093948901	839040/843177	2	PRC2	TRB1+2+3
428	PRC2_TRB1+2+3	GO:0045165	cell fate commitment	3/21	104/21188	288461538461538	291043956043956	904959496268485	143271679965792	926490197112119	593195025823277	839040/817199/843177	3	PRC2	TRB1+2+3
429	PRC2_TRB1+2+3	GO:0048449	floral organ formation	2/21	25/21188	8	807161904761905	125615331945604	276847016339953	129407947634462	828547901294979	839040/843177	2	PRC2	TRB1+2+3
430	PRC2_TRB1+2+3	GO:0016145	S-glycoside catabolic process	2/21	30/21188	666666666666667	672634920634921	114396402215484	400230765879778	129407947634462	828547901294979	842944/841842	2	PRC2	TRB1+2+3
431	PRC2_TRB1+2+3	GO:0019762	glucosinolate catabolic process	2/21	30/21188	666666666666667	672634920634921	114396402215484	400230765879778	129407947634462	828547901294979	842944/841842	2	PRC2	TRB1+2+3
432	PRC2_TRB1+2+3	GO:0070417	cellular response to cold	2/21	35/21188	571428571428571	576544217687075	105656586256657	545809459547809	151267193074678	968504003408142	835844/842944	2	PRC2	TRB1+2+3
433	PRC2_TRB1+2+3	GO:0003002	regionalization	3/21	190/21188	157894736842105	159308270676692	651158067999486	838057353646193	180049062707753	11527829299791	839040/817199/843177	3	PRC2	TRB1+2+3
434	PRC2_TRB1+2+3	GO:0001708	cell fate specification	2/21	44/21188	454545454545455	458614718614719	938255258686647	863139649847934	180049062707753	11527829299791	839040/843177	2	PRC2	TRB1+2+3
435	PRC2_TRB1+2+3	GO:0044273	sulfur compound catabolic process	2/21	47/21188	425531914893617	429341438703141	906501803534875	984549959044194	180049062707753	11527829299791	842944/841842	2	PRC2	TRB1+2+3
436	PRC2_TRB1+2+3	GO:0048444	floral organ morphogenesis	2/21	50/21188	4	403580952380952	877610586501971	111370554252218	180049062707753	11527829299791	839040/843177	2	PRC2	TRB1+2+3
437	PRC2_TRB1+2+3	GO:1901658	glycosyl compound catabolic process	2/21	50/21188	4	403580952380952	877610586501971	111370554252218	180049062707753	11527829299791	842944/841842	2	PRC2	TRB1+2+3
438	PRC2_TRB1+2+3	GO:0007389	pattern specification process	3/21	232/21188	129310344827586	130467980295566	58113382258924	148975662840509	222317527623529	142341119151256	839040/817199/843177	3	PRC2	TRB1+2+3
439	JMJ14_TRB1	GO:0010268	brassinosteroid homeostasis	4/204	24/21188	166666666666667	173104575163399	788276475320907	7.62309e+09	497025223478478	497025223478478	837830/833889/834846/843669	4	JMJ14	TRB1
440	JMJ14_TRB1+3	GO:0080113	regulation of seed growth	1/4	13/21188	769230769230769	407461538461539	201437428343342	245213504135844	328029341790101	507785358808206	835028	1	JMJ14	TRB1+3
441	JMJ14_TRB1+3	GO:0090548	response to nitrate starvation	1/4	14/21188	714285714285714	378357142857143	194077810286714	264057383521132	328029341790101	507785358808206	835028	1	JMJ14	TRB1+3
442	JMJ14_TRB1+3	GO:1901141	regulation of lignin biosynthetic process	1/4	14/21188	714285714285714	378357142857143	194077810286714	264057383521132	328029341790101	507785358808206	835028	1	JMJ14	TRB1+3
443	JMJ14_TRB1+3	GO:0031540	regulation of anthocyanin biosynthetic process	1/4	15/21188	666666666666667	353133333333333	187465914017149	282898593045355	328029341790101	507785358808206	835028	1	JMJ14	TRB1+3
444	JMJ14_TRB1+3	GO:0080112	seed growth	1/4	17/21188	588235294117647	311588235294118	176035201143292	320573003519387	328029341790101	507785358808206	835028	1	JMJ14	TRB1+3
445	JMJ14_TRB1+3	GO:1900376	regulation of secondary metabolite biosynthetic process	1/4	20/21188	5	26485	162215716070811	377064601576926	328029341790101	507785358808206	835028	1	JMJ14	TRB1+3
446	JMJ14_TRB1+3	GO:0009962	regulation of flavonoid biosynthetic process	1/4	26/21188	384615384615385	203730769230769	14213097402865	489975759100858	328029341790101	507785358808206	835028	1	JMJ14	TRB1+3
447	JMJ14_TRB1+3	GO:2000762	regulation of phenylpropanoid metabolic process	1/4	27/21188	37037037037037	196185185185185	139450920267072	508784949960128	328029341790101	507785358808206	835028	1	JMJ14	TRB1+3
448	JMJ14_TRB1+3	GO:0031537	regulation of anthocyanin metabolic process	1/4	28/21188	357142857142857	189178571428571	136915335923102	527591474235889	328029341790101	507785358808206	835028	1	JMJ14	TRB1+3
449	JMJ14_TRB1+3	GO:2000023	regulation of lateral root development	1/4	31/21188	32258064516129	170870967741935	13005699338295	583995050082886	328029341790101	507785358808206	835028	1	JMJ14	TRB1+3
450	JMJ14_TRB1+3	GO:0009718	anthocyanin-containing compound biosynthetic process	1/4	33/21188	303030303030303	160515151515152	126012358741647	621584105683992	328029341790101	507785358808206	835028	1	JMJ14	TRB1+3
451	JMJ14_TRB1+3	GO:2000069	regulation of post-embryonic root development	1/4	33/21188	303030303030303	160515151515152	126012358741647	621584105683992	328029341790101	507785358808206	835028	1	JMJ14	TRB1+3
452	JMJ14_TRB1+3	GO:2000652	regulation of secondary cell wall biogenesis	1/4	34/21188	294117647058824	155794117647059	124124755652002	640374635751473	328029341790101	507785358808206	835028	1	JMJ14	TRB1+3
453	JMJ14_TRB1+3	GO:1902025	nitrate import	1/4	38/21188	263157894736842	139394736842105	117332123780356	715510110346562	328029341790101	507785358808206	835028	1	JMJ14	TRB1+3
454	JMJ14_TRB1+3	GO:0043455	regulation of secondary metabolic process	1/4	40/21188	25	132425	114323121911588	753061863766336	328029341790101	507785358808206	835028	1	JMJ14	TRB1+3
455	JMJ14_TRB1+3	GO:1903338	regulation of cell wall organization or biogenesis	1/4	41/21188	24390243902439	12919512195122	112901520449605	771833745388473	328029341790101	507785358808206	835028	1	JMJ14	TRB1+3
456	JMJ14_TRB1+3	GO:0009809	lignin biosynthetic process	1/4	54/21188	185185185185185	980925925925926	98164141171617	101562596005175	383680918241771	593933309971782	835028	1	JMJ14	TRB1+3
457	JMJ14_TRB1+3	GO:0046283	anthocyanin-containing compound metabolic process	1/4	54/21188	185185185185185	980925925925926	98164141171617	101562596005175	383680918241771	593933309971782	835028	1	JMJ14	TRB1+3
458	JMJ14_TRB1+3	GO:0010311	lateral root formation	1/4	60/21188	166666666666667	882833333333333	930333157503658	112799380265013	403703045158994	624927314487606	835028	1	JMJ14	TRB1+3
459	JMJ14_TRB1+3	GO:0009808	lignin metabolic process	1/4	67/21188	149253731343284	790597014925373	879362202192231	125896867143429	418137526385594	647271712671198	835028	1	JMJ14	TRB1+3
460	JMJ14_TRB1+3	GO:0010051	xylem and phloem pattern formation	1/4	74/21188	135135135135135	715810810810811	835756287329948	138981337116982	418137526385594	647271712671198	835028	1	JMJ14	TRB1+3
461	JMJ14_TRB1+3	GO:0010102	lateral root morphogenesis	1/4	78/21188	128205128205128	679102564102564	813498251717291	14645233609752	418137526385594	647271712671198	835028	1	JMJ14	TRB1+3
462	JMJ14_TRB1+3	GO:0010101	post-embryonic root morphogenesis	1/4	79/21188	126582278481013	670506329113924	808197391221548	148319422343643	418137526385594	647271712671198	835028	1	JMJ14	TRB1+3
463	JMJ14_TRB1+3	GO:0009813	flavonoid biosynthetic process	1/4	81/21188	123456790123457	653950617283951	797889157129346	152052798813074	418137526385594	647271712671198	835028	1	JMJ14	TRB1+3
464	JMJ14_TRB1+3	GO:2000280	regulation of root development	1/4	82/21188	121951219512195	645975609756098	792875803916177	153919089086669	418137526385594	647271712671198	835028	1	JMJ14	TRB1+3
465	JMJ14_TRB1+3	GO:0009834	plant-type secondary cell wall biogenesis	1/4	91/21188	10989010989011	582087912087912	751508438012963	170703767240122	418137526385594	647271712671198	835028	1	JMJ14	TRB1+3
466	JMJ14_TRB1+3	GO:0044087	regulation of cellular component biogenesis	1/4	92/21188	108695652173913	575760869565217	747287137032761	172567405905856	418137526385594	647271712671198	835028	1	JMJ14	TRB1+3
467	JMJ14_TRB1+3	GO:0045490	pectin catabolic process	1/4	96/21188	104166666666667	551770833333333	731060132819702	18001931059443	418137526385594	647271712671198	819728	1	JMJ14	TRB1+3
468	JMJ14_TRB1+3	GO:0048582	positive regulation of post-embryonic development	1/4	96/21188	104166666666667	551770833333333	731060132819702	18001931059443	418137526385594	647271712671198	835028	1	JMJ14	TRB1+3
469	JMJ14_TRB1+3	GO:0009812	flavonoid metabolic process	1/4	103/21188	970873786407767	514271844660194	704948312632283	193049945267031	418137526385594	647271712671198	835028	1	JMJ14	TRB1+3
470	JMJ14_TRB1+3	GO:0015698	inorganic anion transport	1/4	104/21188	961538461538462	509326923076923	70143251574412	194910405320099	418137526385594	647271712671198	835028	1	JMJ14	TRB1+3
471	JMJ14_TRB1+3	GO:0009699	phenylpropanoid biosynthetic process	1/4	105/21188	952380952380952	50447619047619	697966494343479	196770600652044	418137526385594	647271712671198	835028	1	JMJ14	TRB1+3
472	JMJ14_TRB1+3	GO:0051240	positive regulation of multicellular organismal process	1/4	113/21188	884955752212389	468761061946903	671897034916292	211642636360393	43611209916687	675096128741285	835028	1	JMJ14	TRB1+3
473	JMJ14_TRB1+3	GO:0044550	secondary metabolite biosynthetic process	1/4	127/21188	78740157480315	417086614173228	632280711938233	237627974325286	469858646288176	72733536577117	835028	1	JMJ14	TRB1+3
474	JMJ14_TRB1+3	GO:0090697	post-embryonic plant organ morphogenesis	1/4	130/21188	769230769230769	407461538461538	624624435263355	243189523018177	469858646288176	72733536577117	835028	1	JMJ14	TRB1+3
475	JMJ14_TRB1+3	GO:1905393	plant organ formation	1/4	133/21188	75187969924812	398270676691729	617225038312408	24874869509374	469858646288176	72733536577117	835028	1	JMJ14	TRB1+3
476	JMJ14_TRB1+3	GO:0009698	phenylpropanoid metabolic process	1/4	140/21188	714285714285714	378357142857143	6008809576234	261710858006321	470861253671156	728887389583832	835028	1	JMJ14	TRB1+3
477	JMJ14_TRB1+3	GO:0046148	pigment biosynthetic process	1/4	151/21188	662251655629139	350794701986755	577497554964354	282053856497692	470861253671156	728887389583832	835028	1	JMJ14	TRB1+3
478	JMJ14_TRB1+3	GO:0048527	lateral root development	1/4	151/21188	662251655629139	350794701986755	577497554964354	282053856497692	470861253671156	728887389583832	835028	1	JMJ14	TRB1+3
479	JMJ14_TRB1+3	GO:0000272	polysaccharide catabolic process	1/4	152/21188	657894736842105	348486842105263	575496582702812	283901638242903	470861253671156	728887389583832	819728	1	JMJ14	TRB1+3
480	JMJ14_TRB1+3	GO:0051094	positive regulation of developmental process	1/4	152/21188	657894736842105	348486842105263	575496582702812	283901638242903	470861253671156	728887389583832	835028	1	JMJ14	TRB1+3
481	JMJ14_TRB1+3	GO:0048528	post-embryonic root development	1/4	164/21188	609756097560976	322987804878049	552907411316978	306054472018326	495516764220146	76705381458227	835028	1	JMJ14	TRB1+3
482	JMJ14_TRB2+3	GO:0007602	phototransduction	1/5	20/21188	5	21188	144956094576546	471119487715921	273017244189462	478977621385021	839300	1	JMJ14	TRB2+3
483	JMJ14_TRB2+3	GO:0009585	red, far-red light phototransduction	1/5	20/21188	5	21188	144956094576546	471119487715921	273017244189462	478977621385021	839300	1	JMJ14	TRB2+3
484	JMJ14_TRB2+3	GO:0030048	actin filament-based movement	1/5	21/21188	476190476190476	201790476190476	141432462991335	494628765992622	273017244189462	478977621385021	841458	1	JMJ14	TRB2+3
485	JMJ14_TRB2+3	GO:0009583	detection of light stimulus	1/5	22/21188	454545454545455	192618181818182	138151200088757	518133601641046	273017244189462	478977621385021	839300	1	JMJ14	TRB2+3
486	JMJ14_TRB2+3	GO:0009785	blue light signaling pathway	1/5	22/21188	454545454545455	192618181818182	138151200088757	518133601641046	273017244189462	478977621385021	839300	1	JMJ14	TRB2+3
487	JMJ14_TRB2+3	GO:0030522	intracellular receptor signaling pathway	1/5	22/21188	454545454545455	192618181818182	138151200088757	518133601641046	273017244189462	478977621385021	839300	1	JMJ14	TRB2+3
488	JMJ14_TRB2+3	GO:0071483	cellular response to blue light	1/5	28/21188	357142857142857	151342857142857	122300993709906	659069355595465	273017244189462	478977621385021	839300	1	JMJ14	TRB2+3
489	JMJ14_TRB2+3	GO:0009581	detection of external stimulus	1/5	29/21188	344827586206897	146124137931034	120148149142155	682543110473655	273017244189462	478977621385021	839300	1	JMJ14	TRB2+3
490	JMJ14_TRB2+3	GO:0009582	detection of abiotic stimulus	1/5	29/21188	344827586206897	146124137931034	120148149142155	682543110473655	273017244189462	478977621385021	839300	1	JMJ14	TRB2+3
491	JMJ14_TRB2+3	GO:1902074	response to salt	1/5	47/21188	212765957446809	901617021276596	940135644513607	110431247943652	358776998936526	62943333146759	839300	1	JMJ14	TRB2+3
492	JMJ14_TRB2+3	GO:0010017	red or far-red light signaling pathway	1/5	57/21188	175438596491228	743438596491228	851857920385172	133800888222381	358776998936526	62943333146759	839300	1	JMJ14	TRB2+3
493	JMJ14_TRB2+3	GO:0010218	response to far red light	1/5	57/21188	175438596491228	743438596491228	851857920385172	133800888222381	358776998936526	62943333146759	839300	1	JMJ14	TRB2+3
494	JMJ14_TRB2+3	GO:0071489	cellular response to red or far red light	1/5	59/21188	169491525423729	718237288135593	836934219125899	138469510272822	358776998936526	62943333146759	839300	1	JMJ14	TRB2+3
495	JMJ14_TRB2+3	GO:0006612	protein targeting to membrane	1/5	61/21188	163934426229508	694688524590164	822744623319589	143136364826408	358776998936526	62943333146759	818699	1	JMJ14	TRB2+3
496	JMJ14_TRB2+3	GO:0051606	detection of stimulus	1/5	64/21188	15625	662125	802710159519089	150133333698104	358776998936526	62943333146759	839300	1	JMJ14	TRB2+3
497	JMJ14_TRB2+3	GO:0000209	protein polyubiquitination	1/5	68/21188	147058823529412	623176470588235	778070559925381	159456443971789	358776998936526	62943333146759	839300	1	JMJ14	TRB2+3
498	JMJ14_TRB2+3	GO:0009637	response to blue light	1/5	94/21188	106382978723404	450808510638298	65805232685272	219884729136501	450655937046333	790624450958479	839300	1	JMJ14	TRB2+3
499	JMJ14_TRB2+3	GO:0007015	actin filament organization	1/5	102/21188	980392156862745	415450980392157	630619421843304	238418199863134	450655937046333	790624450958479	841458	1	JMJ14	TRB2+3
500	JMJ14_TRB2+3	GO:0090150	establishment of protein localization to membrane	1/5	105/21188	952380952380952	403580952380952	621138601353682	245361003169582	450655937046333	790624450958479	818699	1	JMJ14	TRB2+3
501	JMJ14_TRB2+3	GO:0071482	cellular response to light stimulus	1/5	111/21188	900900900900901	381765765765766	60332662186637	25923475862543	450655937046333	790624450958479	839300	1	JMJ14	TRB2+3
502	JMJ14_TRB2+3	GO:0071478	cellular response to radiation	1/5	116/21188	862068965517241	365310344827586	589535511118765	270784158897023	450655937046333	790624450958479	839300	1	JMJ14	TRB2+3
503	JMJ14_TRB2+3	GO:0030036	actin cytoskeleton organization	1/5	118/21188	847457627118644	359118644067797	584262187480331	275400850417203	450655937046333	790624450958479	841458	1	JMJ14	TRB2+3
504	JMJ14_TRB2+3	GO:0030029	actin filament-based process	1/5	127/21188	78740157480315	333669291338583	562069300990199	296154279426336	463545828667309	813238295907559	841458	1	JMJ14	TRB2+3
505	JMJ14_TRB2+3	GO:0072657	protein localization to membrane	1/5	140/21188	714285714285714	302685714285714	533809290568347	326068886701519	489103330052279	858076017635577	818699	1	JMJ14	TRB2+3
506	PEAT+NuA4_TRB1	GO:0046777	protein autophosphorylation	14/566	118/21188	11864406779661	444139665808229	62104207771958	3.27448e+08	478729368740863	419478466237764	834620/835526/835926/828023/843079/837815/838182/837587/816549/839533/840471/819989/820578/828003	14	PEAT+NuA4	TRB1
507	PEAT+NuA4_TRB1	GO:0008380	RNA splicing	23/566	324/21188	709876543209877	265739650133054	498055446204917	2.27253e+09	166121951492384	145561534283412	836548/828754/829305/824230/827628/821129/823975/817271/817551/817576/844055/838997/829732/841576/821913/827584/828630/835601/818443/818985/824518/827077/828330	23	PEAT+NuA4	TRB1
508	PEAT+NuA4_TRB1	GO:0006397	mRNA processing	23/566	337/21188	682492581602374	255488565706557	476680648359858	4.20123e+09	18250361172526	159915685412659	836548/828754/829305/830626/824230/821129/817271/817551/817576/844055/837634/838997/829732/821913/819170/835601/836560/818443/818985/824518/825421/827077/828330	23	PEAT+NuA4	TRB1
509	PEAT+NuA4_TRB1	GO:0000398	mRNA splicing, via spliceosome	18/566	231/21188	779220779220779	291698407599468	485330400871926	5.27236e+09	18250361172526	159915685412659	836548/828754/829305/824230/821129/817271/817551/817576/844055/838997/829732/821913/835601/818443/818985/824518/827077/828330	18	PEAT+NuA4	TRB1
510	PEAT+NuA4_TRB1	GO:0016054	organic acid catabolic process	14/566	158/21188	886075949367089	331699244084627	484296222614738	9.07493e+08	18250361172526	159915685412659	836635/837583/832234/843395/818879/839508/833613/839315/816149/816585/817876/819870/819945/829566	14	PEAT+NuA4	TRB1
511	PEAT+NuA4_TRB1	GO:0046395	carboxylic acid catabolic process	14/566	158/21188	886075949367089	331699244084627	484296222614738	9.07493e+08	18250361172526	159915685412659	836635/837583/832234/843395/818879/839508/833613/839315/816149/816585/817876/819870/819945/829566	14	PEAT+NuA4	TRB1
512	PEAT+NuA4_TRB1	GO:0006635	fatty acid beta-oxidation	7/566	41/21188	170731707317073	639127811772817	572449050723083	9.55456e+09	18250361172526	159915685412659	836635/837583/818879/839315/817876/819870/819945	7	PEAT+NuA4	TRB1
513	PEAT+NuA4_TRB1	GO:0051246	regulation of protein metabolic process	13/566	140/21188	928571428571429	347607269056032	486967018495362	9.98652e+08	18250361172526	159915685412659	829557/829965/831983/821129/819832/821682/823899/843502/844268/825196/823960/821584/822327	13	PEAT+NuA4	TRB1
514	PEAT+NuA4_TRB1	GO:0048573	photoperiodism, flowering	14/566	166/21188	843373493975904	315713738345609	462245179716306	153664085140635	240423843054025	210667302899236	834032/835595/829143/831743/826499/822034/841537/843079/844042/844055/837501/838867/832392/820572	14	PEAT+NuA4	TRB1
515	PEAT+NuA4_TRB1	GO:0006468	protein phosphorylation	24/566	396/21188	606060606060606	22687653924403	422238997173366	181918415774036	240423843054025	210667302899236	834620/835526/835926/836700/830683/828023/826761/821586/843079/837226/837815/838182/816430/837587/816549/825196/839533/840471/817878/819989/820578/828003/817214/834754	24	PEAT+NuA4	TRB1
516	PEAT+NuA4_TRB1	GO:0019395	fatty acid oxidation	7/566	46/21188	152173913043478	569657397449685	528280531862015	202706738619722	240423843054025	210667302899236	836635/837583/818879/839315/817876/819870/819945	7	PEAT+NuA4	TRB1
517	PEAT+NuA4_TRB1	GO:0000375	RNA splicing, via transesterification reactions	18/566	258/21188	697674418604651	261171830059988	431511062121058	213783170978271	240423843054025	210667302899236	836548/828754/829305/824230/821129/817271/817551/817576/844055/838997/829732/821913/835601/818443/818985/824518/827077/828330	18	PEAT+NuA4	TRB1
518	PEAT+NuA4_TRB1	GO:0000377	RNA splicing, via transesterification reactions with bulged adenosine as nucleophile	18/566	258/21188	697674418604651	261171830059988	431511062121058	213783170978271	240423843054025	210667302899236	836548/828754/829305/824230/821129/817271/817551/817576/844055/838997/829732/821913/835601/818443/818985/824518/827077/828330	18	PEAT+NuA4	TRB1
519	PEAT+NuA4_TRB1	GO:0042180	ketone metabolic process	11/566	115/21188	956521739130435	358070364111231	459728500994813	26011326950541	259551176256011	227427303264141	830626/825655/823899/841252/842354/837583/827639/830775/836163/817599/829566	11	PEAT+NuA4	TRB1
520	PEAT+NuA4_TRB1	GO:0009062	fatty acid catabolic process	7/566	48/21188	145833333333333	545921672555948	512394270794824	266297376459656	259551176256011	227427303264141	836635/837583/818879/839315/817876/819870/819945	7	PEAT+NuA4	TRB1
521	PEAT+NuA4_TRB1	GO:0006086	pyruvate decarboxylation to acetyl-CoA	4/566	13/21188	307692307692308	115183473770046	628470698147495	297282651207027	269749166662864	236363118891716	820606/822181/818024/839891	4	PEAT+NuA4	TRB1
522	PEAT+NuA4_TRB1	GO:0009555	pollen development	23/566	386/21188	595854922279793	223056079386294	404223667540207	313661821701004	269749166662864	236363118891716	828598/825473/819832/819999/820123/814713/818258/843057/843694/843766/844120/837373/830019/824895/819989/821967/837838/838048/817599/819903/824039/828125/831124	23	PEAT+NuA4	TRB1
523	PEAT+NuA4_TRB1	GO:0009648	photoperiodism	14/566	179/21188	782122905027933	292784807627771	429115487269316	336027286491679	272928829361575	239149244245833	834032/835595/829143/831743/826499/822034/841537/843079/844042/844055/837501/838867/832392/820572	14	PEAT+NuA4	TRB1
524	PEAT+NuA4_TRB1	GO:2000028	regulation of photoperiodism, flowering	10/566	103/21188	970873786407767	363442999759855	444013352191427	435472420054025	321791043868604	281963928567997	834032/835595/829143/831743/826499/841537/843079/844055/837501/832392	10	PEAT+NuA4	TRB1
525	PEAT+NuA4_TRB1	GO:0016071	mRNA metabolic process	27/566	498/21188	542168674698795	202958831793606	385190519882767	44020662635924	321791043868604	281963928567997	836548/828754/829305/829557/830626/824230/821129/817271/817551/817576/844055/837634/838997/829732/821913/832021/819170/835601/836560/818443/818985/821584/824518/825421/828132/827077/828330	27	PEAT+NuA4	TRB1
526	PEAT+NuA4_TRB1	GO:0016042	lipid catabolic process	11/566	124/21188	887096774193548	332081386070899	429396288936825	498673854962627	347171988550172	304203549618805	836635/820295/837583/827730/818802/818879/839508/839315/817876/819870/819945	11	PEAT+NuA4	TRB1
527	PEAT+NuA4_TRB1	GO:0048024	regulation of mRNA splicing, via spliceosome	5/566	27/21188	185185185185185	693233869912315	510995745964338	662779112672752	440446846694347	385934057474995	828754/821129/817271/829732/818443	5	PEAT+NuA4	TRB1
528	PEAT+NuA4_TRB1	GO:0034440	lipid oxidation	7/566	56/21188	125	467932862190813	456740842879153	697961859145529	443660973074245	388750381043528	836635/837583/818879/839315/817876/819870/819945	7	PEAT+NuA4	TRB1
529	PEAT+NuA4_TRB2	GO:0006099	tricarboxylic acid cycle	3/49	41/21188	731707317073171	316396217023395	945456383717367	116472165854757	122848392325916	108656893161984	815120/819364/829737	3	PEAT+NuA4	TRB2
530	PEAT+NuA4_TRB2	GO:0045333	cellular respiration	4/49	117/21188	341880341880342	147831850688994	719764626079512	154445952837718	122848392325916	108656893161984	822341/815120/819364/829737	4	PEAT+NuA4	TRB2
531	PEAT+NuA4_TRB2	GO:0071456	cellular response to hypoxia	5/49	241/21188	20746887966805	897112371919722	599180551947204	231577887908949	122848392325916	108656893161984	821893/822341/839223/843197/828511	5	PEAT+NuA4	TRB2
532	PEAT+NuA4_TRB2	GO:0036294	cellular response to decreased oxygen levels	5/49	243/21188	205761316872428	889728730998572	596116916976128	240598515891466	122848392325916	108656893161984	821893/822341/839223/843197/828511	5	PEAT+NuA4	TRB2
533	PEAT+NuA4_TRB2	GO:0071453	cellular response to oxygen levels	5/49	243/21188	205761316872428	889728730998572	596116916976128	240598515891466	122848392325916	108656893161984	821893/822341/839223/843197/828511	5	PEAT+NuA4	TRB2
534	PEAT+NuA4_TRB2	GO:0015980	energy derivation by oxidation of organic compounds	4/49	139/21188	287769784172662	124434003817354	651684382460062	298882742616362	122848392325916	108656893161984	822341/815120/819364/829737	4	PEAT+NuA4	TRB2
535	PEAT+NuA4_TRB2	GO:0006102	isocitrate metabolic process	2/49	12/21188	166666666666667	720680272108844	118558712054763	340720567114692	122848392325916	108656893161984	815120/829737	2	PEAT+NuA4	TRB2
536	PEAT+NuA4_TRB2	GO:1902652	secondary alcohol metabolic process	2/49	12/21188	166666666666667	720680272108844	118558712054763	340720567114692	122848392325916	108656893161984	815120/829737	2	PEAT+NuA4	TRB2
537	PEAT+NuA4_TRB2	GO:0001666	response to hypoxia	5/49	271/21188	18450184501845	797801039234882	55661782898182	397168385796298	122848392325916	108656893161984	821893/822341/839223/843197/828511	5	PEAT+NuA4	TRB2
538	PEAT+NuA4_TRB2	GO:0036293	response to decreased oxygen levels	5/49	275/21188	181818181818182	786196660482375	551438815049422	424646822544938	122848392325916	108656893161984	821893/822341/839223/843197/828511	5	PEAT+NuA4	TRB2
539	PEAT+NuA4_TRB2	GO:0070482	response to oxygen levels	5/49	276/21188	181159420289855	783348121857439	55016038464305	431735564084688	122848392325916	108656893161984	821893/822341/839223/843197/828511	5	PEAT+NuA4	TRB2
540	PEAT+NuA4_TRB2	GO:0006515	protein quality control for misfolded or incompletely synthesized proteins	2/49	16/21188	125	540510204081633	102202929485222	615841539761985	148275693804232	131146821827856	839223/841420	2	PEAT+NuA4	TRB2
541	PEAT+NuA4_TRB2	GO:0051262	protein tetramerization	2/49	16/21188	125	540510204081633	102202929485222	615841539761985	148275693804232	131146821827856	839254/819364	2	PEAT+NuA4	TRB2
542	PEAT+NuA4_TRB2	GO:0072350	tricarboxylic acid metabolic process	2/49	18/21188	111111111111111	480453514739229	961353462749792	782882176779201	175030086665636	15481053570897	815120/829737	2	PEAT+NuA4	TRB2
543	PEAT+NuA4_TRB2	GO:0006091	generation of precursor metabolites and energy	5/49	369/21188	13550135501355	585918920413694	45335416930149	158536261517949	314081126970481	277798339980617	822341/819567/815120/819364/829737	5	PEAT+NuA4	TRB2
544	PEAT+NuA4_TRB2	GO:0009060	aerobic respiration	3/49	100/21188	3	129722448979592	577761301542452	160552652764463	314081126970481	277798339980617	815120/819364/829737	3	PEAT+NuA4	TRB2
545	PEAT+NuA4_TRB3	GO:0006457	protein folding	2/3	181/21188	110497237569061	780405156537753	123867558412779	216500926614961	173200741291969		843560/816074	2	PEAT+NuA4	TRB3
546	PEAT+NuA4_TRB3	GO:0051604	protein maturation	2/3	286/21188	699300699300699	493892773892774	980436245192753	539851239297523	215940495719009		843560/816074	2	PEAT+NuA4	TRB3
547	PEAT+NuA4_TRB3	GO:0010050	vegetative phase change	1/3	14/21188	714285714285714	50447619047619	224244927238942	198103805672611	528276815126964		816074	1	PEAT+NuA4	TRB3
548	PEAT+NuA4_TRB3	GO:0010582	floral meristem determinacy	1/3	21/21188	476190476190476	33631746031746	18294362786737	297057520049471	565716994426317		816074	1	PEAT+NuA4	TRB3
549	PEAT+NuA4_TRB3	GO:0010022	meristem determinacy	1/3	25/21188	4	282506666666667	167591195569333	353573121516448	565716994426317		816074	1	PEAT+NuA4	TRB3
550	PEAT+NuA4_TRB3	GO:0010073	meristem maintenance	1/3	197/21188	50761421319797	358510998307953	584809155834254	276359004723433	368478672964578		816074	1	PEAT+NuA4	TRB3
551	PEAT+NuA4_TRB3	GO:0048507	meristem development	1/3	332/21188	301204819277108	212730923694779	443051956166905	462771613333597	492922334593784		816074	1	PEAT+NuA4	TRB3
552	PEAT+NuA4_TRB3	GO:0009451	RNA modification	1/3	354/21188	282485875706215	199510357815443	427887282944184	492922334593784	492922334593784		831168	1	PEAT+NuA4	TRB3
553	PEAT+NuA4_TRB1+2	GO:0016071	mRNA metabolic process	26/255	498/21188	522088353413655	433804236554059	83198473327798	39559.2	3.67505e+07	3.29799e+07	835546/836223/831658/829145/829285/830848/823865/821412/836350/817767/817820/836541/844394/825335/828576/835661/827747/827859/831941/838036/839109/820559/839367/839371/829822/838118	26	PEAT+NuA4	TRB1+2
554	PEAT+NuA4_TRB1+2	GO:0008380	RNA splicing	17/255	324/21188	524691358024691	4359670781893	67260412631555	4.48413e+07	208287924031793	186917495703564	831658/829145/829285/824105/823865/821412/836350/817820/832426/836541/828576/827859/820559/839367/837190/839371/829822	17	PEAT+NuA4	TRB1+2
555	PEAT+NuA4_TRB1+2	GO:0006397	mRNA processing	17/255	337/21188	504451038575668	419149357072206	651830333628477	7.74551e+07	239852703211317	21524371530606	831658/829145/829285/830848/823865/821412/836350/817820/836541/844394/828576/835661/827859/820559/839367/839371/829822	17	PEAT+NuA4	TRB1+2
556	PEAT+NuA4_TRB1+2	GO:0000398	mRNA splicing, via spliceosome	13/255	231/21188	562770562770563	467607164077752	620032545977007	4.86956e+08	113095624759892	101491966245351	831658/829145/829285/823865/821412/836350/817820/836541/827859/820559/839367/839371/829822	13	PEAT+NuA4	TRB1+2
557	PEAT+NuA4_TRB1+2	GO:0022613	ribonucleoprotein complex biogenesis	17/255	402/21188	422885572139304	351376451077944	561618289479467	8.29347e+08	154092751328071	138282770440012	836899/831470/831538/832151/819355/821412/836350/817820/819018/828767/835690/815456/821942/839109/839564/829822/838115	17	PEAT+NuA4	TRB1+2
558	PEAT+NuA4_TRB1+2	GO:0009880	embryonic pattern specification	5/255	26/21188	192307692307692	159788838612368	843484020079593	1.29868e+09	185320871593515	166306872474154	831538/835421/825525/838916/821240	5	PEAT+NuA4	TRB1+2
559	PEAT+NuA4_TRB1+2	GO:0000375	RNA splicing, via transesterification reactions	13/255	258/21188	503875968992248	418671530627755	56840461048444	1.59587e+09	185320871593515	166306872474154	831658/829145/829285/823865/821412/836350/817820/836541/827859/820559/839367/839371/829822	13	PEAT+NuA4	TRB1+2
560	PEAT+NuA4_TRB1+2	GO:0000377	RNA splicing, via transesterification reactions with bulged adenosine as nucleophile	13/255	258/21188	503875968992248	418671530627755	56840461048444	1.59587e+09	185320871593515	166306872474154	831658/829145/829285/823865/821412/836350/817820/836541/827859/820559/839367/839371/829822	13	PEAT+NuA4	TRB1+2
561	PEAT+NuA4_TRB1+2	GO:0006413	translational initiation	7/255	77/21188	909090909090909	755365418894831	635863019607787	3.95311e+09	408049015010572	36618301500014	834457/829461/824896/819236/832644/814994/837627	7	PEAT+NuA4	TRB1+2
562	PEAT+NuA4_TRB1+2	GO:0051276	chromosome organization	11/255	208/21188	528846153846154	439419306184012	542943394355983	4.64435e+09	431460569720149	38719253438146	832427/831407/827211/821328/834576/841283/824873/844406/824791/838831/837170	11	PEAT+NuA4	TRB1+2
563	PEAT+NuA4_TRB1+2	GO:0016072	rRNA metabolic process	12/255	258/21188	465116279069767	386466028271774	510960646205464	7.33227e+09	619243513392095	555708869306599	831470/831538/832151/819355/819018/828767/835690/815456/825335/821942/839109/838115	12	PEAT+NuA4	TRB1+2
564	PEAT+NuA4_TRB1+2	GO:0006364	rRNA processing	11/255	236/21188	466101694915254	387284812229977	489829585171998	143368450352344	110991075314439	996033444553125	831470/831538/832151/819355/819018/828767/835690/815456/821942/839109/838115	11	PEAT+NuA4	TRB1+2
565	PEAT+NuA4_TRB1+2	GO:0022618	protein-RNA complex assembly	7/255	117/21188	598290598290598	497120831238478	475403213448413	542777533276073	29210081752801	262131151189376	836899/821412/836350/817820/839564/829822/838115	7	PEAT+NuA4	TRB1+2
566	PEAT+NuA4_TRB1+2	GO:0050657	nucleic acid transport	5/255	56/21188	892857142857143	74187675070028	530840983041292	562146494163781	29210081752801	262131151189376	827019/820234/831923/824902/844406	5	PEAT+NuA4	TRB1+2
567	PEAT+NuA4_TRB1+2	GO:0050658	RNA transport	5/255	56/21188	892857142857143	74187675070028	530840983041292	562146494163781	29210081752801	262131151189376	827019/820234/831923/824902/844406	5	PEAT+NuA4	TRB1+2
568	PEAT+NuA4_TRB1+2	GO:0051236	establishment of RNA localization	5/255	56/21188	892857142857143	74187675070028	530840983041292	562146494163781	29210081752801	262131151189376	827019/820234/831923/824902/844406	5	PEAT+NuA4	TRB1+2
569	PEAT+NuA4_TRB1+2	GO:0002181	cytoplasmic translation	6/255	85/21188	705882352941176	586519031141868	496050947362608	566427656435123	29210081752801	262131151189376	834821/824468/817317/819236/843744/838435	6	PEAT+NuA4	TRB1+2
570	PEAT+NuA4_TRB1+2	GO:0071826	protein-RNA complex organization	7/255	119/21188	588235294117647	48876585928489	469384479085054	600766695680203	29210081752801	262131151189376	836899/821412/836350/817820/839564/829822/838115	7	PEAT+NuA4	TRB1+2
571	PEAT+NuA4_TRB1+2	GO:0000462	maturation of SSU-rRNA from tricistronic rRNA transcript (SSU-rRNA, 5.8S rRNA, LSU-rRNA)	4/255	33/21188	121212121212121	100715389185977	575599635184462	637180931607264	29210081752801	262131151189376	831538/832151/815456/838115	4	PEAT+NuA4	TRB1+2
572	PEAT+NuA4_TRB1+2	GO:0042254	ribosome biogenesis	12/255	327/21188	36697247706422	304918150746537	412169479275728	64354185448823	29210081752801	262131151189376	831470/831538/832151/819355/819018/828767/835690/815456/821942/839109/839564/838115	12	PEAT+NuA4	TRB1+2
573	PEAT+NuA4_TRB1+2	GO:0009098	L-leucine biosynthetic process	3/255	15/21188	2	166180392156863	667836308078915	704272632728057	29210081752801	262131151189376	824130/818911/840006	3	PEAT+NuA4	TRB1+2
574	PEAT+NuA4_TRB1+2	GO:0000470	maturation of LSU-rRNA	4/255	34/21188	117647058823529	977531718569781	565190844853107	715367219099646	29210081752801	262131151189376	819018/828767/835690/821942	4	PEAT+NuA4	TRB1+2
575	PEAT+NuA4_TRB1+2	GO:0042274	ribosomal small subunit biogenesis	6/255	89/21188	674157303370786	560158625247852	480132076274459	723177481500994	29210081752801	262131151189376	831470/831538/832151/815456/839564/838115	6	PEAT+NuA4	TRB1+2
576	PEAT+NuA4_TRB1+2	GO:0006403	RNA localization	5/255	60/21188	833333333333333	692418300653595	507182177484233	773011133314347	299219726187095	26851965683551	827019/820234/831923/824902/844406	5	PEAT+NuA4	TRB1+2
577	PEAT+NuA4_TRB1+2	GO:0010150	leaf senescence	8/255	172/21188	465116279069767	386466028271774	416343134129895	116694154453477	433635477949122	389144296114333	829743/830454/827211/820388/820732/821453/825650/817103	8	PEAT+NuA4	TRB1+2
578	PEAT+NuA4_TRB1+2	GO:0042273	ribosomal large subunit biogenesis	5/255	67/21188	746268656716418	620076090137548	470582895842075	1276896591233	456244974329022	409434048686857	819018/828767/835690/821942/839109	5	PEAT+NuA4	TRB1+2
579	PEAT+NuA4_TRB1+2	GO:0009079	pyruvate family amino acid biosynthetic process	3/255	19/21188	157894736842105	131195046439628	583311562592146	144745826066198	480245972912492	430972534753492	824130/818911/840006	3	PEAT+NuA4	TRB1+2
580	PEAT+NuA4_TRB1+2	GO:0030261	chromosome condensation	3/255	19/21188	157894736842105	131195046439628	583311562592146	144745826066198	480245972912492	430972534753492	821328/841283/824873	3	PEAT+NuA4	TRB1+2
581	PEAT+NuA4_TRB1+2	GO:0090693	plant organ senescence	8/255	180/21188	444444444444444	369289760348584	400454174043972	155851510278452	499262251892007	448037735537329	829743/830454/827211/820388/820732/821453/825650/817103	8	PEAT+NuA4	TRB1+2
582	PEAT+NuA4_TRB1+3	GO:1901259	chloroplast rRNA processing	1/4	24/21188	416666666666667	220708333333333	147983746833681	452349376623751	365783374973675	128345043850412	839463	1	PEAT+NuA4	TRB1+3
583	PEAT+NuA4_TRB1+3	GO:0042886	amide transport	1/4	36/21188	277777777777778	147138888888889	120587440595976	677947701680082	365783374973675	128345043850412	818255	1	PEAT+NuA4	TRB1+3
584	PEAT+NuA4_TRB1+3	GO:0006833	water transport	1/4	37/21188	27027027027027	143162162162162	118926920826558	696730238045096	365783374973675	128345043850412	818255	1	PEAT+NuA4	TRB1+3
585	PEAT+NuA4_TRB1+3	GO:0042044	fluid transport	1/4	37/21188	27027027027027	143162162162162	118926920826558	696730238045096	365783374973675	128345043850412	818255	1	PEAT+NuA4	TRB1+3
586	PEAT+NuA4_TRB1+3	GO:0009740	gibberellic acid mediated signaling pathway	1/4	58/21188	172413793103448	913275862068966	946554006816965	109054849089155	420998385118944	147718731620682	818255	1	PEAT+NuA4	TRB1+3
587	PEAT+NuA4_TRB1+3	GO:0010476	gibberellin mediated signaling pathway	1/4	64/21188	15625	82765625	900188402448778	120285252891127	420998385118944	147718731620682	818255	1	PEAT+NuA4	TRB1+3
588	PEAT+NuA4_TRB1+3	GO:0071370	cellular response to gibberellin stimulus	1/4	77/21188	12987012987013	687922077922078	818901153051471	144584984476942	433754953430826	152194720502044	818255	1	PEAT+NuA4	TRB1+3
589	PEAT+NuA4_TRB2+3	GO:0045893	positive regulation of DNA-templated transcription	2/2	376/21188	531914893617021	563510638297872	105217561703684	314094029986704	322620814130122		836767/843244	2	PEAT+NuA4	TRB2+3
590	PEAT+NuA4_TRB2+3	GO:1902680	positive regulation of RNA biosynthetic process	2/2	376/21188	531914893617021	563510638297872	105217561703684	314094029986704	322620814130122		836767/843244	2	PEAT+NuA4	TRB2+3
591	PEAT+NuA4_TRB2+3	GO:0051254	positive regulation of RNA metabolic process	2/2	434/21188	460829493087558	488202764976959	97798296162761	418618285838024	322620814130122		836767/843244	2	PEAT+NuA4	TRB2+3
592	PEAT+NuA4_TRB2+3	GO:0045935	positive regulation of nucleobase-containing compound metabolic process	2/2	458/21188	436681222707424	462620087336245	951463558365469	466253652768774	322620814130122		836767/843244	2	PEAT+NuA4	TRB2+3
593	PEAT+NuA4_TRB2+3	GO:0010557	positive regulation of macromolecule biosynthetic process	2/2	462/21188	432900432900433	458614718614719	947244312381846	474442373720767	322620814130122		836767/843244	2	PEAT+NuA4	TRB2+3
594	PEAT+NuA4_TRB2+3	GO:0009938	negative regulation of gibberellic acid mediated signaling pathway	1/2	16/21188	625	662125	257032402631258	150975421460497	855527388276152		836767	1	PEAT+NuA4	TRB2+3
595	PEAT+NuA4_TRB2+3	GO:0010582	floral meristem determinacy	1/2	21/21188	476190476190476	50447619047619	224276710231978	198131850685923	926602535784113		843244	1	PEAT+NuA4	TRB2+3
596	PEAT+NuA4_TRB2+3	GO:0010022	meristem determinacy	1/2	25/21188	4	42376	205494652428706	235848974644259	926602535784113		843244	1	PEAT+NuA4	TRB2+3
597	PEAT+NuA4_TRB2+3	GO:0009937	regulation of gibberellic acid mediated signaling pathway	1/2	26/21188	384615384615385	407461538461539	201489780034219	245277141825206	926602535784113		836767	1	PEAT+NuA4	TRB2+3
598	PEAT+NuA4_TRB2+3	GO:0009740	gibberellic acid mediated signaling pathway	1/2	58/21188	172413793103448	182655172413793	134597583795843	546743255236104	15480442817159		836767	1	PEAT+NuA4	TRB2+3
599	PEAT+NuA4_TRB2+3	GO:0010476	gibberellin mediated signaling pathway	1/2	64/21188	15625	16553125	128078299243921	603217361827735	15480442817159		836767	1	PEAT+NuA4	TRB2+3
600	PEAT+NuA4_TRB2+3	GO:0009933	meristem structural organization	1/2	73/21188	136986301369863	145123287671233	119846483278379	687898448882496	15480442817159		843244	1	PEAT+NuA4	TRB2+3
601	PEAT+NuA4_TRB2+3	GO:0010074	maintenance of meristem identity	1/2	73/21188	136986301369863	145123287671233	119846483278379	687898448882496	15480442817159		843244	1	PEAT+NuA4	TRB2+3
602	PEAT+NuA4_TRB2+3	GO:0071370	cellular response to gibberellin stimulus	1/2	77/21188	12987012987013	137584415584416	116658759929259	725522903963882	15480442817159		836767	1	PEAT+NuA4	TRB2+3
603	PEAT+NuA4_TRB2+3	GO:0048532	anatomical structure arrangement	1/2	85/21188	117647058823529	124635294117647	110969869897711	800750429001185	15480442817159		843244	1	PEAT+NuA4	TRB2+3
604	PEAT+NuA4_TRB2+3	GO:0048653	anther development	1/2	85/21188	117647058823529	124635294117647	110969869897711	800750429001185	15480442817159		836767	1	PEAT+NuA4	TRB2+3
605	PEAT+NuA4_TRB2+3	GO:0019827	stem cell population maintenance	1/2	87/21188	114942528735632	121770114942529	109671260328771	819552855026062	15480442817159		843244	1	PEAT+NuA4	TRB2+3
606	PEAT+NuA4_TRB2+3	GO:0098727	maintenance of cell number	1/2	87/21188	114942528735632	121770114942529	109671260328771	819552855026062	15480442817159		843244	1	PEAT+NuA4	TRB2+3
607	PEAT+NuA4_TRB2+3	GO:0009968	negative regulation of signal transduction	1/2	116/21188	862068965517241	913275862068966	947811050551772	109198776959726	166974827034592		836767	1	PEAT+NuA4	TRB2+3
608	PEAT+NuA4_TRB2+3	GO:0048443	stamen development	1/2	117/21188	854700854700855	905470085470086	943684206246645	110137539414455	166974827034592		836767	1	PEAT+NuA4	TRB2+3
609	PEAT+NuA4_TRB2+3	GO:0048466	androecium development	1/2	117/21188	854700854700855	905470085470086	943684206246645	110137539414455	166974827034592		836767	1	PEAT+NuA4	TRB2+3
610	PEAT+NuA4_TRB2+3	GO:0010648	negative regulation of cell communication	1/2	120/21188	833333333333333	882833333333333	931612997157678	112953559464577	166974827034592		836767	1	PEAT+NuA4	TRB2+3
611	PEAT+NuA4_TRB2+3	GO:0023057	negative regulation of signaling	1/2	120/21188	833333333333333	882833333333333	931612997157678	112953559464577	166974827034592		836767	1	PEAT+NuA4	TRB2+3
612	PEAT+NuA4_TRB2+3	GO:0009739	response to gibberellin	1/2	148/21188	675675675675676	715810810810811	837185202050237	13921707754814	197224193193199		836767	1	PEAT+NuA4	TRB2+3
613	PEAT+NuA4_TRB2+3	GO:0010073	meristem maintenance	1/2	197/21188	50761421319797	537766497461929	723075445331478	185094186196133	251728093226741		843244	1	PEAT+NuA4	TRB2+3
614	PEAT+NuA4_TRB2+3	GO:0048438	floral whorl development	1/2	225/21188	444444444444444	470844444444444	675218208630196	211261649424566	276265233862893		836767	1	PEAT+NuA4	TRB2+3
615	PEAT+NuA4_TRB2+3	GO:0048585	negative regulation of response to stimulus	1/2	253/21188	395256916996047	418735177865613	635464131591942	237394183614771	298940823811193		836767	1	PEAT+NuA4	TRB2+3
616	PEAT+NuA4_TRB2+3	GO:0048437	floral organ development	1/2	280/21188	357142857142857	378357142857143	602860893446329	262560332896545	318823261374376		836767	1	PEAT+NuA4	TRB2+3
617	PEAT+NuA4_TRB2+3	GO:0048507	meristem development	1/2	332/21188	301204819277108	319096385542169	551534528700957	310936961738062	364546782727383		843244	1	PEAT+NuA4	TRB2+3
618	PEAT+NuA4_TRB2+3	GO:0009555	pollen development	1/2	386/21188	259067357512953	274455958549223	509471283827567	361046721339937	386304953567806		836767	1	PEAT+NuA4	TRB2+3
619	PEAT+NuA4_TRB2+3	GO:0009966	regulation of signal transduction	1/2	395/21188	253164556962025	26820253164557	503298590725023	369385717350532	386304953567806		836767	1	PEAT+NuA4	TRB2+3
620	PEAT+NuA4_TRB2+3	GO:0023051	regulation of signaling	1/2	400/21188	25	26485	499958005294467	374016933579914	386304953567806		836767	1	PEAT+NuA4	TRB2+3
621	PEAT+NuA4_TRB2+3	GO:0010646	regulation of cell communication	1/2	401/21188	249376558603491	264189526184539	499297253389614	374943043168753	386304953567806		836767	1	PEAT+NuA4	TRB2+3
622	PEAT+NuA4_TRB2+3	GO:0006357	regulation of transcription by RNA polymerase II	1/2	467/21188	214132762312634	226852248394004	46040736414472	435967770798215	435967770798215		843244	1	PEAT+NuA4	TRB2+3
623	PEAT+NuA4_TRB1+2+3	GO:0042254	ribosome biogenesis	11/65	327/21188	336391437308868	109653258056928	100742199591392	426257	1.87127e+08	1.6467e+08	834392/831431/824153/821120/820367/824556/820076/821105/843298/839468/838937	11	PEAT+NuA4	TRB1+2+3
624	PEAT+NuA4_TRB1+2+3	GO:0022613	ribonucleoprotein complex biogenesis	11/65	402/21188	27363184079602	891955606582472	88928714583469	3.57356e+06	7.84397e+08	6.90262e+08	834392/831431/824153/821120/820367/824556/820076/821105/843298/839468/838937	11	PEAT+NuA4	TRB1+2+3
625	PEAT+NuA4_TRB1+2+3	GO:0042274	ribosomal small subunit biogenesis	5/65	89/21188	561797752808989	183128781331028	907918679496562	7.90551e+08	115683951599268	101800767862202	834392/831431/821120/820367/824556	5	PEAT+NuA4	TRB1+2+3
626	PEAT+NuA4_TRB1+2+3	GO:0002181	cytoplasmic translation	4/65	85/21188	470588235294118	153397285067873	734838504119973	135527644362868	127507688952058	11220554332911	824153/819855/818011/820076	4	PEAT+NuA4	TRB1+2+3
627	PEAT+NuA4_TRB1+2+3	GO:0045934	negative regulation of nucleobase-containing compound metabolic process	6/65	260/21188	230769230769231	752236686390533	587004790765022	145225158259747	127507688952058	11220554332911	831733/831025/819890/844335/821192/839495	6	PEAT+NuA4	TRB1+2+3
628	PEAT+NuA4_TRB1+2+3	GO:0070925	organelle assembly	5/65	183/21188	273224043715847	890626313577133	595866649058844	247089140581117	180786887858517	159090727356614	825235/825296/821120/820367/839152	5	PEAT+NuA4	TRB1+2+3
629	PEAT+NuA4_TRB1+2+3	GO:0045892	negative regulation of DNA-templated transcription	5/65	214/21188	233644859813084	761610352264558	539612695723249	506449043656575	277913912706545	244561577660478	831733/831025/819890/821192/839495	5	PEAT+NuA4	TRB1+2+3
630	PEAT+NuA4_TRB1+2+3	GO:1902679	negative regulation of RNA biosynthetic process	5/65	214/21188	233644859813084	761610352264558	539612695723249	506449043656575	277913912706545	244561577660478	831733/831025/819890/821192/839495	5	PEAT+NuA4	TRB1+2+3
631	PEAT+NuA4_TRB1+2+3	GO:0140694	membraneless organelle assembly	4/65	130/21188	307692307692308	100298224852071	572869816044449	685791812418278	320348440250272	28190355490193	825296/821120/820367/839152	4	PEAT+NuA4	TRB1+2+3
632	PEAT+NuA4_TRB1+2+3	GO:0051253	negative regulation of RNA metabolic process	5/65	232/21188	21551724137931	702519893899204	511887825479363	729723098519982	320348440250272	28190355490193	831733/831025/819890/821192/839495	5	PEAT+NuA4	TRB1+2+3
633	PEAT+NuA4_TRB1+2+3	GO:0033962	P-body assembly	2/65	15/21188	133333333333333	434625641025641	91258695903688	948274187232538	378447607450076	333030264798413	825296/839152	2	PEAT+NuA4	TRB1+2+3
634	PEAT+PRC2_TRB1	GO:0052544	defense response by callose deposition in cell wall	2/28	16/21188	125	945892857142857	136226343162846	199787950236426	273751933085654	197663422758671	816765/835828	2	PEAT+PRC2	TRB1
635	PEAT+PRC2_TRB1	GO:0052482	defense response by cell wall thickening	2/28	17/21188	117647058823529	890252100840336	132073826971817	226241267012937	273751933085654	197663422758671	816765/835828	2	PEAT+PRC2	TRB1
636	PEAT+PRC2_TRB1	GO:0052542	defense response by callose deposition	2/28	30/21188	666666666666667	50447619047619	985881286124358	715991189952074	349664992580869	252476680158435	816765/835828	2	PEAT+PRC2	TRB1
637	PEAT+PRC2_TRB1	GO:0052543	callose deposition in cell wall	2/28	30/21188	666666666666667	50447619047619	985881286124358	715991189952074	349664992580869	252476680158435	816765/835828	2	PEAT+PRC2	TRB1
638	PEAT+PRC2_TRB1	GO:0009682	induced systemic resistance	2/28	32/21188	625	472946428571429	953333524125281	815061795592411	349664992580869	252476680158435	816765/835828	2	PEAT+PRC2	TRB1
639	PEAT+PRC2_TRB1	GO:0052386	cell wall thickening	2/28	33/21188	606060606060606	458614718614719	938166434174294	866937998134386	349664992580869	252476680158435	816765/835828	2	PEAT+PRC2	TRB1
640	PEAT+PRC2_TRB3	GO:0045892	negative regulation of DNA-templated transcription	2/3	214/21188	934579439252336	66006230529595	113737156120219	302585619327707	257777594281706		831745/818094	2	PEAT+PRC2	TRB3
641	PEAT+PRC2_TRB3	GO:1902679	negative regulation of RNA biosynthetic process	2/3	214/21188	934579439252336	66006230529595	113737156120219	302585619327707	257777594281706		831745/818094	2	PEAT+PRC2	TRB3
642	PEAT+PRC2_TRB3	GO:0048438	floral whorl development	2/3	225/21188	888888888888889	627792592592593	110863443795303	334452218209888	257777594281706		831745/818094	2	PEAT+PRC2	TRB3
643	PEAT+PRC2_TRB3	GO:0051253	negative regulation of RNA metabolic process	2/3	232/21188	862068965517241	608850574712644	109141368429228	355555302457526	257777594281706		831745/818094	2	PEAT+PRC2	TRB3
644	PEAT+PRC2_TRB3	GO:0045934	negative regulation of nucleobase-containing compound metabolic process	2/3	260/21188	769230769230769	543282051282051	102958191162906	446369688988822	258894419613517		831745/818094	2	PEAT+PRC2	TRB3
645	PEAT+PRC2_TRB3	GO:0010223	secondary shoot formation	1/3	37/21188	27027027027027	190882882882883	137563226225963	522991776668491	204878812078323		831745	1	PEAT+PRC2	TRB3
646	PEAT+PRC2_TRB3	GO:0010346	shoot axis formation	1/3	37/21188	27027027027027	190882882882883	137563226225963	522991776668491	204878812078323		831745	1	PEAT+PRC2	TRB3
647	PEAT+PRC2_TRB3	GO:0001763	morphogenesis of a branching structure	1/3	42/21188	238095238095238	16815873015873	129038920452969	593526169010006	204878812078323		831745	1	PEAT+PRC2	TRB3
648	PEAT+PRC2_TRB3	GO:0010089	xylem development	1/3	45/21188	222222222222222	156948148148148	124619011044365	635830796105141	204878812078323		831745	1	PEAT+PRC2	TRB3
649	PEAT+PRC2_TRB3	GO:0010074	maintenance of meristem identity	1/3	73/21188	136986301369863	967488584474886	975170642823434	103009534368244	253474195200836		831745	1	PEAT+PRC2	TRB3
650	PEAT+PRC2_TRB3	GO:0010051	xylem and phloem pattern formation	1/3	74/21188	135135135135135	954414414414414	968443602908399	104415689774205	253474195200836		831745	1	PEAT+PRC2	TRB3
651	PEAT+PRC2_TRB3	GO:0048653	anther development	1/3	85/21188	117647058823529	830901960784314	902422225497068	119874609658993	253474195200836		818094	1	PEAT+PRC2	TRB3
652	PEAT+PRC2_TRB3	GO:0019827	stem cell population maintenance	1/3	87/21188	114942528735632	811800766283525	891775837454757	122683591466982	253474195200836		831745	1	PEAT+PRC2	TRB3
653	PEAT+PRC2_TRB3	GO:0098727	maintenance of cell number	1/3	87/21188	114942528735632	811800766283525	891775837454757	122683591466982	253474195200836		831745	1	PEAT+PRC2	TRB3
654	PEAT+PRC2_TRB3	GO:0048440	carpel development	1/3	93/21188	10752688172043	759426523297491	861909951897954	13110734234526	253474195200836		818094	1	PEAT+PRC2	TRB3
655	PEAT+PRC2_TRB3	GO:0048467	gynoecium development	1/3	107/21188	934579439252336	66006230529595	802199514566608	15074413268835	265437728058813		818094	1	PEAT+PRC2	TRB3
656	PEAT+PRC2_TRB3	GO:0048443	stamen development	1/3	117/21188	854700854700855	603646723646724	766230718556207	164754451898573	265437728058813		818094	1	PEAT+PRC2	TRB3
657	PEAT+PRC2_TRB3	GO:0048466	androecium development	1/3	117/21188	854700854700855	603646723646724	766230718556207	164754451898573	265437728058813		818094	1	PEAT+PRC2	TRB3
658	PEAT+PRC2_TRB3	GO:0010087	phloem or xylem histogenesis	1/3	130/21188	769230769230769	543282051282051	725773670370365	182947995494659	271357809379788		831745	1	PEAT+PRC2	TRB3
659	PEAT+PRC2_TRB3	GO:1905393	plant organ formation	1/3	133/21188	75187969924812	531027568922306	717282157199135	187143316813647	271357809379788		831745	1	PEAT+PRC2	TRB3
660	PEAT+PRC2_TRB3	GO:0003002	regionalization	1/3	190/21188	526315789473684	371719298245614	595992289066933	266627486538844	364291415317253		831745	1	PEAT+PRC2	TRB3
661	PEAT+PRC2_TRB3	GO:0010073	meristem maintenance	1/3	197/21188	50761421319797	358510998307953	584809155834254	276359004723433	364291415317253		831745	1	PEAT+PRC2	TRB3
662	PEAT+PRC2_TRB3	GO:0010016	shoot system morphogenesis	1/3	211/21188	4739336492891	334723538704581	564110828163895	295802577440017	369163518862273		831745	1	PEAT+PRC2	TRB3
663	PEAT+PRC2_TRB3	GO:0090698	post-embryonic plant morphogenesis	1/3	218/21188	458715596330275	323975535168196	554505639494303	305514636299812	369163518862273		831745	1	PEAT+PRC2	TRB3
664	PEAT+PRC2_TRB3	GO:0007389	pattern specification process	1/3	232/21188	431034482758621	304425287356322	536594271077675	324919309841892	371677011530966		831745	1	PEAT+PRC2	TRB3
665	PEAT+PRC2_TRB3	GO:0048646	anatomical structure formation involved in morphogenesis	1/3	238/21188	420168067226891	296750700280112	529397734602555	333227665510522	371677011530966		831745	1	PEAT+PRC2	TRB3
666	PEAT+PRC2_TRB3	GO:0010228	vegetative to reproductive phase transition of meristem	1/3	273/21188	366300366300366	258705738705739	492174741614696	381598291198025	40522633421417		831745	1	PEAT+PRC2	TRB3
667	PEAT+PRC2_TRB3	GO:0048437	floral organ development	1/3	280/21188	357142857142857	252238095238095	485563842274728	391253012344716	40522633421417		818094	1	PEAT+PRC2	TRB3
668	PEAT+PRC2_TRB3	GO:0048507	meristem development	1/3	332/21188	301204819277108	212730923694779	443051956166905	462771613333597	462771613333597		831745	1	PEAT+PRC2	TRB3
669	PEAT+PRC2_TRB2+3	GO:0040008	regulation of growth	3/7	271/21188	11070110701107	33507643647865	979108815397761	6.97267e+09	515977734135939	220189644723729	821601/839396/829321	3	PEAT+PRC2	TRB2+3
670	PEAT+JMJ14_TRB2+3	GO:0006102	isocitrate metabolic process	1/3	12/21188	833333333333333	588555555555556	242269488506351	169819295045148	954962994111949	134029893910449	829717	1	PEAT+JMJ14	TRB2+3
671	PEAT+JMJ14_TRB2+3	GO:1902652	secondary alcohol metabolic process	1/3	12/21188	833333333333333	588555555555556	242269488506351	169819295045148	954962994111949	134029893910449	829717	1	PEAT+JMJ14	TRB2+3
672	PEAT+JMJ14_TRB2+3	GO:0007064	mitotic sister chromatid cohesion	1/3	17/21188	588235294117647	415450980392157	203426755459817	240520553645052	954962994111949	134029893910449	819066	1	PEAT+JMJ14	TRB2+3
673	PEAT+JMJ14_TRB2+3	GO:0072350	tricarboxylic acid metabolic process	1/3	18/21188	555555555555556	39237037037037	197671880253179	254656798429853	954962994111949	134029893910449	829717	1	PEAT+JMJ14	TRB2+3
674	PEAT+JMJ14_TRB2+3	GO:0006099	tricarboxylic acid cycle	1/3	41/21188	24390243902439	172260162601626	130618599892673	57942195876155	173826587628465	243967140531179	829717	1	PEAT+JMJ14	TRB2+3
675	PEAT+JMJ14_TRB2+3	GO:0007062	sister chromatid cohesion	1/3	52/21188	192307692307692	135820512820513	115831684694216	734494912797257	183623728199314	257717513262195	819066	1	PEAT+JMJ14	TRB2+3
676	PEAT+JMJ14_TRB2+3	GO:0002229	defense response to oomycetes	1/3	88/21188	113636363636364	802575757575758	886588348241249	1240878826961	24713167784786	346851477681207	834217	1	PEAT+JMJ14	TRB2+3
677	PEAT+JMJ14_TRB2+3	GO:0009060	aerobic respiration	1/3	100/21188	1	706266666666667	830498847529491	140928996812283	24713167784786	346851477681207	829717	1	PEAT+JMJ14	TRB2+3
678	PEAT+JMJ14_TRB2+3	GO:0002239	response to oomycetes	1/3	113/21188	884955752212389	625014749262537	780049365115575	159151919670412	24713167784786	346851477681207	834217	1	PEAT+JMJ14	TRB2+3
679	PEAT+JMJ14_TRB2+3	GO:0045333	cellular respiration	1/3	117/21188	854700854700855	603646723646724	766230718556207	164754451898573	24713167784786	346851477681207	829717	1	PEAT+JMJ14	TRB2+3
680	PEAT+JMJ14_TRB2+3	GO:0015980	energy derivation by oxidation of organic compounds	1/3	139/21188	719424460431655	50810551558753	701122885617856	195530373366402	265362683625534	372438854211275	829717	1	PEAT+JMJ14	TRB2+3
681	PEAT+JMJ14_TRB2+3	GO:0006066	alcohol metabolic process	1/3	151/21188	662251655629139	467726269315673	671712661038997	212290146900427	265362683625534	372438854211275	829717	1	PEAT+JMJ14	TRB2+3
682	PEAT+JMJ14_TRB2+3	GO:0051276	chromosome organization	1/3	208/21188	480769230769231	339551282051282	568372500769833	291638281643312	336505709588436	472288715211841	819066	1	PEAT+JMJ14	TRB2+3
683	PRC2+NuA4_TRB1	GO:0045892	negative regulation of DNA-templated transcription	4/28	214/21188	186915887850467	141441922563418	703001213843599	171275385376476	11991574458029	785562268527096	835360/830512/818178/827384	4	PRC2+NuA4	TRB1
684	PRC2+NuA4_TRB1	GO:1902679	negative regulation of RNA biosynthetic process	4/28	214/21188	186915887850467	141441922563418	703001213843599	171275385376476	11991574458029	785562268527096	835360/830512/818178/827384	4	PRC2+NuA4	TRB1
685	PRC2+NuA4_TRB1	GO:0051253	negative regulation of RNA metabolic process	4/28	232/21188	172413793103448	130467980295567	671146522227028	233269435337202	11991574458029	785562268527096	835360/830512/818178/827384	4	PRC2+NuA4	TRB1
686	PRC2+NuA4_TRB1	GO:0009639	response to red or far red light	4/28	253/21188	158102766798419	119638622247318	638180110236606	324383979613981	11991574458029	785562268527096	829913/821855/838421/827384	4	PRC2+NuA4	TRB1
687	PRC2+NuA4_TRB1	GO:0045934	negative regulation of nucleobase-containing compound metabolic process	4/28	260/21188	153846153846154	116417582417582	62804695798113	359744326994981	11991574458029	785562268527096	835360/830512/818178/827384	4	PRC2+NuA4	TRB1
688	PRC2+NuA4_TRB1	GO:0009641	shade avoidance	2/28	22/21188	909090909090909	687922077922078	115725119956624	382709823128585	11991574458029	785562268527096	838421/827384	2	PRC2+NuA4	TRB1
689	PRC2+NuA4_TRB1	GO:0010380	regulation of chlorophyll biosynthetic process	2/28	26/21188	769230769230769	582087912087912	106176158346337	536687146268669	1441388335693	944246558096756	821855/816579	2	PRC2+NuA4	TRB1
690	PRC2+NuA4_TRB1	GO:1901463	regulation of tetrapyrrole biosynthetic process	2/28	28/21188	714285714285714	540510204081633	102181163379021	623189143477546	146449448717223	959383286669381	821855/816579	2	PRC2+NuA4	TRB1
691	PRC2+NuA4_TRB1	GO:0090056	regulation of chlorophyll metabolic process	2/28	32/21188	625	472946428571429	953333524125281	815061795592411	170257352857081	111534772028435	821855/816579	2	PRC2+NuA4	TRB1
692	PRC2+NuA4_TRB1	GO:1901401	regulation of tetrapyrrole metabolic process	2/28	35/21188	571428571428571	432408163265306	909779731829098	975352643945323	183366297061721	120122378254319	821855/816579	2	PRC2+NuA4	TRB1
693	PRC2+NuA4_TRB1	GO:0010218	response to far red light	2/28	57/21188	350877192982456	265513784461153	702663920553086	256968807587672	397744129739821	260560264163265	821855/827384	2	PRC2+NuA4	TRB1
694	PRC2+NuA4_TRB1	GO:0010016	shoot system morphogenesis	3/28	211/21188	14218009478673	10758970886933	518238266837499	265451769405297	397744129739821	260560264163265	830512/827384/817659	3	PRC2+NuA4	TRB1
695	PRC2+NuA4_TRB1	GO:0071489	cellular response to red or far red light	2/28	59/21188	338983050847458	256513317191283	689735909859589	275035834394557	397744129739821	260560264163265	821855/827384	2	PRC2+NuA4	TRB1
696	PRC2+NuA4_TRB1	GO:0015995	chlorophyll biosynthetic process	2/28	65/21188	307692307692308	232835164835165	654513370005728	332719644861922	446794951671723	292693221419886	821855/816579	2	PRC2+NuA4	TRB1
697	PRC2+NuA4_TRB2	GO:0045893	positive regulation of DNA-templated transcription	3/10	376/21188	797872340425532	169053191489362	676194545230205	60639651861416	183036239919357	104459490125188	839256/823664/832914	3	PRC2+NuA4	TRB2
698	PRC2+NuA4_TRB2	GO:1902680	positive regulation of RNA biosynthetic process	3/10	376/21188	797872340425532	169053191489362	676194545230205	60639651861416	183036239919357	104459490125188	839256/823664/832914	3	PRC2+NuA4	TRB2
699	PRC2+NuA4_TRB2	GO:0051254	positive regulation of RNA metabolic process	3/10	434/21188	691244239631336	146460829493088	624157547829843	920092813234731	183036239919357	104459490125188	839256/823664/832914	3	PRC2+NuA4	TRB2
700	PRC2+NuA4_TRB2	GO:0045935	positive regulation of nucleobase-containing compound metabolic process	3/10	458/21188	655021834061135	138786026200873	605472039208034	107525003210861	183036239919357	104459490125188	839256/823664/832914	3	PRC2+NuA4	TRB2
701	PRC2+NuA4_TRB2	GO:0010557	positive regulation of macromolecule biosynthetic process	3/10	462/21188	649350649350649	137584415584416	602494561163801	110262795132143	183036239919357	104459490125188	839256/823664/832914	3	PRC2+NuA4	TRB2
702	PRC2+NuA4_TRB2	GO:0051093	negative regulation of developmental process	2/10	179/21188	111731843575419	236737430167598	661971521720597	3054683722049	422564581550112	241159241214395	839256/822525	2	PRC2+NuA4	TRB2
703	PRC2+NuA4_TRB3	GO:1904276	regulation of wax biosynthetic process	1/3	10/21188	1	706266666666667	265455673965894	141529440912158	187411242260768	928352902839716	823914	1	PRC2+NuA4	TRB3
704	PRC2+NuA4_TRB3	GO:0046889	positive regulation of lipid biosynthetic process	1/3	34/21188	294117647058824	207725490196078	143555013852602	480655130177998	187411242260768	928352902839716	823914	1	PRC2+NuA4	TRB3
705	PRC2+NuA4_TRB3	GO:0045834	positive regulation of lipid metabolic process	1/3	36/21188	277777777777778	196185185185185	139477292710533	508880895554986	187411242260768	928352902839716	823914	1	PRC2+NuA4	TRB3
706	PRC2+NuA4_TRB3	GO:0010025	wax biosynthetic process	1/3	38/21188	263157894736842	185859649122807	135725004059448	537101323482847	187411242260768	928352902839716	823914	1	PRC2+NuA4	TRB3
707	PRC2+NuA4_TRB3	GO:0010166	wax metabolic process	1/3	39/21188	256410256410256	181094017094017	133957735311666	551209536061081	187411242260768	928352902839716	823914	1	PRC2+NuA4	TRB3
708	PRC2+NuA4_TRB3	GO:1901570	fatty acid derivative biosynthetic process	1/3	50/21188	2	141253333333333	118153712899568	706311832881623	200121685983127	99131485316719	823914	1	PRC2+NuA4	TRB3
709	PRC2+NuA4_TRB3	GO:1901568	fatty acid derivative metabolic process	1/3	69/21188	144927536231884	102357487922705	10035172335047	973835806532619	224871137965306	111391275772288	823914	1	PRC2+NuA4	TRB3
710	PRC2+NuA4_TRB3	GO:0046890	regulation of lipid biosynthetic process	1/3	75/21188	133333333333333	941688888888889	961850777882408	105821711983674	224871137965306	111391275772288	823914	1	PRC2+NuA4	TRB3
711	PRC2+NuA4_TRB3	GO:0019216	regulation of lipid metabolic process	1/3	93/21188	10752688172043	759426523297491	861909951897954	13110734234526	247647202207714	12267353669732	823914	1	PRC2+NuA4	TRB3
712	PRC2+NuA4_TRB1+2	GO:0009827	plant-type cell wall modification	2/8	117/21188	170940170940171	452735042735043	933277948049334	82833434417219	346447365796031	133870401173683	828940/823892	2	PRC2+NuA4	TRB1+2
713	PRC2+NuA4_TRB1+2	GO:0042545	cell wall modification	2/8	211/21188	947867298578199	251042654028436	683880448743181	265668899452588	346447365796031	133870401173683	828940/823892	2	PRC2+NuA4	TRB1+2
714	PRC2+NuA4_TRB1+2	GO:0009664	plant-type cell wall organization	2/8	230/21188	869565217391304	230304347826087	652873163467076	314659089506883	346447365796031	133870401173683	828940/823892	2	PRC2+NuA4	TRB1+2
715	PRC2+NuA4_TRB1+2	GO:0048646	anatomical structure formation involved in morphogenesis	2/8	238/21188	840336134453781	222563025210084	640915738154995	336468553283006	346447365796031	133870401173683	828940/836053	2	PRC2+NuA4	TRB1+2
716	PRC2+NuA4_TRB1+2	GO:0000578	embryonic axis specification	1/8	15/21188	666666666666667	176566666666667	132194456401139	565050083424412	346447365796031	133870401173683	836053	1	PRC2+NuA4	TRB1+2
717	PRC2+NuA4_TRB1+2	GO:0006949	syncytium formation	1/8	16/21188	625	16553125	127951150347568	602620555220224	346447365796031	133870401173683	828940	1	PRC2+NuA4	TRB1+2
718	PRC2+NuA4_TRB1+2	GO:0010044	response to aluminum ion	1/8	16/21188	625	16553125	127951150347568	602620555220224	346447365796031	133870401173683	832353	1	PRC2+NuA4	TRB1+2
719	PRC2+NuA4_TRB1+2	GO:0048859	formation of anatomical boundary	1/8	16/21188	625	16553125	127951150347568	602620555220224	346447365796031	133870401173683	836053	1	PRC2+NuA4	TRB1+2
720	PRC2+NuA4_TRB1+2	GO:0090691	formation of plant organ boundary	1/8	16/21188	625	16553125	127951150347568	602620555220224	346447365796031	133870401173683	836053	1	PRC2+NuA4	TRB1+2
721	PRC2+NuA4_TRB1+2	GO:0006521	regulation of amino acid metabolic process	1/8	17/21188	588235294117647	155794117647059	124086626152077	64017860526554	346447365796031	133870401173683	842462	1	PRC2+NuA4	TRB1+2
722	PRC2+NuA4_TRB1+2	GO:0006560	proline metabolic process	1/8	17/21188	588235294117647	155794117647059	124086626152077	64017860526554	346447365796031	133870401173683	842462	1	PRC2+NuA4	TRB1+2
723	PRC2+NuA4_TRB1+2	GO:0009268	response to pH	1/8	18/21188	555555555555556	147138888888889	120547545904191	677724237080624	346447365796031	133870401173683	832353	1	PRC2+NuA4	TRB1+2
724	PRC2+NuA4_TRB1+2	GO:0071555	cell wall organization	2/8	341/21188	586510263929619	15533724340176	525834496546971	67823194855315	346447365796031	133870401173683	828940/823892	2	PRC2+NuA4	TRB1+2
725	PRC2+NuA4_TRB1+2	GO:0048441	petal development	1/8	21/21188	476190476190476	126119047619048	111485958317516	790286658336714	346447365796031	133870401173683	829790	1	PRC2+NuA4	TRB1+2
726	PRC2+NuA4_TRB1+2	GO:0048465	corolla development	1/8	21/21188	476190476190476	126119047619048	111485958317516	790286658336714	346447365796031	133870401173683	829790	1	PRC2+NuA4	TRB1+2
727	PRC2+NuA4_TRB1+2	GO:0009826	unidimensional cell growth	2/8	375/21188	533333333333333	141253333333333	498396957290188	815170370263716	346447365796031	133870401173683	828940/829790	2	PRC2+NuA4	TRB1+2
728	PRC2+NuA4_TRB1+2	GO:0071669	plant-type cell wall organization or biogenesis	2/8	378/21188	529100529100529	140132275132275	496148441443432	827811789365578	346447365796031	133870401173683	828940/823892	2	PRC2+NuA4	TRB1+2
729	PRC2+NuA4_TRB1+2	GO:0010268	brassinosteroid homeostasis	1/8	24/21188	416666666666667	110354166666667	10417387730856	902737442176327	346447365796031	133870401173683	829790	1	PRC2+NuA4	TRB1+2
730	PRC2+NuA4_TRB1+2	GO:0045229	external encapsulating structure organization	2/8	402/21188	497512437810945	131766169154229	479039093710882	932163566900446	346447365796031	133870401173683	828940/823892	2	PRC2+NuA4	TRB1+2
731	PRC2+NuA4_TRB1+2	GO:0009880	embryonic pattern specification	1/8	26/21188	384615384615385	101865384615385	100015478428583	977642657490851	346447365796031	133870401173683	836053	1	PRC2+NuA4	TRB1+2
732	PRC2+NuA4_TRB1+2	GO:0008284	positive regulation of cell population proliferation	1/8	27/21188	37037037037037	980925925925926	981107589511035	10150766835158	346447365796031	133870401173683	836053	1	PRC2+NuA4	TRB1+2
733	PRC2+NuA4_TRB1+2	GO:0060560	developmental growth involved in morphogenesis	2/8	424/21188	471698113207547	124929245283019	46459520357804	103279813277558	346447365796031	133870401173683	828940/829790	2	PRC2+NuA4	TRB1+2
734	PRC2+NuA4_TRB1+2	GO:0016129	phytosteroid biosynthetic process	1/8	28/21188	357142857142857	945892857142857	963083773215502	105249832646895	346447365796031	133870401173683	829790	1	PRC2+NuA4	TRB1+2
735	PRC2+NuA4_TRB1+2	GO:0016132	brassinosteroid biosynthetic process	1/8	28/21188	357142857142857	945892857142857	963083773215502	105249832646895	346447365796031	133870401173683	829790	1	PRC2+NuA4	TRB1+2
736	PRC2+NuA4_TRB1+2	GO:0048366	leaf development	2/8	439/21188	455580865603645	120660592255125	455347979575521	110410867897324	348898342555543	134817480800943	829790/836053	2	PRC2+NuA4	TRB1+2
737	PRC2+NuA4_TRB1+2	GO:0016128	phytosteroid metabolic process	1/8	33/21188	303030303030303	802575757575758	885539603137419	123942091802324	36264537971791	140129460517247	829790	1	PRC2+NuA4	TRB1+2
738	PRC2+NuA4_TRB1+2	GO:0016131	brassinosteroid metabolic process	1/8	33/21188	303030303030303	802575757575758	885539603137419	123942091802324	36264537971791	140129460517247	829790	1	PRC2+NuA4	TRB1+2
739	PRC2+NuA4_TRB1+2	GO:0000902	cell morphogenesis	2/8	483/21188	41407867494824	109668737060041	430637308093557	132568559899744	374032722574277	144529632973405	828940/829790	2	PRC2+NuA4	TRB1+2
740	PRC2+NuA4_TRB1+2	GO:0009828	plant-type cell wall loosening	1/8	39/21188	256410256410256	679102564102564	812824579395283	146332011984512	398046286372973	153808691603147	828940	1	PRC2+NuA4	TRB1+2
741	PRC2+NuA4_TRB1+2	GO:0042631	cellular response to water deprivation	1/8	41/21188	24390243902439	645975609756098	79218160760821	153785442182188	398046286372973	153808691603147	842462	1	PRC2+NuA4	TRB1+2
742	PRC2+NuA4_TRB1+2	GO:0071462	cellular response to water stimulus	1/8	42/21188	238095238095238	630595238095238	782412389763637	157510307007577	398046286372973	153808691603147	842462	1	PRC2+NuA4	TRB1+2
743	PRC2+NuA4_TRB1+2	GO:0071472	cellular response to salt stress	1/8	43/21188	232558139534884	61593023255814	772982663910229	161233938783989	398046286372973	153808691603147	842462	1	PRC2+NuA4	TRB1+2
744	PRC2+NuA4_TRB1+2	GO:0009798	axis specification	1/8	53/21188	188679245283019	499716981132075	693743171239093	198402515787559	471106118539798	182039672720242	836053	1	PRC2+NuA4	TRB1+2
745	PRC2+NuA4_TRB1+2	GO:0055088	lipid homeostasis	1/8	55/21188	181818181818182	481545454545454	680520292448539	205821469555212	471106118539798	182039672720242	829790	1	PRC2+NuA4	TRB1+2
746	PRC2+NuA4_TRB1+2	GO:0006694	steroid biosynthetic process	1/8	57/21188	175438596491228	464649122807018	667990843222188	213235509295017	471106118539798	182039672720242	829790	1	PRC2+NuA4	TRB1+2
747	PRC2+NuA4_TRB1+2	GO:0048825	cotyledon development	1/8	59/21188	169491525423729	448898305084746	656095693121761	220644637797121	471106118539798	182039672720242	836053	1	PRC2+NuA4	TRB1+2
748	PRC2+NuA4_TRB1+2	GO:0071470	cellular response to osmotic stress	1/8	59/21188	169491525423729	448898305084746	656095693121761	220644637797121	471106118539798	182039672720242	842462	1	PRC2+NuA4	TRB1+2
749	PRC2+NuA4_TRB1+2	GO:0009064	glutamine family amino acid metabolic process	1/8	62/21188	161290322580645	427177419354839	639329507392961	231749128079778	481794239955328	186169659676276	842462	1	PRC2+NuA4	TRB1+2
750	PRC2+NuA4_TRB1+2	GO:0071229	cellular response to acid chemical	1/8	64/21188	15625	413828125	62880388894529	239145990685853	48442392985083	187185795678535	842462	1	PRC2+NuA4	TRB1+2
751	PRC2+NuA4_TRB1+2	GO:2000377	regulation of reactive oxygen species metabolic process	1/8	66/21188	151515151515152	401287878787879	618753391196704	246537951809334	486912454823434	188147384275544	842462	1	PRC2+NuA4	TRB1+2
752	PRC2+NuA4_TRB1+3	GO:0009956	radial pattern formation	1/1	26/21188	384615384615385	814923076923077	285293371272989	122710968472728	490843873890912		836142	1	PRC2+NuA4	TRB1+3
753	PRC2+NuA4_TRB1+3	GO:0010087	phloem or xylem histogenesis	1/1	130/21188	769230769230769	162984615384615	127273176822383	613554842363617	109495941098734		836142	1	PRC2+NuA4	TRB1+3
754	PRC2+NuA4_TRB1+3	GO:0003002	regionalization	1/1	190/21188	526315789473684	111515789473684	105126490226624	896734000377564	109495941098734		836142	1	PRC2+NuA4	TRB1+3
755	PRC2+NuA4_TRB1+3	GO:0007389	pattern specification process	1/1	232/21188	431034482758621	913275862068966	950408260732705	109495941098734	109495941098734		836142	1	PRC2+NuA4	TRB1+3
756	PRC2+NuA4_TRB2+3	GO:0010158	abaxial cell fate specification	1/5	10/21188	1	42376	205436411153226	235782221819658	322656743133	783781562266398	819127	1	PRC2+NuA4	TRB2+3
757	PRC2+NuA4_TRB2+3	GO:1902183	regulation of shoot apical meristem development	1/5	10/21188	1	42376	205436411153226	235782221819658	322656743133	783781562266398	819127	1	PRC2+NuA4	TRB2+3
758	PRC2+NuA4_TRB2+3	GO:0010093	specification of floral organ identity	1/5	13/21188	769230769230769	325969230769231	180064546430677	306430093280785	322656743133	783781562266398	819127	1	PRC2+NuA4	TRB2+3
759	PRC2+NuA4_TRB2+3	GO:0090701	specification of plant organ identity	1/5	14/21188	714285714285714	302685714285714	173477562508092	329970487591691	322656743133	783781562266398	819127	1	PRC2+NuA4	TRB2+3
760	PRC2+NuA4_TRB2+3	GO:1902182	shoot apical meristem development	1/5	15/21188	666666666666667	282506666666667	167559523799696	35350643486487	322656743133	783781562266398	819127	1	PRC2+NuA4	TRB2+3
761	PRC2+NuA4_TRB2+3	GO:2000142	regulation of DNA-templated transcription initiation	1/5	16/21188	625	26485	162204220244626	377037935730362	322656743133	783781562266398	834079	1	PRC2+NuA4	TRB2+3
762	PRC2+NuA4_TRB2+3	GO:2000024	regulation of leaf development	1/5	22/21188	454545454545455	192618181818182	138151200088757	518133601641046	322656743133	783781562266398	819127	1	PRC2+NuA4	TRB2+3
763	PRC2+NuA4_TRB2+3	GO:0009944	polarity specification of adaxial/abaxial axis	1/5	23/21188	434782608695652	18424347826087	135085679211459	541633995290869	322656743133	783781562266398	819127	1	PRC2+NuA4	TRB2+3
764	PRC2+NuA4_TRB2+3	GO:0048449	floral organ formation	1/5	25/21188	4	169504	129514265065373	588621459113048	322656743133	783781562266398	819127	1	PRC2+NuA4	TRB2+3
765	PRC2+NuA4_TRB2+3	GO:0009943	adaxial/abaxial axis specification	1/5	28/21188	357142857142857	151342857142857	122300993709906	659069355595465	322656743133	783781562266398	819127	1	PRC2+NuA4	TRB2+3
766	PRC2+NuA4_TRB2+3	GO:0010229	inflorescence development	1/5	29/21188	344827586206897	146124137931034	120148149142155	682543110473655	322656743133	783781562266398	819127	1	PRC2+NuA4	TRB2+3
767	PRC2+NuA4_TRB2+3	GO:0065001	specification of axis polarity	1/5	32/21188	3125	132425	114304202527376	752937752069982	326273025896992	792566054810507	819127	1	PRC2+NuA4	TRB2+3
768	PRC2+NuA4_TRB2+3	GO:0009690	cytokinin metabolic process	1/5	40/21188	25	10594	102061608134639	940461671425352	358013394777356	869668165451068	830711	1	PRC2+NuA4	TRB2+3
769	PRC2+NuA4_TRB2+3	GO:0009955	adaxial/abaxial pattern specification	1/5	41/21188	24390243902439	103356097560976	10078763804544	963882216708267	358013394777356	869668165451068	819127	1	PRC2+NuA4	TRB2+3
770	PRC2+NuA4_TRB2+3	GO:0001708	cell fate specification	1/5	44/21188	227272727272727	963090909090909	972283896198174	103411727479537	358493988595727	870835599827676	819127	1	PRC2+NuA4	TRB2+3
771	PRC2+NuA4_TRB2+3	GO:0048444	floral organ morphogenesis	1/5	50/21188	2	84752	910907430078347	11744678475947	380696097669736	924767848590452	819127	1	PRC2+NuA4	TRB2+3
772	PRC2+NuA4_TRB2+3	GO:0009798	axis specification	1/5	53/21188	188679245283019	799547169811321	884180417717038	124458339622798	380696097669736	924767848590452	819127	1	PRC2+NuA4	TRB2+3
773	PRC2+NuA4_TRB2+3	GO:0048509	regulation of meristem development	1/5	61/21188	163934426229508	694688524590164	822744623319589	143136364826408	413505053942957	100446571808006	819127	1	PRC2+NuA4	TRB2+3
774	PRC2+NuA4_TRB2+3	GO:0009933	meristem structural organization	1/5	73/21188	136986301369863	580493150684932	750140000122622	171100402814626	452537420159301	10992811825732	819127	1	PRC2+NuA4	TRB2+3
775	PRC2+NuA4_TRB2+3	GO:0009736	cytokinin-activated signaling pathway	1/5	76/21188	131578947368421	557578947368421	734708141592647	178081485662629	452537420159301	10992811825732	830711	1	PRC2+NuA4	TRB2+3
776	PRC2+NuA4_TRB2+3	GO:0071368	cellular response to cytokinin stimulus	1/5	82/21188	121951219512195	516780487804878	706398627666779	192031751222944	452537420159301	10992811825732	830711	1	PRC2+NuA4	TRB2+3
777	PRC2+NuA4_TRB2+3	GO:0048532	anatomical structure arrangement	1/5	85/21188	117647058823529	498541176470588	69336918978745	199000937317096	452537420159301	10992811825732	819127	1	PRC2+NuA4	TRB2+3
778	PRC2+NuA4_TRB2+3	GO:0009873	ethylene-activated signaling pathway	1/5	86/21188	116279069767442	492744186046512	689176516657625	201323118775346	452537420159301	10992811825732	839732	1	PRC2+NuA4	TRB2+3
779	PRC2+NuA4_TRB2+3	GO:0035266	meristem growth	1/5	90/21188	111111111111111	470844444444444	673102137100271	210607443411636	452537420159301	10992811825732	819127	1	PRC2+NuA4	TRB2+3
780	PRC2+NuA4_TRB2+3	GO:0071369	cellular response to ethylene stimulus	1/5	93/21188	10752688172043	455655913978495	661724761181055	217566067384279	452537420159301	10992811825732	839732	1	PRC2+NuA4	TRB2+3
781	PRC2+NuA4_TRB2+3	GO:0006352	DNA-templated transcription initiation	1/5	97/21188	103092783505155	436865979381443	647373364986013	226838076552742	453676153105484	110204733547891	834079	1	PRC2+NuA4	TRB2+3
782	PRC2+NuA4_TRB2+3	GO:0045165	cell fate commitment	1/5	104/21188	961538461538462	407461538461539	624253918978839	243047174478269	468090854550741	11370628045767	819127	1	PRC2+NuA4	TRB2+3
783	PRC2+NuA4_TRB2+3	GO:0000160	phosphorelay signal transduction system	1/5	115/21188	869565217391304	368486956521739	592222764867545	268475155707091	497960138667491	120961977004249	839732	1	PRC2+NuA4	TRB2+3
784	PRC2+NuA4_TRB2+3	GO:0009308	amine metabolic process	1/5	119/21188	840336134453781	356100840336134	581674700968882	277708538872254	497960138667491	120961977004249	830711	1	PRC2+NuA4	TRB2+3
785	PRC2+NuA4_TRB1+2+3	GO:0009909	regulation of flower development	2/7	169/21188	118343195266272	358207945900254	826202543511221	129368618418807	457148996744816	17891121330094	836212/824251	2	PRC2+NuA4	TRB1+2+3
786	PRC2+NuA4_TRB1+2+3	GO:0048831	regulation of shoot system development	2/7	181/21188	110497237569061	334459352801894	79694452333385	148170516569481	457148996744816	17891121330094	836212/824251	2	PRC2+NuA4	TRB1+2+3
787	PRC2+NuA4_TRB1+2+3	GO:1902326	positive regulation of chlorophyll biosynthetic process	1/7	11/21188	909090909090909	275168831168831	165345632594948	362899037395914	457148996744816	17891121330094	824690	1	PRC2+NuA4	TRB1+2+3
788	PRC2+NuA4_TRB1+2+3	GO:1901465	positive regulation of tetrapyrrole biosynthetic process	1/7	12/21188	833333333333333	252238095238095	158257636042158	395833811289203	457148996744816	17891121330094	824690	1	PRC2+NuA4	TRB1+2+3
789	PRC2+NuA4_TRB1+2+3	GO:0009299	mRNA transcription	1/7	14/21188	714285714285714	216204081632653	146427817979055	461675366099323	457148996744816	17891121330094	824690	1	PRC2+NuA4	TRB1+2+3
790	PRC2+NuA4_TRB1+2+3	GO:1901403	positive regulation of tetrapyrrole metabolic process	1/7	14/21188	714285714285714	216204081632653	146427817979055	461675366099323	457148996744816	17891121330094	824690	1	PRC2+NuA4	TRB1+2+3
791	PRC2+NuA4_TRB1+2+3	GO:0048507	meristem development	2/7	332/21188	602409638554217	182340791738382	575376526012148	487997177356472	457148996744816	17891121330094	836212/824251	2	PRC2+NuA4	TRB1+2+3
792	PRC2+NuA4_TRB1+2+3	GO:2000241	regulation of reproductive process	2/7	337/21188	593471810089021	179635438745231	570661555525663	502431630315688	457148996744816	17891121330094	836212/824251	2	PRC2+NuA4	TRB1+2+3
793	PRC2+NuA4_TRB1+2+3	GO:0009938	negative regulation of gibberellic acid mediated signaling pathway	1/7	16/21188	625	189178571428571	136886222558122	527479611628634	457148996744816	17891121330094	824270	1	PRC2+NuA4	TRB1+2+3
794	PRC2+NuA4_TRB1+2+3	GO:0048580	regulation of post-embryonic development	2/7	401/21188	498753117206983	150965443534022	518083145208446	704553287234884	461154751295224	180478917510951	836212/824251	2	PRC2+NuA4	TRB1+2+3
795	PRC2+NuA4_TRB1+2+3	GO:0009934	regulation of meristem structural organization	1/7	22/21188	454545454545455	137584415584416	116520842589961	724668668693274	461154751295224	180478917510951	824251	1	PRC2+NuA4	TRB1+2+3
796	PRC2+NuA4_TRB1+2+3	GO:2000026	regulation of multicellular organismal development	2/7	415/21188	481927710843374	145872633390706	508179280112719	753000424536731	461154751295224	180478917510951	836212/824251	2	PRC2+NuA4	TRB1+2+3
797	PRC2+NuA4_TRB1+2+3	GO:0009937	regulation of gibberellic acid mediated signaling pathway	1/7	26/21188	384615384615385	116417582417582	107051021388809	855941816512096	461154751295224	180478917510951	824270	1	PRC2+NuA4	TRB1+2+3
798	PRC2+NuA4_TRB1+2+3	GO:0010380	regulation of chlorophyll biosynthetic process	1/7	26/21188	384615384615385	116417582417582	107051021388809	855941816512096	461154751295224	180478917510951	824690	1	PRC2+NuA4	TRB1+2+3
799	PRC2+NuA4_TRB1+2+3	GO:1901463	regulation of tetrapyrrole biosynthetic process	1/7	28/21188	357142857142857	108102040816327	103093065462121	921522576132872	461154751295224	180478917510951	824690	1	PRC2+NuA4	TRB1+2+3
800	PRC2+NuA4_TRB1+2+3	GO:0006357	regulation of transcription by RNA polymerase II	2/7	467/21188	428265524625268	129629856225145	475229278019987	945958464195331	461154751295224	180478917510951	836212/838855	2	PRC2+NuA4	TRB1+2+3
801	PRC2+NuA4_TRB1+2+3	GO:0090056	regulation of chlorophyll metabolic process	1/7	32/21188	3125	945892857142857	963152077802531	105257255469509	482945054507157	189006836446796	824690	1	PRC2+NuA4	TRB1+2+3
802	PRC2+NuA4_TRB1+2+3	GO:1901401	regulation of tetrapyrrole metabolic process	1/7	35/21188	285714285714286	864816326530612	920092242382067	115076250969934	498663754203049	195158554276497	824690	1	PRC2+NuA4	TRB1+2+3
803	NuA4+JMJ14_TRB3	GO:0019853	L-ascorbic acid biosynthetic process	1/1	24/21188	416666666666667	882833333333333	296956786979744	113271663205583	50432859570106		840122	1	NuA4+JMJ14	TRB3
804	NuA4+JMJ14_TRB3	GO:0019852	L-ascorbic acid metabolic process	1/1	31/21188	32258064516129	683483870967742	261243922602564	146309231640551	50432859570106		840122	1	NuA4+JMJ14	TRB3
805	NuA4+JMJ14_TRB3	GO:1901336	lactone biosynthetic process	1/1	31/21188	32258064516129	683483870967742	261243922602564	146309231640551	50432859570106		840122	1	NuA4+JMJ14	TRB3
806	NuA4+JMJ14_TRB3	GO:1901334	lactone metabolic process	1/1	40/21188	25	5297	229934773359751	188786105342631	50432859570106		840122	1	NuA4+JMJ14	TRB3
807	NuA4+JMJ14_TRB3	GO:0046364	monosaccharide biosynthetic process	1/1	56/21188	178571428571429	378357142857143	194256825583335	264300547479701	50432859570106		840122	1	NuA4+JMJ14	TRB3
808	NuA4+JMJ14_TRB3	GO:0042364	water-soluble vitamin biosynthetic process	1/1	59/21188	169491525423729	359118644067797	18924022935618	278459505380402	50432859570106		840122	1	NuA4+JMJ14	TRB3
809	NuA4+JMJ14_TRB3	GO:0006767	water-soluble vitamin metabolic process	1/1	68/21188	147058823529412	311588235294118	176235137045402	320936379082493	50432859570106		840122	1	NuA4+JMJ14	TRB3
810	NuA4+JMJ14_TRB3	GO:0009110	vitamin biosynthetic process	1/1	85/21188	117647058823529	249270588235294	15756604590942	401170473853119	542235647011936		840122	1	NuA4+JMJ14	TRB3
811	NuA4+JMJ14_TRB3	GO:0006766	vitamin metabolic process	1/1	94/21188	106382978723404	225404255319149	149801286816619	443647347555221	542235647011936		840122	1	NuA4+JMJ14	TRB3
812	NuA4+JMJ14_TRB3	GO:0005996	monosaccharide metabolic process	1/1	154/21188	649350649350649	137584415584416	116869335406862	726826505569178	799509156126096		840122	1	NuA4+JMJ14	TRB3
813	NuA4+JMJ14_TRB3	GO:0016051	carbohydrate biosynthetic process	1/1	350/21188	285714285714286	605371428571429	771603154848027	165187842174815	165187842174815		840122	1	NuA4+JMJ14	TRB3
814	PRC2+JMJ14_TRB1	GO:0048825	cotyledon development	3/42	59/21188	508474576271186	256513317191283	845030111292494	217940045306321	479468099673905	376233341370911	828850/825828/832968	3	PRC2+JMJ14	TRB1
815	PRC2+JMJ14_TRB1+3	GO:0009692	ethylene metabolic process	1/2	30/21188	333333333333333	353133333333333	187523502462239	28298535531458	754627614172213		824132	1	PRC2+JMJ14	TRB1+3
816	PRC2+JMJ14_TRB1+3	GO:0009693	ethylene biosynthetic process	1/2	30/21188	333333333333333	353133333333333	187523502462239	28298535531458	754627614172213		824132	1	PRC2+JMJ14	TRB1+3
817	PRC2+JMJ14_TRB1+3	GO:0043449	alkene metabolic process	1/2	30/21188	333333333333333	353133333333333	187523502462239	28298535531458	754627614172213		824132	1	PRC2+JMJ14	TRB1+3
818	PRC2+JMJ14_TRB1+3	GO:0043450	alkene biosynthetic process	1/2	30/21188	333333333333333	353133333333333	187523502462239	28298535531458	754627614172213		824132	1	PRC2+JMJ14	TRB1+3
819	PRC2+JMJ14_TRB1+3	GO:1900673	olefin metabolic process	1/2	30/21188	333333333333333	353133333333333	187523502462239	28298535531458	754627614172213		824132	1	PRC2+JMJ14	TRB1+3
820	PRC2+JMJ14_TRB1+3	GO:1900674	olefin biosynthetic process	1/2	30/21188	333333333333333	353133333333333	187523502462239	28298535531458	754627614172213		824132	1	PRC2+JMJ14	TRB1+3
821	PRC2+JMJ14_TRB1+3	GO:0006367	transcription initiation at RNA polymerase II promoter	1/2	47/21188	212765957446809	225404255319149	149638208842668	443165736709239	10129502553354		827848	1	PRC2+JMJ14	TRB1+3
822	PRC2+JMJ14_TRB1+3	GO:0120255	olefinic compound biosynthetic process	1/2	65/21188	153846153846154	162984615384615	127080201564537	612628153594252	106766723866825		824132	1	PRC2+JMJ14	TRB1+3
823	PRC2+JMJ14_TRB1+3	GO:0006417	regulation of translation	1/2	67/21188	149253731343284	158119402985075	12515126117969	631448400556989	106766723866825		824132	1	PRC2+JMJ14	TRB1+3
824	PRC2+JMJ14_TRB1+3	GO:0120251	hydrocarbon biosynthetic process	1/2	71/21188	140845070422535	149211267605634	121540084298079	669083548201121	106766723866825		824132	1	PRC2+JMJ14	TRB1+3
825	PRC2+JMJ14_TRB1+3	GO:0120252	hydrocarbon metabolic process	1/2	85/21188	117647058823529	124635294117647	110969869897711	800750429001185	106766723866825		824132	1	PRC2+JMJ14	TRB1+3
826	PRC2+JMJ14_TRB1+3	GO:0120254	olefinic compound metabolic process	1/2	85/21188	117647058823529	124635294117647	110969869897711	800750429001185	106766723866825		824132	1	PRC2+JMJ14	TRB1+3
827	PRC2+JMJ14_TRB1+3	GO:0006352	DNA-templated transcription initiation	1/2	97/21188	103092783505155	109216494845361	103790114576132	913538253743595	112435477383827		827848	1	PRC2+JMJ14	TRB1+3
828	PRC2+JMJ14_TRB1+3	GO:0051246	regulation of protein metabolic process	1/2	140/21188	714285714285714	756714285714286	861267992115787	131716779426125	150533462201286		824132	1	PRC2+JMJ14	TRB1+3
829	PRC2+JMJ14_TRB1+3	GO:0010608	post-transcriptional regulation of gene expression	1/2	197/21188	50761421319797	537766497461929	723075445331478	185094186196133	197433798609209		824132	1	PRC2+JMJ14	TRB1+3
830	PRC2+JMJ14_TRB1+3	GO:0006520	amino acid metabolic process	1/2	415/21188	240963855421687	255277108433735	490294140025533	387903899416343	387903899416343		824132	1	PRC2+JMJ14	TRB1+3
831	PRC2+JMJ14_TRB2+3	GO:0009616	RNAi-mediated antiviral immune response	1/4	13/21188	769230769230769	407461538461539	201437428343342	245213504135844	328279139524553	863892472433034	817334	1	PRC2+JMJ14	TRB2+3
832	PRC2+JMJ14_TRB2+3	GO:0048366	leaf development	2/4	439/21188	455580865603645	241321184510251	67299188478662	249984884461572	328279139524553	863892472433034	837932/828263	2	PRC2+JMJ14	TRB2+3
833	PRC2+JMJ14_TRB2+3	GO:0048639	positive regulation of developmental growth	1/4	15/21188	666666666666667	353133333333333	187465914017149	282898593045355	328279139524553	863892472433034	837932	1	PRC2+JMJ14	TRB2+3
834	PRC2+JMJ14_TRB2+3	GO:2000033	regulation of seed dormancy process	1/4	16/21188	625	3310625	181483012048575	301737132960711	328279139524553	863892472433034	828263	1	PRC2+JMJ14	TRB2+3
835	PRC2+JMJ14_TRB2+3	GO:0046620	regulation of organ growth	1/4	18/21188	555555555555556	294277777777778	171047103991545	339406204973547	328279139524553	863892472433034	837932	1	PRC2+JMJ14	TRB2+3
836	PRC2+JMJ14_TRB2+3	GO:2000034	regulation of seed maturation	1/4	24/21188	416666666666667	220708333333333	147983746833681	452349376623751	328279139524553	863892472433034	828263	1	PRC2+JMJ14	TRB2+3
837	PRC2+JMJ14_TRB2+3	GO:0008284	positive regulation of cell population proliferation	1/4	27/21188	37037037037037	196185185185185	139450920267072	508784949960128	328279139524553	863892472433034	837932	1	PRC2+JMJ14	TRB2+3
838	PRC2+JMJ14_TRB2+3	GO:0080050	regulation of seed development	1/4	27/21188	37037037037037	196185185185185	139450920267072	508784949960128	328279139524553	863892472433034	828263	1	PRC2+JMJ14	TRB2+3
839	PRC2+JMJ14_TRB2+3	GO:0035265	organ growth	1/4	28/21188	357142857142857	189178571428571	136915335923102	527591474235889	328279139524553	863892472433034	837932	1	PRC2+JMJ14	TRB2+3
840	PRC2+JMJ14_TRB2+3	GO:0035194	regulatory ncRNA-mediated post-transcriptional gene silencing	1/4	36/21188	277777777777778	147138888888889	120587440595976	677947701680082	379650712940846	999080823528541	817334	1	PRC2+JMJ14	TRB2+3
841	PRC2+JMJ14_TRB2+3	GO:0045927	positive regulation of growth	1/4	41/21188	24390243902439	12919512195122	112901520449605	771833745388473	392933543106859	103403563975489	837932	1	PRC2+JMJ14	TRB2+3
842	PRC2+JMJ14_TRB2+3	GO:0010162	seed dormancy process	1/4	55/21188	181818181818182	963090909090909	972513951667985	103436058180627	414128391052281	108981155540074	828263	1	PRC2+JMJ14	TRB2+3
843	PRC2+JMJ14_TRB2+3	GO:0022611	dormancy process	1/4	55/21188	181818181818182	963090909090909	972513951667985	103436058180627	414128391052281	108981155540074	828263	1	PRC2+JMJ14	TRB2+3
844	PRC2+JMJ14_TRB2+3	GO:0016441	post-transcriptional gene silencing	1/4	56/21188	178571428571429	945892857142857	963630617183921	105309254402993	414128391052281	108981155540074	817334	1	PRC2+JMJ14	TRB2+3
845	PRC2+JMJ14_TRB2+3	GO:0048825	cotyledon development	1/4	59/21188	169491525423729	897796610169491	938341148926412	11092724760329	414128391052281	108981155540074	828263	1	PRC2+JMJ14	TRB2+3
846	PRC2+JMJ14_TRB2+3	GO:0051607	defense response to virus	1/4	67/21188	149253731343284	790597014925373	879362202192231	125896867143429	440639035002002	11595764079	817334	1	PRC2+JMJ14	TRB2+3
847	PRC2+JMJ14_TRB2+3	GO:0010075	regulation of meristem growth	1/4	73/21188	136986301369863	725616438356164	841602351775728	137112923747101	451666101755157	118859500461884	837932	1	PRC2+JMJ14	TRB2+3
848	PRC2+JMJ14_TRB2+3	GO:0010431	seed maturation	1/4	90/21188	111111111111111	588555555555556	755799193299806	168839863526695	46781046025703	123108015857113	828263	1	PRC2+JMJ14	TRB2+3
849	PRC2+JMJ14_TRB2+3	GO:0035266	meristem growth	1/4	90/21188	111111111111111	588555555555556	755799193299806	168839863526695	46781046025703	123108015857113	837932	1	PRC2+JMJ14	TRB2+3
850	PRC2+JMJ14_TRB2+3	GO:0042127	regulation of cell population proliferation	1/4	93/21188	10752688172043	569569892473118	743133421900675	174430779549032	46781046025703	123108015857113	837932	1	PRC2+JMJ14	TRB2+3
851	PRC2+JMJ14_TRB2+3	GO:0010029	regulation of seed germination	1/4	100/21188	1	5297	715806710458298	187466976529947	46781046025703	123108015857113	828263	1	PRC2+JMJ14	TRB2+3
852	PRC2+JMJ14_TRB2+3	GO:0008283	cell population proliferation	1/4	105/21188	952380952380952	50447619047619	697966494343479	196770600652044	46781046025703	123108015857113	837932	1	PRC2+JMJ14	TRB2+3
853	PRC2+JMJ14_TRB2+3	GO:0009615	response to virus	1/4	107/21188	934579439252336	495046728971963	691179119993372	200490197253013	46781046025703	123108015857113	817334	1	PRC2+JMJ14	TRB2+3
854	PRC2+JMJ14_TRB2+3	GO:1900140	regulation of seedling development	1/4	107/21188	934579439252336	495046728971963	691179119993372	200490197253013	46781046025703	123108015857113	828263	1	PRC2+JMJ14	TRB2+3
855	PRC2+JMJ14_TRB2+3	GO:0051240	positive regulation of multicellular organismal process	1/4	113/21188	884955752212389	468761061946903	671897034916292	211642636360393	47407950544728	12475776459139	837932	1	PRC2+JMJ14	TRB2+3
856	PRC2+JMJ14_TRB2+3	GO:0009965	leaf morphogenesis	1/4	120/21188	833333333333333	441416666666667	651233348944421	224641781169959	483843836366065	127327325359491	837932	1	PRC2+JMJ14	TRB2+3
857	PRC2+JMJ14_TRB1+2+3	GO:0030258	lipid modification	3/18	96/21188	3125	367847222222222	102467217335735	7.00081e+08	833096721132935	493741533090726	821808/821350/838314	3	PRC2+JMJ14	TRB1+2+3
858	PRC2+JMJ14_TRB1+2+3	GO:0010015	root morphogenesis	4/18	350/21188	114285714285714	134526984126984	684983377155366	186461448562037	110944561894412	657521950192446	832090/835866/821808/816363	4	PRC2+JMJ14	TRB1+2+3
859	PRC2+JMJ14_TRB1+2+3	GO:0048646	anatomical structure formation involved in morphogenesis	3/18	238/21188	126050420168067	148375350140056	625987634648155	100808390966094	278892584946241	165287953926565	835866/821808/816363	3	PRC2+JMJ14	TRB1+2+3
860	PRC2+JMJ14_TRB1+2+3	GO:0034440	lipid oxidation	2/18	56/21188	357142857142857	420396825396825	89668160806107	102160016989962	278892584946241	165287953926565	821808/838314	2	PRC2+JMJ14	TRB1+2+3
861	PRC2+JMJ14_TRB1+2+3	GO:0010311	lateral root formation	2/18	60/21188	333333333333333	39237037037037	864850856077928	117181758380774	278892584946241	165287953926565	821808/816363	2	PRC2+JMJ14	TRB1+2+3
862	PRC2+JMJ14_TRB1+2+3	GO:0010102	lateral root morphogenesis	2/18	78/21188	256410256410256	301823361823362	752893933474016	197021035715862	34346274796338	203555985082233	821808/816363	2	PRC2+JMJ14	TRB1+2+3
863	PRC2+JMJ14_TRB1+2+3	GO:0010101	post-embryonic root morphogenesis	2/18	79/21188	253164556962025	298002812939522	747802653884576	202036910566694	34346274796338	203555985082233	821808/816363	2	PRC2+JMJ14	TRB1+2+3
864	PRC2+JMJ14_TRB1+2+3	GO:0002181	cytoplasmic translation	2/18	85/21188	235294117647059	276967320261438	719127707949411	233398412946507	347180139257929	205759127202841	834001/824282	2	PRC2+JMJ14	TRB1+2+3
865	Unassigned_TRB1	GO:0071456	cellular response to hypoxia	19/567	241/21188	788381742738589	294607272753884	503823096781647	2.87132e+09	135884548694316	134117761682256	834842/835855/836614/836797/830520/824208/824764/824855/826884/821303/839143/840339/828377/842428/843993/814646/817197/829495/831075	19	Unassigned	TRB1
866	Unassigned_TRB1	GO:0036294	cellular response to decreased oxygen levels	19/567	243/21188	781893004115226	292182521537803	499629696145273	3.21747e+09	135884548694316	134117761682256	834842/835855/836614/836797/830520/824208/824764/824855/826884/821303/839143/840339/828377/842428/843993/814646/817197/829495/831075	19	Unassigned	TRB1
867	Unassigned_TRB1	GO:0071453	cellular response to oxygen levels	19/567	243/21188	781893004115226	292182521537803	499629696145273	3.21747e+09	135884548694316	134117761682256	834842/835855/836614/836797/830520/824208/824764/824855/826884/821303/839143/840339/828377/842428/843993/814646/817197/829495/831075	19	Unassigned	TRB1
868	Unassigned_TRB1	GO:0001666	response to hypoxia	19/567	271/21188	701107011070111	261993921526517	445046169814275	138301051180078	369865150515351	365056119978596	834842/835855/836614/836797/830520/824208/824764/824855/826884/821303/839143/840339/828377/842428/843993/814646/817197/829495/831075	19	Unassigned	TRB1
869	Unassigned_TRB1	GO:0036293	response to decreased oxygen levels	19/567	275/21188	690909090909091	258183100849768	437814019780421	167160307098149	369865150515351	365056119978596	834842/835855/836614/836797/830520/824208/824764/824855/826884/821303/839143/840339/828377/842428/843993/814646/817197/829495/831075	19	Unassigned	TRB1
870	Unassigned_TRB1	GO:0070482	response to oxygen levels	19/567	276/21188	688405797101449	257247654832196	436025947697153	175153188878619	369865150515351	365056119978596	834842/835855/836614/836797/830520/824208/824764/824855/826884/821303/839143/840339/828377/842428/843993/814646/817197/829495/831075	19	Unassigned	TRB1
871	Unassigned_TRB1	GO:0035966	response to topologically incorrect protein	7/567	48/21188	145833333333333	544958847736626	511751796230276	269166413895559	487191209150962	480856691290112	832950/824901/828269/818381/842760/841489/842112	7	Unassigned	TRB1
872	Unassigned_TRB1+2	GO:0002181	cytoplasmic translation	5/105	85/21188	588235294117647	118700280112045	708649043169101	6.50263e+09	334235111300418	317602071766115	831413/819853/816314/817318/840582	5	Unassigned	TRB1+2
873	Unassigned_TRB1+3	GO:0016122	xanthophyll metabolic process	1/2	17/21188	588235294117647	623176470588235	249340372952227	160407598352474	113167410719028		835806	1	Unassigned	TRB1+3
874	Unassigned_TRB1+3	GO:0016119	carotene metabolic process	1/2	19/21188	526315789473684	557578947368421	235818922826667	179270615566096	113167410719028		835806	1	Unassigned	TRB1+3
875	Unassigned_TRB1+3	GO:0016109	tetraterpenoid biosynthetic process	1/2	26/21188	384615384615385	407461538461539	201489780034219	245277141825206	113167410719028		835806	1	Unassigned	TRB1+3
876	Unassigned_TRB1+3	GO:0016117	carotenoid biosynthetic process	1/2	26/21188	384615384615385	407461538461539	201489780034219	245277141825206	113167410719028		835806	1	Unassigned	TRB1+3
877	Unassigned_TRB1+3	GO:0016108	tetraterpenoid metabolic process	1/2	37/21188	27027027027027	286324324324324	168771633581147	348957576268316	113167410719028		835806	1	Unassigned	TRB1+3
878	Unassigned_TRB1+3	GO:0016116	carotenoid metabolic process	1/2	37/21188	27027027027027	286324324324324	168771633581147	348957576268316	113167410719028		835806	1	Unassigned	TRB1+3
879	Unassigned_TRB1+3	GO:0046246	terpene biosynthetic process	1/2	37/21188	27027027027027	286324324324324	168771633581147	348957576268316	113167410719028		835806	1	Unassigned	TRB1+3
880	Unassigned_TRB1+3	GO:0009765	photosynthesis, light harvesting	1/2	38/21188	263157894736842	278789473684211	166524310659784	358380397167934	113167410719028		835806	1	Unassigned	TRB1+3
881	Unassigned_TRB1+3	GO:0009690	cytokinin metabolic process	1/2	40/21188	25	26485	16228474239407	377224702396761	113167410719028		822772	1	Unassigned	TRB1+3
882	Unassigned_TRB1+3	GO:0042214	terpene metabolic process	1/2	50/21188	2	21188	145048651459607	471419497134318	127283264226266		835806	1	Unassigned	TRB1+3
883	Unassigned_TRB1+3	GO:0120251	hydrocarbon biosynthetic process	1/2	71/21188	140845070422535	149211267605634	121540084298079	669083548201121	1544304398788		835806	1	Unassigned	TRB1+3
884	Unassigned_TRB1+3	GO:0009736	cytokinin-activated signaling pathway	1/2	76/21188	131578947368421	139394736842105	117432127468695	716117458478693	1544304398788		822772	1	Unassigned	TRB1+3
885	Unassigned_TRB1+3	GO:0071368	cellular response to cytokinin stimulus	1/2	82/21188	121951219512195	12919512195122	113005792751348	772543448538066	1544304398788		822772	1	Unassigned	TRB1+3
886	Unassigned_TRB1+3	GO:0120252	hydrocarbon metabolic process	1/2	85/21188	117647058823529	124635294117647	110969869897711	800750429001185	1544304398788		835806	1	Unassigned	TRB1+3
887	Unassigned_TRB1+3	GO:0009308	amine metabolic process	1/2	119/21188	840336134453781	890252100840336	935586262978866	112014930666881	20026008736328		822772	1	Unassigned	TRB1+3
888	Unassigned_TRB1+3	GO:0019684	photosynthesis, light reaction	1/2	133/21188	75187969924812	796541353383459	884087002698399	125151679571265	20026008736328		835806	1	Unassigned	TRB1+3
889	Unassigned_TRB1+3	GO:0009735	response to cytokinin	1/2	134/21188	746268656716418	790597014925373	880718711223695	126089684636139	20026008736328		822772	1	Unassigned	TRB1+3
890	Unassigned_TRB1+3	GO:0042445	hormone metabolic process	1/2	146/21188	684931506849315	725616438356164	843021158872639	137342270331703	201830619169241		822772	1	Unassigned	TRB1+3
891	Unassigned_TRB1+3	GO:0046148	pigment biosynthetic process	1/2	151/21188	662251655629139	70158940397351	828648117423284	142028954230207	201830619169241		835806	1	Unassigned	TRB1+3
892	Unassigned_TRB1+3	GO:0016114	terpenoid biosynthetic process	1/2	164/21188	609756097560976	645975609756098	79438302934383	15420911974199	208182311651687		835806	1	Unassigned	TRB1+3
893	Unassigned_TRB1+3	GO:0042440	pigment metabolic process	1/2	190/21188	526315789473684	557578947368421	736647678450801	178546862726802	216186638003581		835806	1	Unassigned	TRB1+3
894	Unassigned_TRB1+3	GO:0015979	photosynthesis	1/2	194/21188	515463917525773	546082474226804	728802955330928	182288457737632	216186638003581		835806	1	Unassigned	TRB1+3
895	Unassigned_TRB1+3	GO:0008299	isoprenoid biosynthetic process	1/2	196/21188	510204081632653	540510204081633	724970134097931	184158987928976	216186638003581		835806	1	Unassigned	TRB1+3
896	Unassigned_TRB1+3	GO:0006721	terpenoid metabolic process	1/2	210/21188	476190476190476	50447619047619	699678032405869	1972477094058	221903673081525		835806	1	Unassigned	TRB1+3
897	Unassigned_TRB1+3	GO:0006720	isoprenoid metabolic process	1/2	244/21188	409836065573771	434180327868852	647501634680803	228998249707675	247318109684289		835806	1	Unassigned	TRB1+3
898	Unassigned_TRB1+3	GO:0010817	regulation of hormone levels	1/2	278/21188	359712230215827	381079136690648	605113951660055	260697287499103	270724106249069		822772	1	Unassigned	TRB1+3
899	Unassigned_TRB1+3	GO:0006091	generation of precursor metabolites and energy	1/2	369/21188	2710027100271	28710027100271	521729565538382	345285438362861	345285438362861		835806	1	Unassigned	TRB1+3
900	Unassigned_TRB2+3	GO:0000467	exonucleolytic trimming to generate mature 3'-end of 5.8S rRNA from tricistronic rRNA transcript (SSU-rRNA, 5.8S rRNA, LSU-rRNA)	1/8	10/21188	1	26485	162192726862136	377011274914796	322436956601379	10648072870221	820485	1	Unassigned	TRB2+3
901	Unassigned_TRB2+3	GO:0016078	tRNA decay	1/8	10/21188	1	26485	162192726862136	377011274914796	322436956601379	10648072870221	820485	1	Unassigned	TRB2+3
902	Unassigned_TRB2+3	GO:0071038	TRAMP-dependent tRNA surveillance pathway	1/8	10/21188	1	26485	162192726862136	377011274914796	322436956601379	10648072870221	820485	1	Unassigned	TRB2+3
903	Unassigned_TRB2+3	GO:0106354	tRNA surveillance	1/8	10/21188	1	26485	162192726862136	377011274914796	322436956601379	10648072870221	820485	1	Unassigned	TRB2+3
904	Unassigned_TRB2+3	GO:0034475	U4 snRNA 3'-end processing	1/8	11/21188	909090909090909	240772727272727	154589736287233	414643908298529	322436956601379	10648072870221	820485	1	Unassigned	TRB2+3
905	Unassigned_TRB2+3	GO:0016075	rRNA catabolic process	1/8	12/21188	833333333333333	220708333333333	147955780526116	452264102317212	322436956601379	10648072870221	820485	1	Unassigned	TRB2+3
906	Unassigned_TRB2+3	GO:0071035	nuclear polyadenylation-dependent rRNA catabolic process	1/8	12/21188	833333333333333	220708333333333	147955780526116	452264102317212	322436956601379	10648072870221	820485	1	Unassigned	TRB2+3
907	Unassigned_TRB2+3	GO:0010072	primary shoot apical meristem specification	1/8	14/21188	714285714285714	189178571428571	136882988886072	527467186356845	322436956601379	10648072870221	835478	1	Unassigned	TRB2+3
908	Unassigned_TRB2+3	GO:0034472	snRNA 3'-end processing	1/8	15/21188	666666666666667	176566666666667	132194456401139	565050083424412	322436956601379	10648072870221	820485	1	Unassigned	TRB2+3
909	Unassigned_TRB2+3	GO:0048859	formation of anatomical boundary	1/8	16/21188	625	16553125	127951150347568	602620555220224	322436956601379	10648072870221	835478	1	Unassigned	TRB2+3
910	Unassigned_TRB2+3	GO:0090691	formation of plant organ boundary	1/8	16/21188	625	16553125	127951150347568	602620555220224	322436956601379	10648072870221	835478	1	Unassigned	TRB2+3
911	Unassigned_TRB2+3	GO:2000142	regulation of DNA-templated transcription initiation	1/8	16/21188	625	16553125	127951150347568	602620555220224	322436956601379	10648072870221	834080	1	Unassigned	TRB2+3
912	Unassigned_TRB2+3	GO:0071025	RNA surveillance	1/8	17/21188	588235294117647	155794117647059	124086626152077	64017860526554	322436956601379	10648072870221	820485	1	Unassigned	TRB2+3
913	Unassigned_TRB2+3	GO:0071027	nuclear RNA surveillance	1/8	17/21188	588235294117647	155794117647059	124086626152077	64017860526554	322436956601379	10648072870221	820485	1	Unassigned	TRB2+3
914	Unassigned_TRB2+3	GO:0006241	CTP biosynthetic process	1/8	18/21188	555555555555556	147138888888889	120547545904191	677724237080624	322436956601379	10648072870221	2745723	1	Unassigned	TRB2+3
915	Unassigned_TRB2+3	GO:0009208	pyrimidine ribonucleoside triphosphate metabolic process	1/8	18/21188	555555555555556	147138888888889	120547545904191	677724237080624	322436956601379	10648072870221	2745723	1	Unassigned	TRB2+3
916	Unassigned_TRB2+3	GO:0009209	pyrimidine ribonucleoside triphosphate biosynthetic process	1/8	18/21188	555555555555556	147138888888889	120547545904191	677724237080624	322436956601379	10648072870221	2745723	1	Unassigned	TRB2+3
917	Unassigned_TRB2+3	GO:0031125	rRNA 3'-end processing	1/8	18/21188	555555555555556	147138888888889	120547545904191	677724237080624	322436956601379	10648072870221	820485	1	Unassigned	TRB2+3
918	Unassigned_TRB2+3	GO:0046036	CTP metabolic process	1/8	18/21188	555555555555556	147138888888889	120547545904191	677724237080624	322436956601379	10648072870221	2745723	1	Unassigned	TRB2+3
919	Unassigned_TRB2+3	GO:0009148	pyrimidine nucleoside triphosphate biosynthetic process	1/8	19/21188	526315789473684	139394736842105	117290530914666	715257454185181	322436956601379	10648072870221	2745723	1	Unassigned	TRB2+3
920	Unassigned_TRB2+3	GO:1905428	regulation of plant organ formation	1/8	19/21188	526315789473684	139394736842105	117290530914666	715257454185181	322436956601379	10648072870221	835478	1	Unassigned	TRB2+3
921	Unassigned_TRB2+3	GO:0000466	maturation of 5.8S rRNA from tricistronic rRNA transcript (SSU-rRNA, 5.8S rRNA, LSU-rRNA)	1/8	20/21188	5	132425	114279891401022	752778260097908	322436956601379	10648072870221	820485	1	Unassigned	TRB2+3
922	Unassigned_TRB2+3	GO:0009147	pyrimidine nucleoside triphosphate metabolic process	1/8	20/21188	5	132425	114279891401022	752778260097908	322436956601379	10648072870221	2745723	1	Unassigned	TRB2+3
923	Unassigned_TRB2+3	GO:0016180	snRNA processing	1/8	21/21188	476190476190476	126119047619048	111485958317516	790286658336714	322436956601379	10648072870221	820485	1	Unassigned	TRB2+3
924	Unassigned_TRB2+3	GO:0090421	embryonic meristem initiation	1/8	21/21188	476190476190476	126119047619048	111485958317516	790286658336714	322436956601379	10648072870221	835478	1	Unassigned	TRB2+3
925	Unassigned_TRB2+3	GO:0009218	pyrimidine ribonucleotide metabolic process	1/8	26/21188	384615384615385	101865384615385	100015478428583	977642657490851	345126072395373	113973522359669	2745723	1	Unassigned	TRB2+3
926	Unassigned_TRB2+3	GO:0009220	pyrimidine ribonucleotide biosynthetic process	1/8	26/21188	384615384615385	101865384615385	100015478428583	977642657490851	345126072395373	113973522359669	2745723	1	Unassigned	TRB2+3
927	Unassigned_TRB2+3	GO:0009145	purine nucleoside triphosphate biosynthetic process	1/8	27/21188	37037037037037	980925925925926	981107589511035	10150766835158	345126072395373	113973522359669	2745723	1	Unassigned	TRB2+3
928	Unassigned_TRB2+3	GO:0009206	purine ribonucleoside triphosphate biosynthetic process	1/8	27/21188	37037037037037	980925925925926	981107589511035	10150766835158	345126072395373	113973522359669	2745723	1	Unassigned	TRB2+3
929	Unassigned_TRB2+3	GO:0016073	snRNA metabolic process	1/8	27/21188	37037037037037	980925925925926	981107589511035	10150766835158	345126072395373	113973522359669	820485	1	Unassigned	TRB2+3
930	Unassigned_TRB2+3	GO:0010091	trichome branching	1/8	31/21188	32258064516129	854354838709677	914314378031449	116468899200622	360618341332983	119089648324618	824976	1	Unassigned	TRB2+3
931	Unassigned_TRB2+3	GO:0000460	maturation of 5.8S rRNA	1/8	32/21188	3125	82765625	899592279663013	120206113777661	360618341332983	119089648324618	820485	1	Unassigned	TRB2+3
932	Unassigned_TRB2+3	GO:0006220	pyrimidine nucleotide metabolic process	1/8	32/21188	3125	82765625	899592279663013	120206113777661	360618341332983	119089648324618	2745723	1	Unassigned	TRB2+3
933	Unassigned_TRB2+3	GO:0006221	pyrimidine nucleotide biosynthetic process	1/8	32/21188	3125	82765625	899592279663013	120206113777661	360618341332983	119089648324618	2745723	1	Unassigned	TRB2+3
934	Unassigned_TRB2+3	GO:0048508	embryonic meristem development	1/8	33/21188	303030303030303	802575757575758	885539603137419	123942091802324	361202667538201	119282614666898	835478	1	Unassigned	TRB2+3
935	Unassigned_TRB2+3	GO:0010014	meristem initiation	1/8	34/21188	294117647058824	778970588235294	872106827615319	127676833625323	361751028605082	119463703976911	835478	1	Unassigned	TRB2+3
936	Unassigned_TRB2+3	GO:0010223	secondary shoot formation	1/8	37/21188	27027027027027	715810810810811	835103808747151	138873645390227	364045493229763	120221421912821	835478	1	Unassigned	TRB2+3
937	Unassigned_TRB2+3	GO:0010346	shoot axis formation	1/8	37/21188	27027027027027	715810810810811	835103808747151	138873645390227	364045493229763	120221421912821	835478	1	Unassigned	TRB2+3
938	Unassigned_TRB2+3	GO:0010025	wax biosynthetic process	1/8	38/21188	263157894736842	696973684210526	823746272289216	142603445912043	364045493229763	120221421912821	820485	1	Unassigned	TRB2+3
939	Unassigned_TRB2+3	GO:0009201	ribonucleoside triphosphate biosynthetic process	1/8	39/21188	256410256410256	679102564102564	812824579395283	146332011984512	364045493229763	120221421912821	2745723	1	Unassigned	TRB2+3
940	Unassigned_TRB2+3	GO:0010166	wax metabolic process	1/8	39/21188	256410256410256	679102564102564	812824579395283	146332011984512	364045493229763	120221421912821	820485	1	Unassigned	TRB2+3
941	Unassigned_TRB2+3	GO:0009142	nucleoside triphosphate biosynthetic process	1/8	41/21188	24390243902439	645975609756098	79218160760821	153785442182188	373478931013886	123336695484462	2745723	1	Unassigned	TRB2+3
942	Unassigned_TRB2+3	GO:0001763	morphogenesis of a branching structure	1/8	42/21188	238095238095238	630595238095238	782412389763637	157510307007577	373629100343554	123386287007159	835478	1	Unassigned	TRB2+3
943	Unassigned_TRB2+3	GO:0006414	translational elongation	1/8	43/21188	232558139534884	61593023255814	772982663910229	161233938783989	373769585362883	123432680408795	836161	1	Unassigned	TRB2+3
944	Unassigned_TRB2+3	GO:0072528	pyrimidine-containing compound biosynthetic process	1/8	45/21188	222222222222222	588555555555556	755065746766695	168677504589313	382335677069109	126261523903111	2745723	1	Unassigned	TRB2+3
945	Unassigned_TRB2+3	GO:1901570	fatty acid derivative biosynthetic process	1/8	50/21188	2	5297	715027131202775	187264865227167	415239483764588	137127590097697	820485	1	Unassigned	TRB2+3
946	Unassigned_TRB2+3	GO:0009152	purine ribonucleotide biosynthetic process	1/8	52/21188	192307692307692	509326923076923	700635282832348	194691195271004	421605346048563	139229835640392	2745723	1	Unassigned	TRB2+3
947	Unassigned_TRB2+3	GO:0040034	regulation of development, heterochronic	1/8	53/21188	188679245283019	499716981132075	693743171239093	198402515787559	421605346048563	139229835640392	835478	1	Unassigned	TRB2+3
948	Unassigned_TRB2+3	GO:0072527	pyrimidine-containing compound metabolic process	1/8	64/21188	15625	413828125	62880388894529	239145990685853	495398870868092	163599214321764	2745723	1	Unassigned	TRB2+3
949	Unassigned_TRB2+3	GO:0000956	nuclear-transcribed mRNA catabolic process	1/8	65/21188	153846153846154	407461538461538	623721532002637	242842583758869	495398870868092	163599214321764	820485	1	Unassigned	TRB2+3
